# Supplementary material for: Proteomic analysis reveals co-ordinated alterations in protein synthesis and degradation pathways in LRRK2 knockout mice
Source: Hum Mol Genet. 2018 Jun 18;27(18):3257–71. doi: 10.1093/hmg/ddy232 (PMC6121185; doi:10.1093/hmg/ddy232)
Supplement: Supplementary Data [file ddy232_supp.zip]

Archive with 5 entries (5 files):
- Supplementary Table 3_LRRK2-G2019S cytosolic fractions.xls
- Supplementary Table 4_LRRK2-G2019S microsomal fractions.xls
- Figures Pellegrini et al._HMG_revisions SUPPLEMENTARY DATA.pdf
- Supplementary Table 1_LRRK2-KO cytosolic fractions.xls
- Supplementary Table 2_LRRK2-KO microsomal fractions.xls
