# Supplementary material for: Proteomic analysis reveals co-ordinated alterations in protein synthesis and degradation pathways in LRRK2 knockout mice
Source: Hum Mol Genet. 2018 Jun 18;27(18):3257–71. doi: 10.1093/hmg/ddy232 (PMC6121185; doi:10.1093/hmg/ddy232)
Supplement: Supplementary Data [file ddy232_supp.zip › Supplementary Table 3_LRRK2-G2019S cytosolic fractions.xls]

Accession,Description,WT1,WT2,WT3,WT4,WT5,KI1,KI2,KI3,KI4,KI5,logWT1,logWT2,logWT3,logWT4,logWT5,logKI1,logKI2,logKI3,logKI4,logKI5,MeanlogWT,MeanlogKI,Log2FoldChangeKIoverWT,WelchTtest,BH.P
Q8R016,Bleomycin hydrolase OS=Mus musculus GN=Blmh PE=1 SV=1,0.762,0.756,0.787,0.777,0.823,0.882,0.922,0.942,1.002,0.995,-0.392137097,-0.40354186,-0.345564459,-0.364013496,-0.281035664,-0.181149439,-0.117161344,-0.086201035,0.002882509,-0.007231569,-0.357258515,-0.077772176,0.27948634,0.000285823,0.181783428
Q922B2,"Aspartate--tRNA ligase, cytoplasmic OS=Mus musculus GN=Dars PE=1 SV=2",1.23,1.047,1.066,1.067,1.248,0.855,0.951,0.742,0.814,0.905,0.298658316,0.066261442,0.092207438,0.093560176,0.319617934,-0.226003675,-0.072482754,-0.430508908,-0.2968993,-0.144010303,0.174061061,-0.233980988,-0.408042049,0.001226858,0.390140844
P59325,Eukaryotic translation initiation factor 5 OS=Mus musculus GN=Eif5 PE=1 SV=1,1.022,1.159,1.096,1.315,1.109,0.821,1.024,0.762,0.745,0.915,0.031395196,0.212880566,0.132247798,0.3950628,0.149259365,-0.284545873,0.034215715,-0.392137097,-0.424687669,-0.128156351,0.184169145,-0.239062255,-0.4232314,0.004684046,0.595810651
Q62048,Astrocytic phosphoprotein PEA-15 OS=Mus musculus GN=Pea15 PE=1 SV=1,1.161,1.144,1.143,1.191,1.233,0.961,0.901,1.114,0.962,0.974,0.215367972,0.194087052,0.192825404,0.252173413,0.3021728,-0.057391664,-0.150400989,0.155749233,-0.055891201,-0.038006323,0.231325328,-0.029188189,-0.260513517,0.00416573,0.595810651
Q8VDM4,26S proteasome non-ATPase regulatory subunit 2 OS=Mus musculus GN=Psmd2 PE=1 SV=1,0.769,0.866,0.802,0.947,0.85,1.033,0.951,1.046,1.14,0.969,-0.378944497,-0.20756107,-0.318325858,-0.078563669,-0.234465254,0.046840254,-0.072482754,0.064882852,0.189033824,-0.045431429,-0.24357207,0.036568549,0.280140619,0.003721261,0.595810651
P16331,Phenylalanine-4-hydroxylase OS=Mus musculus GN=Pah PE=1 SV=4,1.044,1.055,1.017,0.931,0.966,1.19,1.109,1.248,1.323,1.087,0.062121712,0.077242999,0.024319679,-0.103146927,-0.049904906,0.250961574,0.149259365,0.319617934,0.403813062,0.12035194,0.002126511,0.248800775,0.246674264,0.005915581,0.627051586
P10518,Delta-aminolevulinic acid dehydratase OS=Mus musculus GN=Alad PE=1 SV=1,0.935,1.001,0.759,1.103,1.162,1.252,1.347,1.493,1.271,1.467,-0.09696173,0.001441974,-0.397828209,0.141432791,0.216610069,0.324234562,0.429749851,0.578214165,0.34596403,0.552868871,-0.027061021,0.446206296,0.473267317,0.008006231,0.727423274
P10126,Elongation factor 1-alpha 1 OS=Mus musculus GN=Eef1a1 PE=1 SV=3,0.957,0.848,0.937,0.951,0.805,1.004,1.158,0.979,1.098,1.016,-0.06340917,-0.23786383,-0.093879047,-0.072482754,-0.312939312,0.005759269,0.211635253,-0.030619235,0.134878054,0.022900402,-0.156114823,0.068910749,0.225025571,0.010603009,0.842939216
G3X9C2,F-box only protein 50 OS=Mus musculus GN=Nccrp1 PE=1 SV=2,1.016,0.988,0.997,0.995,1.073,0.874,0.833,0.809,0.876,1.026,0.022900402,-0.017417053,-0.00433459,-0.007231569,0.101650076,-0.194294815,-0.263611599,-0.305788392,-0.190997225,0.037030731,0.019113453,-0.18353226,-0.202645713,0.023310972,0.884924756
O88587,Catechol O-methyltransferase OS=Mus musculus GN=Comt PE=1 SV=2,0.979,0.931,0.898,0.969,0.937,1.105,1.366,1.185,0.947,1.185,-0.030619235,-0.103146927,-0.15521265,-0.045431429,-0.093879047,0.14404637,0.449957484,0.244887059,-0.078563669,0.244887059,-0.085657858,0.201042861,0.286700718,0.026571145,0.884924756
P06151,L-lactate dehydrogenase A chain OS=Mus musculus GN=Ldha PE=1 SV=3,1.089,1.212,1.063,1.022,1.013,1.187,1.22,1.412,1.406,1.131,0.123003954,0.277389699,0.088141597,0.031395196,0.018634174,0.247319935,0.286881148,0.497740089,0.491596594,0.177598929,0.107712924,0.340227339,0.232514415,0.022323506,0.884924756
P07309,Transthyretin OS=Mus musculus GN=Ttr PE=1 SV=1,0.87,2.002,0.88,1.544,1.853,0.616,0.672,1.107,0.682,0.842,-0.200912694,1.001441974,-0.184424571,0.626672753,0.889862881,-0.698997744,-0.573466862,0.146655222,-0.552156356,-0.248107862,0.426528069,-0.38521472,-0.811742789,0.033393387,0.884924756
P60710,"Actin, cytoplasmic 1 OS=Mus musculus GN=Actb PE=1 SV=1",1.038,0.948,1.012,0.977,1.012,1.115,0.985,1.073,1.09,1.095,0.053806444,-0.077041036,0.01720929,-0.033569533,0.01720929,0.15704371,-0.02180437,0.101650076,0.124328135,0.13093087,-0.004477109,0.098429684,0.102906793,0.031478564,0.884924756
P63330,Serine/threonine-protein phosphatase 2A catalytic subunit alpha isoform OS=Mus musculus GN=Ppp2ca PE=1 SV=1,1.172,1.093,1.033,1.125,0.952,0.968,0.991,0.857,0.934,0.901,0.22897257,0.128293401,0.046840254,0.169925001,-0.070966521,-0.046921047,-0.013043037,-0.222632891,-0.098505545,-0.150400989,0.100612941,-0.106300702,-0.206913643,0.013824975,0.884924756
Q3UMC0,Spermatogenesis-associated protein 5 OS=Mus musculus GN=Spata5 PE=1 SV=2,1.492,1.216,1.011,1.027,0.801,1.026,0.79,0.601,0.732,0.651,0.577247536,0.282143229,0.015782997,0.038436182,-0.320125852,0.037030731,-0.340075442,-0.734563104,-0.450084446,-0.619270551,0.118696818,-0.421392562,-0.540089381,0.027476659,0.884924756
Q4KML4,Costars family protein ABRACL OS=Mus musculus GN=Abracl PE=1 SV=1,0.86,0.602,0.913,0.842,0.816,0.875,1.04,1.203,1.013,1.194,-0.217591435,-0.732164608,-0.131313235,-0.248107862,-0.293358943,-0.192645078,0.056583528,0.266636643,0.018634174,0.255802837,-0.324507217,0.081002421,0.405509637,0.018029404,0.884924756
Q60648,Ganglioside GM2 activator OS=Mus musculus GN=Gm2a PE=1 SV=2,1.144,0.934,0.989,0.978,0.995,0.91,0.882,0.622,0.827,0.76,0.194087052,-0.098505545,-0.015957574,-0.03209363,-0.007231569,-0.13606155,-0.181149439,-0.685013515,-0.274040765,-0.395928676,0.008059747,-0.334438789,-0.342498536,0.021211245,0.884924756
Q8R0P4,Mth938 domain-containing protein OS=Mus musculus GN=Aamdc PE=1 SV=1,1.151,1.126,0.999,1.216,1.086,0.993,0.844,0.912,0.818,1.065,0.202887833,0.171206827,-0.001443417,0.282143229,0.119024103,-0.010134377,-0.244685096,-0.13289427,-0.289827252,0.09085343,0.154763715,-0.117337513,-0.272101228,0.015428502,0.884924756
Q99LB7,"Sarcosine dehydrogenase, mitochondrial OS=Mus musculus GN=Sardh PE=1 SV=1",1.133,0.959,1.022,0.974,1.147,0.769,0.945,1.024,0.886,0.797,0.180147861,-0.06039728,0.031395196,-0.038006323,0.197865391,-0.378944497,-0.081613766,0.034215715,-0.174621396,-0.327348371,0.062200969,-0.185662463,-0.247863432,0.032149778,0.884924756
Q9CPY7,Cytosol aminopeptidase OS=Mus musculus GN=Lap3 PE=1 SV=3,1.101,1.003,1,0.884,0.849,1.137,1.035,1.078,1.149,1.223,0.138814469,0.004321606,0,-0.177881725,-0.236163541,0.185232254,0.049630768,0.108357178,0.200378798,0.290424404,-0.054181838,0.16680468,0.220986519,0.028802667,0.884924756
Q9DCV7,"Keratin, type II cytoskeletal 7 OS=Mus musculus GN=Krt7 PE=1 SV=1",1.088,0.955,0.894,1.408,0.864,0.745,0.889,0.745,0.81,0.689,0.121678557,-0.066427362,-0.161653263,0.493647334,-0.210896782,-0.424687669,-0.169744676,-0.424687669,-0.304006187,-0.537424112,0.035269697,-0.372110063,-0.407379759,0.029830291,0.884924756
Q9JMD3,PCTP-like protein OS=Mus musculus GN=Stard10 PE=1 SV=1,1.14,1.02,1.225,0.923,1.102,1.01,0.959,0.714,0.882,0.873,0.189033824,0.028569152,0.292781749,-0.115597447,0.140124224,0.014355293,-0.06039728,-0.486004021,-0.181149439,-0.195946441,0.1069823,-0.181828378,-0.288810678,0.031906844,0.884924756
Q9WUR9,"Adenylate kinase 4, mitochondrial OS=Mus musculus GN=Ak4 PE=1 SV=1",1.029,0.987,1.088,1.051,1.301,0.753,1.034,0.886,0.886,0.937,0.041242982,-0.01887801,0.121678557,0.071762669,0.379620962,-0.40927823,0.048236186,-0.174621396,-0.174621396,-0.093879047,0.119085432,-0.160832777,-0.279918209,0.024749319,0.884924756
Q9Z0S1,"3'(2'),5'-bisphosphate nucleotidase 1 OS=Mus musculus GN=Bpnt1 PE=1 SV=2",0.972,1.213,1.133,0.983,1.017,0.85,0.788,0.868,1.076,0.702,-0.040971781,0.27857955,0.180147861,-0.024736678,0.024319679,-0.234465254,-0.343732465,-0.204233052,0.105678078,-0.510457064,0.083467726,-0.237441951,-0.320909678,0.032162648,0.884924756
Q8K4F5,Protein ABHD11 OS=Mus musculus GN=Abhd11 PE=1 SV=1,1.12,1.167,1.175,0.989,1.088,0.952,1.048,1.048,0.919,0.801,0.163498732,0.222804561,0.232660757,-0.015957574,0.121678557,-0.070966521,0.067638717,0.067638717,-0.121863233,-0.320125852,0.144937007,-0.075535634,-0.220472641,0.036551116,0.89409653
Q9DCL9,Multifunctional protein ADE2 OS=Mus musculus GN=Paics PE=1 SV=4,0.536,0.815,1.054,0.622,0.692,1.185,1.232,0.854,0.98,0.961,-0.899695094,-0.295128036,0.075874867,-0.685013515,-0.531156057,0.244887059,0.301002256,-0.227692025,-0.029146346,-0.057391664,-0.467023567,0.046331856,0.513355423,0.036092044,0.89409653
P62897,"Cytochrome c, somatic OS=Mus musculus GN=Cycs PE=1 SV=2",0.962,0.988,1.019,0.875,0.736,1.136,1.303,1.179,0.96,1.006,-0.055891201,-0.017417053,0.027154052,-0.192645078,-0.442222329,0.183962835,0.381837084,0.237563718,-0.058893689,0.008630305,-0.136204322,0.150620051,0.286824372,0.038995106,0.906962985
Q6P1B1,Xaa-Pro aminopeptidase 1 OS=Mus musculus GN=Xpnpep1 PE=1 SV=1,0.949,0.915,0.967,1.124,0.983,0.923,0.948,0.75,0.801,0.88,-0.075520008,-0.128156351,-0.048412205,0.168642036,-0.024736678,-0.115597447,-0.077041036,-0.415037499,-0.320125852,-0.184424571,-0.021636641,-0.222445281,-0.20080864,0.039929188,0.906962985
P10630,Eukaryotic initiation factor 4A-II OS=Mus musculus GN=Eif4a2 PE=1 SV=2,1.45,1.819,0.945,1.097,1.414,0.985,1.191,0.796,0.762,1.01,0.5360529,0.863145543,-0.081613766,0.133563526,0.49978212,-0.02180437,0.252173413,-0.329159664,-0.392137097,0.014355293,0.390186065,-0.095314485,-0.48550055,0.047051113,0.965306705
P49935,Pro-cathepsin H OS=Mus musculus GN=Ctsh PE=1 SV=2,0.864,1.042,0.992,1.008,1.024,0.892,0.838,0.538,0.825,0.504,-0.210896782,0.059355278,-0.011587974,0.011495639,0.034215715,-0.164884385,-0.254977851,-0.894321922,-0.277533976,-0.988504361,-0.023483625,-0.516044499,-0.492560874,0.046158472,0.965306705
Q8CGC7,Bifunctional glutamate/proline--tRNA ligase OS=Mus musculus GN=Eprs PE=1 SV=4,0.833,0.884,0.912,0.886,0.826,0.908,1.021,0.878,0.92,0.986,-0.263611599,-0.177881725,-0.13289427,-0.174621396,-0.275786313,-0.139235797,0.029982866,-0.187707155,-0.120294234,-0.020340448,-0.204959061,-0.087518954,0.117440107,0.046110361,0.965306705
Q9DBT9,"Dimethylglycine dehydrogenase, mitochondrial OS=Mus musculus GN=Dmgdh PE=1 SV=1",1.054,1.09,1.073,0.794,0.962,0.843,0.816,0.893,0.825,0.825,0.075874867,0.124328135,0.101650076,-0.332789088,-0.055891201,-0.246395464,-0.293358943,-0.16326792,-0.277533976,-0.277533976,-0.017365442,-0.251618056,-0.234252614,0.048660747,0.967132347
A2AJL3,FGGY carbohydrate kinase domain-containing protein OS=Mus musculus GN=Fggy PE=1 SV=1,0.911,0.954,0.859,1.492,1.073,0.789,0.711,0.945,1.254,1.173,-0.134477041,-0.067938829,-0.219269964,0.577247536,0.101650076,-0.341902795,-0.492078535,-0.081613766,0.326537348,0.230203013,0.051442356,-0.071770947,-0.123213303,0.577667708,0.996800672
A2ARV4,Low-density lipoprotein receptor-related protein 2 OS=Mus musculus GN=Lrp2 PE=1 SV=1,1.015,0.905,1.104,1.068,0.82,0.91,1.143,1.213,0.839,1.273,0.021479727,-0.144010303,0.142740172,0.094911647,-0.286304185,-0.13606155,0.192825404,0.27857955,-0.253257284,0.348232419,-0.034236588,0.086063708,0.120300296,0.427696742,0.996800672
A2BIM8,Major urinary protein 18 OS=Mus musculus GN=Mup18 PE=3 SV=1,1.443,0.985,1.097,0.677,0.584,1.282,0.256,0.748,0.944,2.264,0.5290713,-0.02180437,0.133563526,-0.562772261,-0.775959726,0.358396262,-1.965784285,-0.418889825,-0.083141235,1.178873958,-0.139580306,-0.186109025,-0.046528719,0.937847292,0.996800672
A3KMP2,Tetratricopeptide repeat protein 38 OS=Mus musculus GN=Ttc38 PE=1 SV=2,1.003,0.923,0.927,1.103,1.008,0.855,0.93,1.056,1.099,1.054,0.004321606,-0.115597447,-0.109358756,0.141432791,0.011495639,-0.226003675,-0.104697379,0.078609835,0.136191386,0.075874867,-0.013541233,-0.008004993,0.00553624,0.948459774,0.996800672
A6X935,"Inter alpha-trypsin inhibitor, heavy chain 4 OS=Mus musculus GN=Itih4 PE=1 SV=2",1.007,0.958,1.137,1.291,1.115,1.188,0.842,1.123,0.91,1.157,0.010063683,-0.061902439,0.185232254,0.368489001,0.15704371,0.248534836,-0.248107862,0.167357928,-0.13606155,0.210388864,0.131785242,0.048422443,-0.083362799,0.526230928,0.996800672
D3Z7P3,"Glutaminase kidney isoform, mitochondrial OS=Mus musculus GN=Gls PE=1 SV=1",0.968,1.14,0.886,0.837,1.076,0.628,1.124,0.991,0.747,0.774,-0.046921047,0.189033824,-0.174621396,-0.256700472,0.105678078,-0.671163536,0.168642036,-0.013043037,-0.420819852,-0.369594529,-0.036706203,-0.261195784,-0.224489581,0.237400665,0.996800672
E9PV24,Fibrinogen alpha chain OS=Mus musculus GN=Fga PE=1 SV=1,0.954,0.872,0.981,1.107,0.8,1.099,0.775,1.023,0.755,0.952,-0.067938829,-0.19759996,-0.027674958,0.146655222,-0.321928095,0.136191386,-0.367731785,0.032806145,-0.40545145,-0.070966521,-0.093697324,-0.135030445,-0.041333121,0.766200364,0.996800672
O08529,Calpain-2 catalytic subunit OS=Mus musculus GN=Capn2 PE=1 SV=4,0.952,1.473,1.124,0.906,1.16,1.017,1.132,0.747,0.803,0.889,-0.070966521,0.55875743,0.168642036,-0.142417045,0.214124805,0.024319679,0.178873958,-0.420819852,-0.316528107,-0.169744676,0.145628141,-0.1407798,-0.286407941,0.121620036,0.996800672
O08553,Dihydropyrimidinase-related protein 2 OS=Mus musculus GN=Dpysl2 PE=1 SV=2,1.057,1.052,1.021,1.234,0.93,0.889,1.102,0.786,0.782,0.903,0.079975377,0.073134705,0.029982866,0.303342394,-0.104697379,-0.169744676,0.140124224,-0.347398782,-0.354759487,-0.147202107,0.076347593,-0.175796166,-0.252143758,0.05657434,0.996800672
O08677,Kininogen-1 OS=Mus musculus GN=Kng1 PE=1 SV=1,0.964,0.823,0.874,1.061,0.902,0.909,0.768,0.958,0.822,0.902,-0.052894948,-0.281035664,-0.194294815,0.085424656,-0.148800661,-0.1376478,-0.380821784,-0.061902439,-0.282789701,-0.148800661,-0.118320286,-0.202392477,-0.084072191,0.351174313,0.996800672
O08709,Peroxiredoxin-6 OS=Mus musculus GN=Prdx6 PE=1 SV=3,0.907,0.89,0.936,1.122,0.986,1.055,0.773,0.843,1.017,1.031,-0.140825544,-0.168122759,-0.095419565,0.166072676,-0.020340448,0.077242999,-0.371459681,-0.246395464,0.024319679,0.044044333,-0.051727128,-0.094449627,-0.042722499,0.704935584,0.996800672
O08749,"Dihydrolipoyl dehydrogenase, mitochondrial OS=Mus musculus GN=Dld PE=1 SV=2",0.922,0.95,0.994,0.965,1.126,0.746,1.202,0.519,0.512,1.176,-0.117161344,-0.074000581,-0.008682243,-0.051399153,0.171206827,-0.422752464,0.265436896,-0.946193556,-0.965784285,0.23388806,-0.016007299,-0.36708107,-0.351073771,0.266095538,0.996800672
O08756,3-hydroxyacyl-CoA dehydrogenase type-2 OS=Mus musculus GN=Hsd17b10 PE=1 SV=4,0.943,0.957,0.905,0.826,1.201,0.781,1.189,1.1,0.847,1.035,-0.084670324,-0.06340917,-0.144010303,-0.275786313,0.264236151,-0.356605547,0.249748715,0.137503524,-0.239566125,0.049630768,-0.060727992,-0.031857733,0.028870259,0.847814636,0.996800672
O08997,Copper transport protein ATOX1 OS=Mus musculus GN=Atox1 PE=1 SV=1,0.859,0.799,1.057,1.007,0.842,1.007,1.103,0.833,0.99,0.979,-0.219269964,-0.323732592,0.079975377,0.010063683,-0.248107862,0.010063683,0.141432791,-0.263611599,-0.01449957,-0.030619235,-0.140214272,-0.031446786,0.108767486,0.318711273,0.996800672
O09061,Proteasome subunit beta type-1 OS=Mus musculus GN=Psmb1 PE=1 SV=1,1.027,0.906,0.874,1.378,1.237,1.136,1.167,1.007,1.312,1.536,0.038436182,-0.142417045,-0.194294815,0.462575888,0.3068455,0.183962835,0.222804561,0.010063683,0.39176772,0.619178216,0.094229142,0.285555403,0.191326261,0.277535171,0.996800672
O09131,Glutathione S-transferase omega-1 OS=Mus musculus GN=Gsto1 PE=1 SV=2,0.782,0.686,0.705,1.211,1.222,0.537,1.313,0.925,0.702,0.634,-0.354759487,-0.543719518,-0.504304837,0.276198865,0.289244285,-0.897006007,0.392866916,-0.112474729,-0.510457064,-0.657445255,-0.167468138,-0.356903228,-0.189435089,0.537389153,0.996800672
O09172,Glutamate--cysteine ligase regulatory subunit OS=Mus musculus GN=Gclm PE=1 SV=1,0.87,1.163,0.796,1.131,1.081,0.765,0.918,1.073,1.067,1.051,-0.200912694,0.217851097,-0.329159664,0.177598929,0.112366523,-0.386468347,-0.123433941,0.101650076,0.093560176,0.071762669,-0.004451162,-0.048585873,-0.044134712,0.767918537,0.996800672
O09173,"Homogentisate 1,2-dioxygenase OS=Mus musculus GN=Hgd PE=1 SV=2",0.987,0.989,0.992,1.216,1.161,0.988,1.035,1.106,1.193,1.042,-0.01887801,-0.015957574,-0.011587974,0.282143229,0.215367972,-0.017417053,0.049630768,0.145351386,0.254594043,0.059355278,0.090217529,0.098302884,0.008085356,0.922824543,0.996800672
O09174,Alpha-methylacyl-CoA racemase OS=Mus musculus GN=Amacr PE=1 SV=4,1.215,1.262,1.433,0.82,0.72,1.132,1.633,1.193,1.036,1.161,0.280956314,0.33571191,0.51903861,-0.286304185,-0.473931188,0.178873958,0.707524791,0.254594043,0.051024003,0.215367972,0.075094292,0.281476953,0.206382661,0.387028928,0.996800672
O35381,Acidic leucine-rich nuclear phosphoprotein 32 family member A OS=Mus musculus GN=Anp32a PE=1 SV=1,1.191,0.795,0.757,1.104,1.031,0.903,1.075,0.773,0.91,1.053,0.252173413,-0.330973234,-0.401634795,0.142740172,0.044044333,-0.147202107,0.10433666,-0.371459681,-0.13606155,0.074505436,-0.058730022,-0.095176248,-0.036446226,0.822381824,0.996800672
O35639,Annexin A3 OS=Mus musculus GN=Anxa3 PE=1 SV=4,0.984,0.774,1.08,0.951,0.915,0.768,0.929,0.788,0.779,0.875,-0.023269779,-0.369594529,0.111031312,-0.072482754,-0.128156351,-0.380821784,-0.106249498,-0.343732465,-0.360304767,-0.192645078,-0.09649442,-0.276750718,-0.180256298,0.101079452,0.996800672
O35643,AP-1 complex subunit beta-1 OS=Mus musculus GN=Ap1b1 PE=1 SV=2,0.919,1.076,0.854,1.31,1.193,0.736,0.786,0.686,0.952,1.424,-0.121863233,0.105678078,-0.227692025,0.389566812,0.254594043,-0.442222329,-0.347398782,-0.543719518,-0.070966521,0.509949146,0.080056735,-0.178871601,-0.258928336,0.282583419,0.996800672
O35658,"Complement component 1 Q subcomponent-binding protein, mitochondrial OS=Mus musculus GN=C1qbp PE=1 SV=1",0.69,0.801,0.718,0.993,1.155,0.852,0.884,1.097,1.104,1.181,-0.535331733,-0.320125852,-0.477944251,-0.010134377,0.207892852,-0.231074664,-0.177881725,0.133563526,0.142740172,0.240008965,-0.227128672,0.021471255,0.248599927,0.188406855,0.996800672
O35855,"Branched-chain-amino-acid aminotransferase, mitochondrial OS=Mus musculus GN=Bcat2 PE=1 SV=2",0.894,0.928,0.968,1.101,1.147,0.817,1.145,1.116,0.887,1.042,-0.161653263,-0.10780329,-0.046921047,0.138814469,0.197865391,-0.291592017,0.195347598,0.158337027,-0.17299399,0.059355278,0.004060452,-0.010309221,-0.014369673,0.906502128,0.996800672
O35943,"Frataxin, mitochondrial OS=Mus musculus GN=Fxn PE=1 SV=1",0.999,1.108,0.963,0.818,0.854,0.889,1.244,0.792,0.651,0.976,-0.001443417,0.147957881,-0.054392297,-0.289827252,-0.227692025,-0.169744676,0.314986485,-0.336427665,-0.619270551,-0.035046947,-0.085079422,-0.169100671,-0.084021249,0.646996338,0.996800672
O54983,Ketimine reductase mu-crystallin OS=Mus musculus GN=Crym PE=1 SV=1,0.86,0.858,0.835,1.04,0.941,0.783,0.909,0.905,0.765,0.956,-0.217591435,-0.220950447,-0.260151897,0.056583528,-0.087733372,-0.352915787,-0.1376478,-0.144010303,-0.386468347,-0.064917477,-0.145968725,-0.217191943,-0.071223218,0.435087281,0.996800672
O54984,ATPase Asna1 OS=Mus musculus GN=Asna1 PE=1 SV=2,1.142,0.916,0.978,0.972,0.853,1.033,1.126,0.879,0.852,0.944,0.191562651,-0.126580497,-0.03209363,-0.040971781,-0.229382353,0.046840254,0.171206827,-0.18606493,-0.231074664,-0.083141235,-0.047493122,-0.05644675,-0.008953628,0.932085653,0.996800672
O55023,Inositol monophosphatase 1 OS=Mus musculus GN=Impa1 PE=1 SV=1,1.026,1.055,0.98,1.185,1.168,1.057,1.027,0.971,0.946,1.166,0.037030731,0.077242999,-0.029146346,0.244887059,0.224040274,0.079975377,0.038436182,-0.042456799,-0.080087911,0.221567789,0.110810943,0.043486928,-0.067324016,0.395949441,0.996800672
O55042,Alpha-synuclein OS=Mus musculus GN=Snca PE=1 SV=2,1.146,1.074,1.19,1.293,0.982,1.086,1.162,0.97,1.1,1.073,0.196607044,0.102993993,0.250961574,0.370722275,-0.02620507,0.119024103,0.216610069,-0.043943348,0.137503524,0.101650076,0.179015963,0.106168885,-0.072847078,0.390398876,0.996800672
O55060,Thiopurine S-methyltransferase OS=Mus musculus GN=Tpmt PE=1 SV=1,1.249,1.108,1.138,0.864,0.762,1.29,0.963,0.937,1.172,1.202,0.320773477,0.147957881,0.186500558,-0.210896782,-0.392137097,0.367371066,-0.054392297,-0.093879047,0.22897257,0.265436896,0.010439607,0.142701838,0.13226223,0.440939883,0.996800672
O55125,Protein NipSnap homolog 1 OS=Mus musculus GN=Nipsnap1 PE=1 SV=1,1.246,1.384,0.914,0.544,0.93,0.917,1.17,1.324,0.601,1.335,0.317304068,0.468843943,-0.12973393,-0.878321443,-0.104697379,-0.125006361,0.22650853,0.404903122,-0.734563104,0.416839742,-0.065320948,0.037736386,0.103057334,0.75499666,0.996800672
O70250,Phosphoglycerate mutase 2 OS=Mus musculus GN=Pgam2 PE=1 SV=3,1.099,0.981,0.973,1.22,0.938,0.839,1.001,0.965,0.968,0.863,0.136191386,-0.027674958,-0.03948829,0.286881148,-0.092340172,-0.253257284,0.001441974,-0.051399153,-0.046921047,-0.212567535,0.052713823,-0.112540609,-0.165254432,0.095207519,0.996800672
O70251,Elongation factor 1-beta OS=Mus musculus GN=Eef1b PE=1 SV=5,1.012,0.995,0.987,1.115,0.891,0.948,0.966,0.71,0.893,1.03,0.01720929,-0.007231569,-0.01887801,0.15704371,-0.166502663,-0.077041036,-0.049904906,-0.49410907,-0.16326792,0.042644337,-0.003671848,-0.148335719,-0.144663871,0.218723919,0.996800672
O70435,Proteasome subunit alpha type-3 OS=Mus musculus GN=Psma3 PE=1 SV=3,1.053,1.011,0.66,1.846,1.228,0.836,0.97,1.35,1.483,1.285,0.074505436,0.015782997,-0.59946207,0.884402553,0.296310561,-0.258425153,-0.043943348,0.432959407,0.568518598,0.361768359,0.134307895,0.212175573,0.077867677,0.793056564,0.996800672
O70456,14-3-3 protein sigma OS=Mus musculus GN=Sfn PE=1 SV=2,0.911,0.818,0.946,1.221,1.296,0.971,0.944,1.033,1.185,1.092,-0.134477041,-0.289827252,-0.080087911,0.2880632,0.374065718,-0.042456799,-0.083141235,0.046840254,0.244887059,0.126972856,0.031547343,0.058620427,0.027073084,0.854217082,0.996800672
O70475,UDP-glucose 6-dehydrogenase OS=Mus musculus GN=Ugdh PE=1 SV=1,0.934,0.732,1.038,1.039,0.949,0.853,0.814,0.902,1.012,1.064,-0.098505545,-0.450084446,0.053806444,0.055195654,-0.075520008,-0.229382353,-0.2968993,-0.148800661,0.01720929,0.089498151,-0.10302158,-0.113674975,-0.010653394,0.930270886,0.996800672
O70591,Prefoldin subunit 2 OS=Mus musculus GN=Pfdn2 PE=1 SV=2,1.009,0.977,1.144,1.326,0.758,0.962,0.929,0.913,0.952,1.094,0.012926174,-0.033569533,0.194087052,0.407080775,-0.399730246,-0.055891201,-0.106249498,-0.131313235,-0.070966521,0.129612738,0.036158844,-0.046961543,-0.083120388,0.582735611,0.996800672
O88342,WD repeat-containing protein 1 OS=Mus musculus GN=Wdr1 PE=1 SV=3,0.851,0.835,0.825,1.043,0.984,0.857,0.975,0.781,0.921,0.99,-0.232768963,-0.260151897,-0.277533976,0.060739158,-0.023269779,-0.222632891,-0.036525876,-0.356605547,-0.118726939,-0.01449957,-0.146597091,-0.149798165,-0.003201073,0.973608928,0.996800672
O88428,Bifunctional 3'-phosphoadenosine 5'-phosphosulfate synthase 2 OS=Mus musculus GN=Papss2 PE=1 SV=2,0.802,0.742,0.868,0.953,0.941,0.846,1.015,0.837,0.738,0.645,-0.318325858,-0.430508908,-0.204233052,-0.069451881,-0.087733372,-0.241270432,0.021479727,-0.256700472,-0.438307279,-0.632628934,-0.222050614,-0.309485478,-0.087434864,0.520203638,0.996800672
O88569,Heterogeneous nuclear ribonucleoproteins A2/B1 OS=Mus musculus GN=Hnrnpa2b1 PE=1 SV=2,1.253,1.226,1.1,1.21,1.026,0.879,1.15,0.923,0.836,1.301,0.325386415,0.293958979,0.137503524,0.275007047,0.037030731,-0.18606493,0.201633861,-0.115597447,-0.258425153,0.379620962,0.213777339,0.004233459,-0.209543881,0.173035936,0.996800672
O88844,Isocitrate dehydrogenase [NADP] cytoplasmic OS=Mus musculus GN=Idh1 PE=1 SV=2,0.947,0.916,0.9,1.058,1.078,0.913,0.974,0.884,1.033,0.926,-0.078563669,-0.126580497,-0.152003093,0.081339627,0.108357178,-0.131313235,-0.038006323,-0.177881725,0.046840254,-0.110915901,-0.033490091,-0.082255386,-0.048765295,0.487596099,0.996800672
O88851,Putative hydrolase RBBP9 OS=Mus musculus GN=Rbbp9 PE=1 SV=2,1.008,0.885,0.883,0.706,0.745,0.806,0.848,0.664,0.705,0.78,0.011495639,-0.17625064,-0.179514657,-0.502259911,-0.424687669,-0.311148256,-0.23786383,-0.590744853,-0.504304837,-0.358453971,-0.254243448,-0.400503149,-0.146259702,0.236443617,0.996800672
O88958,Glucosamine-6-phosphate isomerase 1 OS=Mus musculus GN=Gnpda1 PE=1 SV=3,0.914,0.64,0.608,0.67,0.907,0.602,0.875,1.115,1.206,0.573,-0.12973393,-0.64385619,-0.717856771,-0.577766999,-0.140825544,-0.732164608,-0.192645078,0.15704371,0.270229907,-0.803392956,-0.442007887,-0.260185805,0.181822082,0.501173612,0.996800672
O88986,"2-amino-3-ketobutyrate coenzyme A ligase, mitochondrial OS=Mus musculus GN=Gcat PE=1 SV=2",0.905,1.201,0.993,0.992,1.064,0.823,0.815,0.979,0.868,1.168,-0.144010303,0.264236151,-0.010134377,-0.011587974,0.089498151,-0.281035664,-0.295128036,-0.030619235,-0.204233052,0.224040274,0.03760033,-0.117395143,-0.154995472,0.232137465,0.996800672
P00329,Alcohol dehydrogenase 1 OS=Mus musculus GN=Adh1 PE=1 SV=2,1.172,1.213,1.236,0.561,0.589,1.398,1.327,1.055,1.438,1.496,0.22897257,0.27857955,0.305678743,-0.833927324,-0.763660461,0.483364361,0.408168371,0.077242999,0.524063676,0.581110175,-0.156871384,0.414789916,0.571661301,0.095276998,0.996800672
P00375,Dihydrofolate reductase OS=Mus musculus GN=Dhfr PE=1 SV=3,0.91,1.176,0.98,0.866,0.884,1.192,0.996,0.864,0.989,1.028,-0.13606155,0.23388806,-0.029146346,-0.20756107,-0.177881725,0.253384236,-0.005782353,-0.210896782,-0.015957574,0.039840265,-0.063352526,0.012117558,0.075470085,0.509208772,0.996800672
P00493,Hypoxanthine-guanine phosphoribosyltransferase OS=Mus musculus GN=Hprt1 PE=1 SV=3,1.117,0.93,1.04,1.145,1.108,1.007,1.002,1.429,1.397,1.404,0.159629186,-0.104697379,0.056583528,0.195347598,0.147957881,0.010063683,0.002882509,0.515005916,0.482332021,0.489542936,0.090964163,0.299965413,0.20900125,0.167100641,0.996800672
P00920,Carbonic anhydrase 2 OS=Mus musculus GN=Ca2 PE=1 SV=4,1.229,1.011,0.985,1.164,0.961,1.102,0.803,1.071,0.969,0.944,0.297484916,0.015782997,-0.02180437,0.219091058,-0.057391664,0.140124224,-0.316528107,0.09895848,-0.045431429,-0.083141235,0.090632587,-0.041203613,-0.131836201,0.254033007,0.996800672
P01027,Complement C3 OS=Mus musculus GN=C3 PE=1 SV=3,1.077,0.871,1.103,1.217,0.955,0.947,0.813,0.972,0.782,1.054,0.10701825,-0.199255376,0.141432791,0.283329168,-0.066427362,-0.078563669,-0.298672743,-0.040971781,-0.354759487,0.075874867,0.053219494,-0.139418563,-0.192638057,0.137949774,0.996800672
P01837,Ig kappa chain C region OS=Mus musculus PE=1 SV=1,1.17,0.694,0.825,1.218,1.206,0.947,1.28,1.243,0.716,0.871,0.22650853,-0.526992432,-0.277533976,0.284514133,0.270229907,-0.078563669,0.35614381,0.313826296,-0.481968507,-0.199255376,-0.004654768,-0.017963489,-0.013308722,0.955360247,0.996800672
P01864,Ig gamma-2A chain C region secreted form OS=Mus musculus PE=1 SV=1,0.812,0.537,1.057,0.853,1.04,0.581,0.942,0.586,0.21,0.65,-0.300448367,-0.897006007,0.079975377,-0.229382353,0.056583528,-0.783389931,-0.086201035,-0.77102743,-2.251538767,-0.621488377,-0.258055564,-0.902729108,-0.644673544,0.160838033,0.996800672
P01867,Ig gamma-2B chain C region OS=Mus musculus GN=Igh-3 PE=1 SV=3,1.043,1.043,0.966,0.976,1.215,1.106,1.57,1.532,0.75,0.924,0.060739158,0.060739158,-0.049904906,-0.035046947,0.280956314,0.145351386,0.650764559,0.615416297,-0.415037499,-0.114035243,0.063496555,0.1764919,0.112995345,0.622949082,0.996800672
P01872,Ig mu chain C region OS=Mus musculus GN=Ighm PE=1 SV=2,1.027,0.964,1.212,1.143,0.697,0.971,1.299,0.676,0.46,0.978,0.038436182,-0.052894948,0.277389699,0.192825404,-0.520769439,-0.042456799,0.377401431,-0.564904848,-1.120294234,-0.03209363,-0.01300262,-0.276469616,-0.263466996,0.403568927,0.996800672
P01942,Hemoglobin subunit alpha OS=Mus musculus GN=Hba PE=1 SV=2,0.978,1.099,1.203,0.862,0.628,1.13,0.717,1.18,0.772,0.824,-0.03209363,0.136191386,0.266636643,-0.214240226,-0.671163536,0.176322773,-0.479954976,0.23878686,-0.373327247,-0.279283757,-0.102933873,-0.143491269,-0.040557397,0.85829781,0.996800672
P02088,Hemoglobin subunit beta-1 OS=Mus musculus GN=Hbb-b1 PE=1 SV=2,1.085,1.371,1.269,0.874,0.708,1.237,0.639,1.633,0.969,0.801,0.117695043,0.455228571,0.343692069,-0.194294815,-0.498178735,0.3068455,-0.646112164,0.707524791,-0.045431429,-0.320125852,0.044828427,0.000540169,-0.044288257,0.884397796,0.996800672
P04117,"Fatty acid-binding protein, adipocyte OS=Mus musculus GN=Fabp4 PE=1 SV=3",0.872,0.862,0.836,1.491,1.118,0.79,1.046,1.016,0.875,0.847,-0.19759996,-0.214240226,-0.258425153,0.576280258,0.160920188,-0.340075442,0.064882852,0.022900402,-0.192645078,-0.239566125,0.013387021,-0.136900678,-0.1502877,0.430652141,0.996800672
P04186,Complement factor B OS=Mus musculus GN=Cfb PE=1 SV=2,1.009,0.698,0.849,1.234,1.231,0.342,0.84,3.268,0.792,1.756,0.012926174,-0.518701058,-0.236163541,0.303342394,0.299830762,-1.54793177,-0.251538767,1.708407983,-0.336427665,0.812292845,-0.027753054,0.076960525,0.104713579,0.863283087,0.996800672
P05064,Fructose-bisphosphate aldolase A OS=Mus musculus GN=Aldoa PE=1 SV=2,0.997,0.943,0.897,1.123,0.89,0.885,1.044,0.868,0.86,1.046,-0.00433459,-0.084670324,-0.15682011,0.167357928,-0.168122759,-0.17625064,0.062121712,-0.204233052,-0.217591435,0.064882852,-0.049317971,-0.094214113,-0.044896142,0.628938407,0.996800672
P05201,"Aspartate aminotransferase, cytoplasmic OS=Mus musculus GN=Got1 PE=1 SV=3",0.943,1.005,1.034,1.239,1.035,0.926,0.985,1.016,0.916,1.006,-0.084670324,0.007195501,0.048236186,0.309176187,0.049630768,-0.110915901,-0.02180437,0.022900402,-0.126580497,0.008630305,0.065913664,-0.045554012,-0.111467676,0.177362814,0.996800672
P05784,"Keratin, type I cytoskeletal 18 OS=Mus musculus GN=Krt18 PE=1 SV=5",0.991,0.896,0.783,1.047,0.867,0.78,0.975,0.778,0.837,0.848,-0.013043037,-0.158429363,-0.352915787,0.066261442,-0.205896101,-0.358453971,-0.036525876,-0.36215794,-0.256700472,-0.23786383,-0.132804569,-0.250340418,-0.117535849,0.25025568,0.996800672
P06728,Apolipoprotein A-IV OS=Mus musculus GN=Apoa4 PE=1 SV=3,1.102,0.855,0.986,1.031,1.017,1.068,0.943,0.881,0.859,0.987,0.140124224,-0.226003675,-0.020340448,0.044044333,0.024319679,0.094911647,-0.084670324,-0.182786076,-0.219269964,-0.01887801,-0.007571177,-0.082138545,-0.074567368,0.395121266,0.996800672
P06745,Glucose-6-phosphate isomerase OS=Mus musculus GN=Gpi PE=1 SV=4,0.861,0.82,0.882,1.128,1.025,0.921,0.985,1.054,1.128,1.029,-0.215914857,-0.286304185,-0.181149439,0.173767068,0.03562391,-0.118726939,-0.02180437,0.075874867,0.173767068,0.041242982,-0.094795501,0.030070722,0.124866222,0.25124297,0.996800672
P06801,NADP-dependent malic enzyme OS=Mus musculus GN=Me1 PE=1 SV=2,1.257,1.012,1.058,0.902,0.905,1.016,0.855,1.37,1.451,1.061,0.32998465,0.01720929,0.081339627,-0.148800661,-0.144010303,0.022900402,-0.226003675,0.454175893,0.537047519,0.085424656,0.027144521,0.174708959,0.147564438,0.4068112,0.996800672
P07724,Serum albumin OS=Mus musculus GN=Alb PE=1 SV=3,1.051,1.004,0.991,0.743,1.29,1.157,0.777,1.054,0.888,1.006,0.071762669,0.005759269,-0.013043037,-0.428565884,0.367371066,0.210388864,-0.364013496,0.075874867,-0.171368418,0.008630305,0.000656817,-0.048097576,-0.048754392,0.771435484,0.996800672
P07758,Alpha-1-antitrypsin 1-1 OS=Mus musculus GN=Serpina1a PE=1 SV=4,1.155,1.192,1.163,0.825,0.712,1.484,0.767,1.027,0.933,1.033,0.207892852,0.253384236,0.217851097,-0.277533976,-0.490050854,0.569491092,-0.382701517,0.038436182,-0.100051014,0.046840254,-0.017691329,0.034402999,0.052094328,0.817005198,0.996800672
P07759,Serine protease inhibitor A3K OS=Mus musculus GN=Serpina3k PE=1 SV=2,1.233,1.163,1.27,0.712,0.597,1.545,0.583,1.378,1.074,1.356,0.3021728,0.217851097,0.344828497,-0.490050854,-0.744197163,0.627606838,-0.778432211,0.462575888,0.102993993,0.439357178,-0.073879125,0.170820337,0.244699462,0.490961297,0.996800672
P07901,Heat shock protein HSP 90-alpha OS=Mus musculus GN=Hsp90aa1 PE=1 SV=4,0.891,0.842,0.893,1.037,0.881,0.961,0.978,0.877,0.891,1.021,-0.166502663,-0.248107862,-0.16326792,0.052415894,-0.182786076,-0.057391664,-0.03209363,-0.189351252,-0.166502663,0.029982866,-0.141649725,-0.083071269,0.058578457,0.398981879,0.996800672
P08030,Adenine phosphoribosyltransferase OS=Mus musculus GN=Aprt PE=1 SV=2,1.568,1.095,1.141,0.761,0.833,1.138,1.104,0.935,0.866,0.885,0.648925559,0.13093087,0.190298792,-0.394031641,-0.263611599,0.186500558,0.142740172,-0.09696173,-0.20756107,-0.17625064,0.062502396,-0.030306542,-0.092808938,0.663010661,0.996800672
P08228,Superoxide dismutase [Cu-Zn] OS=Mus musculus GN=Sod1 PE=1 SV=2,0.904,0.908,1.038,1.122,0.935,1.029,0.919,0.87,0.981,1.193,-0.145605322,-0.139235797,0.053806444,0.166072676,-0.09696173,0.041242982,-0.121863233,-0.200912694,-0.027674958,0.254594043,-0.032384746,-0.010922772,0.021461974,0.83455546,0.996800672
P09103,Protein disulfide-isomerase OS=Mus musculus GN=P4hb PE=1 SV=2,0.79,0.779,0.67,1.177,1.067,0.747,1.008,0.918,0.84,1.289,-0.340075442,-0.360304767,-0.577766999,0.23511432,0.093560176,-0.420819852,0.011495639,-0.123433941,-0.251538767,0.366252264,-0.189894542,-0.083608931,0.106285611,0.613682423,0.996800672
P09405,Nucleolin OS=Mus musculus GN=Ncl PE=1 SV=2,1.032,0.981,0.856,1.152,0.994,0.891,1.038,0.792,0.878,1.399,0.045442971,-0.027674958,-0.224317298,0.204140717,-0.008682243,-0.166502663,0.053806444,-0.336427665,-0.187707155,0.484395963,-0.002218162,-0.030487015,-0.028268853,0.864745435,0.996800672
P09411,Phosphoglycerate kinase 1 OS=Mus musculus GN=Pgk1 PE=1 SV=4,0.893,0.867,0.933,1.076,1.013,0.905,0.926,0.883,1.071,1.019,-0.16326792,-0.205896101,-0.100051014,0.105678078,0.018634174,-0.144010303,-0.110915901,-0.179514657,0.09895848,0.027154052,-0.068980557,-0.061665666,0.007314891,0.928157504,0.996800672
P09671,"Superoxide dismutase [Mn], mitochondrial OS=Mus musculus GN=Sod2 PE=1 SV=3",0.985,1.21,1.069,0.925,0.964,0.845,1.34,1.052,0.817,0.867,-0.02180437,0.275007047,0.096261853,-0.112474729,-0.052894948,-0.242976753,0.422233001,0.073134705,-0.291592017,-0.205896101,0.036818971,-0.049019433,-0.085838404,0.588899615,0.996800672
P09813,Apolipoprotein A-II OS=Mus musculus GN=Apoa2 PE=1 SV=2,1.065,0.927,1.02,0.684,1.113,1.283,0.355,0.796,0.935,1.065,0.09085343,-0.109358756,0.028569152,-0.54793177,0.154453593,0.35952117,-1.49410907,-0.329159664,-0.09696173,0.09085343,-0.07668287,-0.293971173,-0.217288303,0.554702629,0.996800672
P10493,Nidogen-1 OS=Mus musculus GN=Nid1 PE=1 SV=2,0.889,0.856,0.901,0.802,0.82,1.086,1.24,0.673,0.729,0.989,-0.169744676,-0.224317298,-0.150400989,-0.318325858,-0.286304185,0.119024103,0.310340121,-0.57132159,-0.45600928,-0.015957574,-0.229818601,-0.122784844,0.107033757,0.564963588,0.996800672
P10605,Cathepsin B OS=Mus musculus GN=Ctsb PE=1 SV=2,0.858,0.836,1.055,0.916,0.943,0.766,1.059,0.868,0.945,1.042,-0.220950447,-0.258425153,0.077242999,-0.126580497,-0.084670324,-0.384583703,0.082702589,-0.204233052,-0.081613766,0.059355278,-0.122676684,-0.105674531,0.017002154,0.875862202,0.996800672
P10639,Thioredoxin OS=Mus musculus GN=Txn PE=1 SV=3,0.803,0.865,0.816,1.008,1.034,1.055,1.025,0.884,1.032,1.035,-0.316528107,-0.209227962,-0.293358943,0.011495639,0.048236186,0.077242999,0.03562391,-0.177881725,0.045442971,0.049630768,-0.151876637,0.006011785,0.157888422,0.123838607,0.996800672
P10648,Glutathione S-transferase A2 OS=Mus musculus GN=Gsta2 PE=1 SV=3,0.631,0.517,0.579,1.863,1.318,0.461,0.571,0.735,0.861,0.625,-0.66428809,-0.951763814,-0.788364747,0.897627674,0.39835037,-1.117161344,-0.808437349,-0.444183845,-0.215914857,-0.678071905,-0.221687721,-0.65275386,-0.431066139,0.324576183,0.996800672
P10649,Glutathione S-transferase Mu 1 OS=Mus musculus GN=Gstm1 PE=1 SV=2,1.064,0.929,1.001,1.012,0.976,0.984,0.87,0.874,1.083,0.842,0.089498151,-0.106249498,0.001441974,0.01720929,-0.035046947,-0.023269779,-0.200912694,-0.194294815,0.115033243,-0.248107862,-0.006629406,-0.110310381,-0.103680975,0.219867271,0.996800672
P11352,Glutathione peroxidase 1 OS=Mus musculus GN=Gpx1 PE=1 SV=2,0.894,0.941,0.948,0.956,0.966,0.833,1.412,1.122,0.882,0.93,-0.161653263,-0.087733372,-0.077041036,-0.064917477,-0.049904906,-0.263611599,0.497740089,0.166072676,-0.181149439,-0.104697379,-0.088250011,0.02287087,0.11112088,0.471013977,0.996800672
P11404,"Fatty acid-binding protein, heart OS=Mus musculus GN=Fabp3 PE=1 SV=5",0.769,0.8,0.58,1.218,0.985,0.953,0.765,0.936,1.103,1.057,-0.378944497,-0.321928095,-0.785875195,0.284514133,-0.02180437,-0.069451881,-0.386468347,-0.095419565,0.141432791,0.079975377,-0.244807605,-0.065986325,0.17882128,0.409964461,0.996800672
P11499,Heat shock protein HSP 90-beta OS=Mus musculus GN=Hsp90ab1 PE=1 SV=3,0.677,0.685,0.883,1.066,0.887,0.952,0.767,0.896,0.938,1.003,-0.562772261,-0.545824107,-0.179514657,0.092207438,-0.17299399,-0.070966521,-0.382701517,-0.158429363,-0.092340172,0.004321606,-0.273779515,-0.140023193,0.133756322,0.378975186,0.996800672
P11930,Nucleoside diphosphate-linked moiety X motif 19 OS=Mus musculus GN=Nudt19 PE=1 SV=2,1.177,1.255,1.16,0.768,0.856,1.042,1.19,1.193,0.944,1.135,0.23511432,0.327687364,0.214124805,-0.380821784,-0.224317298,0.059355278,0.250961574,0.254594043,-0.083141235,0.182692298,0.034357481,0.132892392,0.09853491,0.550326609,0.996800672
P12367,cAMP-dependent protein kinase type II-alpha regulatory subunit OS=Mus musculus GN=Prkar2a PE=1 SV=2,0.958,0.999,0.875,0.896,0.85,0.836,0.817,0.866,0.936,0.986,-0.061902439,-0.001443417,-0.192645078,-0.158429363,-0.234465254,-0.258425153,-0.291592017,-0.20756107,-0.095419565,-0.020340448,-0.12977711,-0.174667651,-0.04489054,0.519738222,0.996800672
P12382,"ATP-dependent 6-phosphofructokinase, liver type OS=Mus musculus GN=Pfkl PE=1 SV=4",0.591,0.713,0.819,0.821,0.615,0.77,0.802,0.673,0.71,0.779,-0.758769964,-0.488026018,-0.288064643,-0.284545873,-0.701341684,-0.377069649,-0.318325858,-0.57132159,-0.49410907,-0.360304767,-0.504149636,-0.424226187,0.07992345,0.497078242,0.996800672
P12815,Programmed cell death protein 6 OS=Mus musculus GN=Pdcd6 PE=1 SV=2,0.889,1.006,0.799,1.24,0.784,0.85,0.617,1.017,1.214,1.097,-0.169744676,0.008630305,-0.323732592,0.310340121,-0.351074441,-0.234465254,-0.696657606,0.024319679,0.279768422,0.133563526,-0.105116257,-0.098694247,0.00642201,0.976488767,0.996800672
P13020,Gelsolin OS=Mus musculus GN=Gsn PE=1 SV=3,0.906,0.898,0.984,1.066,0.985,0.835,1.011,0.864,0.808,1.01,-0.142417045,-0.15521265,-0.023269779,0.092207438,-0.02180437,-0.260151897,0.015782997,-0.210896782,-0.307572802,0.014355293,-0.050099281,-0.149696638,-0.099597357,0.267575467,0.996800672
P13707,"Glycerol-3-phosphate dehydrogenase [NAD(+)], cytoplasmic OS=Mus musculus GN=Gpd1 PE=1 SV=3",0.921,0.977,0.965,1.056,1.011,0.926,0.876,1.018,1.088,1.007,-0.118726939,-0.033569533,-0.051399153,0.078609835,0.015782997,-0.110915901,-0.190997225,0.025737561,0.121678557,0.010063683,-0.021860559,-0.028886665,-0.007026106,0.915941887,0.996800672
P14069,Protein S100-A6 OS=Mus musculus GN=S100a6 PE=1 SV=3,0.869,0.881,1.068,1.17,1.141,0.953,1.192,0.993,0.93,1.024,-0.202571918,-0.182786076,0.094911647,0.22650853,0.190298792,-0.069451881,0.253384236,-0.010134377,-0.104697379,0.034215715,0.025272195,0.020663263,-0.004608932,0.968057118,0.996800672
P14094,Sodium/potassium-transporting ATPase subunit beta-1 OS=Mus musculus GN=Atp1b1 PE=1 SV=1,1.051,1.431,0.927,1.094,0.786,0.953,1.708,1.273,0.981,1.139,0.071762669,0.517023672,-0.109358756,0.129612738,-0.347398782,-0.069451881,0.772307975,0.348232419,-0.027674958,0.187767747,0.052328308,0.24223626,0.189907952,0.390138312,0.996800672
P14152,"Malate dehydrogenase, cytoplasmic OS=Mus musculus GN=Mdh1 PE=1 SV=3",0.931,0.998,1.097,1.339,1.077,0.949,1.018,1.148,0.954,1.105,-0.103146927,-0.002888279,0.133563526,0.421155961,0.10701825,-0.075520008,0.025737561,0.199122642,-0.067938829,0.14404637,0.111140506,0.045089547,-0.066050959,0.546749864,0.996800672
P14211,Calreticulin OS=Mus musculus GN=Calr PE=1 SV=1,1.04,0.982,0.943,1.336,1.116,0.863,1.157,1.08,0.844,1.349,0.056583528,-0.02620507,-0.084670324,0.417920008,0.158337027,-0.212567535,0.210388864,0.111031312,-0.244685096,0.431890348,0.104393034,0.059211579,-0.045181455,0.780437624,0.996800672
P14824,Annexin A6 OS=Mus musculus GN=Anxa6 PE=1 SV=3,0.847,0.99,0.845,1.699,1.462,0.743,0.992,1.131,1.236,1.206,-0.239566125,-0.01449957,-0.242976753,0.764685853,0.547943311,-0.428565884,-0.011587974,0.177598929,0.305678743,0.270229907,0.163117343,0.062670744,-0.100446599,0.69790061,0.996800672
P15105,Glutamine synthetase OS=Mus musculus GN=Glul PE=1 SV=6,0.71,0.893,0.743,0.793,0.973,0.803,1.012,0.642,0.662,0.587,-0.49410907,-0.16326792,-0.428565884,-0.334607229,-0.03948829,-0.316528107,0.01720929,-0.639354798,-0.595096878,-0.768567592,-0.292007679,-0.460467617,-0.168459938,0.33980088,0.996800672
P15327,Bisphosphoglycerate mutase OS=Mus musculus GN=Bpgm PE=1 SV=2,0.64,0.901,1.207,0.978,0.79,0.896,1.059,1.305,0.84,0.916,-0.64385619,-0.150400989,0.271425676,-0.03209363,-0.340075442,-0.158429363,0.082702589,0.384049807,-0.251538767,-0.126580497,-0.179000115,-0.013959246,0.165040869,0.413335924,0.996800672
P15626,Glutathione S-transferase Mu 2 OS=Mus musculus GN=Gstm2 PE=1 SV=2,0.886,0.888,0.949,1.171,1.144,0.684,0.852,0.882,1.08,0.892,-0.174621396,-0.171368418,-0.075520008,0.227741076,0.194087052,-0.54793177,-0.231074664,-0.181149439,0.111031312,-0.164884385,6.37E-05,-0.202801789,-0.20286545,0.17807512,0.996800672
P16015,Carbonic anhydrase 3 OS=Mus musculus GN=Ca3 PE=1 SV=3,0.577,0.703,0.582,2.059,0.749,0.621,0.598,0.885,0.755,0.604,-0.793356776,-0.508403406,-0.780908942,1.04194383,-0.416962376,-0.687334826,-0.74178261,-0.17625064,-0.40545145,-0.727379545,-0.291537534,-0.547639814,-0.25610228,0.508698549,0.996800672
P16045,Galectin-1 OS=Mus musculus GN=Lgals1 PE=1 SV=3,0.998,0.773,0.699,1.243,1.121,0.869,1.028,0.697,0.885,0.875,-0.002888279,-0.371459681,-0.516635639,0.313826296,0.164786278,-0.202571918,0.039840265,-0.520769439,-0.17625064,-0.192645078,-0.082474205,-0.210479362,-0.128005157,0.505149752,0.996800672
P16125,L-lactate dehydrogenase B chain OS=Mus musculus GN=Ldhb PE=1 SV=2,0.859,0.87,0.918,1.198,1.112,0.922,1.049,0.991,1.118,1.029,-0.219269964,-0.200912694,-0.123433941,0.260627908,0.153156788,-0.117161344,0.069014678,-0.013043037,0.160920188,0.041242982,-0.025966381,0.028194693,0.054161074,0.635346565,0.996800672
P16332,"Methylmalonyl-CoA mutase, mitochondrial OS=Mus musculus GN=Mut PE=1 SV=2",0.863,0.949,0.944,0.877,1.006,0.858,0.934,0.969,0.846,0.922,-0.212567535,-0.075520008,-0.083141235,-0.189351252,0.008630305,-0.220950447,-0.098505545,-0.045431429,-0.241270432,-0.117161344,-0.110389945,-0.144663839,-0.034273894,0.551233969,0.996800672
P16460,Argininosuccinate synthase OS=Mus musculus GN=Ass1 PE=1 SV=1,1.127,1.148,1.119,0.778,0.764,1.099,1.662,1.29,1.276,0.997,0.172487516,0.199122642,0.162210036,-0.36215794,-0.388355457,0.136191386,0.732920382,0.367371066,0.351628329,-0.00433459,-0.043338641,0.316755315,0.360093955,0.087034384,0.996800672
P16546,"Spectrin alpha chain, non-erythrocytic 1 OS=Mus musculus GN=Sptan1 PE=1 SV=4",1.194,1.009,0.886,1.264,0.6,0.821,1.087,0.942,0.929,1.161,0.255802837,0.012926174,-0.174621396,0.337996464,-0.736965594,-0.284545873,0.12035194,-0.086201035,-0.106249498,0.215367972,-0.060972303,-0.028255299,0.032717004,0.882250503,0.996800672
P16858,Glyceraldehyde-3-phosphate dehydrogenase OS=Mus musculus GN=Gapdh PE=1 SV=2,0.943,0.91,0.952,1.003,1.015,1.065,0.916,0.963,1.054,0.944,-0.084670324,-0.13606155,-0.070966521,0.004321606,0.021479727,0.09085343,-0.126580497,-0.054392297,0.075874867,-0.083141235,-0.053179412,-0.019477146,0.033702266,0.541172957,0.996800672
P17182,Alpha-enolase OS=Mus musculus GN=Eno1 PE=1 SV=3,0.868,0.948,0.925,1.301,1.051,1.046,0.998,0.832,1.008,1.151,-0.204233052,-0.077041036,-0.112474729,0.379620962,0.071762669,0.064882852,-0.002888279,-0.265344567,0.011495639,0.202887833,0.011526963,0.002206696,-0.009320267,0.943636091,0.996800672
P17563,Selenium-binding protein 1 OS=Mus musculus GN=Selenbp1 PE=1 SV=2,1.099,1.105,1.045,0.917,0.874,1.171,0.955,1.076,1.256,1.093,0.136191386,0.14404637,0.063502942,-0.125006361,-0.194294815,0.227741076,-0.066427362,0.105678078,0.328836464,0.128293401,0.004887904,0.144824331,0.139936427,0.18253783,0.996800672
P17710,Hexokinase-1 OS=Mus musculus GN=Hk1 PE=1 SV=3,0.718,0.499,0.903,1.261,1.09,0.67,0.902,0.772,1.18,1.179,-0.477944251,-1.002888279,-0.147202107,0.334568276,0.124328135,-0.577766999,-0.148800661,-0.373327247,0.23878686,0.237563718,-0.233827645,-0.124708866,0.109118779,0.714359595,0.996800672
P17742,Peptidyl-prolyl cis-trans isomerase A OS=Mus musculus GN=Ppia PE=1 SV=2,0.921,0.958,1.076,0.973,0.885,1.008,1.094,0.806,0.912,1.046,-0.118726939,-0.061902439,0.105678078,-0.03948829,-0.17625064,0.011495639,0.129612738,-0.311148256,-0.13289427,0.064882852,-0.058138046,-0.047610259,0.010527787,0.912275473,0.996800672
P17751,Triosephosphate isomerase OS=Mus musculus GN=Tpi1 PE=1 SV=4,0.881,1.16,1.043,1.004,0.996,1.129,1.094,0.855,0.961,1.063,-0.182786076,0.214124805,0.060739158,0.005759269,-0.005782353,0.175045486,0.129612738,-0.226003675,-0.057391664,0.088141597,0.018410961,0.021880896,0.003469936,0.972380446,0.996800672
P17879,Heat shock 70 kDa protein 1B OS=Mus musculus GN=Hspa1b PE=1 SV=3,1.002,0.947,1.074,0.758,0.719,0.909,0.962,0.754,0.57,0.646,0.002882509,-0.078563669,0.102993993,-0.399730246,-0.475936324,-0.1376478,-0.055891201,-0.407363571,-0.810966176,-0.63039393,-0.169670747,-0.408452536,-0.238781788,0.229447757,0.996800672
P18242,Cathepsin D OS=Mus musculus GN=Ctsd PE=1 SV=1,0.86,0.95,0.83,0.836,0.743,0.819,1.2,1.034,0.865,1.189,-0.217591435,-0.074000581,-0.268816758,-0.258425153,-0.428565884,-0.288064643,0.263034406,0.048236186,-0.209227962,0.249748715,-0.249479962,0.01274534,0.262225303,0.086159712,0.996800672
P18760,Cofilin-1 OS=Mus musculus GN=Cfl1 PE=1 SV=3,0.745,0.909,0.924,0.859,0.892,0.847,1.088,0.82,0.995,1.019,-0.424687669,-0.1376478,-0.114035243,-0.219269964,-0.164884385,-0.239566125,0.121678557,-0.286304185,-0.007231569,0.027154052,-0.212105012,-0.076853854,0.135251158,0.20461282,0.996800672
P18894,D-amino-acid oxidase OS=Mus musculus GN=Dao PE=1 SV=3,1.014,0.877,0.834,0.904,0.67,0.809,0.935,1.129,0.716,1.074,0.020057652,-0.189351252,-0.261880711,-0.145605322,-0.577766999,-0.305788392,-0.09696173,0.175045486,-0.481968507,0.102993993,-0.230909326,-0.12133583,0.109573496,0.507239452,0.996800672
P19096,Fatty acid synthase OS=Mus musculus GN=Fasn PE=1 SV=2,0.882,0.946,0.878,1.471,1.213,0.704,1.003,1.09,0.781,0.771,-0.181149439,-0.080087911,-0.187707155,0.556797247,0.27857955,-0.506352666,0.004321606,0.124328135,-0.356605547,-0.375197235,0.077286458,-0.221901141,-0.2991876,0.1563094,0.996800672
P19157,Glutathione S-transferase P 1 OS=Mus musculus GN=Gstp1 PE=1 SV=2,1.18,1.353,1.04,0.765,0.759,1.136,1.057,0.827,1.031,0.816,0.23878686,0.436161839,0.056583528,-0.386468347,-0.397828209,0.183962835,0.079975377,-0.274040765,0.044044333,-0.293358943,-0.010552866,-0.051883433,-0.041330567,0.837310907,0.996800672
P20029,78 kDa glucose-regulated protein OS=Mus musculus GN=Hspa5 PE=1 SV=3,0.952,0.849,0.995,1.22,0.939,0.837,1.071,0.876,0.833,1.355,-0.070966521,-0.236163541,-0.007231569,0.286881148,-0.090802937,-0.256700472,0.09895848,-0.190997225,-0.263611599,0.438292852,-0.023656684,-0.034811593,-0.011154909,0.946653377,0.996800672
P20065,Thymosin beta-4 OS=Mus musculus GN=Tmsb4x PE=1 SV=1,0.895,0.718,1.347,1.772,1.134,1.257,1.155,0.984,1.084,1.095,-0.160040413,-0.477944251,0.429749851,0.825378604,0.18142064,0.32998465,0.207892852,-0.023269779,0.116364757,0.13093087,0.159712886,0.15238067,-0.007332216,0.976310668,0.996800672
P20108,"Thioredoxin-dependent peroxide reductase, mitochondrial OS=Mus musculus GN=Prdx3 PE=1 SV=1",1.08,1.061,0.802,1.056,1.133,0.878,1.382,1.514,1.044,1.111,0.111031312,0.085424656,-0.318325858,0.078609835,0.180147861,-0.187707155,0.466757616,0.598365205,0.062121712,0.151858817,0.027377561,0.218279239,0.190901678,0.291306035,0.996800672
P21107,Tropomyosin alpha-3 chain OS=Mus musculus GN=Tpm3 PE=1 SV=3,1.1,0.935,1.082,1.097,1.029,0.782,1.003,0.906,0.819,1.065,0.137503524,-0.09696173,0.113700499,0.133563526,0.041242982,-0.354759487,0.004321606,-0.142417045,-0.288064643,0.09085343,0.06580976,-0.138013228,-0.203822988,0.075701525,0.996800672
P21614,Vitamin D-binding protein OS=Mus musculus GN=Gc PE=1 SV=2,0.89,0.941,0.89,0.952,0.974,1.046,0.71,0.817,0.865,1.056,-0.168122759,-0.087733372,-0.168122759,-0.070966521,-0.038006323,0.064882852,-0.49410907,-0.291592017,-0.209227962,0.078609835,-0.106590347,-0.170287272,-0.063696926,0.597905655,0.996800672
P22599,Alpha-1-antitrypsin 1-2 OS=Mus musculus GN=Serpina1b PE=1 SV=2,0.998,1.037,1.006,0.814,1.118,1.171,0.689,1.088,1.031,0.862,-0.002888279,0.052415894,0.008630305,-0.2968993,0.160920188,0.227741076,-0.537424112,0.121678557,0.044044333,-0.214240226,-0.015564238,-0.071640074,-0.056075836,0.732826273,0.996800672
P22907,Porphobilinogen deaminase OS=Mus musculus GN=Hmbs PE=1 SV=2,0.838,0.793,0.882,1.173,1.07,0.972,0.819,1.062,1.106,1.164,-0.254977851,-0.334607229,-0.181149439,0.230203013,0.097610797,-0.040971781,-0.288064643,0.086783766,0.145351386,0.219091058,-0.088584142,0.024437957,0.113022099,0.4433268,0.996800672
P23492,Purine nucleoside phosphorylase OS=Mus musculus GN=Pnp PE=1 SV=2,0.833,0.936,0.871,1.101,0.878,0.801,1.107,1.167,1.032,1.065,-0.263611599,-0.095419565,-0.199255376,0.138814469,-0.187707155,-0.320125852,0.146655222,0.222804561,0.045442971,0.09085343,-0.121435845,0.037126066,0.158561912,0.216970399,0.996800672
P23953,Carboxylesterase 1C OS=Mus musculus GN=Ces1c PE=1 SV=4,0.726,0.713,0.928,0.977,1.369,0.983,0.626,1.121,0.774,0.93,-0.461958547,-0.488026018,-0.10780329,-0.033569533,0.453122447,-0.024736678,-0.675765438,0.164786278,-0.369594529,-0.104697379,-0.127646988,-0.202001549,-0.074354561,0.75017404,0.996800672
P24270,Catalase OS=Mus musculus GN=Cat PE=1 SV=4,1.226,1.09,1.199,0.828,0.813,0.822,1.118,1.193,1.022,1.131,0.293958979,0.124328135,0.261831659,-0.272297327,-0.298672743,-0.282789701,0.160920188,0.254594043,0.031395196,0.177598929,0.021829741,0.068343731,0.04651399,0.77914303,0.996800672
P24452,Macrophage-capping protein OS=Mus musculus GN=Capg PE=1 SV=2,0.571,0.52,0.624,1.593,1.284,0.541,0.628,0.597,0.576,0.772,-0.808437349,-0.943416472,-0.680382066,0.671746267,0.360645202,-0.886299501,-0.671163536,-0.744197163,-0.795859283,-0.373327247,-0.279968884,-0.694169346,-0.414200462,0.28579672,0.996800672
P24472,Glutathione S-transferase A4 OS=Mus musculus GN=Gsta4 PE=1 SV=3,0.38,0.495,0.451,2.41,1.708,0.419,0.607,0.553,0.58,0.568,-1.395928676,-1.01449957,-1.148800661,1.269033146,0.772307975,-1.254977851,-0.720231578,-0.854648614,-0.785875195,-0.816037165,-0.303577557,-0.886354081,-0.582776523,0.352036222,0.996800672
P24527,Leukotriene A-4 hydrolase OS=Mus musculus GN=Lta4h PE=1 SV=4,1.12,0.99,0.942,0.993,1.045,0.948,0.996,1.047,1.209,1.08,0.163498732,-0.01449957,-0.086201035,-0.010134377,0.063502942,-0.077041036,-0.005782353,0.066261442,0.273814245,0.111031312,0.023233338,0.073656722,0.050423384,0.510843375,0.996800672
P26039,Talin-1 OS=Mus musculus GN=Tln1 PE=1 SV=2,0.99,1.074,0.968,0.984,0.907,0.953,1.036,0.987,0.919,1.008,-0.01449957,0.102993993,-0.046921047,-0.023269779,-0.140825544,-0.069451881,0.051024003,-0.01887801,-0.121863233,0.011495639,-0.024504389,-0.029534696,-0.005030307,0.921537492,0.996800672
P26040,Ezrin OS=Mus musculus GN=Ezr PE=1 SV=3,0.886,0.591,0.798,1.102,0.83,0.721,0.891,1.009,0.806,0.82,-0.174621396,-0.758769964,-0.325539348,0.140124224,-0.268816758,-0.471928835,-0.166502663,0.012926174,-0.311148256,-0.286304185,-0.277524648,-0.244591553,0.032933095,0.848766348,0.996800672
P26041,Moesin OS=Mus musculus GN=Msn PE=1 SV=3,1.03,1.025,0.848,1.276,0.95,0.855,1.368,0.918,0.766,1.223,0.042644337,0.03562391,-0.23786383,0.351628329,-0.074000581,-0.226003675,0.45206823,-0.123433941,-0.384583703,0.290424404,0.023606433,0.001694263,-0.02191217,0.90952776,0.996800672
P26043,Radixin OS=Mus musculus GN=Rdx PE=1 SV=3,0.885,0.691,0.66,0.946,0.782,0.621,0.735,0.951,0.867,1.003,-0.17625064,-0.533242384,-0.59946207,-0.080087911,-0.354759487,-0.687334826,-0.444183845,-0.072482754,-0.205896101,0.004321606,-0.348760498,-0.281115184,0.067645314,0.686799122,0.996800672
P26350,Prothymosin alpha OS=Mus musculus GN=Ptma PE=1 SV=2,0.842,1.035,1.035,0.845,1.412,0.822,0.644,0.722,1.112,1.261,-0.248107862,0.049630768,0.049630768,-0.242976753,0.497740089,-0.282789701,-0.634867407,-0.469929258,0.153156788,0.334568276,0.021183402,-0.17997226,-0.201155662,0.407337607,0.996800672
P26638,"Serine--tRNA ligase, cytoplasmic OS=Mus musculus GN=Sars PE=1 SV=3",1.042,0.99,1.061,1.212,0.969,1.002,1.077,1.012,1,1.198,0.059355278,-0.01449957,0.085424656,0.277389699,-0.045431429,0.002882509,0.10701825,0.01720929,0,0.260627908,0.072447727,0.077547591,0.005099865,0.947692761,0.996800672
P26883,Peptidyl-prolyl cis-trans isomerase FKBP1A OS=Mus musculus GN=Fkbp1a PE=1 SV=2,0.935,0.704,0.8,1.128,0.863,0.8,0.731,0.902,0.849,1.035,-0.09696173,-0.506352666,-0.321928095,0.173767068,-0.212567535,-0.321928095,-0.452056689,-0.148800661,-0.236163541,0.049630768,-0.192808592,-0.221863644,-0.029055052,0.843005759,0.996800672
P27773,Protein disulfide-isomerase A3 OS=Mus musculus GN=Pdia3 PE=1 SV=2,0.909,0.873,0.787,1.15,1.025,0.877,1.035,0.908,0.771,1.145,-0.1376478,-0.195946441,-0.345564459,0.201633861,0.03562391,-0.189351252,0.049630768,-0.139235797,-0.375197235,0.195347598,-0.088380186,-0.091761184,-0.003380998,0.980885582,0.996800672
P28271,Cytoplasmic aconitate hydratase OS=Mus musculus GN=Aco1 PE=1 SV=3,1.02,0.923,0.943,1.09,1.021,1.034,0.785,0.879,1.029,1.051,0.028569152,-0.115597447,-0.084670324,0.124328135,0.029982866,0.048236186,-0.349235441,-0.18606493,0.041242982,0.071762669,-0.003477524,-0.074811707,-0.071334183,0.474962043,0.996800672
P28656,Nucleosome assembly protein 1-like 1 OS=Mus musculus GN=Nap1l1 PE=1 SV=2,1.003,1.173,1.044,1.001,1.002,1.011,1.027,0.968,0.943,1.094,0.004321606,0.230203013,0.062121712,0.001441974,0.002882509,0.015782997,0.038436182,-0.046921047,-0.084670324,0.129612738,0.060194163,0.010448109,-0.049746054,0.412843031,0.996800672
P28665,Murinoglobulin-1 OS=Mus musculus GN=Mug1 PE=1 SV=3,1.093,1.595,1.392,0.627,0.638,1.69,0.571,1.003,1.096,1.075,0.128293401,0.673556424,0.477159211,-0.673462652,-0.648371671,0.757023247,-0.808437349,0.004321606,0.132247798,0.10433666,-0.008565057,0.037898392,0.04646345,0.904602271,0.996800672
P29341,Polyadenylate-binding protein 1 OS=Mus musculus GN=Pabpc1 PE=1 SV=2,1.236,1.02,1.106,0.917,0.851,0.832,1.106,0.879,0.91,1.219,0.305678743,0.028569152,0.145351386,-0.125006361,-0.232768963,-0.265344567,0.145351386,-0.18606493,-0.13606155,0.285698126,0.024364791,-0.031284307,-0.055649098,0.705580063,0.996800672
P29699,Alpha-2-HS-glycoprotein OS=Mus musculus GN=Ahsg PE=1 SV=1,0.921,0.722,0.832,1.267,0.783,0.993,1.218,0.829,0.79,0.86,-0.118726939,-0.469929258,-0.265344567,0.341416524,-0.352915787,-0.010134377,0.284514133,-0.270555993,-0.340075442,-0.217591435,-0.173100005,-0.110768623,0.062331383,0.739335945,0.996800672
P29758,"Ornithine aminotransferase, mitochondrial OS=Mus musculus GN=Oat PE=1 SV=1",0.857,0.755,0.818,1.192,1.455,0.793,0.779,0.885,0.825,0.898,-0.222632891,-0.40545145,-0.289827252,0.253384236,0.541019153,-0.334607229,-0.360304767,-0.17625064,-0.277533976,-0.15521265,-0.024701641,-0.260781852,-0.236080212,0.265286947,0.996800672
P30416,Peptidyl-prolyl cis-trans isomerase FKBP4 OS=Mus musculus GN=Fkbp4 PE=1 SV=5,1.099,0.763,1.102,1.07,0.756,0.772,0.802,0.979,1.014,0.969,0.136191386,-0.390245038,0.140124224,0.097610797,-0.40354186,-0.373327247,-0.318325858,-0.030619235,0.020057652,-0.045431429,-0.083972098,-0.149529223,-0.065557125,0.678931796,0.996800672
P31428,Dipeptidase 1 OS=Mus musculus GN=Dpep1 PE=1 SV=2,1.061,0.938,0.969,1.191,0.858,0.88,1.435,0.957,0.977,1.155,0.085424656,-0.092340172,-0.045431429,0.252173413,-0.220950447,-0.184424571,0.521050737,-0.06340917,-0.033569533,0.207892852,-0.004224796,0.089508063,0.093732859,0.549745913,0.996800672
P31786,Acyl-CoA-binding protein OS=Mus musculus GN=Dbi PE=1 SV=2,0.898,0.806,0.973,1.053,0.845,1.111,1.045,0.75,0.9,1.06,-0.15521265,-0.311148256,-0.03948829,0.074505436,-0.242976753,0.151858817,0.063502942,-0.415037499,-0.152003093,0.084064265,-0.134864103,-0.053522914,0.081341189,0.535292804,0.996800672
P32020,Non-specific lipid-transfer protein OS=Mus musculus GN=Scp2 PE=1 SV=3,1.122,1.027,1.259,0.804,0.864,1.05,1.632,1.076,0.889,1.082,0.166072676,0.038436182,0.332278283,-0.314732593,-0.210896782,0.070389328,0.706641057,0.105678078,-0.169744676,0.113700499,0.002231553,0.165332857,0.163101304,0.41076805,0.996800672
P32848,Parvalbumin alpha OS=Mus musculus GN=Pvalb PE=1 SV=3,0.65,0.787,0.668,1.204,0.78,0.774,0.694,1.067,0.902,1.075,-0.621488377,-0.345564459,-0.582079992,0.267835392,-0.358453971,-0.369594529,-0.526992432,0.093560176,-0.148800661,0.10433666,-0.327950281,-0.169498157,0.158452124,0.457506895,0.996800672
P32921,"Tryptophan--tRNA ligase, cytoplasmic OS=Mus musculus GN=Wars PE=1 SV=2",0.97,0.685,0.955,1.144,0.89,0.874,0.833,0.676,0.779,0.845,-0.043943348,-0.545824107,-0.066427362,0.194087052,-0.168122759,-0.194294815,-0.263611599,-0.564904848,-0.360304767,-0.242976753,-0.126046105,-0.325218556,-0.199172452,0.195704104,0.996800672
P34884,Macrophage migration inhibitory factor OS=Mus musculus GN=Mif PE=1 SV=2,0.765,0.795,0.995,0.835,1.104,0.71,1.103,0.832,0.771,0.85,-0.386468347,-0.330973234,-0.007231569,-0.260151897,0.142740172,-0.49410907,0.141432791,-0.265344567,-0.375197235,-0.234465254,-0.168416975,-0.245536667,-0.077119692,0.614858613,0.996800672
P34914,Bifunctional epoxide hydrolase 2 OS=Mus musculus GN=Ephx2 PE=1 SV=2,1.317,1.204,1.242,0.731,0.718,1.333,1.219,1.206,1.185,1.174,0.397255346,0.267835392,0.312665174,-0.452056689,-0.477944251,0.41467678,0.285698126,0.270229907,0.244887059,0.231432408,0.009550994,0.289384856,0.279833862,0.226072023,0.996800672
P34928,Apolipoprotein C-I OS=Mus musculus GN=Apoc1 PE=1 SV=1,1.662,1.271,0.924,0.758,0.691,1.397,0.392,0.523,0.934,1.541,0.732920382,0.34596403,-0.114035243,-0.399730246,-0.533242384,0.482332021,-1.351074441,-0.935117148,-0.098505545,0.623866862,0.006375308,-0.25569965,-0.262074958,0.582709114,0.996800672
P35278,Ras-related protein Rab-5C OS=Mus musculus GN=Rab5c PE=1 SV=2,1.472,0.868,0.911,1.052,0.825,0.833,1.059,0.917,0.819,0.903,0.557777671,-0.204233052,-0.134477041,0.073134705,-0.277533976,-0.263611599,0.082702589,-0.125006361,-0.288064643,-0.147202107,0.002933661,-0.148236424,-0.151170086,0.39628085,0.996800672
P35279,Ras-related protein Rab-6A OS=Mus musculus GN=Rab6a PE=1 SV=4,1.176,0.872,0.755,1.149,0.982,0.851,1.038,1.268,1.053,1.034,0.23388806,-0.19759996,-0.40545145,0.200378798,-0.02620507,-0.232768963,0.053806444,0.342554745,0.074505436,0.048236186,-0.038997924,0.05726677,0.096264694,0.543444941,0.996800672
P35505,Fumarylacetoacetase OS=Mus musculus GN=Fah PE=1 SV=2,1.14,0.972,0.875,1.043,0.827,1.016,0.894,0.766,0.878,0.927,0.189033824,-0.040971781,-0.192645078,0.060739158,-0.274040765,0.022900402,-0.161653263,-0.384583703,-0.187707155,-0.109358756,-0.051576928,-0.164080495,-0.112503567,0.323570501,0.996800672
P35700,Peroxiredoxin-1 OS=Mus musculus GN=Prdx1 PE=1 SV=1,0.948,0.982,1.192,1.243,0.825,1.082,1.268,1.317,1.005,0.947,-0.077041036,-0.02620507,0.253384236,0.313826296,-0.277533976,0.113700499,0.342554745,0.397255346,0.007195501,-0.078563669,0.03728609,0.156428484,0.119142394,0.430827875,0.996800672
P37804,Transgelin OS=Mus musculus GN=Tagln PE=1 SV=3,1.017,0.872,0.955,1.198,1.25,1.15,1.468,1.052,0.955,1.051,0.024319679,-0.19759996,-0.066427362,0.260627908,0.321928095,0.201633861,0.553851968,0.073134705,-0.066427362,0.071762669,0.068569672,0.166791168,0.098221496,0.514844186,0.996800672
P38060,"Hydroxymethylglutaryl-CoA lyase, mitochondrial OS=Mus musculus GN=Hmgcl PE=1 SV=2",0.98,1.097,1.031,0.699,1.028,0.894,1.007,1.067,0.91,0.937,-0.029146346,0.133563526,0.044044333,-0.516635639,0.039840265,-0.161653263,0.010063683,0.093560176,-0.13606155,-0.093879047,-0.065666772,-0.057594,0.008072772,0.950922516,0.996800672
P38647,"Stress-70 protein, mitochondrial OS=Mus musculus GN=Hspa9 PE=1 SV=3",1.009,0.955,1.027,0.826,0.992,0.865,1.201,0.96,0.82,0.861,0.012926174,-0.066427362,0.038436182,-0.275786313,-0.011587974,-0.209227962,0.264236151,-0.058893689,-0.286304185,-0.215914857,-0.060487859,-0.101220908,-0.04073305,0.731638036,0.996800672
P40124,Adenylyl cyclase-associated protein 1 OS=Mus musculus GN=Cap1 PE=1 SV=4,0.741,0.916,1.176,0.835,0.909,0.98,0.942,0.815,0.931,1.031,-0.432454552,-0.126580497,0.23388806,-0.260151897,-0.1376478,-0.029146346,-0.086201035,-0.295128036,-0.103146927,0.044044333,-0.144589337,-0.093915602,0.050673735,0.69521902,0.996800672
P40142,Transketolase OS=Mus musculus GN=Tkt PE=1 SV=1,0.855,0.794,0.891,1.156,1.005,0.826,0.939,0.833,0.901,0.953,-0.226003675,-0.332789088,-0.166502663,0.209141398,0.007195501,-0.275786313,-0.090802937,-0.263611599,-0.150400989,-0.069451881,-0.101791705,-0.170010744,-0.068219038,0.539798554,0.996800672
P40936,Indolethylamine N-methyltransferase OS=Mus musculus GN=Inmt PE=1 SV=1,1.08,1.049,1.159,0.375,0.515,1.035,0.911,1.459,1.771,1.284,0.111031312,0.069014678,0.212880566,-1.415037499,-0.957355663,0.049630768,-0.134477041,0.544979883,0.824564212,0.360645202,-0.395893321,0.329068605,0.724961926,0.100061885,0.996800672
P42125,"Enoyl-CoA delta isomerase 1, mitochondrial OS=Mus musculus GN=Eci1 PE=1 SV=2",1.091,0.905,0.937,1,1.048,1.07,1.189,1.035,0.849,0.943,0.125651102,-0.144010303,-0.093879047,0,0.067638717,0.097610797,0.249748715,0.049630768,-0.236163541,-0.084670324,-0.008919906,0.015231283,0.024151189,0.80973291,0.996800672
P45376,Aldose reductase OS=Mus musculus GN=Akr1b1 PE=1 SV=3,1.032,0.934,1.085,1.01,1.077,0.911,1.189,0.92,0.849,1.113,0.045442971,-0.098505545,0.117695043,0.014355293,0.10701825,-0.134477041,0.249748715,-0.120294234,-0.236163541,0.154453593,0.037201202,-0.017346502,-0.054547704,0.610300957,0.996800672
P45591,Cofilin-2 OS=Mus musculus GN=Cfl2 PE=1 SV=1,1.066,1.026,1.2,1.173,1.104,0.993,1.519,0.962,0.925,1.117,0.092207438,0.037030731,0.263034406,0.230203013,0.142740172,-0.010134377,0.60312187,-0.055891201,-0.112474729,0.159629186,0.153043152,0.11685015,-0.036193002,0.801711905,0.996800672
P45952,"Medium-chain specific acyl-CoA dehydrogenase, mitochondrial OS=Mus musculus GN=Acadm PE=1 SV=1",0.927,0.915,1.032,0.97,1.171,0.912,1.064,0.979,0.793,0.763,-0.109358756,-0.128156351,0.045442971,-0.043943348,0.227741076,-0.13289427,0.089498151,-0.030619235,-0.334607229,-0.390245038,-0.001654882,-0.159773524,-0.158118643,0.196669486,0.996800672
P46471,26S protease regulatory subunit 7 OS=Mus musculus GN=Psmc2 PE=1 SV=5,1.099,0.787,1.27,0.876,1.003,0.734,0.801,0.985,0.623,0.843,0.136191386,-0.345564459,0.344828497,-0.190997225,0.004321606,-0.446148032,-0.320125852,-0.02180437,-0.682695932,-0.246395464,-0.010244039,-0.34343393,-0.333189891,0.075668772,0.996800672
P46638,Ras-related protein Rab-11B OS=Mus musculus GN=Rab11b PE=1 SV=3,0.877,0.824,0.897,1.437,1.03,0.893,0.812,1.093,1.023,1.096,-0.189351252,-0.279283757,-0.15682011,0.523060062,0.042644337,-0.16326792,-0.300448367,0.128293401,0.032806145,0.132247798,-0.011950144,-0.034073789,-0.022123645,0.898740697,0.996800672
P46664,Adenylosuccinate synthetase isozyme 2 OS=Mus musculus GN=Adss PE=1 SV=2,0.893,0.893,0.992,1.019,0.976,0.91,0.848,0.995,1.013,1.07,-0.16326792,-0.16326792,-0.011587974,0.027154052,-0.035046947,-0.13606155,-0.23786383,-0.007231569,0.018634174,0.097610797,-0.069203342,-0.052982396,0.016220946,0.827213832,0.996800672
P47199,Quinone oxidoreductase OS=Mus musculus GN=Cryz PE=1 SV=1,0.993,1.029,1.023,0.948,0.967,1.019,0.854,0.836,1.109,0.934,-0.010134377,0.041242982,0.032806145,-0.077041036,-0.048412205,0.027154052,-0.227692025,-0.258425153,0.149259365,-0.098505545,-0.012307698,-0.081641861,-0.069334163,0.428845233,0.996800672
P47738,"Aldehyde dehydrogenase, mitochondrial OS=Mus musculus GN=Aldh2 PE=1 SV=1",1.064,1.041,1.067,0.681,1.149,0.909,1.134,1.009,1.011,0.863,0.089498151,0.057970069,0.093560176,-0.554273297,0.200378798,-0.1376478,0.18142064,0.012926174,0.015782997,-0.212567535,-0.022573221,-0.028017105,-0.005443884,0.972498945,0.996800672
P47757,F-actin-capping protein subunit beta OS=Mus musculus GN=Capzb PE=1 SV=3,0.908,0.808,1.005,0.88,0.863,1.255,1.215,0.947,1.019,0.845,-0.139235797,-0.307572802,0.007195501,-0.184424571,-0.212567535,0.327687364,0.280956314,-0.078563669,0.027154052,-0.242976753,-0.167321041,0.062851462,0.230172502,0.104652279,0.996800672
P47791,"Glutathione reductase, mitochondrial OS=Mus musculus GN=Gsr PE=1 SV=3",1.09,1.121,0.972,0.905,0.967,1.16,1.209,0.935,0.974,0.952,0.124328135,0.164786278,-0.040971781,-0.144010303,-0.048412205,0.214124805,0.273814245,-0.09696173,-0.038006323,-0.070966521,0.011144025,0.056400895,0.04525687,0.653727971,0.996800672
P47811,Mitogen-activated protein kinase 14 OS=Mus musculus GN=Mapk14 PE=1 SV=3,1.094,0.985,1.069,0.914,1.156,1.108,1.075,1.003,1.018,0.962,0.129612738,-0.02180437,0.096261853,-0.12973393,0.209141398,0.147957881,0.10433666,0.004321606,0.025737561,-0.055891201,0.056695538,0.045292501,-0.011403036,0.875066022,0.996800672
P48036,Annexin A5 OS=Mus musculus GN=Anxa5 PE=1 SV=1,0.865,0.855,0.907,1.153,1.091,0.899,0.968,0.869,0.936,0.992,-0.209227962,-0.226003675,-0.140825544,0.205392513,0.125651102,-0.153606979,-0.046921047,-0.202571918,-0.095419565,-0.011587974,-0.049002713,-0.102021497,-0.053018783,0.604129348,0.996800672
P48428,Tubulin-specific chaperone A OS=Mus musculus GN=Tbca PE=1 SV=3,0.966,0.996,1,1.484,1.157,1.123,0.983,0.94,1.036,0.857,-0.049904906,-0.005782353,0,0.569491092,0.210388864,0.167357928,-0.024736678,-0.089267338,0.051024003,-0.222632891,0.144838539,-0.023650995,-0.168489535,0.248803533,0.996800672
P48758,Carbonyl reductase [NADPH] 1 OS=Mus musculus GN=Cbr1 PE=1 SV=3,0.255,0.29,0.282,2.199,2.028,0.219,0.306,0.421,0.401,0.418,-1.971430848,-1.785875195,-1.826232932,1.136847604,1.020057652,-2.190997225,-1.708396442,-1.248107862,-1.318325858,-1.258425153,-0.685326744,-1.544850508,-0.859523764,0.30530704,0.996800672
P48774,Glutathione S-transferase Mu 5 OS=Mus musculus GN=Gstm5 PE=1 SV=1,1.078,0.965,1.074,0.996,1.068,0.963,0.8,1.002,1.019,1.032,0.108357178,-0.051399153,0.102993993,-0.005782353,0.094911647,-0.054392297,-0.321928095,0.002882509,0.027154052,0.045442971,0.049816262,-0.060168172,-0.109984434,0.195327678,0.996800672
P49443,Protein phosphatase 1A OS=Mus musculus GN=Ppm1a PE=1 SV=1,0.795,0.781,0.848,1.32,1.153,0.942,0.865,0.993,0.996,1.335,-0.330973234,-0.356605547,-0.23786383,0.40053793,0.205392513,-0.086201035,-0.209227962,-0.010134377,-0.005782353,0.416839742,-0.063902434,0.021098803,0.085001237,0.662824,0.996800672
P50247,Adenosylhomocysteinase OS=Mus musculus GN=Ahcy PE=1 SV=3,0.784,0.517,0.874,0.932,0.955,0.849,0.8,0.885,1.068,1.047,-0.351074441,-0.951763814,-0.194294815,-0.10159814,-0.066427362,-0.236163541,-0.321928095,-0.17625064,0.094911647,0.066261442,-0.333031714,-0.114633837,0.218397877,0.276532801,0.996800672
P50396,Rab GDP dissociation inhibitor alpha OS=Mus musculus GN=Gdi1 PE=1 SV=3,0.901,0.811,0.86,1.211,0.909,0.933,0.671,0.777,0.904,1.016,-0.150400989,-0.30222618,-0.217591435,0.276198865,-0.1376478,-0.100051014,-0.575615328,-0.364013496,-0.145605322,0.022900402,-0.106333508,-0.232476952,-0.126143444,0.412322434,0.996800672
P50431,"Serine hydroxymethyltransferase, cytosolic OS=Mus musculus GN=Shmt1 PE=1 SV=3",0.853,0.839,0.931,1.417,1.544,0.83,0.963,1.083,1.249,1.107,-0.229382353,-0.253257284,-0.103146927,0.502839758,0.626672753,-0.268816758,-0.054392297,0.115033243,0.320773477,0.146655222,0.108745189,0.051850577,-0.056894612,0.798854906,0.996800672
P50518,V-type proton ATPase subunit E 1 OS=Mus musculus GN=Atp6v1e1 PE=1 SV=2,0.82,0.787,1.063,1.01,0.914,0.92,1.106,0.922,0.986,1.055,-0.286304185,-0.345564459,0.088141597,0.014355293,-0.12973393,-0.120294234,0.145351386,-0.117161344,-0.020340448,0.077242999,-0.131821137,-0.007040328,0.124780809,0.247973987,0.996800672
P50543,Protein S100-A11 OS=Mus musculus GN=S100a11 PE=1 SV=1,1.063,0.741,0.923,0.738,0.69,1.022,1.231,0.725,0.762,1.001,0.088141597,-0.432454552,-0.115597447,-0.438307279,-0.535331733,0.031395196,0.299830762,-0.4639471,-0.392137097,0.001441974,-0.286709883,-0.104683253,0.18202663,0.353788035,0.996800672
P50544,"Very long-chain specific acyl-CoA dehydrogenase, mitochondrial OS=Mus musculus GN=Acadvl PE=1 SV=3",1.163,0.999,0.776,0.959,1.046,0.743,0.955,1.287,0.83,1.101,0.217851097,-0.001443417,-0.365871442,-0.06039728,0.064882852,-0.428565884,-0.066427362,0.364012054,-0.268816758,0.138814469,-0.028995638,-0.052196696,-0.023201058,0.895746093,0.996800672
P51150,Ras-related protein Rab-7a OS=Mus musculus GN=Rab7a PE=1 SV=2,1.133,0.96,1.028,0.336,0.394,1.037,1.008,0.534,0.47,0.5,0.180147861,-0.058893689,0.039840265,-1.573466862,-1.343732465,0.052415894,0.011495639,-0.905088353,-1.089267338,-1,-0.551220978,-0.586088832,-0.034867854,0.94069109,0.996800672
P51174,"Long-chain specific acyl-CoA dehydrogenase, mitochondrial OS=Mus musculus GN=Acadl PE=1 SV=2",0.927,1.001,1.017,0.712,0.859,0.886,1.244,1.068,0.814,0.725,-0.109358756,0.001441974,0.024319679,-0.490050854,-0.219269964,-0.174621396,0.314986485,0.094911647,-0.2968993,-0.4639471,-0.158583584,-0.105113933,0.053469651,0.75902913,0.996800672
P51855,Glutathione synthetase OS=Mus musculus GN=Gss PE=1 SV=1,0.865,1,1.045,0.979,0.895,0.918,0.865,0.789,0.945,0.992,-0.209227962,0,0.063502942,-0.030619235,-0.160040413,-0.123433941,-0.209227962,-0.341902795,-0.081613766,-0.011587974,-0.067276934,-0.153553288,-0.086276354,0.291520103,0.996800672
P51859,Hepatoma-derived growth factor OS=Mus musculus GN=Hdgf PE=1 SV=2,1.313,0.757,0.764,0.751,0.882,0.812,1.245,0.816,0.858,1.058,0.392866916,-0.401634795,-0.388355457,-0.413115187,-0.181149439,-0.300448367,0.316145742,-0.293358943,-0.220950447,0.081339627,-0.198277592,-0.083454478,0.114823115,0.575439803,0.996800672
P51885,Lumican OS=Mus musculus GN=Lum PE=1 SV=2,0.708,0.711,0.69,1.211,1.135,1.03,1.066,0.89,0.871,1.155,-0.498178735,-0.492078535,-0.535331733,0.276198865,0.182692298,0.042644337,0.092207438,-0.168122759,-0.199255376,0.207892852,-0.213339568,-0.004926702,0.208412866,0.336091341,0.996800672
P52196,Thiosulfate sulfurtransferase OS=Mus musculus GN=Tst PE=1 SV=3,1.058,0.964,1.127,1.006,0.907,0.902,1.5,0.936,0.897,0.811,0.081339627,-0.052894948,0.172487516,0.008630305,-0.140825544,-0.148800661,0.584962501,-0.095419565,-0.15682011,-0.30222618,0.013747391,-0.023660803,-0.037408194,0.829751684,0.996800672
P52480,Pyruvate kinase PKM OS=Mus musculus GN=Pkm PE=1 SV=4,1.027,0.886,1.416,1.333,1.102,0.918,0.995,1.087,1.008,1.011,0.038436182,-0.174621396,0.501821265,0.41467678,0.140124224,-0.123433941,-0.007231569,0.12035194,0.011495639,0.015782997,0.184087411,0.003393013,-0.180694398,0.22465308,0.996800672
P52760,Ribonuclease UK114 OS=Mus musculus GN=Hrsp12 PE=1 SV=3,0.739,0.776,0.778,1.31,1.035,0.796,0.88,0.818,0.965,0.868,-0.436353731,-0.365871442,-0.36215794,0.389566812,0.049630768,-0.329159664,-0.184424571,-0.289827252,-0.051399153,-0.204233052,-0.145037107,-0.211808738,-0.066771632,0.704975152,0.996800672
P52825,"Carnitine O-palmitoyltransferase 2, mitochondrial OS=Mus musculus GN=Cpt2 PE=1 SV=2",1.563,1.223,0.887,1.217,0.919,0.941,1.093,1.554,0.79,1.205,0.644317778,0.290424404,-0.17299399,0.283329168,-0.121863233,-0.087733372,0.128293401,0.635986504,-0.340075442,0.269033146,0.184642825,0.121100847,-0.063541978,0.783282721,0.996800672
P53994,Ras-related protein Rab-2A OS=Mus musculus GN=Rab2a PE=1 SV=1,1.062,1.066,0.76,0.688,0.882,1.086,0.968,0.711,0.783,1.323,0.086783766,0.092207438,-0.395928676,-0.53951953,-0.181149439,0.119024103,-0.046921047,-0.492078535,-0.352915787,0.403813062,-0.187521288,-0.073815641,0.113705647,0.594949115,0.996800672
P54071,"Isocitrate dehydrogenase [NADP], mitochondrial OS=Mus musculus GN=Idh2 PE=1 SV=3",0.962,1.012,1.049,0.898,1.162,0.853,1.135,1.339,1.103,0.896,-0.055891201,0.01720929,0.069014678,-0.15521265,0.216610069,-0.229382353,0.182692298,0.421155961,0.141432791,-0.158429363,0.018346037,0.071493867,0.05314783,0.705782067,0.996800672
P54227,Stathmin OS=Mus musculus GN=Stmn1 PE=1 SV=2,1.956,1.089,0.89,1.663,0.932,1.149,1.249,0.798,0.985,1.744,0.96790637,0.123003954,-0.168122759,0.733788169,-0.10159814,0.200378798,0.320773477,-0.325539348,-0.02180437,0.80240004,0.310995519,0.195241719,-0.115753799,0.70601516,0.996800672
P54822,Adenylosuccinate lyase OS=Mus musculus GN=Adsl PE=1 SV=2,0.955,0.953,1.009,0.851,1.209,0.923,1.267,0.885,0.896,0.848,-0.066427362,-0.069451881,0.012926174,-0.232768963,0.273814245,-0.115597447,0.341416524,-0.17625064,-0.158429363,-0.23786383,-0.016381557,-0.069344951,-0.052963394,0.702233726,0.996800672
P55264,Adenosine kinase OS=Mus musculus GN=Adk PE=1 SV=2,1.003,0.856,1.065,1.035,0.989,0.944,0.762,0.894,1.123,1.038,0.004321606,-0.224317298,0.09085343,0.049630768,-0.015957574,-0.083141235,-0.392137097,-0.161653263,0.167357928,0.053806444,-0.019093814,-0.083153445,-0.064059631,0.580881344,0.996800672
P56376,Acylphosphatase-1 OS=Mus musculus GN=Acyp1 PE=1 SV=2,1.13,0.935,0.851,1.037,0.791,0.91,0.427,1.023,0.85,0.997,0.176322773,-0.09696173,-0.232768963,0.052415894,-0.3382504,-0.13606155,-1.227692025,0.032806145,-0.234465254,-0.00433459,-0.087848485,-0.313949455,-0.22610097,0.407562074,0.996800672
P56389,Cytidine deaminase OS=Mus musculus GN=Cda PE=1 SV=2,1.088,1.09,1.015,1.09,0.961,0.916,0.979,0.913,1.086,1.156,0.121678557,0.124328135,0.021479727,0.124328135,-0.057391664,-0.126580497,-0.030619235,-0.131313235,0.119024103,0.209141398,0.066884578,0.007930507,-0.058954071,0.472720465,0.996800672
P56399,Ubiquitin carboxyl-terminal hydrolase 5 OS=Mus musculus GN=Usp5 PE=1 SV=1,0.898,0.864,0.782,0.817,0.795,0.726,0.916,0.755,0.718,0.842,-0.15521265,-0.210896782,-0.354759487,-0.291592017,-0.330973234,-0.461958547,-0.126580497,-0.40545145,-0.477944251,-0.248107862,-0.268686834,-0.344008521,-0.075321687,0.367325304,0.996800672
P56480,"ATP synthase subunit beta, mitochondrial OS=Mus musculus GN=Atp5b PE=1 SV=2",0.898,0.93,1.025,0.935,1,0.855,1.086,1.061,0.886,0.934,-0.15521265,-0.104697379,0.03562391,-0.09696173,0,-0.226003675,0.119024103,0.085424656,-0.174621396,-0.098505545,-0.06424957,-0.058936371,0.005313198,0.947652571,0.996800672
P56565,Protein S100-A1 OS=Mus musculus GN=S100a1 PE=1 SV=2,1.358,1.432,1.432,1.53,1.732,1.206,1.593,1.669,1.819,1.395,0.44148348,0.518031493,0.518031493,0.613531653,0.79243893,0.270229907,0.671746267,0.738983955,0.863145543,0.480265122,0.57670341,0.604874159,0.028170749,0.822230944,0.996800672
P57776,Elongation factor 1-delta OS=Mus musculus GN=Eef1d PE=1 SV=3,1.013,0.997,0.995,1.199,0.832,1.016,0.964,0.795,0.985,1.136,0.018634174,-0.00433459,-0.007231569,0.261831659,-0.265344567,0.022900402,-0.052894948,-0.330973234,-0.02180437,0.183962835,0.000711021,-0.039761863,-0.040472884,0.74052345,0.996800672
P57780,Alpha-actinin-4 OS=Mus musculus GN=Actn4 PE=1 SV=1,0.818,1.02,0.819,1.213,0.943,0.745,0.765,0.826,0.86,1.27,-0.289827252,0.028569152,-0.288064643,0.27857955,-0.084670324,-0.424687669,-0.386468347,-0.275786313,-0.217591435,0.344828497,-0.071082703,-0.191941053,-0.12085835,0.511512869,0.996800672
P58252,Elongation factor 2 OS=Mus musculus GN=Eef2 PE=1 SV=2,0.873,0.906,1.083,1.01,0.897,0.995,0.999,1.088,0.979,0.886,-0.195946441,-0.142417045,0.115033243,0.014355293,-0.15682011,-0.007231569,-0.001443417,0.121678557,-0.030619235,-0.174621396,-0.073159012,-0.018447412,0.0547116,0.491270101,0.996800672
P59999,Actin-related protein 2/3 complex subunit 4 OS=Mus musculus GN=Arpc4 PE=1 SV=3,1.125,0.978,0.883,0.715,0.824,0.836,1.038,0.806,0.784,0.601,0.169925001,-0.03209363,-0.179514657,-0.483984853,-0.279283757,-0.258425153,0.053806444,-0.311148256,-0.351074441,-0.734563104,-0.160990379,-0.320280902,-0.159290523,0.369926155,0.996800672
P60335,Poly(rC)-binding protein 1 OS=Mus musculus GN=Pcbp1 PE=1 SV=1,1.02,1.289,1.096,0.806,1.348,1.205,1.131,0.772,0.964,1.142,0.028569152,0.366252264,0.132247798,-0.311148256,0.430820497,0.269033146,0.177598929,-0.373327247,-0.052894948,0.191562651,0.129348291,0.042394506,-0.086953785,0.636213841,0.996800672
P60766,Cell division control protein 42 homolog OS=Mus musculus GN=Cdc42 PE=1 SV=2,0.777,0.915,0.842,1.118,0.914,0.918,0.936,1.123,0.983,1.089,-0.364013496,-0.128156351,-0.248107862,0.160920188,-0.12973393,-0.123433941,-0.095419565,0.167357928,-0.024736678,0.123003954,-0.14181829,0.00935434,0.15117263,0.193166793,0.996800672
P60843,Eukaryotic initiation factor 4A-I OS=Mus musculus GN=Eif4a1 PE=1 SV=1,1.013,1.071,1.071,0.862,0.83,1.111,0.862,0.736,0.93,1.002,0.018634174,0.09895848,0.09895848,-0.214240226,-0.268816758,0.151858817,-0.214240226,-0.442222329,-0.104697379,0.002882509,-0.05330117,-0.121283722,-0.067982552,0.60957857,0.996800672
P61087,Ubiquitin-conjugating enzyme E2 K OS=Mus musculus GN=Ube2k PE=1 SV=3,0.981,0.78,0.879,2.219,1.344,0.705,0.821,1.091,1.392,1.218,-0.027674958,-0.358453971,-0.18606493,1.149909668,0.426533138,-0.504304837,-0.284545873,0.125651102,0.477159211,0.284514133,0.200849789,0.019694747,-0.181155042,0.595643367,0.996800672
P61089,Ubiquitin-conjugating enzyme E2 N OS=Mus musculus GN=Ube2n PE=1 SV=1,0.854,1.206,0.893,1.163,0.901,0.945,0.959,0.978,1.087,1.1,-0.227692025,0.270229907,-0.16326792,0.217851097,-0.150400989,-0.081613766,-0.06039728,-0.03209363,0.12035194,0.137503524,-0.010655986,0.016750158,0.027406144,0.820204402,0.996800672
P61458,Pterin-4-alpha-carbinolamine dehydratase OS=Mus musculus GN=Pcbd1 PE=1 SV=2,1.156,1.036,0.892,1.4,0.939,1.078,0.895,1.065,1.08,1.369,0.209141398,0.051024003,-0.164884385,0.485426827,-0.090802937,0.108357178,-0.160040413,0.09085343,0.111031312,0.453122447,0.097980981,0.120664791,0.02268381,0.884894521,0.996800672
P61759,Prefoldin subunit 3 OS=Mus musculus GN=Vbp1 PE=1 SV=2,0.904,0.869,1.024,1.234,0.892,1.119,1.13,0.89,1.107,1.041,-0.145605322,-0.202571918,0.034215715,0.303342394,-0.164884385,0.162210036,0.176322773,-0.168122759,0.146655222,0.057970069,-0.035100703,0.075007068,0.110107771,0.365070176,0.996800672
P61922,"4-aminobutyrate aminotransferase, mitochondrial OS=Mus musculus GN=Abat PE=1 SV=1",1.062,0.97,1.074,0.882,1.144,0.803,0.975,1.045,0.763,0.821,0.086783766,-0.043943348,0.102993993,-0.181149439,0.194087052,-0.316528107,-0.036525876,0.063502942,-0.390245038,-0.284545873,0.031754405,-0.19286839,-0.224622795,0.076422012,0.996800672
P61957,Small ubiquitin-related modifier 2 OS=Mus musculus GN=Sumo2 PE=1 SV=1,0.981,0.951,0.956,0.898,0.703,0.942,1.029,0.928,1.018,1.272,-0.027674958,-0.072482754,-0.064917477,-0.15521265,-0.508403406,-0.086201035,0.041242982,-0.10780329,0.025737561,0.347098671,-0.165738249,0.044014978,0.209753227,0.118662538,0.996800672
P61979,Heterogeneous nuclear ribonucleoprotein K OS=Mus musculus GN=Hnrnpk PE=1 SV=1,1.015,0.979,0.996,0.845,1.001,0.938,0.962,0.818,0.889,1.1,0.021479727,-0.030619235,-0.005782353,-0.242976753,0.001441974,-0.092340172,-0.055891201,-0.289827252,-0.169744676,0.137503524,-0.051291328,-0.094059955,-0.042768627,0.632313779,0.996800672
P61982,14-3-3 protein gamma OS=Mus musculus GN=Ywhag PE=1 SV=2,0.937,1.205,0.871,1.372,1.185,1.029,1.105,1.37,1.019,1.395,-0.093879047,0.269033146,-0.199255376,0.456280482,0.244887059,0.041242982,0.14404637,0.454175893,0.027154052,0.480265122,0.135413253,0.229376884,0.093963631,0.567283122,0.996800672
P62192,26S protease regulatory subunit 4 OS=Mus musculus GN=Psmc1 PE=1 SV=1,0.717,1.059,0.866,0.991,0.852,0.485,1.143,1.068,1.047,1.392,-0.479954976,0.082702589,-0.20756107,-0.013043037,-0.231074664,-1.043943348,0.192825404,0.094911647,0.066261442,0.477159211,-0.169786232,-0.042557129,0.127229103,0.666355523,0.996800672
P62204,Calmodulin OS=Mus musculus GN=Calm1 PE=1 SV=2,0.794,0.772,0.737,1.788,1.145,0.567,0.907,1.142,0.993,1.213,-0.332789088,-0.373327247,-0.440263476,0.838346737,0.195347598,-0.81857936,-0.140825544,0.191562651,-0.010134377,0.27857955,-0.022537095,-0.099879416,-0.077342321,0.810281129,0.996800672
P62259,14-3-3 protein epsilon OS=Mus musculus GN=Ywhae PE=1 SV=1,0.755,0.928,0.924,1.064,1.061,0.912,0.856,0.96,0.98,0.979,-0.40545145,-0.10780329,-0.114035243,0.089498151,0.085424656,-0.13289427,-0.224317298,-0.058893689,-0.029146346,-0.030619235,-0.090473435,-0.095174168,-0.004700732,0.963418587,0.996800672
P62334,26S protease regulatory subunit 10B OS=Mus musculus GN=Psmc6 PE=1 SV=1,1.047,0.828,0.939,0.663,0.718,0.927,0.884,0.782,0.973,0.824,0.066261442,-0.272297327,-0.090802937,-0.592919225,-0.477944251,-0.109358756,-0.177881725,-0.354759487,-0.03948829,-0.279283757,-0.27354046,-0.192154403,0.081386057,0.565992789,0.996800672
P62774,Myotrophin OS=Mus musculus GN=Mtpn PE=1 SV=2,1.115,1.096,1.028,1.206,1.029,1.098,1.26,0.846,1.121,1.222,0.15704371,0.132247798,0.039840265,0.270229907,0.041242982,0.134878054,0.333423734,-0.241270432,0.164786278,0.289244285,0.128120932,0.136212384,0.008091451,0.944023887,0.996800672
P62814,"V-type proton ATPase subunit B, brain isoform OS=Mus musculus GN=Atp6v1b2 PE=1 SV=1",0.952,0.942,1.009,0.999,0.932,0.866,0.985,0.867,0.871,1.055,-0.070966521,-0.086201035,0.012926174,-0.001443417,-0.10159814,-0.20756107,-0.02180437,-0.205896101,-0.199255376,0.077242999,-0.049456588,-0.111454784,-0.061998196,0.370932215,0.996800672
P62821,Ras-related protein Rab-1A OS=Mus musculus GN=Rab1A PE=1 SV=3,1.017,0.951,1.005,0.784,0.896,1.122,0.954,0.78,0.538,0.956,0.024319679,-0.072482754,0.007195501,-0.351074441,-0.158429363,0.166072676,-0.067938829,-0.358453971,-0.894321922,-0.064917477,-0.110094276,-0.243911905,-0.133817629,0.522604621,0.996800672
P62827,GTP-binding nuclear protein Ran OS=Mus musculus GN=Ran PE=1 SV=3,1.015,0.905,1.025,1.045,0.859,1.024,0.892,1.037,0.935,0.998,0.021479727,-0.144010303,0.03562391,0.063502942,-0.219269964,0.034215715,-0.164884385,0.052415894,-0.09696173,-0.002888279,-0.048534738,-0.035620557,0.012914181,0.857876126,0.996800672
P62960,Nuclease-sensitive element-binding protein 1 OS=Mus musculus GN=Ybx1 PE=1 SV=3,0.834,0.995,0.896,0.936,0.704,0.921,1.14,0.731,0.823,0.737,-0.261880711,-0.007231569,-0.158429363,-0.095419565,-0.506352666,-0.118726939,0.189033824,-0.452056689,-0.281035664,-0.440263476,-0.205862775,-0.220609789,-0.014747014,0.922694082,0.996800672
P62962,Profilin-1 OS=Mus musculus GN=Pfn1 PE=1 SV=2,1.089,0.935,1.079,1.276,1.067,1.173,1.158,0.949,1.15,1.084,0.123003954,-0.09696173,0.109694865,0.351628329,0.093560176,0.230203013,0.211635253,-0.075520008,0.201633861,0.116364757,0.116185119,0.136863375,0.020678256,0.826160286,0.996800672
P62983,Ubiquitin-40S ribosomal protein S27a OS=Mus musculus GN=Rps27a PE=1 SV=2,1.311,1.662,0.664,1.298,0.988,3.389,0.712,1.125,1.229,1.308,0.390667686,0.732920382,-0.590744853,0.376290383,-0.017417053,1.760859637,-0.490050854,0.169925001,0.297484916,0.387362541,0.178343309,0.425116248,0.246772939,0.586325438,0.996800672
P63001,Ras-related C3 botulinum toxin substrate 1 OS=Mus musculus GN=Rac1 PE=1 SV=1,0.868,0.689,0.83,0.979,1.057,0.934,1.048,0.963,0.789,0.955,-0.204233052,-0.537424112,-0.268816758,-0.030619235,0.079975377,-0.098505545,0.067638717,-0.054392297,-0.341902795,-0.066427362,-0.192223556,-0.098717856,0.0935057,0.481490929,0.996800672
P63017,Heat shock cognate 71 kDa protein OS=Mus musculus GN=Hspa8 PE=1 SV=1,0.892,0.88,0.787,0.948,0.783,0.769,0.82,0.811,0.886,0.992,-0.164884385,-0.184424571,-0.345564459,-0.077041036,-0.352915787,-0.378944497,-0.286304185,-0.30222618,-0.174621396,-0.011587974,-0.224966048,-0.230736846,-0.005770799,0.946632971,0.996800672
P63028,Translationally-controlled tumor protein OS=Mus musculus GN=Tpt1 PE=1 SV=1,1.053,1.012,0.996,0.779,0.832,1.09,0.919,0.856,0.837,0.934,0.074505436,0.01720929,-0.005782353,-0.360304767,-0.265344567,0.124328135,-0.121863233,-0.224317298,-0.256700472,-0.098505545,-0.107943392,-0.115411683,-0.00746829,0.947138854,0.996800672
P63038,"60 kDa heat shock protein, mitochondrial OS=Mus musculus GN=Hspd1 PE=1 SV=1",1.002,1.015,1.141,0.727,0.984,0.985,1.288,1.059,0.899,0.87,0.002882509,0.021479727,0.190298792,-0.459972731,-0.023269779,-0.02180437,0.365132593,0.082702589,-0.153606979,-0.200912694,-0.053716296,0.014302228,0.068018524,0.658057113,0.996800672
P63101,14-3-3 protein zeta/delta OS=Mus musculus GN=Ywhaz PE=1 SV=1,0.722,0.687,0.684,1.028,0.969,0.754,0.677,0.982,1.033,1.131,-0.469929258,-0.541617996,-0.54793177,0.039840265,-0.045431429,-0.407363571,-0.562772261,-0.02620507,0.046840254,0.177598929,-0.313014038,-0.154380344,0.158633694,0.429460749,0.996800672
P63242,Eukaryotic translation initiation factor 5A-1 OS=Mus musculus GN=Eif5a PE=1 SV=2,0.952,0.887,1.018,0.934,0.636,0.905,1.036,0.721,0.837,0.976,-0.070966521,-0.17299399,0.025737561,-0.098505545,-0.652901329,-0.144010303,0.051024003,-0.471928835,-0.256700472,-0.035046947,-0.193925965,-0.171332511,0.022593454,0.884246454,0.996800672
P68033,"Actin, alpha cardiac muscle 1 OS=Mus musculus GN=Actc1 PE=1 SV=1",1.08,1.099,1.052,1.273,1.115,1.236,1.249,0.96,0.955,1.133,0.111031312,0.136191386,0.073134705,0.348232419,0.15704371,0.305678743,0.320773477,-0.058893689,-0.066427362,0.180147861,0.165126706,0.136255806,-0.0288709,0.776380285,0.996800672
P68037,Ubiquitin-conjugating enzyme E2 L3 OS=Mus musculus GN=Ube2l3 PE=1 SV=1,0.805,1.244,0.876,1.05,1.101,1.042,1.032,1.058,1.078,1.06,-0.312939312,0.314986485,-0.190997225,0.070389328,0.138814469,0.059355278,0.045442971,0.081339627,0.108357178,0.084064265,0.004050749,0.075711864,0.071661115,0.563283025,0.996800672
P68181,cAMP-dependent protein kinase catalytic subunit beta OS=Mus musculus GN=Prkacb PE=1 SV=2,1.097,0.906,1.062,1.161,1.249,1.048,1.177,1.034,0.894,1.135,0.133563526,-0.142417045,0.086783766,0.215367972,0.320773477,0.067638717,0.23511432,0.048236186,-0.161653263,0.182692298,0.122814339,0.074405652,-0.048408688,0.652097046,0.996800672
P68254,14-3-3 protein theta OS=Mus musculus GN=Ywhaq PE=1 SV=1,0.973,0.989,1.061,1.026,1.026,1.137,1.158,1.049,0.883,1.105,-0.03948829,-0.015957574,0.085424656,0.037030731,0.037030731,0.185232254,0.211635253,0.069014678,-0.179514657,0.14404637,0.020808051,0.08608278,0.065274729,0.419868061,0.996800672
P68368,Tubulin alpha-4A chain OS=Mus musculus GN=Tuba4a PE=1 SV=1,0.968,0.809,0.919,1.003,0.997,0.88,0.857,1.225,1.174,1.21,-0.046921047,-0.305788392,-0.121863233,0.004321606,-0.00433459,-0.184424571,-0.222632891,0.292781749,0.231432408,0.275007047,-0.094917131,0.078432748,0.17334988,0.229085291,0.996800672
P68372,Tubulin beta-4B chain OS=Mus musculus GN=Tubb4b PE=1 SV=1,1.003,0.972,0.939,0.808,0.873,1.073,0.949,0.802,0.974,0.99,0.004321606,-0.040971781,-0.090802937,-0.307572802,-0.195946441,0.101650076,-0.075520008,-0.318325858,-0.038006323,-0.01449957,-0.126194471,-0.068940337,0.057254134,0.538925222,0.996800672
P70168,Importin subunit beta-1 OS=Mus musculus GN=Kpnb1 PE=1 SV=2,0.895,0.764,0.946,1.15,0.991,0.785,0.86,1.041,1.053,0.899,-0.160040413,-0.388355457,-0.080087911,0.201633861,-0.013043037,-0.349235441,-0.217591435,0.057970069,0.074505436,-0.153606979,-0.087978591,-0.11759167,-0.029613079,0.820286818,0.996800672
P70296,Phosphatidylethanolamine-binding protein 1 OS=Mus musculus GN=Pebp1 PE=1 SV=3,0.936,0.9,0.958,1.157,0.928,1.029,0.965,0.754,0.894,0.94,-0.095419565,-0.152003093,-0.061902439,0.210388864,-0.10780329,0.041242982,-0.051399153,-0.407363571,-0.161653263,-0.089267338,-0.041347905,-0.133688069,-0.092340164,0.381657528,0.996800672
P70349,Histidine triad nucleotide-binding protein 1 OS=Mus musculus GN=Hint1 PE=1 SV=3,0.985,0.948,0.946,0.788,0.926,0.987,1.026,0.834,0.886,1.052,-0.02180437,-0.077041036,-0.080087911,-0.343732465,-0.110915901,-0.01887801,0.037030731,-0.261880711,-0.174621396,0.073134705,-0.126716337,-0.069042936,0.0576734,0.518058354,0.996800672
P70441,Na(+)/H(+) exchange regulatory cofactor NHE-RF1 OS=Mus musculus GN=Slc9a3r1 PE=1 SV=3,1.046,0.918,0.926,1.51,1.09,0.769,0.855,0.854,0.872,1.154,0.064882852,-0.123433941,-0.110915901,0.59454855,0.124328135,-0.378944497,-0.226003675,-0.227692025,-0.19759996,0.206643224,0.109881939,-0.164719387,-0.274601326,0.133925404,0.996800672
P70444,BH3-interacting domain death agonist OS=Mus musculus GN=Bid PE=1 SV=2,1.325,1.04,1.165,0.984,0.695,1.079,0.991,0.726,0.732,0.744,0.40599236,0.056583528,0.220329955,-0.023269779,-0.524915117,0.109694865,-0.013043037,-0.461958547,-0.450084446,-0.426625474,0.026944189,-0.248403328,-0.275347517,0.205527732,0.996800672
P70695,"Fructose-1,6-bisphosphatase isozyme 2 OS=Mus musculus GN=Fbp2 PE=1 SV=2",0.528,0.682,0.893,0.953,0.828,0.567,1.181,0.892,0.761,0.944,-0.921390165,-0.552156356,-0.16326792,-0.069451881,-0.272297327,-0.81857936,0.240008965,-0.164884385,-0.394031641,-0.083141235,-0.39571273,-0.244125531,0.151587199,0.535634384,0.996800672
P70697,Uroporphyrinogen decarboxylase OS=Mus musculus GN=Urod PE=1 SV=2,0.795,0.72,0.732,0.995,1.019,0.645,0.705,0.245,0.865,1.048,-0.330973234,-0.473931188,-0.450084446,-0.007231569,0.027154052,-0.632628934,-0.504304837,-2.029146346,-0.209227962,0.067638717,-0.247013277,-0.661533872,-0.414520595,0.3263074,0.996800672
P80313,T-complex protein 1 subunit eta OS=Mus musculus GN=Cct7 PE=1 SV=1,1.125,0.799,0.702,0.722,0.856,0.533,0.987,0.734,0.794,1.067,0.169925001,-0.323732592,-0.510457064,-0.469929258,-0.224317298,-0.907792562,-0.01887801,-0.446148032,-0.332789088,0.093560176,-0.271702242,-0.322409503,-0.050707261,0.819733842,0.996800672
P80314,T-complex protein 1 subunit beta OS=Mus musculus GN=Cct2 PE=1 SV=4,1.331,0.905,1.054,1.234,1.274,0.969,1.16,1.338,1.431,1.323,0.412510571,-0.144010303,0.075874867,0.303342394,0.349365278,-0.045431429,0.214124805,0.420078116,0.517023672,0.403813062,0.199416561,0.301921645,0.102505084,0.49486525,0.996800672
P80317,T-complex protein 1 subunit zeta OS=Mus musculus GN=Cct6a PE=1 SV=3,1.255,1.005,0.948,0.649,0.819,0.71,0.871,1.005,0.786,0.958,0.327687364,0.007195501,-0.077041036,-0.623709617,-0.288064643,-0.49410907,-0.199255376,0.007195501,-0.347398782,-0.061902439,-0.130786486,-0.219094033,-0.088307547,0.645051977,0.996800672
P80318,T-complex protein 1 subunit gamma OS=Mus musculus GN=Cct3 PE=1 SV=1,1.133,0.674,0.889,0.799,0.543,0.837,0.968,0.721,0.839,0.963,0.180147861,-0.569179503,-0.169744676,-0.323732592,-0.880975897,-0.256700472,-0.046921047,-0.471928835,-0.253257284,-0.054392297,-0.352696961,-0.216639987,0.136056974,0.515687445,0.996800672
P85094,Isochorismatase domain-containing protein 2A OS=Mus musculus GN=Isoc2a PE=1 SV=1,1.051,1.162,0.879,0.835,1.468,1.109,1.078,1.197,0.865,0.997,0.071762669,0.216610069,-0.18606493,-0.260151897,0.553851968,0.149259365,0.108357178,0.259423152,-0.209227962,-0.00433459,0.079201576,0.060695429,-0.018506147,0.915179497,0.996800672
P97328,Ketohexokinase OS=Mus musculus GN=Khk PE=1 SV=1,1.008,0.841,0.897,1,0.998,0.978,0.847,1.065,1.088,1.04,0.011495639,-0.249822294,-0.15682011,0,-0.002888279,-0.03209363,-0.239566125,0.09085343,0.121678557,0.056583528,-0.079607009,-0.000508848,0.079098161,0.373516709,0.996800672
P97371,Proteasome activator complex subunit 1 OS=Mus musculus GN=Psme1 PE=1 SV=2,1.229,1.014,1.185,0.892,0.977,1.075,1.111,0.767,0.831,0.915,0.297484916,0.020057652,0.244887059,-0.164884385,-0.033569533,0.10433666,0.151858817,-0.382701517,-0.267079618,-0.128156351,0.072795142,-0.104348402,-0.177143544,0.226854517,0.996800672
P97384,Annexin A11 OS=Mus musculus GN=Anxa11 PE=1 SV=2,1.483,1.053,1.442,1.123,0.947,1.438,1.252,0.853,0.843,0.962,0.568518598,0.074505436,0.528071165,0.167357928,-0.078563669,0.524063676,0.324234562,-0.229382353,-0.246395464,-0.055891201,0.251977892,0.063325844,-0.188652048,0.374262267,0.996800672
P97429,Annexin A4 OS=Mus musculus GN=Anxa4 PE=1 SV=4,0.745,0.931,0.787,1.106,1.121,0.866,0.829,0.963,0.949,0.966,-0.424687669,-0.103146927,-0.345564459,0.145351386,0.164786278,-0.20756107,-0.270555993,-0.054392297,-0.075520008,-0.049904906,-0.112652278,-0.131586855,-0.018934577,0.889485656,0.996800672
P97494,Glutamate--cysteine ligase catalytic subunit OS=Mus musculus GN=Gclc PE=1 SV=4,1.067,1.038,0.926,0.942,1.089,0.938,1.066,0.942,0.985,1.004,0.093560176,0.053806444,-0.110915901,-0.086201035,0.123003954,-0.092340172,0.092207438,-0.086201035,-0.02180437,0.005759269,0.014650728,-0.020475774,-0.035126502,0.566212017,0.996800672
P97807,"Fumarate hydratase, mitochondrial OS=Mus musculus GN=Fh PE=1 SV=3",1.1,0.926,1.005,0.949,1.096,0.907,1.045,1.064,0.984,0.895,0.137503524,-0.110915901,0.007195501,-0.075520008,0.132247798,-0.140825544,0.063502942,0.089498151,-0.023269779,-0.160040413,0.018102183,-0.034226929,-0.052329111,0.490708996,0.996800672
P97816,Protein S100-G OS=Mus musculus GN=S100g PE=1 SV=3,0.633,0.754,0.763,2.333,1.1,0.862,0.922,0.996,1.256,0.983,-0.659722595,-0.407363571,-0.390245038,1.222186307,0.137503524,-0.214240226,-0.117161344,-0.005782353,0.328836464,-0.024736678,-0.019528275,-0.006616827,0.012911447,0.972021763,0.996800672
P97823,Acyl-protein thioesterase 1 OS=Mus musculus GN=Lypla1 PE=1 SV=1,0.788,0.755,0.645,0.862,0.953,0.733,0.796,1.104,1.119,0.952,-0.343732465,-0.40545145,-0.632628934,-0.214240226,-0.069451881,-0.448114897,-0.329159664,0.142740172,0.162210036,-0.070966521,-0.333100991,-0.108658175,0.224442816,0.188072448,0.996800672
P98078,Disabled homolog 2 OS=Mus musculus GN=Dab2 PE=1 SV=2,1.136,0.999,1.104,1.03,1.035,1.081,1.106,1.097,1.123,1.259,0.183962835,-0.001443417,0.142740172,0.042644337,0.049630768,0.112366523,0.145351386,0.133563526,0.167357928,0.332278283,0.083506939,0.178183529,0.09467659,0.109091011,0.996800672
P99024,Tubulin beta-5 chain OS=Mus musculus GN=Tubb5 PE=1 SV=1,0.99,0.871,0.849,1.089,0.848,1.202,1.069,0.939,0.946,1.031,-0.01449957,-0.199255376,-0.236163541,0.123003954,-0.23786383,0.265436896,0.096261853,-0.090802937,-0.080087911,0.044044333,-0.112955673,0.046970447,0.159926119,0.138816557,0.996800672
P99029,"Peroxiredoxin-5, mitochondrial OS=Mus musculus GN=Prdx5 PE=1 SV=2",1.026,1.019,1.115,1.017,0.795,1.175,0.863,0.834,1.052,1.079,0.037030731,0.027154052,0.15704371,0.024319679,-0.330973234,0.232660757,-0.212567535,-0.261880711,0.073134705,0.109694865,-0.017085012,-0.011791584,0.005293429,0.967670498,0.996800672
Q00612,Glucose-6-phosphate 1-dehydrogenase X OS=Mus musculus GN=G6pdx PE=1 SV=3,0.993,0.851,0.964,1.207,1.099,0.968,0.966,1.032,0.87,1.092,-0.010134377,-0.232768963,-0.052894948,0.271425676,0.136191386,-0.046921047,-0.049904906,0.045442971,-0.200912694,0.126972856,0.022363755,-0.025064564,-0.047428319,0.655557016,0.996800672
Q00623,Apolipoprotein A-I OS=Mus musculus GN=Apoa1 PE=1 SV=2,1.058,0.881,1.098,0.8,0.885,1.188,0.563,0.888,0.817,1.033,0.081339627,-0.182786076,0.134878054,-0.321928095,-0.17625064,0.248534836,-0.828793173,-0.171368418,-0.291592017,0.046840254,-0.092949426,-0.199275704,-0.106326278,0.618510646,0.996800672
Q00897,Alpha-1-antitrypsin 1-4 OS=Mus musculus GN=Serpina1d PE=1 SV=1,1.126,1.036,0.833,1.356,1.574,0.994,0.609,2.734,1.143,1.16,0.171206827,0.051024003,-0.263611599,0.439357178,0.654435541,-0.008682243,-0.715485867,1.451013243,0.192825404,0.214124805,0.21048239,0.226759068,0.016276678,0.967642088,0.996800672
Q00915,Retinol-binding protein 1 OS=Mus musculus GN=Rbp1 PE=1 SV=2,0.891,0.885,1.053,1.132,1.056,0.842,1.113,0.611,0.741,0.815,-0.166502663,-0.17625064,0.074505436,0.178873958,0.078609835,-0.248107862,0.154453593,-0.710755715,-0.432454552,-0.295128036,-0.002152815,-0.306398514,-0.3042457,0.102519497,0.996800672
Q01768,Nucleoside diphosphate kinase B OS=Mus musculus GN=Nme2 PE=1 SV=1,0.913,1.035,0.952,1.101,0.895,1.05,0.962,1.053,1.339,0.985,-0.131313235,0.049630768,-0.070966521,0.138814469,-0.160040413,0.070389328,-0.055891201,0.074505436,0.421155961,-0.02180437,-0.034774986,0.097671031,0.132446017,0.23475771,0.996800672
Q01853,Transitional endoplasmic reticulum ATPase OS=Mus musculus GN=Vcp PE=1 SV=4,1.249,1.019,0.94,0.936,0.869,1.035,0.949,0.873,1.014,1.103,0.320773477,0.027154052,-0.089267338,-0.095419565,-0.202571918,0.049630768,-0.075520008,-0.195946441,0.020057652,0.141432791,-0.007866258,-0.012069048,-0.004202789,0.969708461,0.996800672
Q02053,Ubiquitin-like modifier-activating enzyme 1 OS=Mus musculus GN=Uba1 PE=1 SV=1,1.07,0.897,1.671,1.076,1,1.014,1.032,1.036,1.005,1.114,0.097610797,-0.15682011,0.740711733,0.105678078,0,0.020057652,0.045442971,0.051024003,0.007195501,0.155749233,0.1574361,0.055893872,-0.101542228,0.547587426,0.996800672
Q03265,"ATP synthase subunit alpha, mitochondrial OS=Mus musculus GN=Atp5a1 PE=1 SV=1",1.03,0.824,1.102,0.993,0.959,0.957,1.153,1.085,0.902,1.002,0.042644337,-0.279283757,0.140124224,-0.010134377,-0.06039728,-0.06340917,0.205392513,0.117695043,-0.148800661,0.002882509,-0.033409371,0.022752047,0.056161417,0.567448141,0.996800672
Q03958,Prefoldin subunit 6 OS=Mus musculus GN=Pfdn6 PE=1 SV=1,0.955,0.99,0.958,1.416,0.911,1.157,1.036,0.869,0.986,0.955,-0.066427362,-0.01449957,-0.061902439,0.501821265,-0.134477041,0.210388864,0.051024003,-0.202571918,-0.020340448,-0.066427362,0.044902971,-0.005585372,-0.050488343,0.719036372,0.996800672
Q05816,"Fatty acid-binding protein, epidermal OS=Mus musculus GN=Fabp5 PE=1 SV=3",0.671,0.601,0.815,1.225,0.887,0.714,0.926,0.768,0.754,0.814,-0.575615328,-0.734563104,-0.295128036,0.292781749,-0.17299399,-0.486004021,-0.110915901,-0.380821784,-0.407363571,-0.2968993,-0.297103742,-0.336400915,-0.039297174,0.843432067,0.996800672
Q05920,"Pyruvate carboxylase, mitochondrial OS=Mus musculus GN=Pc PE=1 SV=1",1.166,1.138,1.165,0.755,0.955,0.914,1.447,1.221,0.898,0.935,0.221567789,0.186500558,0.220329955,-0.40545145,-0.066427362,-0.12973393,0.533064922,0.2880632,-0.15521265,-0.09696173,0.031303898,0.087843962,0.056540064,0.766270138,0.996800672
Q07076,Annexin A7 OS=Mus musculus GN=Anxa7 PE=1 SV=2,1.092,1.126,1.171,1.058,0.909,1.022,1.198,0.81,0.806,0.885,0.126972856,0.171206827,0.227741076,0.081339627,-0.1376478,0.031395196,0.260627908,-0.304006187,-0.311148256,-0.17625064,0.093922517,-0.099876396,-0.193798913,0.172389387,0.996800672
Q07417,"Short-chain specific acyl-CoA dehydrogenase, mitochondrial OS=Mus musculus GN=Acads PE=1 SV=2",0.96,0.953,1.006,0.682,1.057,0.779,1.073,1.31,1.09,0.77,-0.058893689,-0.069451881,0.008630305,-0.552156356,0.079975377,-0.360304767,0.101650076,0.389566812,0.124328135,-0.377069649,-0.118379249,-0.024365879,0.09401337,0.62896725,0.996800672
Q07456,Protein AMBP OS=Mus musculus GN=Ambp PE=1 SV=2,0.812,0.702,0.788,1.073,1.029,0.705,0.926,1.12,0.763,1.111,-0.300448367,-0.510457064,-0.343732465,0.101650076,0.041242982,-0.504304837,-0.110915901,0.163498732,-0.390245038,0.151858817,-0.202348968,-0.138021645,0.064327322,0.730606052,0.996800672
Q08093,Calponin-2 OS=Mus musculus GN=Cnn2 PE=1 SV=1,0.871,0.955,1.012,0.933,1.071,0.947,1.206,0.992,0.859,1.124,-0.199255376,-0.066427362,0.01720929,-0.100051014,0.09895848,-0.078563669,0.270229907,-0.011587974,-0.219269964,0.168642036,-0.049913196,0.025890067,0.075803264,0.479718653,0.996800672
Q11011,Puromycin-sensitive aminopeptidase OS=Mus musculus GN=Npepps PE=1 SV=2,0.958,0.897,0.972,1.184,1.035,0.842,0.99,0.91,1.021,1.154,-0.061902439,-0.15682011,-0.040971781,0.243669081,0.049630768,-0.248107862,-0.01449957,-0.13606155,0.029982866,0.206643224,0.006721104,-0.032408578,-0.039129682,0.712885913,0.996800672
Q11136,Xaa-Pro dipeptidase OS=Mus musculus GN=Pepd PE=1 SV=3,1.779,1.664,1.4,1.53,0.954,1.339,1.253,1.092,1.113,0.972,0.831066511,0.734655433,0.485426827,0.613531653,-0.067938829,0.421155961,0.325386415,0.126972856,0.154453593,-0.040971781,0.519348319,0.197399409,-0.32194891,0.119638236,0.996800672
Q3TC72,Fumarylacetoacetate hydrolase domain-containing protein 2A OS=Mus musculus GN=Fahd2 PE=1 SV=1,1.001,1.029,0.83,0.922,0.992,0.964,1.38,1.044,0.818,0.975,0.001441974,0.041242982,-0.268816758,-0.117161344,-0.011587974,-0.052894948,0.464668267,0.062121712,-0.289827252,-0.036525876,-0.070976224,0.029508381,0.100484605,0.487770375,0.996800672
Q3THE2,Myosin regulatory light chain 12B OS=Mus musculus GN=Myl12b PE=1 SV=2,0.897,1.078,0.985,1.113,0.79,1.022,1.186,1.123,0.929,1.182,-0.15682011,0.108357178,-0.02180437,0.154453593,-0.340075442,0.031395196,0.24610401,0.167357928,-0.106249498,0.241230036,-0.05117783,0.115967534,0.167145365,0.179989932,0.996800672
Q3THS6,S-adenosylmethionine synthase isoform type-2 OS=Mus musculus GN=Mat2a PE=1 SV=2,0.921,1.008,0.936,1.177,1.064,0.93,0.844,0.761,0.864,1.009,-0.118726939,0.011495639,-0.095419565,0.23511432,0.089498151,-0.104697379,-0.244685096,-0.394031641,-0.210896782,0.012926174,0.024392321,-0.188276945,-0.212669266,0.053844028,0.996800672
Q3TLP5,"Enoyl-CoA hydratase domain-containing protein 2, mitochondrial OS=Mus musculus GN=Echdc2 PE=1 SV=2",1.232,0.94,0.966,0.765,1.226,0.634,0.981,1.158,1.132,0.922,0.301002256,-0.089267338,-0.049904906,-0.386468347,0.293958979,-0.657445255,-0.027674958,0.211635253,0.178873958,-0.117161344,0.013864129,-0.082354469,-0.096218598,0.648859941,0.996800672
Q3TNA1,Xylulose kinase OS=Mus musculus GN=Xylb PE=1 SV=1,1.23,1.04,0.989,1.031,0.839,1.014,0.981,1.024,1.09,0.974,0.298658316,0.056583528,-0.015957574,0.044044333,-0.253257284,0.020057652,-0.027674958,0.034215715,0.124328135,-0.038006323,0.026014264,0.022584044,-0.00343022,0.971971005,0.996800672
Q3TW96,UDP-N-acetylhexosamine pyrophosphorylase-like protein 1 OS=Mus musculus GN=Uap1l1 PE=1 SV=1,0.976,0.874,1.028,1.22,0.988,0.959,1.261,1.058,0.934,1.059,-0.035046947,-0.194294815,0.039840265,0.286881148,-0.017417053,-0.06039728,0.334568276,0.081339627,-0.098505545,0.082702589,0.01599252,0.067941533,0.051949014,0.64635872,0.996800672
Q3TXS7,26S proteasome non-ATPase regulatory subunit 1 OS=Mus musculus GN=Psmd1 PE=1 SV=1,1.082,0.603,0.761,0.939,1.172,0.837,0.918,1.213,1.468,1.195,0.113700499,-0.729770093,-0.394031641,-0.090802937,0.22897257,-0.256700472,-0.123433941,0.27857955,0.553851968,0.257010618,-0.17438632,0.141861545,0.316247865,0.20402853,0.996800672
Q3U0V1,Far upstream element-binding protein 2 OS=Mus musculus GN=Khsrp PE=1 SV=2,1.183,0.914,1.149,0.996,0.872,0.886,1.09,0.631,0.753,0.595,0.242450074,-0.12973393,0.200378798,-0.005782353,-0.19759996,-0.174621396,0.124328135,-0.66428809,-0.40927823,-0.749038426,0.021942526,-0.374579601,-0.396522127,0.071563539,0.996800672
Q3UEG6,"Alanine--glyoxylate aminotransferase 2, mitochondrial OS=Mus musculus GN=Agxt2 PE=1 SV=1",1.219,1.172,1.202,0.784,1.267,0.884,0.954,1.152,1.016,0.949,0.285698126,0.22897257,0.265436896,-0.351074441,0.341416524,-0.177881725,-0.067938829,0.204140717,0.022900402,-0.075520008,0.154089935,-0.018859889,-0.172949824,0.272175799,0.996800672
Q3ULJ0,Glycerol-3-phosphate dehydrogenase 1-like protein OS=Mus musculus GN=Gpd1l PE=1 SV=2,0.875,0.937,0.886,1.367,1.038,0.844,0.889,0.89,1.021,1.08,-0.192645078,-0.093879047,-0.174621396,0.451013243,0.053806444,-0.244685096,-0.169744676,-0.168122759,0.029982866,0.111031312,0.008734833,-0.088307671,-0.097042504,0.502919926,0.996800672
Q3UNX5,"Acyl-coenzyme A synthetase ACSM3, mitochondrial OS=Mus musculus GN=Acsm3 PE=1 SV=2",1.124,1.436,1.218,0.519,0.486,1.339,1.494,1.397,1.196,1.166,0.168642036,0.522055749,0.284514133,-0.946193556,-1.040971781,0.421155961,0.579180148,0.482332021,0.25821739,0.221567789,-0.202390684,0.392490662,0.594881346,0.145005414,0.996800672
Q3UZZ6,Sulfotransferase 1 family member D1 OS=Mus musculus GN=Sult1d1 PE=1 SV=1,0.806,0.813,0.963,1.162,1.127,0.914,0.784,0.875,1.021,0.946,-0.311148256,-0.298672743,-0.054392297,0.216610069,0.172487516,-0.12973393,-0.351074441,-0.192645078,0.029982866,-0.080087911,-0.055023142,-0.144711699,-0.089688557,0.5101176,0.996800672
Q3V0K9,Plastin-1 OS=Mus musculus GN=Pls1 PE=1 SV=1,0.916,0.912,0.691,1.203,1.051,0.615,0.83,0.964,1.003,1.118,-0.126580497,-0.13289427,-0.533242384,0.266636643,0.071762669,-0.701341684,-0.268816758,-0.052894948,0.004321606,0.160920188,-0.090863568,-0.171562319,-0.080698751,0.697058826,0.996800672
Q5U5V2,Hydroxylysine kinase OS=Mus musculus GN=Hykk PE=1 SV=2,1.047,0.889,1.036,0.823,0.868,1.049,0.808,1.045,1.231,1.239,0.066261442,-0.169744676,0.051024003,-0.281035664,-0.204233052,0.069014678,-0.307572802,0.063502942,0.299830762,0.309176187,-0.107545589,0.086790353,0.194335943,0.186943401,0.996800672
Q60590,Alpha-1-acid glycoprotein 1 OS=Mus musculus GN=Orm1 PE=1 SV=1,0.867,0.473,0.877,1.568,1.232,0.782,0.603,1.28,0.927,1.156,-0.205896101,-1.080087911,-0.189351252,0.648925559,0.301002256,-0.354759487,-0.729770093,0.35614381,-0.109358756,0.209141398,-0.10508149,-0.125720626,-0.020639136,0.954750732,0.996800672
Q60597,"2-oxoglutarate dehydrogenase, mitochondrial OS=Mus musculus GN=Ogdh PE=1 SV=3",1.109,1.044,0.866,0.788,1.054,1.049,1.21,1.029,1.092,1.116,0.149259365,0.062121712,-0.20756107,-0.343732465,0.075874867,0.069014678,0.275007047,0.041242982,0.126972856,0.158337027,-0.052807518,0.134114918,0.186922436,0.124796319,0.996800672
Q60598,Src substrate cortactin OS=Mus musculus GN=Cttn PE=1 SV=2,0.884,0.886,0.801,1.551,1.001,0.828,0.889,0.619,0.985,0.991,-0.177881725,-0.174621396,-0.320125852,0.633198686,0.001441974,-0.272297327,-0.169744676,-0.691988685,-0.02180437,-0.013043037,-0.007597663,-0.233775619,-0.226177956,0.313526178,0.996800672
Q60605,Myosin light polypeptide 6 OS=Mus musculus GN=Myl6 PE=1 SV=3,0.977,0.936,0.896,1.108,0.773,1.046,1.183,1,0.977,1.107,-0.033569533,-0.095419565,-0.158429363,0.147957881,-0.371459681,0.064882852,0.242450074,0,-0.033569533,0.146655222,-0.102184052,0.084083723,0.186267775,0.103163731,0.996800672
Q60668,Heterogeneous nuclear ribonucleoprotein D0 OS=Mus musculus GN=Hnrnpd PE=1 SV=2,0.815,0.928,0.894,0.961,0.877,0.852,0.904,0.737,0.777,0.938,-0.295128036,-0.10780329,-0.161653263,-0.057391664,-0.189351252,-0.231074664,-0.145605322,-0.440263476,-0.364013496,-0.092340172,-0.162265501,-0.254659426,-0.092393925,0.269247908,0.996800672
Q60700,Mitogen-activated protein kinase kinase kinase 12 OS=Mus musculus GN=Map3k12 PE=1 SV=1,0.603,0.721,0.689,1.096,1.096,0.723,0.933,0.897,1.001,1.046,-0.729770093,-0.471928835,-0.537424112,0.132247798,0.132247798,-0.467932448,-0.100051014,-0.15682011,0.001441974,0.064882852,-0.294925489,-0.131695749,0.16322974,0.449747902,0.996800672
Q60759,"Glutaryl-CoA dehydrogenase, mitochondrial OS=Mus musculus GN=Gcdh PE=1 SV=2",0.75,0.762,0.967,0.648,1.168,0.674,1.425,0.992,0.712,0.851,-0.415037499,-0.392137097,-0.048412205,-0.625934282,0.224040274,-0.569179503,0.510961919,-0.011587974,-0.490050854,-0.232768963,-0.251496162,-0.158525075,0.092971087,0.71564152,0.996800672
Q60854,Serpin B6 OS=Mus musculus GN=Serpinb6 PE=1 SV=1,0.886,0.825,0.881,0.752,1.14,0.859,1.053,0.906,0.957,0.98,-0.174621396,-0.277533976,-0.182786076,-0.411195433,0.189033824,-0.219269964,0.074505436,-0.142417045,-0.06340917,-0.029146346,-0.171420611,-0.075947418,0.095473194,0.42541246,0.996800672
Q60864,Stress-induced-phosphoprotein 1 OS=Mus musculus GN=Stip1 PE=1 SV=1,0.844,0.848,0.824,1.32,1.157,0.688,0.997,1.051,1.044,1.164,-0.244685096,-0.23786383,-0.279283757,0.40053793,0.210388864,-0.53951953,-0.00433459,0.071762669,0.062121712,0.219091058,-0.030181178,-0.038175736,-0.007994558,0.967771983,0.996800672
Q60866,Phosphotriesterase-related protein OS=Mus musculus GN=Pter PE=1 SV=1,1.131,1.003,1.119,1.071,0.956,1.088,0.974,0.906,1.058,1.106,0.177598929,0.004321606,0.162210036,0.09895848,-0.064917477,0.121678557,-0.038006323,-0.142417045,0.081339627,0.145351386,0.075634315,0.03358924,-0.042045074,0.572469795,0.996800672
Q61133,Glutathione S-transferase theta-2 OS=Mus musculus GN=Gstt2 PE=1 SV=4,1.059,0.983,1.028,1.017,1.152,1.016,1,0.978,1.069,1.05,0.082702589,-0.024736678,0.039840265,0.024319679,0.204140717,0.022900402,0,-0.03209363,0.096261853,0.070389328,0.065253314,0.031491591,-0.033761724,0.480881956,0.996800672
Q61147,Ceruloplasmin OS=Mus musculus GN=Cp PE=1 SV=2,1.052,0.799,1.016,0.955,0.93,0.937,1.562,0.989,0.819,0.85,0.073134705,-0.323732592,0.022900402,-0.066427362,-0.104697379,-0.093879047,0.643394453,-0.015957574,-0.288064643,-0.234465254,-0.079764445,0.002205587,0.081970032,0.66855108,0.996800672
Q61171,Peroxiredoxin-2 OS=Mus musculus GN=Prdx2 PE=1 SV=3,1.011,1.091,1.113,1.247,0.959,1.039,0.861,1.374,1.083,0.957,0.015782997,0.125651102,0.154453593,0.318461465,-0.06039728,0.055195654,-0.215914857,0.458382004,0.115033243,-0.06340917,0.110790375,0.069857375,-0.040933001,0.762293901,0.996800672
Q61206,Platelet-activating factor acetylhydrolase IB subunit beta OS=Mus musculus GN=Pafah1b2 PE=1 SV=2,0.88,0.699,0.935,1.215,1.304,1.003,0.574,1.106,0.981,1.139,-0.184424571,-0.516635639,-0.09696173,0.280956314,0.38294387,0.004321606,-0.800877358,0.145351386,-0.027674958,0.187767747,-0.026824351,-0.098222315,-0.071397964,0.77660036,0.996800672
Q61207,Prosaposin OS=Mus musculus GN=Psap PE=1 SV=2,0.932,1.094,0.92,0.513,0.785,0.968,1.129,1.006,0.978,0.894,-0.10159814,0.129612738,-0.120294234,-0.962969269,-0.349235441,-0.046921047,0.175045486,0.008630305,-0.03209363,-0.161653263,-0.280896869,-0.01139843,0.269498439,0.22807455,0.996800672
Q61233,Plastin-2 OS=Mus musculus GN=Lcp1 PE=1 SV=4,1.278,0.973,1.099,1.151,1.079,0.996,1.166,1.047,0.96,1.031,0.353887836,-0.03948829,0.136191386,0.202887833,0.109694865,-0.005782353,0.221567789,0.066261442,-0.058893689,0.044044333,0.152634726,0.053439504,-0.099195222,0.250869805,0.996800672
Q61249,Immunoglobulin-binding protein 1 OS=Mus musculus GN=Igbp1 PE=1 SV=1,0.9,0.763,0.921,1.345,1.26,0.865,1.054,0.786,0.934,0.904,-0.152003093,-0.390245038,-0.118726939,0.427606173,0.333423734,-0.209227962,0.075874867,-0.347398782,-0.098505545,-0.145605322,0.020010967,-0.144972549,-0.164983516,0.372106812,0.996800672
Q61316,Heat shock 70 kDa protein 4 OS=Mus musculus GN=Hspa4 PE=1 SV=1,1.068,1.062,0.813,0.711,0.804,0.858,0.848,0.767,0.726,0.771,0.094911647,0.086783766,-0.298672743,-0.492078535,-0.314732593,-0.220950447,-0.23786383,-0.382701517,-0.461958547,-0.375197235,-0.184757692,-0.335734315,-0.150976624,0.283368424,0.996800672
Q61425,"Hydroxyacyl-coenzyme A dehydrogenase, mitochondrial OS=Mus musculus GN=Hadh PE=1 SV=2",0.961,1.011,1.033,0.664,0.942,0.983,1.214,1.078,0.907,0.791,-0.057391664,0.015782997,0.046840254,-0.590744853,-0.086201035,-0.024736678,0.279768422,0.108357178,-0.140825544,-0.3382504,-0.13434286,-0.023137404,0.111205456,0.499534864,0.996800672
Q61598,Rab GDP dissociation inhibitor beta OS=Mus musculus GN=Gdi2 PE=1 SV=1,1.152,1.054,1.035,1.167,0.905,1.091,0.939,0.988,1.022,1.039,0.204140717,0.075874867,0.049630768,0.222804561,-0.144010303,0.125651102,-0.090802937,-0.017417053,0.031395196,0.055195654,0.081688122,0.020804392,-0.06088373,0.448081238,0.996800672
Q61646,Haptoglobin OS=Mus musculus GN=Hp PE=1 SV=1,1.169,0.801,0.864,1.454,0.713,1.4,2.817,0.456,0.646,1.246,0.22527493,-0.320125852,-0.210896782,0.540027269,-0.488026018,0.485426827,1.494159564,-1.13289427,-0.63039393,0.317304068,-0.050749291,0.106720452,0.157469742,0.762653528,0.996800672
Q61699,Heat shock protein 105 kDa OS=Mus musculus GN=Hsph1 PE=1 SV=2,0.291,0.91,1.045,0.77,0.91,0.753,0.768,0.893,0.937,0.998,-1.780908942,-0.13606155,0.063502942,-0.377069649,-0.13606155,-0.40927823,-0.380821784,-0.16326792,-0.093879047,-0.002888279,-0.47331975,-0.210027052,0.263292698,0.482196144,0.996800672
Q61730,Interleukin-1 receptor accessory protein OS=Mus musculus GN=Il1rap PE=1 SV=1,0.814,0.807,0.981,0.662,1.157,0.959,0.566,0.893,0.878,1.113,-0.2968993,-0.309359421,-0.027674958,-0.595096878,0.210388864,-0.06039728,-0.821126042,-0.16326792,-0.187707155,0.154453593,-0.203728339,-0.215608961,-0.011880622,0.95691029,0.996800672
Q61768,Kinesin-1 heavy chain OS=Mus musculus GN=Kif5b PE=1 SV=3,1.142,1.004,1.043,0.998,1.179,0.921,1.114,0.904,0.668,1.087,0.191562651,0.005759269,0.060739158,-0.002888279,0.237563718,-0.118726939,0.155749233,-0.145605322,-0.582079992,0.12035194,0.098547303,-0.114062216,-0.212609519,0.190231817,0.996800672
Q61838,Pregnancy zone protein OS=Mus musculus GN=Pzp PE=1 SV=3,1.105,0.938,0.973,1.027,1.14,1.157,0.782,1.345,0.988,1.037,0.14404637,-0.092340172,-0.03948829,0.038436182,0.189033824,0.210388864,-0.354759487,0.427606173,-0.017417053,0.052415894,0.047937583,0.063646878,0.015709295,0.914811051,0.996800672
Q61937,Nucleophosmin OS=Mus musculus GN=Npm1 PE=1 SV=1,0.869,0.946,0.938,1.163,0.829,0.892,0.892,1.185,1.005,1.076,-0.202571918,-0.080087911,-0.092340172,0.217851097,-0.270555993,-0.164884385,-0.164884385,0.244887059,0.007195501,0.105678078,-0.085540979,0.005598374,0.091139353,0.451773769,0.996800672
Q62093,Serine/arginine-rich splicing factor 2 OS=Mus musculus GN=Srsf2 PE=1 SV=4,1.484,0.975,0.845,1.371,1.159,0.903,1,0.87,1.023,1.4,0.569491092,-0.036525876,-0.242976753,0.455228571,0.212880566,-0.147202107,0,-0.200912694,0.032806145,0.485426827,0.19161952,0.034023634,-0.157595886,0.439360263,0.996800672
Q62318,Transcription intermediary factor 1-beta OS=Mus musculus GN=Trim28 PE=1 SV=3,1.122,1.126,1.201,0.999,0.876,1.265,1.228,0.89,0.978,1.084,0.166072676,0.171206827,0.264236151,-0.001443417,-0.190997225,0.339137385,0.296310561,-0.168122759,-0.03209363,0.116364757,0.081815002,0.110319263,0.02850426,0.826063413,0.996800672
Q62393,Tumor protein D52 OS=Mus musculus GN=Tpd52 PE=1 SV=2,1.163,0.913,0.924,1.036,0.886,1.082,1.011,0.819,0.879,1.009,0.217851097,-0.131313235,-0.114035243,0.051024003,-0.174621396,0.113700499,0.015782997,-0.288064643,-0.18606493,0.012926174,-0.030218955,-0.066343981,-0.036125026,0.736619044,0.996800672
Q62426,Cystatin-B OS=Mus musculus GN=Cstb PE=1 SV=1,0.987,0.905,0.949,1.245,0.981,0.9,1.081,0.772,0.784,0.966,-0.01887801,-0.144010303,-0.075520008,0.316145742,-0.027674958,-0.152003093,0.112366523,-0.373327247,-0.351074441,-0.049904906,0.010012493,-0.162788633,-0.172801125,0.193547757,0.996800672
Q62433,Protein NDRG1 OS=Mus musculus GN=Ndrg1 PE=1 SV=1,0.947,0.969,0.913,0.954,1.151,0.857,0.922,0.954,0.966,0.985,-0.078563669,-0.045431429,-0.131313235,-0.067938829,0.202887833,-0.222632891,-0.117161344,-0.067938829,-0.049904906,-0.02180437,-0.024071866,-0.095888468,-0.071816602,0.330063503,0.996800672
Q62468,Villin-1 OS=Mus musculus GN=Vil1 PE=1 SV=3,1.055,0.986,0.975,1.174,0.996,0.884,1.029,0.979,0.941,1.256,0.077242999,-0.020340448,-0.036525876,0.231432408,-0.005782353,-0.177881725,0.041242982,-0.030619235,-0.087733372,0.328836464,0.049205346,0.014769023,-0.034436323,0.740535503,0.996800672
Q64010,Adapter molecule crk OS=Mus musculus GN=Crk PE=1 SV=1,1.247,0.985,0.957,0.993,0.848,0.839,1.039,0.58,0.74,1.214,0.318461465,-0.02180437,-0.06340917,-0.010134377,-0.23786383,-0.253257284,0.055195654,-0.785875195,-0.434402824,0.279768422,-0.002950056,-0.227714245,-0.224764189,0.320257686,0.996800672
Q64105,Sepiapterin reductase OS=Mus musculus GN=Spr PE=1 SV=1,1.012,1.077,0.865,1.133,1.019,0.97,0.935,0.922,0.95,1.042,0.01720929,0.10701825,-0.209227962,0.180147861,0.027154052,-0.043943348,-0.09696173,-0.117161344,-0.074000581,0.059355278,0.024460298,-0.054542345,-0.079002643,0.319268359,0.996800672
Q64433,"10 kDa heat shock protein, mitochondrial OS=Mus musculus GN=Hspe1 PE=1 SV=2",0.922,1.016,1.079,0.802,0.931,0.866,1.174,0.962,0.813,0.851,-0.117161344,0.022900402,0.109694865,-0.318325858,-0.103146927,-0.20756107,0.231432408,-0.055891201,-0.298672743,-0.232768963,-0.081207772,-0.112692314,-0.031484541,0.799062537,0.996800672
Q64442,Sorbitol dehydrogenase OS=Mus musculus GN=Sord PE=1 SV=3,0.929,0.919,0.931,1.025,0.956,0.936,0.795,0.838,1.002,1.007,-0.106249498,-0.121863233,-0.103146927,0.03562391,-0.064917477,-0.095419565,-0.330973234,-0.254977851,0.002882509,0.010063683,-0.072110645,-0.133684892,-0.061574247,0.443242816,0.996800672
Q64471,Glutathione S-transferase theta-1 OS=Mus musculus GN=Gstt1 PE=1 SV=4,1.249,1.099,0.974,0.973,0.93,1.101,0.913,0.883,0.936,0.99,0.320773477,0.136191386,-0.038006323,-0.03948829,-0.104697379,0.138814469,-0.131313235,-0.179514657,-0.095419565,-0.01449957,0.054954574,-0.056386512,-0.111341086,0.280595482,0.996800672
Q64516,Glycerol kinase OS=Mus musculus GN=Gk PE=1 SV=2,0.989,0.921,0.899,1.099,1.033,0.938,0.755,0.919,1.031,0.977,-0.015957574,-0.118726939,-0.153606979,0.136191386,0.046840254,-0.092340172,-0.40545145,-0.121863233,0.044044333,-0.033569533,-0.02105197,-0.121836011,-0.100784041,0.313878345,0.996800672
Q64669,NAD(P)H dehydrogenase [quinone] 1 OS=Mus musculus GN=Nqo1 PE=1 SV=3,0.926,0.939,0.844,0.969,1.032,0.88,0.891,1.043,1.091,0.891,-0.110915901,-0.090802937,-0.244685096,-0.045431429,0.045442971,-0.184424571,-0.166502663,0.060739158,0.125651102,-0.166502663,-0.089278478,-0.066207927,0.023070551,0.784137073,0.996800672
Q64727,Vinculin OS=Mus musculus GN=Vcl PE=1 SV=4,0.96,0.942,0.953,1.101,0.954,0.919,1.04,0.939,0.842,1.032,-0.058893689,-0.086201035,-0.069451881,0.138814469,-0.067938829,-0.121863233,0.056583528,-0.090802937,-0.248107862,0.045442971,-0.028734193,-0.071749507,-0.043015314,0.560549341,0.996800672
Q68FD5,Clathrin heavy chain 1 OS=Mus musculus GN=Cltc PE=1 SV=3,1.097,0.901,0.848,0.973,0.938,0.661,0.688,1.021,1,1.285,0.133563526,-0.150400989,-0.23786383,-0.03948829,-0.092340172,-0.597277823,-0.53951953,0.029982866,0,0.361768359,-0.077305951,-0.149009226,-0.071703275,0.725882526,0.996800672
Q6IRU2,Tropomyosin alpha-4 chain OS=Mus musculus GN=Tpm4 PE=1 SV=3,0.849,0.966,0.962,1.333,1.038,1.019,1.391,1.05,0.87,1.231,-0.236163541,-0.049904906,-0.055891201,0.41467678,0.053806444,0.027154052,0.47612242,0.070389328,-0.200912694,0.299830762,0.025304715,0.134516774,0.109212058,0.511529177,0.996800672
Q6PB66,"Leucine-rich PPR motif-containing protein, mitochondrial OS=Mus musculus GN=Lrpprc PE=1 SV=2",0.962,0.893,0.912,0.729,1.13,0.721,0.977,1.102,0.981,0.975,-0.055891201,-0.16326792,-0.13289427,-0.45600928,0.176322773,-0.471928835,-0.033569533,0.140124224,-0.027674958,-0.036525876,-0.12634798,-0.085914996,0.040432984,0.786152746,0.996800672
Q6PDN3,"Myosin light chain kinase, smooth muscle OS=Mus musculus GN=Mylk PE=1 SV=3",0.954,0.898,0.965,1.377,1.161,0.836,0.987,0.983,0.869,1.042,-0.067938829,-0.15521265,-0.051399153,0.461528559,0.215367972,-0.258425153,-0.01887801,-0.024736678,-0.202571918,0.059355278,0.08046918,-0.089051296,-0.169520476,0.235048758,0.996800672
Q6ZQ38,Cullin-associated NEDD8-dissociated protein 1 OS=Mus musculus GN=Cand1 PE=1 SV=2,0.896,1.055,0.84,1.037,1.292,1.178,1.038,0.672,1.184,1.187,-0.158429363,0.077242999,-0.251538767,0.052415894,0.36960607,0.236339539,0.053806444,-0.573466862,0.243669081,0.247319935,0.017859367,0.041533627,0.023674261,0.904942437,0.996800672
Q71LX4,Talin-2 OS=Mus musculus GN=Tln2 PE=1 SV=3,0.926,0.74,0.782,1.139,0.94,0.809,1.269,0.904,0.948,1.231,-0.110915901,-0.434402824,-0.354759487,0.187767747,-0.089267338,-0.305788392,0.343692069,-0.145605322,-0.077041036,0.299830762,-0.160315561,0.023017616,0.183333177,0.308849269,0.996800672
Q71RI9,Kynurenine--oxoglutarate transaminase 3 OS=Mus musculus GN=Ccbl2 PE=1 SV=1,0.476,0.881,0.678,1.364,1.491,0.6,0.576,0.718,0.626,0.753,-1.070966521,-0.182786076,-0.560642822,0.447843644,0.576280258,-0.736965594,-0.795859283,-0.477944251,-0.675765438,-0.40927823,-0.158054303,-0.619162559,-0.461108256,0.212655136,0.996800672
Q76MZ3,Serine/threonine-protein phosphatase 2A 65 kDa regulatory subunit A alpha isoform OS=Mus musculus GN=Ppp2r1a PE=1 SV=3,0.89,0.786,0.87,1.147,1.004,0.779,0.828,0.91,0.936,1.013,-0.168122759,-0.347398782,-0.200912694,0.197865391,0.005759269,-0.360304767,-0.272297327,-0.13606155,-0.095419565,0.018634174,-0.102561915,-0.169089807,-0.066527892,0.580774867,0.996800672
Q78JT3,"3-hydroxyanthranilate 3,4-dioxygenase OS=Mus musculus GN=Haao PE=1 SV=1",1.003,0.99,0.833,0.894,0.853,0.762,0.788,0.983,1.112,1.111,0.004321606,-0.01449957,-0.263611599,-0.161653263,-0.229382353,-0.392137097,-0.343732465,-0.024736678,0.153156788,0.151858817,-0.132965036,-0.091118127,0.041846909,0.758961726,0.996800672
Q78ZA7,Nucleosome assembly protein 1-like 4 OS=Mus musculus GN=Nap1l4 PE=1 SV=1,0.868,0.711,0.993,0.92,0.842,0.969,0.774,0.983,0.96,0.947,-0.204233052,-0.492078535,-0.010134377,-0.120294234,-0.248107862,-0.045431429,-0.369594529,-0.024736678,-0.058893689,-0.078563669,-0.214969612,-0.115443999,0.099525613,0.362495515,0.996800672
Q7TMM9,Tubulin beta-2A chain OS=Mus musculus GN=Tubb2a PE=1 SV=1,0.72,0.826,0.953,0.885,0.894,1.098,1.045,0.813,0.93,1.024,-0.473931188,-0.275786313,-0.069451881,-0.17625064,-0.161653263,0.134878054,0.063502942,-0.298672743,-0.104697379,0.034215715,-0.231414657,-0.034154682,0.197259975,0.092523917,0.996800672
Q7TNE1,Succinate--hydroxymethylglutarate CoA-transferase OS=Mus musculus GN=Sugct PE=1 SV=2,0.909,1.082,0.983,0.686,0.979,0.823,0.881,1.17,0.884,0.828,-0.1376478,0.113700499,-0.024736678,-0.543719518,-0.030619235,-0.281035664,-0.182786076,0.22650853,-0.177881725,-0.272297327,-0.124604546,-0.137498452,-0.012893906,0.931870647,0.996800672
Q7TNG8,"Probable D-lactate dehydrogenase, mitochondrial OS=Mus musculus GN=Ldhd PE=1 SV=1",1.057,1.21,1.417,0.74,0.731,1.312,1.296,1.086,0.958,1.197,0.079975377,0.275007047,0.502839758,-0.434402824,-0.452056689,0.39176772,0.374065718,0.119024103,-0.061902439,0.259423152,-0.005727466,0.216475651,0.222203117,0.33156369,0.996800672
Q7TQI3,Ubiquitin thioesterase OTUB1 OS=Mus musculus GN=Otub1 PE=1 SV=2,0.97,0.728,1.177,1.061,1.031,0.987,0.841,0.969,1.051,1.009,-0.043943348,-0.457989644,0.23511432,0.085424656,0.044044333,-0.01887801,-0.249822294,-0.045431429,0.071762669,0.012926174,-0.027469937,-0.045888578,-0.018418641,0.891275757,0.996800672
Q7TSV4,Phosphoglucomutase-2 OS=Mus musculus GN=Pgm2 PE=1 SV=1,0.842,0.32,1.002,1.308,1.067,0.693,0.899,0.994,0.971,1.023,-0.248107862,-1.64385619,0.002882509,0.387362541,0.093560176,-0.529072743,-0.153606979,-0.008682243,-0.042456799,0.032806145,-0.281631765,-0.140202524,0.141429241,0.718923752,0.996800672
Q80W22,Threonine synthase-like 2 OS=Mus musculus GN=Thnsl2 PE=1 SV=1,1.007,0.793,0.877,1.143,1.06,0.862,0.899,1.12,1.11,1.053,0.010063683,-0.334607229,-0.189351252,0.192825404,0.084064265,-0.214240226,-0.153606979,0.163498732,0.150559677,0.074505436,-0.047401026,0.004143328,0.051544354,0.687874154,0.996800672
Q80X90,Filamin-B OS=Mus musculus GN=Flnb PE=1 SV=3,0.981,1.05,1.027,1.212,0.808,0.864,1.061,0.756,0.841,1.2,-0.027674958,0.070389328,0.038436182,0.277389699,-0.307572802,-0.210896782,0.085424656,-0.40354186,-0.249822294,0.263034406,0.01019349,-0.103160375,-0.113353865,0.482543321,0.996800672
Q8BFR5,"Elongation factor Tu, mitochondrial OS=Mus musculus GN=Tufm PE=1 SV=1",1.051,0.956,1.129,0.9,0.914,0.872,1.42,1.204,0.866,0.983,0.071762669,-0.064917477,0.175045486,-0.152003093,-0.12973393,-0.19759996,0.50589093,0.267835392,-0.20756107,-0.024736678,-0.019969269,0.068765723,0.088734992,0.583332392,0.996800672
Q8BGA8,"Acyl-coenzyme A synthetase ACSM5, mitochondrial OS=Mus musculus GN=Acsm5 PE=1 SV=1",0.954,1.028,1.041,0.489,1.081,1.002,1.174,1.02,1.029,1.085,-0.067938829,0.039840265,0.057970069,-1.03209363,0.112366523,0.002882509,0.231432408,0.028569152,0.041242982,0.117695043,-0.17797112,0.084364419,0.262335539,0.29376709,0.996800672
Q8BGQ7,"Alanine--tRNA ligase, cytoplasmic OS=Mus musculus GN=Aars PE=1 SV=1",1.171,0.841,0.605,0.952,0.822,0.986,0.666,1.035,0.902,1.126,0.227741076,-0.249822294,-0.724992953,-0.070966521,-0.282789701,-0.020340448,-0.586405918,0.049630768,-0.148800661,0.171206827,-0.220166079,-0.106941886,0.113224192,0.592573535,0.996800672
Q8BH00,Aldehyde dehydrogenase family 8 member A1 OS=Mus musculus GN=Aldh8a1 PE=1 SV=1,1.037,0.985,0.977,0.995,1.031,0.977,0.879,1.046,1.062,1.048,0.052415894,-0.02180437,-0.033569533,-0.007231569,0.044044333,-0.033569533,-0.18606493,0.064882852,0.086783766,0.067638717,0.006770951,-6.58E-05,-0.006836777,0.904138446,0.996800672
Q8BH86,"UPF0317 protein C14orf159 homolog, mitochondrial OS=Mus musculus PE=1 SV=1",1.044,1.106,0.969,1.009,1.005,0.88,1.077,0.979,0.948,0.994,0.062121712,0.145351386,-0.045431429,0.012926174,0.007195501,-0.184424571,0.10701825,-0.030619235,-0.077041036,-0.008682243,0.036432669,-0.038749767,-0.075182436,0.230273137,0.996800672
Q8BH95,"Enoyl-CoA hydratase, mitochondrial OS=Mus musculus GN=Echs1 PE=1 SV=1",1.086,1.053,1.111,0.631,0.835,1.377,1.638,0.906,1.083,0.522,0.119024103,0.074505436,0.151858817,-0.66428809,-0.260151897,0.461528559,0.711935357,-0.142417045,0.115033243,-0.937878288,-0.115810326,0.041640365,0.157450691,0.644448482,0.996800672
Q8BHN3,Neutral alpha-glucosidase AB OS=Mus musculus GN=Ganab PE=1 SV=1,1.115,1.258,0.815,0.922,1.131,0.785,0.961,0.558,0.636,0.974,0.15704371,0.331131922,-0.295128036,-0.117161344,0.177598929,-0.349235441,-0.057391664,-0.841662973,-0.652901329,-0.038006323,0.050697036,-0.387839546,-0.438536582,0.058626908,0.996800672
Q8BL66,Early endosome antigen 1 OS=Mus musculus GN=Eea1 PE=1 SV=2,0.874,0.925,0.927,1.34,0.873,0.84,0.973,0.939,0.932,0.969,-0.194294815,-0.112474729,-0.109358756,0.422233001,-0.195946441,-0.251538767,-0.03948829,-0.090802937,-0.10159814,-0.045431429,-0.037968348,-0.105771913,-0.067803565,0.605138381,0.996800672
Q8BP47,"Asparagine--tRNA ligase, cytoplasmic OS=Mus musculus GN=Nars PE=1 SV=2",0.742,1.357,0.719,1.057,1.017,0.701,0.749,1.033,1.143,1.053,-0.430508908,0.440420721,-0.475936324,0.079975377,0.024319679,-0.512513651,-0.416962376,0.046840254,0.192825404,0.074505436,-0.072345891,-0.123060987,-0.050715096,0.825796052,0.996800672
Q8BTM8,Filamin-A OS=Mus musculus GN=Flna PE=1 SV=5,1.039,1.034,0.951,1.45,0.958,0.87,1.238,1.052,0.994,1.24,0.055195654,0.048236186,-0.072482754,0.5360529,-0.061902439,-0.200912694,0.308011315,0.073134705,-0.008682243,0.310340121,0.101019909,0.096378241,-0.004641669,0.975851659,0.996800672
Q8BTY1,Kynurenine--oxoglutarate transaminase 1 OS=Mus musculus GN=Ccbl1 PE=1 SV=1,1.048,1.137,0.987,1.048,0.702,1.047,1.213,1.03,1.14,0.758,0.067638717,0.185232254,-0.01887801,0.067638717,-0.510457064,0.066261442,0.27857955,0.042644337,0.189033824,-0.399730246,-0.041765077,0.035357781,0.077122859,0.659609157,0.996800672
Q8BUV3,Gephyrin OS=Mus musculus GN=Gphn PE=1 SV=2,0.953,0.872,0.362,0.869,1.019,1.054,0.869,0.874,1.229,1.137,-0.069451881,-0.19759996,-1.465938398,-0.202571918,0.027154052,0.075874867,-0.202571918,-0.194294815,0.297484916,0.185232254,-0.381681621,0.032345061,0.414026682,0.215165268,0.996800672
Q8BVE3,V-type proton ATPase subunit H OS=Mus musculus GN=Atp6v1h PE=1 SV=1,1.295,1.036,1.248,1.157,1.251,1.152,1.084,1.193,1.365,1.258,0.372952098,0.051024003,0.319617934,0.210388864,0.32308179,0.204140717,0.116364757,0.254594043,0.448900951,0.331131922,0.255412938,0.271026478,0.01561354,0.851401131,0.996800672
Q8BVI4,Dihydropteridine reductase OS=Mus musculus GN=Qdpr PE=1 SV=2,0.974,0.916,0.971,0.772,0.78,0.952,0.967,0.817,0.868,0.758,-0.038006323,-0.126580497,-0.042456799,-0.373327247,-0.358453971,-0.070966521,-0.048412205,-0.291592017,-0.204233052,-0.399730246,-0.187764967,-0.202986808,-0.015221841,0.882464363,0.996800672
Q8BWF0,"Succinate-semialdehyde dehydrogenase, mitochondrial OS=Mus musculus GN=Aldh5a1 PE=1 SV=1",1.006,0.98,1.065,0.948,0.899,0.923,1.33,1.085,0.869,1.008,0.008630305,-0.029146346,0.09085343,-0.077041036,-0.153606979,-0.115597447,0.411426246,0.117695043,-0.202571918,0.011495639,-0.032062125,0.044489513,0.076551638,0.531881364,0.996800672
Q8BWT1,"3-ketoacyl-CoA thiolase, mitochondrial OS=Mus musculus GN=Acaa2 PE=1 SV=3",0.903,0.803,0.89,1.09,1.301,0.742,1.391,1.295,0.934,0.806,-0.147202107,-0.316528107,-0.168122759,0.124328135,0.379620962,-0.430508908,0.47612242,0.372952098,-0.098505545,-0.311148256,-0.025580775,0.001782362,0.027363137,0.904287593,0.996800672
Q8C166,Copine-1 OS=Mus musculus GN=Cpne1 PE=1 SV=1,1.085,1.208,0.894,1.18,1.038,0.933,1.146,1.014,0.846,1.122,0.117695043,0.272620455,-0.161653263,0.23878686,0.053806444,-0.100051014,0.196607044,0.020057652,-0.241270432,0.166072676,0.104251108,0.008283185,-0.095967923,0.41963297,0.996800672
Q8C5H8,"NAD kinase 2, mitochondrial OS=Mus musculus GN=Nadk2 PE=1 SV=2",1.303,1.228,1.141,0.96,1.178,0.964,1.322,1.145,0.94,0.782,0.381837084,0.296310561,0.190298792,-0.058893689,0.236339539,-0.052894948,0.402722177,0.195347598,-0.089267338,-0.354759487,0.209178457,0.0202296,-0.188948857,0.249683904,0.996800672
Q8CAY6,"Acetyl-CoA acetyltransferase, cytosolic OS=Mus musculus GN=Acat2 PE=1 SV=2",0.796,0.986,0.761,1.054,0.912,1.196,0.911,1.034,1.033,1.054,-0.329159664,-0.020340448,-0.394031641,0.075874867,-0.13289427,0.25821739,-0.134477041,0.048236186,0.046840254,0.075874867,-0.160110231,0.058938331,0.219048562,0.08318667,0.996800672
Q8CC86,Nicotinate phosphoribosyltransferase OS=Mus musculus GN=Naprt PE=1 SV=1,0.951,0.951,0.886,1.068,0.854,0.953,0.855,0.648,1.113,0.952,-0.072482754,-0.072482754,-0.174621396,0.094911647,-0.227692025,-0.069451881,-0.226003675,-0.625934282,0.154453593,-0.070966521,-0.090473456,-0.167580553,-0.077107097,0.606065725,0.996800672
Q8CC88,von Willebrand factor A domain-containing protein 8 OS=Mus musculus GN=Vwa8 PE=1 SV=2,1.016,1.398,1.106,0.781,0.856,1.273,1.136,1.165,0.783,0.924,0.022900402,0.483364361,0.145351386,-0.356605547,-0.224317298,0.348232419,0.183962835,0.220329955,-0.352915787,-0.114035243,0.014138661,0.057114836,0.042976175,0.830776667,0.996800672
Q8CFX1,GDH/6PGL endoplasmic bifunctional protein OS=Mus musculus GN=H6pd PE=1 SV=2,0.776,0.702,0.771,0.647,0.805,0.96,0.864,0.979,0.521,0.938,-0.365871442,-0.510457064,-0.375197235,-0.628162383,-0.312939312,-0.058893689,-0.210896782,-0.030619235,-0.940644722,-0.092340172,-0.438525487,-0.26667892,0.171846567,0.386117192,0.996800672
Q8CG76,Aflatoxin B1 aldehyde reductase member 2 OS=Mus musculus GN=Akr7a2 PE=1 SV=3,0.966,1.003,1.026,0.984,1.004,1.026,1.015,0.923,1.054,0.984,-0.049904906,0.004321606,0.037030731,-0.023269779,0.005759269,0.037030731,0.021479727,-0.115597447,0.075874867,-0.023269779,-0.005212616,-0.00089638,0.004316236,0.90859582,0.996800672
Q8CGK3,"Lon protease homolog, mitochondrial OS=Mus musculus GN=Lonp1 PE=1 SV=2",1.274,1.046,1.008,0.926,1.182,0.881,1.189,1.097,1.059,0.98,0.349365278,0.064882852,0.011495639,-0.110915901,0.241230036,-0.182786076,0.249748715,0.133563526,0.082702589,-0.029146346,0.111211581,0.050816482,-0.060395099,0.599210468,0.996800672
Q8CHR6,Dihydropyrimidine dehydrogenase [NADP(+)] OS=Mus musculus GN=Dpyd PE=1 SV=1,0.528,1.42,1.083,1.19,0.795,1.298,0.96,0.912,1.146,0.966,-0.921390165,0.50589093,0.115033243,0.250961574,-0.330973234,0.376290383,-0.058893689,-0.13289427,0.196607044,-0.049904906,-0.07609553,0.066240912,0.142336443,0.618377366,0.996800672
Q8CHT0,"Delta-1-pyrroline-5-carboxylate dehydrogenase, mitochondrial OS=Mus musculus GN=Aldh4a1 PE=1 SV=3",0.988,1.141,1.099,0.766,1.09,0.883,1.572,1.136,0.844,0.933,-0.017417053,0.190298792,0.136191386,-0.384583703,0.124328135,-0.179514657,0.652601218,0.183962835,-0.244685096,-0.100051014,0.009763511,0.062462657,0.052699146,0.794992253,0.996800672
Q8CIE6,Coatomer subunit alpha OS=Mus musculus GN=Copa PE=1 SV=2,0.947,1.03,0.81,1.205,1.057,0.787,1.043,0.949,0.867,1.545,-0.078563669,0.042644337,-0.304006187,0.269033146,0.079975377,-0.345564459,0.060739158,-0.075520008,-0.205896101,0.627606838,0.001816601,0.012273086,0.010456485,0.958427328,0.996800672
Q8CIN4,Serine/threonine-protein kinase PAK 2 OS=Mus musculus GN=Pak2 PE=1 SV=1,1.779,1.227,1.31,1.009,1.783,1.758,1.003,1.283,1.216,1.377,0.831066511,0.295135249,0.389566812,0.012926174,0.834306703,0.81393507,0.004321606,0.35952117,0.282143229,0.461528559,0.47260029,0.384289927,-0.088310363,0.680959664,0.996800672
Q8JZN5,"Acyl-CoA dehydrogenase family member 9, mitochondrial OS=Mus musculus GN=Acad9 PE=1 SV=2",1.21,1.105,0.993,0.797,0.812,0.917,1.042,1.102,0.827,0.844,0.275007047,0.14404637,-0.010134377,-0.327348371,-0.300448367,-0.125006361,0.059355278,0.140124224,-0.274040765,-0.244685096,-0.04377554,-0.088850544,-0.045075004,0.764334823,0.996800672
Q8JZV9,3-hydroxybutyrate dehydrogenase type 2 OS=Mus musculus GN=Bdh2 PE=1 SV=1,1.192,1.031,1.191,0.927,1.064,1.108,0.886,1.234,1.296,0.888,0.253384236,0.044044333,0.252173413,-0.109358756,0.089498151,0.147957881,-0.174621396,0.303342394,0.374065718,-0.171368418,0.105948275,0.095875236,-0.01007304,0.942516222,0.996800672
Q8K010,5-oxoprolinase OS=Mus musculus GN=Oplah PE=1 SV=1,1.05,0.884,0.863,1.035,1.016,0.811,0.83,0.733,0.912,1.109,0.070389328,-0.177881725,-0.212567535,0.049630768,0.022900402,-0.30222618,-0.268816758,-0.448114897,-0.13289427,0.149259365,-0.049505752,-0.200558548,-0.151052796,0.24200269,0.996800672
Q8K0E8,Fibrinogen beta chain OS=Mus musculus GN=Fgb PE=1 SV=1,0.934,0.987,1,0.896,0.843,1.114,0.757,0.926,0.806,0.937,-0.098505545,-0.01887801,0,-0.158429363,-0.246395464,0.155749233,-0.401634795,-0.110915901,-0.311148256,-0.093879047,-0.104441676,-0.152365753,-0.047924077,0.670647759,0.996800672
Q8K0L3,"Acyl-coenzyme A synthetase ACSM2, mitochondrial OS=Mus musculus GN=Acsm2 PE=1 SV=1",1.124,1.156,1.15,0.498,0.662,1.007,1.426,1.358,1.058,0.923,0.168642036,0.209141398,0.201633861,-1.005782353,-0.595096878,0.010063683,0.511973982,0.44148348,0.081339627,-0.115597447,-0.204292387,0.185852665,0.390145052,0.215246408,0.996800672
Q8K157,Aldose 1-epimerase OS=Mus musculus GN=Galm PE=1 SV=1,1.036,0.869,0.825,1.167,0.94,0.942,0.994,1.018,1.047,0.961,0.051024003,-0.202571918,-0.277533976,0.222804561,-0.089267338,-0.086201035,-0.008682243,0.025737561,0.066261442,-0.057391664,-0.059108934,-0.012055188,0.047053746,0.63828083,0.996800672
Q8K183,Pyridoxal kinase OS=Mus musculus GN=Pdxk PE=1 SV=1,0.902,0.825,0.718,1.406,1.27,0.783,0.751,0.939,0.967,0.992,-0.148800661,-0.277533976,-0.477944251,0.491596594,0.344828497,-0.352915787,-0.413115187,-0.090802937,-0.048412205,-0.011587974,-0.013570759,-0.183366818,-0.169796059,0.43771252,0.996800672
Q8K1M6,Dynamin-1-like protein OS=Mus musculus GN=Dnm1l PE=1 SV=2,1.15,1.003,1.223,0.733,0.512,1.097,0.967,0.611,0.554,1.221,0.201633861,0.004321606,0.290424404,-0.448114897,-0.965784285,0.133563526,-0.048412205,-0.710755715,-0.852042119,0.2880632,-0.183503862,-0.237916663,-0.0544128,0.872058366,0.996800672
Q8K1Z0,"Ubiquinone biosynthesis protein COQ9, mitochondrial OS=Mus musculus GN=Coq9 PE=1 SV=1",0.925,0.868,1.048,0.879,0.969,0.71,1.133,0.924,0.82,0.88,-0.112474729,-0.204233052,0.067638717,-0.18606493,-0.045431429,-0.49410907,0.180147861,-0.114035243,-0.286304185,-0.184424571,-0.096113085,-0.179745042,-0.083631957,0.517721542,0.996800672
Q8K2B3,"Succinate dehydrogenase [ubiquinone] flavoprotein subunit, mitochondrial OS=Mus musculus GN=Sdha PE=1 SV=1",0.839,0.991,0.863,0.792,0.92,0.788,0.965,1.137,0.98,0.964,-0.253257284,-0.013043037,-0.212567535,-0.336427665,-0.120294234,-0.343732465,-0.051399153,0.185232254,-0.029146346,-0.052894948,-0.187117951,-0.058388132,0.128729819,0.243237693,0.996800672
Q8K370,Acyl-CoA dehydrogenase family member 10 OS=Mus musculus GN=Acad10 PE=1 SV=1,1.083,0.983,1.033,0.652,0.656,0.765,1.149,0.672,0.522,0.699,0.115033243,-0.024736678,0.046840254,-0.61705613,-0.60823228,-0.386468347,0.200378798,-0.573466862,-0.937878288,-0.516635639,-0.217630318,-0.442814068,-0.225183749,0.387932491,0.996800672
Q8K4Z3,NAD(P)H-hydrate epimerase OS=Mus musculus GN=Apoa1bp PE=1 SV=1,0.88,1.042,0.887,0.842,1.022,1.036,0.784,0.898,0.803,0.894,-0.184424571,0.059355278,-0.17299399,-0.248107862,0.031395196,0.051024003,-0.351074441,-0.15521265,-0.316528107,-0.161653263,-0.10295519,-0.186688892,-0.083733702,0.40242847,0.996800672
Q8QZS1,"3-hydroxyisobutyryl-CoA hydrolase, mitochondrial OS=Mus musculus GN=Hibch PE=1 SV=1",0.902,1.241,1.003,1.075,1.159,0.919,1.031,1.095,1.119,1.078,-0.148800661,0.311503115,0.004321606,0.10433666,0.212880566,-0.121863233,0.044044333,0.13093087,0.162210036,0.108357178,0.096848257,0.064735837,-0.03211242,0.744966879,0.996800672
Q8QZT1,"Acetyl-CoA acetyltransferase, mitochondrial OS=Mus musculus GN=Acat1 PE=1 SV=1",0.958,1.012,1.092,0.776,0.807,0.865,1.047,0.865,0.942,0.928,-0.061902439,0.01720929,0.126972856,-0.365871442,-0.309359421,-0.209227962,0.066261442,-0.209227962,-0.086201035,-0.10780329,-0.118590231,-0.109239761,0.00935047,0.933422182,0.996800672
Q8QZY2,Glycerate kinase OS=Mus musculus GN=Glyctk PE=1 SV=1,1.076,0.994,1.047,0.927,1.042,1.08,1.381,1.196,1.037,0.988,0.105678078,-0.008682243,0.066261442,-0.109358756,0.059355278,0.111031312,0.46571332,0.25821739,0.052415894,-0.017417053,0.02265076,0.173992173,0.151341413,0.162482746,0.996800672
Q8R0F8,"Acylpyruvase FAHD1, mitochondrial OS=Mus musculus GN=Fahd1 PE=1 SV=2",0.776,0.989,1.038,0.827,0.773,0.901,1.153,1.047,0.851,0.916,-0.365871442,-0.015957574,0.053806444,-0.274040765,-0.371459681,-0.150400989,0.205392513,0.066261442,-0.232768963,-0.126580497,-0.194704604,-0.047619299,0.147085305,0.256048237,0.996800672
Q8R0N6,"Hydroxyacid-oxoacid transhydrogenase, mitochondrial OS=Mus musculus GN=Adhfe1 PE=1 SV=2",1.143,0.908,1.008,0.87,0.972,0.88,1.043,0.811,0.732,0.825,0.192825404,-0.139235797,0.011495639,-0.200912694,-0.040971781,-0.184424571,0.060739158,-0.30222618,-0.450084446,-0.277533976,-0.035359846,-0.230706003,-0.195346157,0.110896788,0.996800672
Q8R0Y6,Cytosolic 10-formyltetrahydrofolate dehydrogenase OS=Mus musculus GN=Aldh1l1 PE=1 SV=1,0.953,0.862,0.936,1.115,0.965,0.938,0.871,0.856,1.057,1.084,-0.069451881,-0.214240226,-0.095419565,0.15704371,-0.051399153,-0.092340172,-0.199255376,-0.224317298,0.079975377,0.116364757,-0.054693423,-0.063914542,-0.009221119,0.92290036,0.996800672
Q8R146,Acylamino-acid-releasing enzyme OS=Mus musculus GN=Apeh PE=1 SV=3,0.945,0.784,0.966,1.085,0.897,0.978,0.784,0.885,0.974,0.957,-0.081613766,-0.351074441,-0.049904906,0.117695043,-0.15682011,-0.03209363,-0.351074441,-0.17625064,-0.038006323,-0.06340917,-0.104343636,-0.132166841,-0.027823205,0.782841142,0.996800672
Q8R164,Valacyclovir hydrolase OS=Mus musculus GN=Bphl PE=1 SV=1,1.058,1.121,1.01,0.995,1.054,0.947,1.181,1.144,0.876,0.913,0.081339627,0.164786278,0.014355293,-0.007231569,0.075874867,-0.078563669,0.240008965,0.194087052,-0.190997225,-0.131313235,0.065824899,0.006644378,-0.059180522,0.553052184,0.996800672
Q8R1G2,Carboxymethylenebutenolidase homolog OS=Mus musculus GN=Cmbl PE=1 SV=1,1.09,1.021,0.978,1.146,0.792,1.12,0.846,1.035,1.066,1.146,0.124328135,0.029982866,-0.03209363,0.196607044,-0.336427665,0.163498732,-0.241270432,0.049630768,0.092207438,0.196607044,-0.00352065,0.05213471,0.05565536,0.656658624,0.996800672
Q8R3P0,Aspartoacylase OS=Mus musculus GN=Aspa PE=1 SV=2,0.914,0.898,0.696,1.15,0.894,0.89,0.792,0.894,0.923,1.052,-0.12973393,-0.15521265,-0.522840789,0.201633861,-0.161653263,-0.168122759,-0.336427665,-0.161653263,-0.115597447,0.073134705,-0.153561354,-0.141733286,0.011828068,0.931408825,0.996800672
Q8R4N0,"Citrate lyase subunit beta-like protein, mitochondrial OS=Mus musculus GN=Clybl PE=1 SV=2",0.884,0.896,0.971,0.867,1.057,0.717,1.052,0.966,0.898,0.831,-0.177881725,-0.158429363,-0.042456799,-0.205896101,0.079975377,-0.479954976,0.073134705,-0.049904906,-0.15521265,-0.267079618,-0.100937722,-0.175803489,-0.074865767,0.514849307,0.996800672
Q8R519,2-amino-3-carboxymuconate-6-semialdehyde decarboxylase OS=Mus musculus GN=Acmsd PE=1 SV=2,1.087,0.962,0.834,1.205,1.06,0.647,1.216,1.124,0.92,0.862,0.12035194,-0.055891201,-0.261880711,0.269033146,0.084064265,-0.628162383,0.282143229,0.168642036,-0.120294234,-0.214240226,0.031135488,-0.102382316,-0.133517803,0.492386438,0.996800672
Q8VBW8,Tetratricopeptide repeat protein 36 OS=Mus musculus GN=Ttc36 PE=1 SV=1,1.141,1.087,1.095,1.119,0.901,1,0.909,0.844,0.89,1.24,0.190298792,0.12035194,0.13093087,0.162210036,-0.150400989,0,-0.1376478,-0.244685096,-0.168122759,0.310340121,0.09067813,-0.048023107,-0.138701237,0.270938462,0.996800672
Q8VC12,Urocanate hydratase OS=Mus musculus GN=Uroc1 PE=1 SV=2,0.651,0.936,0.782,1.112,1.33,0.814,0.9,0.893,0.948,0.834,-0.619270551,-0.095419565,-0.354759487,0.153156788,0.411426246,-0.2968993,-0.152003093,-0.16326792,-0.077041036,-0.261880711,-0.100973314,-0.190218412,-0.089245098,0.65429708,0.996800672
Q8VC30,Triokinase/FMN cyclase OS=Mus musculus GN=Tkfc PE=1 SV=1,1.154,1.056,1.008,1.052,1.089,1.07,0.935,1.05,1.015,1.064,0.206643224,0.078609835,0.011495639,0.073134705,0.123003954,0.097610797,-0.09696173,0.070389328,0.021479727,0.089498151,0.098577471,0.036403255,-0.062174217,0.234258861,0.996800672
Q8VCA8,Secernin-2 OS=Mus musculus GN=Scrn2 PE=1 SV=1,0.916,0.65,0.951,1.116,1.095,0.998,0.79,0.969,0.958,1.011,-0.126580497,-0.621488377,-0.072482754,0.158337027,0.13093087,-0.002888279,-0.340075442,-0.045431429,-0.061902439,0.015782997,-0.106256746,-0.086902918,0.019353828,0.90465286,0.996800672
Q8VCF0,Mitochondrial antiviral-signaling protein OS=Mus musculus GN=Mavs PE=1 SV=1,0.908,0.891,0.859,1.342,1.158,0.743,0.915,1.454,1.365,1.593,-0.139235797,-0.166502663,-0.219269964,0.424384672,0.211635253,-0.428565884,-0.128156351,0.540027269,0.448900951,0.671746267,0.0222023,0.22079045,0.19858815,0.449432314,0.996800672
Q8VCH0,"3-ketoacyl-CoA thiolase B, peroxisomal OS=Mus musculus GN=Acaa1b PE=1 SV=1",1.084,1.85,1.043,0.758,1.221,0.845,1.206,1.472,1.177,1.202,0.116364757,0.887525271,0.060739158,-0.399730246,0.2880632,-0.242976753,0.270229907,0.557777671,0.23511432,0.265436896,0.190592428,0.217116408,0.02652398,0.916925825,0.996800672
Q8VCM7,Fibrinogen gamma chain OS=Mus musculus GN=Fgg PE=1 SV=1,0.957,0.96,0.963,0.965,0.831,1.207,0.705,0.961,0.74,0.971,-0.06340917,-0.058893689,-0.054392297,-0.051399153,-0.267079618,0.271425676,-0.504304837,-0.057391664,-0.434402824,-0.042456799,-0.099034785,-0.15342609,-0.054391304,0.729628637,0.996800672
Q8VCN5,Cystathionine gamma-lyase OS=Mus musculus GN=Cth PE=1 SV=1,0.806,0.872,0.781,1.341,1.321,0.77,0.662,0.853,0.978,0.925,-0.311148256,-0.19759996,-0.356605547,0.423309237,0.401630467,-0.377069649,-0.595096878,-0.229382353,-0.03209363,-0.112474729,-0.008082812,-0.269223448,-0.261140636,0.237568373,0.996800672
Q8VCR7,Protein ABHD14B OS=Mus musculus GN=Abhd14b PE=1 SV=1,0.977,1.041,0.975,1.018,0.931,1.156,0.953,0.839,1.014,0.972,-0.033569533,0.057970069,-0.036525876,0.025737561,-0.103146927,0.209141398,-0.069451881,-0.253257284,0.020057652,-0.040971781,-0.017906941,-0.026896379,-0.008989438,0.914386438,0.996800672
Q8VCT3,Aminopeptidase B OS=Mus musculus GN=Rnpep PE=1 SV=2,0.943,0.698,0.908,1.239,1.158,0.807,0.743,0.803,0.972,1.246,-0.084670324,-0.518701058,-0.139235797,0.309176187,0.211635253,-0.309359421,-0.428565884,-0.316528107,-0.040971781,0.317304068,-0.044359148,-0.155624225,-0.111265077,0.590322176,0.996800672
Q8VDD5,Myosin-9 OS=Mus musculus GN=Myh9 PE=1 SV=4,1.03,0.891,0.931,1.024,0.807,0.979,1.187,1.009,0.931,1.096,0.042644337,-0.166502663,-0.103146927,0.034215715,-0.309359421,-0.030619235,0.247319935,0.012926174,-0.103146927,0.132247798,-0.100429792,0.051745549,0.152175341,0.131131237,0.996800672
Q8VDG5,Phosphopantothenate--cysteine ligase OS=Mus musculus GN=Ppcs PE=1 SV=1,0.801,0.87,1.067,1.213,0.955,0.861,0.863,0.983,0.953,0.734,-0.320125852,-0.200912694,0.093560176,0.27857955,-0.066427362,-0.215914857,-0.212567535,-0.024736678,-0.069451881,-0.446148032,-0.043065236,-0.193763797,-0.15069856,0.280323588,0.996800672
Q8VDK1,Nitrilase homolog 1 OS=Mus musculus GN=Nit1 PE=1 SV=2,0.964,0.915,0.768,0.943,0.998,0.885,1.016,1.183,1.124,0.909,-0.052894948,-0.128156351,-0.380821784,-0.084670324,-0.002888279,-0.17625064,0.022900402,0.242450074,0.168642036,-0.1376478,-0.129886337,0.024018814,0.153905152,0.183863746,0.996800672
Q8VDN2,Sodium/potassium-transporting ATPase subunit alpha-1 OS=Mus musculus GN=Atp1a1 PE=1 SV=1,1.081,1.119,1.261,1.43,0.791,0.743,1.839,1.22,0.978,1.388,0.112366523,0.162210036,0.334568276,0.516015147,-0.3382504,-0.428565884,0.87892148,0.286881148,-0.03209363,0.473007568,0.157381916,0.235630136,0.07824822,0.775698496,0.996800672
Q8VDQ1,Prostaglandin reductase 2 OS=Mus musculus GN=Ptgr2 PE=1 SV=2,0.943,0.847,0.903,1.048,0.905,0.868,0.814,0.895,0.869,0.98,-0.084670324,-0.239566125,-0.147202107,0.067638717,-0.144010303,-0.204233052,-0.2968993,-0.160040413,-0.202571918,-0.029146346,-0.109562028,-0.178578206,-0.069016177,0.332891816,0.996800672
Q8VEK3,Heterogeneous nuclear ribonucleoprotein U OS=Mus musculus GN=Hnrnpu PE=1 SV=1,0.995,0.938,0.826,0.92,0.733,0.778,0.975,0.872,0.885,1.027,-0.007231569,-0.092340172,-0.275786313,-0.120294234,-0.448114897,-0.36215794,-0.036525876,-0.19759996,-0.17625064,0.038436182,-0.188753437,-0.146819647,0.04193379,0.698644879,0.996800672
Q91V41,Ras-related protein Rab-14 OS=Mus musculus GN=Rab14 PE=1 SV=3,1.056,0.825,0.862,1.038,1.024,0.778,1.061,1.113,0.975,1.205,0.078609835,-0.277533976,-0.214240226,0.053806444,0.034215715,-0.36215794,0.085424656,0.154453593,-0.036525876,0.269033146,-0.065028442,0.022045516,0.087073957,0.528584009,0.996800672
Q91V64,Isochorismatase domain-containing protein 1 OS=Mus musculus GN=Isoc1 PE=1 SV=1,0.973,0.873,1.064,1.134,0.963,0.985,0.991,0.767,0.982,0.979,-0.03948829,-0.195946441,0.089498151,0.18142064,-0.054392297,-0.02180437,-0.013043037,-0.382701517,-0.02620507,-0.030619235,-0.003781647,-0.094874646,-0.091092998,0.374629352,0.996800672
Q91V76,Ester hydrolase C11orf54 homolog OS=Mus musculus PE=1 SV=1,0.965,0.951,1.069,0.973,0.932,1.031,0.857,0.961,1.187,1.008,-0.051399153,-0.072482754,0.096261853,-0.03948829,-0.10159814,0.044044333,-0.222632891,-0.057391664,0.247319935,0.011495639,-0.033741297,0.00456707,0.038308367,0.663699216,0.996800672
Q91V92,ATP-citrate synthase OS=Mus musculus GN=Acly PE=1 SV=1,0.783,0.844,0.802,1.186,1.063,0.867,0.956,0.938,0.721,0.957,-0.352915787,-0.244685096,-0.318325858,0.24610401,0.088141597,-0.205896101,-0.064917477,-0.092340172,-0.471928835,-0.06340917,-0.116336227,-0.179698351,-0.063362124,0.670534073,0.996800672
Q91VA0,"Acyl-coenzyme A synthetase ACSM1, mitochondrial OS=Mus musculus GN=Acsm1 PE=1 SV=1",0.613,0.913,0.942,1.119,1.333,0.639,0.725,0.746,0.855,0.823,-0.706041021,-0.131313235,-0.086201035,0.162210036,0.41467678,-0.646112164,-0.4639471,-0.422752464,-0.226003675,-0.281035664,-0.069333695,-0.407970213,-0.338636518,0.150065178,0.996800672
Q91VI7,Ribonuclease inhibitor OS=Mus musculus GN=Rnh1 PE=1 SV=1,0.942,0.953,1.025,1.029,1.017,0.969,0.81,1,0.95,1.079,-0.086201035,-0.069451881,0.03562391,0.041242982,0.024319679,-0.045431429,-0.304006187,0,-0.074000581,0.109694865,-0.010893269,-0.062748666,-0.051855397,0.509400133,0.996800672
Q91VM9,"Inorganic pyrophosphatase 2, mitochondrial OS=Mus musculus GN=Ppa2 PE=1 SV=1",1.026,1.124,1.113,0.983,1.105,0.809,1.103,1.051,0.905,1.03,0.037030731,0.168642036,0.154453593,-0.024736678,0.14404637,-0.305788392,0.141432791,0.071762669,-0.144010303,0.042644337,0.09588721,-0.03879178,-0.13467899,0.18895312,0.996800672
Q91WR5,Aldo-keto reductase family 1 member C21 OS=Mus musculus GN=Akr1c21 PE=1 SV=2,1.194,1.22,1.131,0.735,0.664,1.284,0.983,1.192,1.475,1.134,0.255802837,0.286881148,0.177598929,-0.444183845,-0.590744853,0.360645202,-0.024736678,0.253384236,0.560714954,0.18142064,-0.062929157,0.266285671,0.329214828,0.170435347,0.996800672
Q91WT9,Cystathionine beta-synthase OS=Mus musculus GN=Cbs PE=1 SV=3,1.182,1.116,1.157,0.602,0.902,1.022,0.951,1.082,1.201,1.297,0.241230036,0.158337027,0.210388864,-0.732164608,-0.148800661,0.031395196,-0.072482754,0.113700499,0.264236151,0.37517848,-0.054201868,0.142405514,0.196607383,0.366836602,0.996800672
Q91X17,Uromodulin OS=Mus musculus GN=Umod PE=1 SV=1,0.914,1.012,1.2,0.786,1.325,0.79,1.401,1.368,0.775,1.04,-0.12973393,0.01720929,0.263034406,-0.347398782,0.40599236,-0.340075442,0.486456956,0.45206823,-0.367731785,0.056583528,0.041820669,0.057460297,0.015639629,0.947196797,0.996800672
Q91X52,L-xylulose reductase OS=Mus musculus GN=Dcxr PE=1 SV=2,0.984,0.865,0.851,1.114,0.962,0.919,0.748,1.085,0.896,1.034,-0.023269779,-0.209227962,-0.232768963,0.155749233,-0.055891201,-0.121863233,-0.418889825,0.117695043,-0.158429363,0.048236186,-0.073081734,-0.106650238,-0.033568504,0.782061117,0.996800672
Q91X72,Hemopexin OS=Mus musculus GN=Hpx PE=1 SV=2,1.121,0.86,0.988,0.887,0.999,1.066,1.46,1.134,0.896,1.089,0.164786278,-0.217591435,-0.017417053,-0.17299399,-0.001443417,0.092207438,0.545968369,0.18142064,-0.158429363,0.123003954,-0.048931923,0.156834208,0.205766131,0.166402657,0.996800672
Q91X91,Nicotinate-nucleotide pyrophosphorylase [carboxylating] OS=Mus musculus GN=Qprt PE=1 SV=1,0.903,0.776,0.873,1.121,0.8,0.751,0.868,0.883,0.885,1.064,-0.147202107,-0.365871442,-0.195946441,0.164786278,-0.321928095,-0.413115187,-0.204233052,-0.179514657,-0.17625064,0.089498151,-0.173232361,-0.176723077,-0.003490716,0.978056863,0.996800672
Q91XE0,Glycine N-acyltransferase OS=Mus musculus GN=Glyat PE=1 SV=1,1.09,1.016,1.032,0.781,1,0.958,1.44,1.534,1.316,0.88,0.124328135,0.022900402,0.045442971,-0.356605547,0,-0.061902439,0.526068812,0.617298483,0.396159489,-0.184424571,-0.032786808,0.258639955,0.291426763,0.159132294,0.996800672
Q91XE4,N-acyl-aromatic-L-amino acid amidohydrolase (carboxylate-forming) OS=Mus musculus GN=Acy3 PE=1 SV=1,1.146,1.152,1.267,0.608,0.555,1.214,0.912,1.011,1.366,1.376,0.196607044,0.204140717,0.341416524,-0.717856771,-0.849440323,0.279768422,-0.13289427,0.015782997,0.449957484,0.46048047,-0.165026562,0.214619021,0.379645582,0.228092531,0.996800672
Q91Y97,Fructose-bisphosphate aldolase B OS=Mus musculus GN=Aldob PE=1 SV=3,0.955,1.149,0.957,0.995,0.893,0.948,0.88,0.786,1.03,1.062,-0.066427362,0.200378798,-0.06340917,-0.007231569,-0.16326792,-0.077041036,-0.184424571,-0.347398782,0.042644337,0.086783766,-0.019991445,-0.095887257,-0.075895813,0.468138079,0.996800672
Q91YI0,Argininosuccinate lyase OS=Mus musculus GN=Asl PE=1 SV=1,1.011,0.867,0.959,1.077,0.947,1.047,1.193,1.041,1.003,1.028,0.015782997,-0.205896101,-0.06039728,0.10701825,-0.078563669,0.066261442,0.254594043,0.057970069,0.004321606,0.039840265,-0.044411161,0.084597485,0.129008646,0.095377726,0.996800672
Q91Z53,Glyoxylate reductase/hydroxypyruvate reductase OS=Mus musculus GN=Grhpr PE=1 SV=1,1.064,1.08,0.971,1.003,0.885,1.011,1.124,1.032,0.978,1.057,0.089498151,0.111031312,-0.042456799,0.004321606,-0.17625064,0.015782997,0.168642036,0.045442971,-0.03209363,0.079975377,-0.002771274,0.05554995,0.058321224,0.37588786,0.996800672
Q91ZA3,"Propionyl-CoA carboxylase alpha chain, mitochondrial OS=Mus musculus GN=Pcca PE=1 SV=2",1.111,1.027,0.945,0.836,0.96,0.978,1.25,0.967,0.909,1.022,0.151858817,0.038436182,-0.081613766,-0.258425153,-0.058893689,-0.03209363,0.321928095,-0.048412205,-0.1376478,0.031395196,-0.041727522,0.027033931,0.068761453,0.527179805,0.996800672
Q91ZJ5,UTP--glucose-1-phosphate uridylyltransferase OS=Mus musculus GN=Ugp2 PE=1 SV=3,1.057,0.923,1.147,0.943,1.113,1.054,1.116,1.174,1.058,1.087,0.079975377,-0.115597447,0.197865391,-0.084670324,0.154453593,0.075874867,0.158337027,0.231432408,0.081339627,0.12035194,0.046405318,0.133467174,0.087061856,0.257930268,0.996800672
Q920A5,Retinoid-inducible serine carboxypeptidase OS=Mus musculus GN=Scpep1 PE=1 SV=2,0.931,1.069,0.907,1.196,1.211,0.707,1.006,1.322,1.473,1.019,-0.103146927,0.096261853,-0.140825544,0.25821739,0.276198865,-0.50021788,0.008630305,0.402722177,0.55875743,0.027154052,0.077341127,0.099409217,0.022068089,0.917375529,0.996800672
Q921I1,Serotransferrin OS=Mus musculus GN=Tf PE=1 SV=1,0.91,0.841,0.944,1.077,1.116,0.977,1.099,1.028,0.798,1.033,-0.13606155,-0.249822294,-0.083141235,0.10701825,0.158337027,-0.033569533,0.136191386,0.039840265,-0.325539348,0.046840254,-0.04073396,-0.027247395,0.013486565,0.905406528,0.996800672
Q922D8,"C-1-tetrahydrofolate synthase, cytoplasmic OS=Mus musculus GN=Mthfd1 PE=1 SV=4",0.966,0.791,0.934,1.071,1.182,0.964,0.769,0.889,0.922,0.804,-0.049904906,-0.3382504,-0.098505545,0.09895848,0.241230036,-0.052894948,-0.378944497,-0.169744676,-0.117161344,-0.314732593,-0.029294467,-0.206695612,-0.177401145,0.168771066,0.996800672
Q923D2,Flavin reductase (NADPH) OS=Mus musculus GN=Blvrb PE=1 SV=3,0.627,1.085,1.133,0.909,1.072,0.796,1.193,1.137,0.826,1.078,-0.673462652,0.117695043,0.180147861,-0.1376478,0.100304906,-0.329159664,0.254594043,0.185232254,-0.275786313,0.108357178,-0.082592528,-0.0113525,0.071240028,0.729765742,0.996800672
Q93092,Transaldolase OS=Mus musculus GN=Taldo1 PE=1 SV=2,0.953,0.916,0.986,0.852,0.883,1.114,1.022,0.879,1.014,1.017,-0.069451881,-0.126580497,-0.020340448,-0.231074664,-0.179514657,0.155749233,0.031395196,-0.18606493,0.020057652,0.024319679,-0.125392429,0.009091366,0.134483795,0.082815384,0.996800672
Q99020,Heterogeneous nuclear ribonucleoprotein A/B OS=Mus musculus GN=Hnrnpab PE=1 SV=1,0.865,0.878,0.922,1.195,0.61,0.857,0.954,0.665,0.876,1.004,-0.209227962,-0.187707155,-0.117161344,0.257010618,-0.713118852,-0.222632891,-0.067938829,-0.588573754,-0.190997225,0.005759269,-0.194040939,-0.212876686,-0.018835747,0.922068896,0.996800672
Q99J99,3-mercaptopyruvate sulfurtransferase OS=Mus musculus GN=Mpst PE=1 SV=3,0.902,0.797,1.027,0.855,0.944,0.829,0.965,0.816,0.677,0.872,-0.148800661,-0.327348371,0.038436182,-0.226003675,-0.083141235,-0.270555993,-0.051399153,-0.293358943,-0.562772261,-0.19759996,-0.149371552,-0.275137262,-0.12576571,0.263841595,0.996800672
Q99JW2,Aminoacylase-1 OS=Mus musculus GN=Acy1 PE=1 SV=1,0.69,0.742,0.723,1.335,1.325,0.697,0.52,0.687,0.819,0.949,-0.535331733,-0.430508908,-0.467932448,0.416839742,0.40599236,-0.520769439,-0.943416472,-0.541617996,-0.288064643,-0.075520008,-0.122188197,-0.473877712,-0.351689514,0.222036884,0.996800672
Q99JY3,GTPase IMAP family member 4 OS=Mus musculus GN=Gimap4 PE=1 SV=1,1.234,0.534,0.659,1.341,1.091,0.757,0.795,1.1,1.433,1.063,0.303342394,-0.905088353,-0.60164963,0.423309237,0.125651102,-0.401634795,-0.330973234,0.137503524,0.51903861,0.088141597,-0.13088705,0.00241514,0.13330219,0.682575446,0.996800672
Q99JY9,Actin-related protein 3 OS=Mus musculus GN=Actr3 PE=1 SV=3,0.923,0.871,0.853,1.112,0.805,0.805,0.973,0.903,1.034,0.858,-0.115597447,-0.199255376,-0.229382353,0.153156788,-0.312939312,-0.312939312,-0.03948829,-0.147202107,0.048236186,-0.220950447,-0.14080354,-0.134468794,0.006334746,0.952275102,0.996800672
Q99K51,Plastin-3 OS=Mus musculus GN=Pls3 PE=1 SV=3,0.732,0.713,0.82,1.1,0.969,0.785,0.787,0.773,0.987,0.981,-0.450084446,-0.488026018,-0.286304185,0.137503524,-0.045431429,-0.349235441,-0.345564459,-0.371459681,-0.01887801,-0.027674958,-0.226468511,-0.22256251,0.003906001,0.979245343,0.996800672
Q99K67,"Alpha-aminoadipic semialdehyde synthase, mitochondrial OS=Mus musculus GN=Aass PE=1 SV=1",1.099,0.932,1.044,0.547,0.92,0.895,1.098,0.97,0.916,0.856,0.136191386,-0.10159814,0.062121712,-0.870387262,-0.120294234,-0.160040413,0.134878054,-0.043943348,-0.126580497,-0.224317298,-0.178793308,-0.0840007,0.094792607,0.639204466,0.996800672
Q99KB8,"Hydroxyacylglutathione hydrolase, mitochondrial OS=Mus musculus GN=Hagh PE=1 SV=2",1.131,0.905,0.737,1.223,1.159,0.753,1.085,0.652,0.697,0.947,0.177598929,-0.144010303,-0.440263476,0.290424404,0.212880566,-0.40927823,0.117695043,-0.61705613,-0.520769439,-0.078563669,0.019326024,-0.301594485,-0.320920509,0.1380148,0.996800672
Q99KC8,von Willebrand factor A domain-containing protein 5A OS=Mus musculus GN=Vwa5a PE=1 SV=2,0.682,0.719,0.893,0.772,0.761,0.778,0.842,0.756,0.618,0.763,-0.552156356,-0.475936324,-0.16326792,-0.373327247,-0.394031641,-0.36215794,-0.248107862,-0.40354186,-0.694321257,-0.390245038,-0.391743898,-0.419674791,-0.027930894,0.784387156,0.996800672
Q99KI0,"Aconitate hydratase, mitochondrial OS=Mus musculus GN=Aco2 PE=1 SV=1",0.878,0.768,0.759,0.815,1.033,0.776,0.825,0.921,0.859,0.84,-0.187707155,-0.380821784,-0.397828209,-0.295128036,0.046840254,-0.365871442,-0.277533976,-0.118726939,-0.219269964,-0.251538767,-0.242928986,-0.246588218,-0.003659232,0.969211776,0.996800672
Q99KJ8,Dynactin subunit 2 OS=Mus musculus GN=Dctn2 PE=1 SV=3,1.174,0.87,0.855,1.221,0.808,0.914,1.161,0.731,0.905,0.676,0.231432408,-0.200912694,-0.226003675,0.2880632,-0.307572802,-0.12973393,0.215367972,-0.452056689,-0.144010303,-0.564904848,-0.042998713,-0.21506756,-0.172068847,0.381394628,0.996800672
Q99KP3,Lambda-crystallin homolog OS=Mus musculus GN=Cryl1 PE=1 SV=3,1.034,0.954,1.019,1.086,0.958,0.88,0.808,0.948,1.029,0.949,0.048236186,-0.067938829,0.027154052,0.119024103,-0.061902439,-0.184424571,-0.307572802,-0.077041036,0.041242982,-0.075520008,0.012914615,-0.120663087,-0.133577702,0.095254109,0.996800672
Q99KQ4,Nicotinamide phosphoribosyltransferase OS=Mus musculus GN=Nampt PE=1 SV=1,0.985,0.941,0.944,0.966,0.936,0.99,0.881,0.932,0.929,1.024,-0.02180437,-0.087733372,-0.083141235,-0.049904906,-0.095419565,-0.01449957,-0.182786076,-0.10159814,-0.106249498,0.034215715,-0.06760069,-0.074183514,-0.006582824,0.877032964,0.996800672
Q99KR3,Beta-lactamase-like protein 2 OS=Mus musculus GN=Lactb2 PE=1 SV=1,1.131,0.907,1.046,1.011,0.932,0.98,1.097,1.394,1.182,0.995,0.177598929,-0.140825544,0.064882852,0.015782997,-0.10159814,-0.029146346,0.133563526,0.479230561,0.241230036,-0.007231569,0.003168219,0.163529242,0.160361023,0.187893124,0.996800672
Q99L13,"3-hydroxyisobutyrate dehydrogenase, mitochondrial OS=Mus musculus GN=Hibadh PE=1 SV=1",1.149,0.893,0.899,0.78,1.007,0.998,1.119,0.916,0.869,0.867,0.200378798,-0.16326792,-0.153606979,-0.358453971,0.010063683,-0.002888279,0.162210036,-0.126580497,-0.202571918,-0.205896101,-0.092977278,-0.075145352,0.017831926,0.882839588,0.996800672
Q99L47,Hsc70-interacting protein OS=Mus musculus GN=St13 PE=1 SV=1,0.81,0.913,0.728,1.19,1.007,0.786,0.879,0.803,0.857,1.052,-0.304006187,-0.131313235,-0.457989644,0.250961574,0.010063683,-0.347398782,-0.18606493,-0.316528107,-0.222632891,0.073134705,-0.126456762,-0.199898001,-0.073441239,0.62606137,0.996800672
Q99LB6,Methionine adenosyltransferase 2 subunit beta OS=Mus musculus GN=Mat2b PE=1 SV=1,1.254,0.733,0.8,1.179,0.757,1.155,1.169,0.875,1.104,1.128,0.326537348,-0.448114897,-0.321928095,0.237563718,-0.401634795,0.207892852,0.22527493,-0.192645078,0.142740172,0.173767068,-0.121515344,0.111405989,0.232921333,0.254477183,0.996800672
Q99LC5,"Electron transfer flavoprotein subunit alpha, mitochondrial OS=Mus musculus GN=Etfa PE=1 SV=2",1.074,0.936,1.096,0.743,0.984,0.881,1.195,1.021,0.949,0.806,0.102993993,-0.095419565,0.132247798,-0.428565884,-0.023269779,-0.182786076,0.257010618,0.029982866,-0.075520008,-0.311148256,-0.062402687,-0.056492171,0.005910516,0.967229938,0.996800672
Q99LD8,"N(G),N(G)-dimethylarginine dimethylaminohydrolase 2 OS=Mus musculus GN=Ddah2 PE=1 SV=1",1.012,0.948,1.088,1.364,1.404,0.66,1.07,1.193,0.83,0.942,0.01720929,-0.077041036,0.121678557,0.447843644,0.489542936,-0.59946207,0.097610797,0.254594043,-0.268816758,-0.086201035,0.199846678,-0.120455005,-0.320301683,0.128253131,0.996800672
Q99LT0,Protein dpy-30 homolog OS=Mus musculus GN=Dpy30 PE=1 SV=1,0.754,1.069,0.796,1.032,0.949,1.055,1.314,0.769,0.924,0.975,-0.407363571,0.096261853,-0.329159664,0.045442971,-0.075520008,0.077242999,0.393965276,-0.378944497,-0.114035243,-0.036525876,-0.134067684,-0.011659468,0.122408216,0.470564594,0.996800672
Q99LX0,Protein deglycase DJ-1 OS=Mus musculus GN=Park7 PE=1 SV=1,1.147,0.993,1.106,0.963,1.048,0.975,1.093,0.941,1.019,1.096,0.197865391,-0.010134377,0.145351386,-0.054392297,0.067638717,-0.036525876,0.128293401,-0.087733372,0.027154052,0.132247798,0.069265764,0.032687201,-0.036578563,0.584253956,0.996800672
Q99MN9,"Propionyl-CoA carboxylase beta chain, mitochondrial OS=Mus musculus GN=Pccb PE=1 SV=2",0.915,1.051,0.951,0.876,1.04,0.93,1.103,1.103,0.976,0.979,-0.128156351,0.071762669,-0.072482754,-0.190997225,0.056583528,-0.104697379,0.141432791,0.141432791,-0.035046947,-0.030619235,-0.052658027,0.022500404,0.075158431,0.326122696,0.996800672
Q99NB1,"Acetyl-coenzyme A synthetase 2-like, mitochondrial OS=Mus musculus GN=Acss1 PE=1 SV=1",0.931,0.788,0.824,1.065,1.445,0.711,1.088,1.144,0.911,0.804,-0.103146927,-0.343732465,-0.279283757,0.09085343,0.531069493,-0.492078535,0.121678557,0.194087052,-0.134477041,-0.314732593,-0.020848045,-0.125104512,-0.104256467,0.622816364,0.996800672
Q99PT1,Rho GDP-dissociation inhibitor 1 OS=Mus musculus GN=Arhgdia PE=1 SV=3,1.074,0.862,0.941,1.282,1.075,0.741,1.307,0.97,1.03,1.035,0.102993993,-0.214240226,-0.087733372,0.358396262,0.10433666,-0.432454552,0.386259141,-0.043943348,0.042644337,0.049630768,0.052750663,0.000427269,-0.052323394,0.75724361,0.996800672
Q9CPU0,Lactoylglutathione lyase OS=Mus musculus GN=Glo1 PE=1 SV=3,0.995,1.075,1.078,1.25,1.042,0.977,1.028,0.874,0.967,1.056,-0.007231569,0.10433666,0.108357178,0.321928095,0.059355278,-0.033569533,0.039840265,-0.194294815,-0.048412205,0.078609835,0.117349128,-0.031565291,-0.148914419,0.074815522,0.996800672
Q9CPV4,Glyoxalase domain-containing protein 4 OS=Mus musculus GN=Glod4 PE=1 SV=1,0.897,0.962,0.929,0.907,0.996,0.879,1.053,0.821,0.898,0.998,-0.15682011,-0.055891201,-0.106249498,-0.140825544,-0.005782353,-0.18606493,0.074505436,-0.284545873,-0.15521265,-0.002888279,-0.093113741,-0.110841259,-0.017727518,0.810629572,0.996800672
Q9CQ60,6-phosphogluconolactonase OS=Mus musculus GN=Pgls PE=1 SV=1,0.86,0.848,0.911,1.03,1,0.95,0.881,0.921,1.013,1.025,-0.217591435,-0.23786383,-0.134477041,0.042644337,0,-0.074000581,-0.182786076,-0.118726939,0.018634174,0.03562391,-0.109457594,-0.064251102,0.045206491,0.53789065,0.996800672
Q9CQ65,S-methyl-5'-thioadenosine phosphorylase OS=Mus musculus GN=Mtap PE=1 SV=1,2.454,1.292,1.743,0.866,1.011,1.792,2.031,1.029,0.833,1.159,1.295135249,0.36960607,0.801572569,-0.20756107,0.015782997,0.841570637,1.02219024,0.041242982,-0.263611599,0.212880566,0.454907163,0.370854565,-0.084052598,0.823150121,0.996800672
Q9CQ92,Mitochondrial fission 1 protein OS=Mus musculus GN=Fis1 PE=1 SV=1,0.89,1.352,0.677,1.063,1.092,0.859,1.16,0.802,0.942,1.149,-0.168122759,0.435095152,-0.562772261,0.088141597,0.126972856,-0.219269964,0.214124805,-0.318325858,-0.086201035,0.200378798,-0.016137083,-0.041858651,-0.025721568,0.900799411,0.996800672
Q9CQI3,Glia maturation factor beta OS=Mus musculus GN=Gmfb PE=1 SV=3,1.174,1.358,1.344,0.892,1.044,1.184,1.445,0.773,0.836,0.928,0.231432408,0.44148348,0.426533138,-0.164884385,0.062121712,0.243669081,0.531069493,-0.371459681,-0.258425153,-0.10780329,0.199337271,0.00741009,-0.191927181,0.374479976,0.996800672
Q9CQI6,Coactosin-like protein OS=Mus musculus GN=Cotl1 PE=1 SV=3,0.752,0.719,0.918,1.314,1.149,0.756,0.898,0.804,0.828,0.832,-0.411195433,-0.475936324,-0.123433941,0.393965276,0.200378798,-0.40354186,-0.15521265,-0.314732593,-0.272297327,-0.265344567,-0.083244325,-0.282225799,-0.198981475,0.309962869,0.996800672
Q9CQM5,Thioredoxin domain-containing protein 17 OS=Mus musculus GN=Txndc17 PE=1 SV=1,0.929,0.735,0.846,0.954,0.78,0.974,0.835,0.777,0.945,1.154,-0.106249498,-0.444183845,-0.241270432,-0.067938829,-0.358453971,-0.038006323,-0.260151897,-0.364013496,-0.081613766,0.206643224,-0.243619315,-0.107428452,0.136190863,0.298637226,0.996800672
Q9CQM9,Glutaredoxin-3 OS=Mus musculus GN=Glrx3 PE=1 SV=1,0.977,0.782,0.929,0.96,0.828,0.875,1.056,0.778,0.896,0.952,-0.033569533,-0.354759487,-0.106249498,-0.058893689,-0.272297327,-0.192645078,0.078609835,-0.36215794,-0.158429363,-0.070966521,-0.165153907,-0.141117813,0.024036093,0.808826154,0.996800672
Q9CQN1,"Heat shock protein 75 kDa, mitochondrial OS=Mus musculus GN=Trap1 PE=1 SV=1",1.069,0.963,1.085,1.083,0.986,0.943,1.161,0.964,0.97,1.048,0.096261853,-0.054392297,0.117695043,0.115033243,-0.020340448,-0.084670324,0.215367972,-0.052894948,-0.043943348,0.067638717,0.050851479,0.020299614,-0.030551865,0.658419924,0.996800672
Q9CQR4,Acyl-coenzyme A thioesterase 13 OS=Mus musculus GN=Acot13 PE=1 SV=1,1.017,1.045,0.985,0.844,1.113,0.896,1.426,1.366,0.934,0.847,0.024319679,0.063502942,-0.02180437,-0.244685096,0.154453593,-0.158429363,0.511973982,0.449957484,-0.098505545,-0.239566125,-0.00484265,0.093086087,0.097928737,0.595374095,0.996800672
Q9CQT1,Methylthioribose-1-phosphate isomerase OS=Mus musculus GN=Mri1 PE=1 SV=1,0.623,0.963,1.033,0.668,0.706,0.778,0.928,0.944,0.332,0.812,-0.682695932,-0.054392297,0.046840254,-0.582079992,-0.502259911,-0.36215794,-0.10780329,-0.083141235,-1.590744853,-0.300448367,-0.354917576,-0.488859137,-0.133941561,0.687133029,0.996800672
Q9CQV8,14-3-3 protein beta/alpha OS=Mus musculus GN=Ywhab PE=1 SV=3,0.773,0.804,0.657,1.227,1.21,0.672,0.718,1.335,1.221,1.059,-0.371459681,-0.314732593,-0.606034724,0.295135249,0.275007047,-0.573466862,-0.477944251,0.416839742,0.2880632,0.082702589,-0.14441694,-0.052761116,0.091655824,0.744064293,0.996800672
Q9CR16,Peptidyl-prolyl cis-trans isomerase D OS=Mus musculus GN=Ppid PE=1 SV=3,0.826,0.963,0.847,1.189,0.845,0.833,1.056,0.857,0.868,0.766,-0.275786313,-0.054392297,-0.239566125,0.249748715,-0.242976753,-0.263611599,0.078609835,-0.222632891,-0.204233052,-0.384583703,-0.112594555,-0.199290282,-0.086695727,0.507608118,0.996800672
Q9CWF2,Tubulin beta-2B chain OS=Mus musculus GN=Tubb2b PE=1 SV=1,1.133,1.005,1.03,1.116,0.736,1.175,0.735,1.095,1.094,0.898,0.180147861,0.007195501,0.042644337,0.158337027,-0.442222329,0.232660757,-0.444183845,0.13093087,0.129612738,-0.15521265,-0.010779521,-0.021238426,-0.010458905,0.951776238,0.996800672
Q9CWJ9,Bifunctional purine biosynthesis protein PURH OS=Mus musculus GN=Atic PE=1 SV=2,1.206,1.134,1.018,0.956,0.962,1.332,1.292,0.887,0.785,0.86,0.270229907,0.18142064,0.025737561,-0.064917477,-0.055891201,0.413594082,0.36960607,-0.17299399,-0.349235441,-0.217591435,0.071315886,0.008675857,-0.062640029,0.730382798,0.996800672
Q9CWK8,Sorting nexin-2 OS=Mus musculus GN=Snx2 PE=1 SV=2,1.112,1.056,1.183,0.929,0.743,0.884,1.036,0.771,0.724,1.316,0.153156788,0.078609835,0.242450074,-0.106249498,-0.428565884,-0.177881725,0.051024003,-0.375197235,-0.465938398,0.396159489,-0.012119737,-0.114366773,-0.102247036,0.616524244,0.996800672
Q9CWS0,"N(G),N(G)-dimethylarginine dimethylaminohydrolase 1 OS=Mus musculus GN=Ddah1 PE=1 SV=3",0.933,0.938,0.84,0.995,0.896,1.033,1.165,0.924,0.953,0.922,-0.100051014,-0.092340172,-0.251538767,-0.007231569,-0.158429363,0.046840254,0.220329955,-0.114035243,-0.069451881,-0.117161344,-0.121918177,-0.006695652,0.115222525,0.173545709,0.996800672
Q9CXT8,Mitochondrial-processing peptidase subunit beta OS=Mus musculus GN=Pmpcb PE=1 SV=1,0.878,0.809,0.642,0.681,0.773,0.541,0.827,0.83,0.587,0.65,-0.187707155,-0.305788392,-0.639354798,-0.554273297,-0.371459681,-0.886299501,-0.274040765,-0.268816758,-0.768567592,-0.621488377,-0.411716665,-0.563842599,-0.152125934,0.347587187,0.996800672
Q9CY64,Biliverdin reductase A OS=Mus musculus GN=Blvra PE=1 SV=1,0.78,0.717,0.743,1.029,0.937,0.77,0.627,0.838,0.921,0.995,-0.358453971,-0.479954976,-0.428565884,0.041242982,-0.093879047,-0.377069649,-0.673462652,-0.254977851,-0.118726939,-0.007231569,-0.263922179,-0.286293732,-0.022371553,0.88762021,0.996800672
Q9CYR6,Phosphoacetylglucosamine mutase OS=Mus musculus GN=Pgm3 PE=1 SV=1,1.009,0.954,0.842,1.038,1.093,0.768,0.939,1.186,1.173,0.955,0.012926174,-0.067938829,-0.248107862,0.053806444,0.128293401,-0.380821784,-0.090802937,0.24610401,0.230203013,-0.066427362,-0.024204134,-0.012349012,0.011855122,0.931715406,0.996800672
Q9CYZ2,Tumor protein D54 OS=Mus musculus GN=Tpd52l2 PE=1 SV=1,0.973,0.864,0.827,1.65,1.038,1.014,0.909,1,1.251,1.114,-0.03948829,-0.210896782,-0.274040765,0.722466024,0.053806444,0.020057652,-0.1376478,0,0.32308179,0.155749233,0.050369326,0.072248175,0.021878849,0.914359763,0.996800672
Q9CZ30,Obg-like ATPase 1 OS=Mus musculus GN=Ola1 PE=1 SV=1,0.872,0.894,0.994,0.839,0.939,0.856,0.981,0.969,0.918,0.975,-0.19759996,-0.161653263,-0.008682243,-0.253257284,-0.090802937,-0.224317298,-0.027674958,-0.045431429,-0.123433941,-0.036525876,-0.142399137,-0.0914767,0.050922437,0.395192956,0.996800672
Q9CZ44,NSFL1 cofactor p47 OS=Mus musculus GN=Nsfl1c PE=1 SV=1,1.044,0.938,0.889,1.089,0.958,1.018,1.262,1.109,0.985,1.093,0.062121712,-0.092340172,-0.169744676,0.123003954,-0.061902439,0.025737561,0.33571191,0.149259365,-0.02180437,0.128293401,-0.027772324,0.123439573,0.151211898,0.101332642,0.996800672
Q9CZU6,"Citrate synthase, mitochondrial OS=Mus musculus GN=Cs PE=1 SV=1",0.882,0.979,1.029,0.923,1.008,0.843,1.042,1.09,0.89,0.914,-0.181149439,-0.030619235,0.041242982,-0.115597447,0.011495639,-0.246395464,0.059355278,0.124328135,-0.168122759,-0.12973393,-0.0549255,-0.072113748,-0.017188248,0.839352959,0.996800672
Q9CZY3,Ubiquitin-conjugating enzyme E2 variant 1 OS=Mus musculus GN=Ube2v1 PE=1 SV=1,0.931,1.048,0.699,1.098,1.045,0.6,0.689,0.878,0.838,0.861,-0.103146927,0.067638717,-0.516635639,0.134878054,0.063502942,-0.736965594,-0.537424112,-0.187707155,-0.254977851,-0.215914857,-0.070752571,-0.386597914,-0.315845343,0.083844382,0.996800672
Q9D0F9,Phosphoglucomutase-1 OS=Mus musculus GN=Pgm1 PE=1 SV=4,0.934,0.878,0.885,1.078,1.063,0.869,0.792,0.909,1.013,0.98,-0.098505545,-0.187707155,-0.17625064,0.108357178,0.088141597,-0.202571918,-0.336427665,-0.1376478,0.018634174,-0.029146346,-0.053192913,-0.137431911,-0.084238998,0.375673864,0.996800672
Q9D0I9,"Arginine--tRNA ligase, cytoplasmic OS=Mus musculus GN=Rars PE=1 SV=2",1.102,0.903,0.957,0.836,0.63,0.853,1.033,0.526,0.865,0.715,0.140124224,-0.147202107,-0.06340917,-0.258425153,-0.666576266,-0.229382353,0.046840254,-0.926865295,-0.209227962,-0.483984853,-0.199097694,-0.360524042,-0.161426347,0.46945146,0.996800672
Q9D0J8,Parathymosin OS=Mus musculus GN=Ptms PE=1 SV=3,0.893,1.015,1.034,0.813,0.867,1.05,1.017,0.935,0.892,1.062,-0.16326792,0.021479727,0.048236186,-0.298672743,-0.205896101,0.070389328,0.024319679,-0.09696173,-0.164884385,0.086783766,-0.11962417,-0.016070668,0.103553502,0.250602399,0.996800672
Q9D0M5,"Dynein light chain 2, cytoplasmic OS=Mus musculus GN=Dynll2 PE=1 SV=1",1.119,1.107,1.064,1.166,0.914,1.101,1.058,0.829,0.946,1.1,0.162210036,0.146655222,0.089498151,0.221567789,-0.12973393,0.138814469,0.081339627,-0.270555993,-0.080087911,0.137503524,0.098039454,0.001402743,-0.09663671,0.361779494,0.996800672
Q9D0S9,"Histidine triad nucleotide-binding protein 2, mitochondrial OS=Mus musculus GN=Hint2 PE=1 SV=1",1.39,1.228,1.178,0.853,1.532,0.895,1.413,1.005,0.853,0.93,0.475084883,0.296310561,0.236339539,-0.229382353,0.615416297,-0.160040413,0.498761466,0.007195501,-0.229382353,-0.104697379,0.278753785,0.002367364,-0.276386421,0.191755911,0.996800672
Q9D172,"ES1 protein homolog, mitochondrial OS=Mus musculus GN=D10Jhu81e PE=1 SV=1",0.97,0.894,1.082,0.839,0.992,0.818,1.202,1.04,0.849,0.908,-0.043943348,-0.161653263,0.113700499,-0.253257284,-0.011587974,-0.289827252,0.265436896,0.056583528,-0.236163541,-0.139235797,-0.071348274,-0.068641233,0.002707041,0.982695002,0.996800672
Q9D1A2,Cytosolic non-specific dipeptidase OS=Mus musculus GN=Cndp2 PE=1 SV=1,0.971,0.91,0.998,0.959,0.885,1.018,0.96,0.93,1.072,1.153,-0.042456799,-0.13606155,-0.002888279,-0.06039728,-0.17625064,0.025737561,-0.058893689,-0.104697379,0.100304906,0.205392513,-0.08361091,0.033568782,0.117179692,0.113854296,0.996800672
Q9D1K2,V-type proton ATPase subunit F OS=Mus musculus GN=Atp6v1f PE=1 SV=2,0.999,0.966,0.892,1.318,0.995,1.016,0.905,0.698,0.915,1.136,-0.001443417,-0.049904906,-0.164884385,0.39835037,-0.007231569,0.022900402,-0.144010303,-0.518701058,-0.128156351,0.183962835,0.034977219,-0.116800895,-0.151778114,0.344693348,0.996800672
Q9D2G2,"Dihydrolipoyllysine-residue succinyltransferase component of 2-oxoglutarate dehydrogenase complex, mitochondrial OS=Mus musculus GN=Dlst PE=1 SV=1",0.656,0.915,0.602,0.778,1.029,0.612,0.765,1.287,0.934,1.094,-0.60823228,-0.128156351,-0.732164608,-0.36215794,0.041242982,-0.708396442,-0.386468347,0.364012054,-0.098505545,0.129612738,-0.357893639,-0.139949108,0.217944531,0.387229252,0.996800672
Q9D6R2,"Isocitrate dehydrogenase [NAD] subunit alpha, mitochondrial OS=Mus musculus GN=Idh3a PE=1 SV=1",0.974,0.972,1.052,0.585,0.803,0.754,1.199,1.136,0.894,0.698,-0.038006323,-0.040971781,0.073134705,-0.77349147,-0.316528107,-0.407363571,0.261831659,0.183962835,-0.161653263,-0.518701058,-0.219172595,-0.12838468,0.090787916,0.687625369,0.996800672
Q9D6Y7,Mitochondrial peptide methionine sulfoxide reductase OS=Mus musculus GN=Msra PE=1 SV=1,1.075,0.895,0.984,1.105,1.118,0.947,0.914,0.917,1.028,1.031,0.10433666,-0.160040413,-0.023269779,0.14404637,0.160920188,-0.078563669,-0.12973393,-0.125006361,0.039840265,0.044044333,0.045198605,-0.049883872,-0.095082478,0.228466501,0.996800672
Q9D7B6,"Isobutyryl-CoA dehydrogenase, mitochondrial OS=Mus musculus GN=Acad8 PE=1 SV=2",1.453,1.416,1.158,0.955,1.037,0.95,1.561,1.11,0.895,0.945,0.539034703,0.501821265,0.211635253,-0.066427362,0.052415894,-0.074000581,0.642470537,0.150559677,-0.160040413,-0.081613766,0.247695951,0.095475091,-0.15222086,0.444961735,0.996800672
Q9D819,Inorganic pyrophosphatase OS=Mus musculus GN=Ppa1 PE=1 SV=1,0.757,0.847,0.832,1.194,1.064,0.866,0.813,0.736,0.779,0.854,-0.401634795,-0.239566125,-0.265344567,0.255802837,0.089498151,-0.20756107,-0.298672743,-0.442222329,-0.360304767,-0.227692025,-0.1122489,-0.307290587,-0.195041687,0.193429326,0.996800672
Q9D826,Peroxisomal sarcosine oxidase OS=Mus musculus GN=Pipox PE=1 SV=1,1.226,1.224,1.536,1.068,0.888,1.056,1.519,1.488,1.298,1.171,0.293958979,0.291603558,0.619178216,0.094911647,-0.171368418,0.078609835,0.60312187,0.573374526,0.376290383,0.227741076,0.225656796,0.371827538,0.146170742,0.401073437,0.996800672
Q9D8I3,Glyoxalase domain-containing protein 5 OS=Mus musculus GN=Glod5 PE=1 SV=1,1.328,0.908,0.999,1.143,1.049,1.279,1.13,0.933,0.826,1.107,0.409255147,-0.139235797,-0.001443417,0.192825404,0.069014678,0.355016264,0.176322773,-0.100051014,-0.275786313,0.146655222,0.106083203,0.060431386,-0.045651817,0.760770847,0.996800672
Q9D8N0,Elongation factor 1-gamma OS=Mus musculus GN=Eef1g PE=1 SV=3,0.972,0.969,0.904,1.186,1.189,0.97,0.951,0.976,1.247,1.151,-0.040971781,-0.045431429,-0.145605322,0.24610401,0.249748715,-0.043943348,-0.072482754,-0.035046947,0.318461465,0.202887833,0.052768839,0.07397525,0.021206411,0.856430476,0.996800672
Q9D939,Sulfotransferase 1C2 OS=Mus musculus GN=Sult1c2 PE=1 SV=1,0.897,0.89,1.076,0.969,0.876,0.901,1.073,0.99,0.904,1.009,-0.15682011,-0.168122759,0.105678078,-0.045431429,-0.190997225,-0.150400989,0.101650076,-0.01449957,-0.145605322,0.012926174,-0.091138689,-0.039185926,0.051952763,0.499775444,0.996800672
Q9D964,"Glycine amidinotransferase, mitochondrial OS=Mus musculus GN=Gatm PE=1 SV=1",0.974,0.984,0.971,1.07,1.072,0.813,1.452,1.204,0.916,0.836,-0.038006323,-0.023269779,-0.042456799,0.097610797,0.100304906,-0.298672743,0.538041453,0.267835392,-0.126580497,-0.258425153,0.01883656,0.02443969,0.00560313,0.974591301,0.996800672
Q9DAR7,m7GpppX diphosphatase OS=Mus musculus GN=Dcps PE=1 SV=1,1.254,0.927,1.099,0.736,0.789,0.997,1.148,0.743,0.823,0.9,0.326537348,-0.109358756,0.136191386,-0.442222329,-0.341902795,-0.00433459,0.199122642,-0.428565884,-0.281035664,-0.152003093,-0.086151029,-0.133363318,-0.047212289,0.800347921,0.996800672
Q9DB29,Isoamyl acetate-hydrolyzing esterase 1 homolog OS=Mus musculus GN=Iah1 PE=1 SV=1,1.074,1.002,0.89,0.914,0.991,0.899,0.77,0.906,0.953,0.907,0.102993993,0.002882509,-0.168122759,-0.12973393,-0.013043037,-0.153606979,-0.377069649,-0.142417045,-0.069451881,-0.140825544,-0.041004645,-0.17667422,-0.135669575,0.094347863,0.996800672
Q9DBE0,Cysteine sulfinic acid decarboxylase OS=Mus musculus GN=Csad PE=1 SV=1,0.97,0.86,0.94,0.983,1,0.939,0.754,1.034,1.044,1.06,-0.043943348,-0.217591435,-0.089267338,-0.024736678,0,-0.090802937,-0.407363571,0.048236186,0.062121712,0.084064265,-0.07510776,-0.060748869,0.014358891,0.890698671,0.996800672
Q9DBF1,Alpha-aminoadipic semialdehyde dehydrogenase OS=Mus musculus GN=Aldh7a1 PE=1 SV=4,1.048,0.925,1.151,0.806,1.021,0.831,0.963,1.032,1.034,0.862,0.067638717,-0.112474729,0.202887833,-0.311148256,0.029982866,-0.267079618,-0.054392297,0.045442971,0.048236186,-0.214240226,-0.024622714,-0.088406597,-0.063783883,0.57656621,0.996800672
Q9DBG5,Perilipin-3 OS=Mus musculus GN=Plin3 PE=1 SV=1,0.837,0.891,1.162,1.621,1.237,0.797,1.13,0.76,0.964,1.379,-0.256700472,-0.166502663,0.216610069,0.696884091,0.3068455,-0.327348371,0.176322773,-0.395928676,-0.052894948,0.463622457,0.159427305,-0.027245353,-0.186672658,0.449603541,0.996800672
Q9DBJ1,Phosphoglycerate mutase 1 OS=Mus musculus GN=Pgam1 PE=1 SV=3,0.966,0.824,0.884,1.418,0.998,1.072,0.957,0.915,0.971,0.884,-0.049904906,-0.279283757,-0.177881725,0.503857533,-0.002888279,0.100304906,-0.06340917,-0.128156351,-0.042456799,-0.177881725,-0.001220227,-0.062319828,-0.061099601,0.687650915,0.996800672
Q9DBK0,Acyl-coenzyme A thioesterase 12 OS=Mus musculus GN=Acot12 PE=1 SV=1,0.529,0.556,0.568,1.083,0.757,0.638,0.533,0.879,0.939,0.968,-0.918660373,-0.846843212,-0.816037165,0.115033243,-0.401634795,-0.648371671,-0.907792562,-0.18606493,-0.090802937,-0.046921047,-0.57362846,-0.375990629,0.197637831,0.467253753,0.996800672
Q9DBL1,"Short/branched chain specific acyl-CoA dehydrogenase, mitochondrial OS=Mus musculus GN=Acadsb PE=1 SV=1",0.979,1.094,1.056,1.094,1.105,0.832,1.141,1.207,1.043,0.881,-0.030619235,0.129612738,0.078609835,0.129612738,0.14404637,-0.265344567,0.190298792,0.271425676,0.060739158,-0.182786076,0.090252489,0.014866597,-0.075385893,0.520953888,0.996800672
Q9DBL7,Bifunctional coenzyme A synthase OS=Mus musculus GN=Coasy PE=1 SV=2,1.149,1.146,1.131,0.771,0.848,1.146,0.987,1,1.122,0.889,0.200378798,0.196607044,0.177598929,-0.375197235,-0.23786383,0.196607044,-0.01887801,0,0.166072676,-0.169744676,-0.007695259,0.034811407,0.042506666,0.772762363,0.996800672
Q9DBM2,Peroxisomal bifunctional enzyme OS=Mus musculus GN=Ehhadh PE=1 SV=4,0.831,0.76,0.941,1.521,0.874,0.622,1.245,0.879,0.747,0.766,-0.267079618,-0.395928676,-0.087733372,0.605020153,-0.194294815,-0.685013515,0.316145742,-0.18606493,-0.420819852,-0.384583703,-0.068003266,-0.272067252,-0.204063986,0.424382056,0.996800672
Q9DBP5,UMP-CMP kinase OS=Mus musculus GN=Cmpk1 PE=1 SV=1,0.865,0.974,0.955,1.169,1.053,0.972,0.986,0.836,0.938,0.974,-0.209227962,-0.038006323,-0.066427362,0.22527493,0.074505436,-0.040971781,-0.020340448,-0.258425153,-0.092340172,-0.038006323,-0.002776256,-0.090016775,-0.087240519,0.340644443,0.996800672
Q9DC50,Peroxisomal carnitine O-octanoyltransferase OS=Mus musculus GN=Crot PE=1 SV=1,1.204,1.011,1.04,0.815,0.696,0.772,1.136,1.291,0.978,1.113,0.267835392,0.015782997,0.056583528,-0.295128036,-0.522840789,-0.373327247,0.183962835,0.368489001,-0.03209363,0.154453593,-0.095553382,0.06029691,0.155850292,0.431037206,0.996800672
Q9DC61,Mitochondrial-processing peptidase subunit alpha OS=Mus musculus GN=Pmpca PE=1 SV=1,0.894,1.048,1.205,0.66,1.326,0.805,1.057,0.964,0.959,1.043,-0.161653263,0.067638717,0.269033146,-0.59946207,0.407080775,-0.312939312,0.079975377,-0.052894948,-0.06039728,0.060739158,-0.003472539,-0.057103401,-0.053630862,0.789189711,0.996800672
Q9DCC4,Pyrroline-5-carboxylate reductase 3 OS=Mus musculus GN=Pycrl PE=1 SV=2,1.487,1.202,1.395,1.083,0.68,1.109,1.352,0.902,0.787,1.316,0.572404647,0.265436896,0.480265122,0.115033243,-0.556393349,0.149259365,0.435095152,-0.148800661,-0.345564459,0.396159489,0.175349312,0.097229777,-0.078119535,0.764184169,0.996800672
Q9DCD0,"6-phosphogluconate dehydrogenase, decarboxylating OS=Mus musculus GN=Pgd PE=1 SV=3",1.022,0.93,0.955,0.915,0.925,0.874,1.094,0.886,0.916,1.001,0.031395196,-0.104697379,-0.066427362,-0.128156351,-0.112474729,-0.194294815,0.129612738,-0.174621396,-0.126580497,0.001441974,-0.076072125,-0.072888399,0.003183726,0.963968499,0.996800672
Q9DCG6,Phenazine biosynthesis-like domain-containing protein 1 OS=Mus musculus GN=Pbld1 PE=1 SV=2,0.976,0.927,0.953,1.008,0.906,0.967,0.926,1.063,0.978,0.977,-0.035046947,-0.109358756,-0.069451881,0.011495639,-0.142417045,-0.048412205,-0.110915901,0.088141597,-0.03209363,-0.033569533,-0.068955798,-0.027369934,0.041585864,0.35322276,0.996800672
Q9DCJ9,N-acetylneuraminate lyase OS=Mus musculus GN=Npl PE=1 SV=1,0.682,0.742,0.776,1.346,0.847,0.905,1.292,1.008,0.865,0.935,-0.552156356,-0.430508908,-0.365871442,0.42867841,-0.239566125,-0.144010303,0.36960607,0.011495639,-0.209227962,-0.09696173,-0.231884884,-0.013819657,0.218065227,0.316000584,0.996800672
Q9DCM0,"Persulfide dioxygenase ETHE1, mitochondrial OS=Mus musculus GN=Ethe1 PE=1 SV=2",1.261,1.1,1.12,0.727,0.885,1.134,1.408,1.136,1.178,0.954,0.334568276,0.137503524,0.163498732,-0.459972731,-0.17625064,0.18142064,0.493647334,0.183962835,0.236339539,-0.067938829,-0.000130568,0.205486304,0.205616872,0.260233174,0.996800672
Q9DCQ2,Putative L-aspartate dehydrogenase OS=Mus musculus GN=Aspdh PE=1 SV=1,1.12,0.95,1.133,1.187,0.902,1.057,0.921,0.904,0.891,1.06,0.163498732,-0.074000581,0.180147861,0.247319935,-0.148800661,0.079975377,-0.118726939,-0.145605322,-0.166502663,0.084064265,0.073633057,-0.053359056,-0.126992114,0.224675615,0.996800672
Q9DCS2,UPF0585 protein C16orf13 homolog OS=Mus musculus PE=1 SV=1,1.13,0.928,1.053,0.925,0.939,1.034,1.031,1.005,1.029,1.148,0.176322773,-0.10780329,0.074505436,-0.112474729,-0.090802937,0.048236186,0.044044333,0.007195501,0.041242982,0.199122642,-0.012050549,0.067968329,0.080018878,0.277810606,0.996800672
Q9DCW4,Electron transfer flavoprotein subunit beta OS=Mus musculus GN=Etfb PE=1 SV=3,1.055,1.032,1.118,0.822,1.081,0.865,1.138,1.006,0.826,0.901,0.077242999,0.045442971,0.160920188,-0.282789701,0.112366523,-0.209227962,0.186500558,0.008630305,-0.275786313,-0.150400989,0.022636596,-0.08805688,-0.110693476,0.362321659,0.996800672
Q9DCY0,Glycine N-acyltransferase-like protein Keg1 OS=Mus musculus GN=Keg1 PE=1 SV=1,1.063,1.014,1.328,0.68,0.74,0.874,1.597,1.209,0.908,0.757,0.088141597,0.020057652,0.409255147,-0.556393349,-0.434402824,-0.194294815,0.675364313,0.273814245,-0.139235797,-0.401634795,-0.094668355,0.04280263,0.137470986,0.613680813,0.996800672
Q9EQ20,"Methylmalonate-semialdehyde dehydrogenase [acylating], mitochondrial OS=Mus musculus GN=Aldh6a1 PE=1 SV=1",1.081,0.952,1.091,0.68,1.092,0.966,1.094,1.088,1.007,0.847,0.112366523,-0.070966521,0.125651102,-0.556393349,0.126972856,-0.049904906,0.129612738,0.121678557,0.010063683,-0.239566125,-0.052473878,-0.005623211,0.046850667,0.762006803,0.996800672
Q9EQH3,Vacuolar protein sorting-associated protein 35 OS=Mus musculus GN=Vps35 PE=1 SV=1,1.912,2.222,1.247,1.343,0.63,2.197,1.718,3.844,0.915,1.214,0.935082523,1.151858817,0.318461465,0.425459305,-0.666576266,1.13553487,0.780730036,1.942608336,-0.128156351,0.279768422,0.432857169,0.802097063,0.369239894,0.461045676,0.996800672
Q9EQU5,Protein SET OS=Mus musculus GN=Set PE=1 SV=1,0.985,1.148,1.072,1.132,0.929,1.055,1.222,0.818,0.901,1.013,-0.02180437,0.199122642,0.100304906,0.178873958,-0.106249498,0.077242999,0.289244285,-0.289827252,-0.150400989,0.018634174,0.070049528,-0.011021357,-0.081070884,0.505614072,0.996800672
Q9ERD7,Tubulin beta-3 chain OS=Mus musculus GN=Tubb3 PE=1 SV=1,1.418,0.859,1.123,0.871,0.885,1.992,1.362,1.222,1.309,0.961,0.503857533,-0.219269964,0.167357928,-0.199255376,-0.17625064,0.994217647,0.445726703,0.289244285,0.388465097,-0.057391664,0.015287896,0.412052414,0.396764517,0.1113793,0.996800672
Q9ERK4,Exportin-2 OS=Mus musculus GN=Cse1l PE=1 SV=1,1.043,1.035,0.773,0.838,0.994,1.022,0.746,0.686,0.924,1.108,0.060739158,0.049630768,-0.371459681,-0.254977851,-0.008682243,0.031395196,-0.422752464,-0.543719518,-0.114035243,0.147957881,-0.10494997,-0.18023083,-0.07528086,0.649198915,0.996800672
Q9JHI5,"Isovaleryl-CoA dehydrogenase, mitochondrial OS=Mus musculus GN=Ivd PE=1 SV=1",1.001,0.961,1.019,0.751,1.075,0.885,1.028,1.071,0.983,0.852,0.001441974,-0.057391664,0.027154052,-0.413115187,0.10433666,-0.17625064,0.039840265,0.09895848,-0.024736678,-0.231074664,-0.067514833,-0.058652647,0.008862186,0.938002486,0.996800672
Q9JHR7,Insulin-degrading enzyme OS=Mus musculus GN=Ide PE=1 SV=1,0.969,1.078,0.958,1.01,1.084,0.896,1.065,1.102,0.971,0.952,-0.045431429,0.108357178,-0.061902439,0.014355293,0.116364757,-0.158429363,0.09085343,0.140124224,-0.042456799,-0.070966521,0.026348672,-0.008175006,-0.034523678,0.617456475,0.996800672
Q9JHU4,Cytoplasmic dynein 1 heavy chain 1 OS=Mus musculus GN=Dync1h1 PE=1 SV=2,1.163,0.947,0.904,0.624,0.26,0.898,1.029,0.634,0.654,0.671,0.217851097,-0.078563669,-0.145605322,-0.680382066,-1.943416472,-0.15521265,0.041242982,-0.657445255,-0.612637459,-0.575615328,-0.526023286,-0.391933542,0.134089744,0.755523648,0.996800672
Q9JHU9,Inositol-3-phosphate synthase 1 OS=Mus musculus GN=Isyna1 PE=1 SV=1,0.783,0.854,0.756,1.129,0.981,0.841,0.891,0.898,0.87,1.004,-0.352915787,-0.227692025,-0.40354186,0.175045486,-0.027674958,-0.249822294,-0.166502663,-0.15521265,-0.200912694,0.005759269,-0.167355829,-0.153338206,0.014017622,0.908056421,0.996800672
Q9JHW2,Omega-amidase NIT2 OS=Mus musculus GN=Nit2 PE=1 SV=1,0.934,0.911,1.064,0.891,0.883,0.961,1.049,1.043,0.995,0.98,-0.098505545,-0.134477041,0.089498151,-0.166502663,-0.179514657,-0.057391664,0.069014678,0.060739158,-0.007231569,-0.029146346,-0.097900351,0.007196851,0.105097202,0.104397349,0.996800672
Q9JII6,Alcohol dehydrogenase [NADP(+)] OS=Mus musculus GN=Akr1a1 PE=1 SV=3,0.929,1.067,1.062,0.986,0.875,1.056,0.986,0.909,1.172,1.118,-0.106249498,0.093560176,0.086783766,-0.020340448,-0.192645078,0.078609835,-0.020340448,-0.1376478,0.22897257,0.160920188,-0.027778216,0.062102869,0.089881085,0.324026928,0.996800672
Q9JIL4,Na(+)/H(+) exchange regulatory cofactor NHE-RF3 OS=Mus musculus GN=Pdzk1 PE=1 SV=1,0.742,0.97,0.923,1.476,1.103,0.642,0.655,0.909,0.832,0.941,-0.430508908,-0.043943348,-0.115597447,0.561692721,0.141432791,-0.639354798,-0.610433188,-0.1376478,-0.265344567,-0.087733372,0.022615162,-0.348102745,-0.370717907,0.105908884,0.996800672
Q9JJU8,SH3 domain-binding glutamic acid-rich-like protein OS=Mus musculus GN=Sh3bgrl PE=1 SV=1,1.207,1.027,0.986,1.502,1.652,1.256,1.241,1.505,1.833,2.157,0.271425676,0.038436182,-0.020340448,0.586884813,0.724213687,0.328836464,0.311503115,0.589763487,0.874206786,1.109026176,0.320123982,0.642667206,0.322543224,0.169928048,0.996800672
Q9JJV2,Profilin-2 OS=Mus musculus GN=Pfn2 PE=1 SV=3,0.549,1.296,0.931,2.342,1.189,1.027,1.051,0.841,1.004,0.771,-0.865121946,0.374065718,-0.103146927,1.227741076,0.249748715,0.038436182,0.071762669,-0.249822294,0.005759269,-0.375197235,0.176657327,-0.101812282,-0.278469609,0.467515757,0.996800672
Q9JKB1,Ubiquitin carboxyl-terminal hydrolase isozyme L3 OS=Mus musculus GN=Uchl3 PE=1 SV=2,0.974,1.197,0.879,0.603,0.553,0.957,0.822,0.84,0.885,0.75,-0.038006323,0.259423152,-0.18606493,-0.729770093,-0.854648614,-0.06340917,-0.282789701,-0.251538767,-0.17625064,-0.415037499,-0.309813362,-0.237805155,0.072008206,0.756108333,0.996800672
Q9JKF1,Ras GTPase-activating-like protein IQGAP1 OS=Mus musculus GN=Iqgap1 PE=1 SV=2,0.889,0.83,0.992,1.152,1.108,0.923,1.093,1.009,0.967,1.142,-0.169744676,-0.268816758,-0.011587974,0.204140717,0.147957881,-0.115597447,0.128293401,0.012926174,-0.048412205,0.191562651,-0.019610162,0.033754515,0.053364677,0.631861802,0.996800672
Q9JLB0,MAGUK p55 subfamily member 6 OS=Mus musculus GN=Mpp6 PE=1 SV=1,0.945,0.926,1.201,1.142,0.761,0.914,0.988,0.786,0.71,1.04,-0.081613766,-0.110915901,0.264236151,0.191562651,-0.394031641,-0.12973393,-0.017417053,-0.347398782,-0.49410907,0.056583528,-0.026152501,-0.186415061,-0.16026256,0.335790793,0.996800672
Q9JLI6,Selenocysteine lyase OS=Mus musculus GN=Scly PE=1 SV=1,0.982,0.9,0.888,1.231,0.965,0.924,1.186,0.837,0.916,0.935,-0.02620507,-0.152003093,-0.171368418,0.299830762,-0.051399153,-0.114035243,0.24610401,-0.256700472,-0.126580497,-0.09696173,-0.020228994,-0.069634786,-0.049405792,0.689480486,0.996800672
Q9JLJ2,4-trimethylaminobutyraldehyde dehydrogenase OS=Mus musculus GN=Aldh9a1 PE=1 SV=1,1.088,1.028,1.015,0.934,0.867,0.965,0.999,1.02,1.022,1.017,0.121678557,0.039840265,0.021479727,-0.098505545,-0.205896101,-0.051399153,-0.001443417,0.028569152,0.031395196,0.024319679,-0.024280619,0.006288291,0.030568911,0.631296259,0.996800672
Q9JM14,"5'(3')-deoxyribonucleotidase, cytosolic type OS=Mus musculus GN=Nt5c PE=1 SV=1",1.522,1.086,0.869,0.826,0.908,0.969,1.384,1.019,0.902,0.908,0.605968359,0.119024103,-0.202571918,-0.275786313,-0.139235797,-0.045431429,0.468843943,0.027154052,-0.148800661,-0.139235797,0.021479687,0.032506022,0.011026335,0.956835195,0.996800672
Q9JMH6,"Thioredoxin reductase 1, cytoplasmic OS=Mus musculus GN=Txnrd1 PE=1 SV=3",1.024,0.91,1.043,1.071,0.897,1.008,1.162,0.92,0.784,0.958,0.034215715,-0.13606155,0.060739158,0.09895848,-0.15682011,0.011495639,0.216610069,-0.120294234,-0.351074441,-0.061902439,-0.019793661,-0.061033081,-0.04123942,0.710556513,0.996800672
Q9NYQ2,Hydroxyacid oxidase 2 OS=Mus musculus GN=Hao2 PE=1 SV=1,0.829,0.658,0.606,2.013,1.467,0.454,0.576,0.557,0.611,0.663,-0.270555993,-0.603840511,-0.722610301,1.009347172,0.552868871,-1.139235797,-0.795859283,-0.844250767,-0.710755715,-0.592919225,-0.006958152,-0.816604157,-0.809646005,0.073446132,0.996800672
Q9QUH0,Glutaredoxin-1 OS=Mus musculus GN=Glrx PE=1 SV=3,1.438,1.128,1.075,1.033,1.218,1.282,1.092,0.996,1.012,1.184,0.524063676,0.173767068,0.10433666,0.046840254,0.284514133,0.358396262,0.126972856,-0.005782353,0.01720929,0.243669081,0.226704358,0.148093027,-0.078611331,0.491133272,0.996800672
Q9QUI0,Transforming protein RhoA OS=Mus musculus GN=Rhoa PE=1 SV=1,0.836,0.864,0.737,0.921,0.838,0.844,0.921,0.905,1.085,1.208,-0.258425153,-0.210896782,-0.440263476,-0.118726939,-0.254977851,-0.244685096,-0.118726939,-0.144010303,0.117695043,0.272620455,-0.25665804,-0.023421368,0.233236672,0.073247628,0.996800672
Q9QXD1,Peroxisomal acyl-coenzyme A oxidase 2 OS=Mus musculus GN=Acox2 PE=1 SV=2,0.597,0.402,0.447,1.793,1.139,0.45,0.741,0.74,0.594,0.499,-0.744197163,-1.314732593,-1.161653263,0.842375488,0.187767747,-1.152003093,-0.432454552,-0.434402824,-0.751465164,-1.002888279,-0.438087957,-0.754642782,-0.316554826,0.502660457,0.996800672
Q9QXD6,"Fructose-1,6-bisphosphatase 1 OS=Mus musculus GN=Fbp1 PE=1 SV=3",0.845,0.941,0.852,1.136,0.948,0.982,0.839,0.945,1.199,0.952,-0.242976753,-0.087733372,-0.231074664,0.183962835,-0.077041036,-0.02620507,-0.253257284,-0.081613766,0.261831659,-0.070966521,-0.090972598,-0.034042196,0.056930402,0.629661285,0.996800672
Q9QXG4,"Acetyl-coenzyme A synthetase, cytoplasmic OS=Mus musculus GN=Acss2 PE=1 SV=2",1.187,1.152,1.062,0.916,0.809,1.145,1.116,0.912,1.035,0.96,0.247319935,0.204140717,0.086783766,-0.126580497,-0.305788392,0.195347598,0.158337027,-0.13289427,0.049630768,-0.058893689,0.021175106,0.042305487,0.021130381,0.867260186,0.996800672
Q9QYR9,"Acyl-coenzyme A thioesterase 2, mitochondrial OS=Mus musculus GN=Acot2 PE=1 SV=2",0.741,0.881,0.914,1.078,1.101,0.696,1.709,1.431,0.76,0.901,-0.432454552,-0.182786076,-0.12973393,0.108357178,0.138814469,-0.522840789,0.773152397,0.517023672,-0.395928676,-0.150400989,-0.099560582,0.044201123,0.143761705,0.6238352,0.996800672
Q9QZE5,Coatomer subunit gamma-1 OS=Mus musculus GN=Copg1 PE=1 SV=1,1.083,0.724,0.749,1.001,1.068,0.832,0.565,1.4,0.752,0.989,0.115033243,-0.465938398,-0.416962376,0.001441974,0.094911647,-0.265344567,-0.823677227,0.485426827,-0.411195433,-0.015957574,-0.134302782,-0.206149595,-0.071846813,0.784017446,0.996800672
Q9R022,DnaJ homolog subfamily C member 12 OS=Mus musculus GN=Dnajc12 PE=1 SV=1,1.029,1.249,0.871,1.218,0.722,1.106,1.417,0.288,1.026,1.018,0.041242982,0.320773477,-0.199255376,0.284514133,-0.469929258,0.145351386,0.502839758,-1.795859283,0.037030731,0.025737561,-0.004530808,-0.216979969,-0.212449161,0.642509821,0.996800672
Q9R0H0,Peroxisomal acyl-coenzyme A oxidase 1 OS=Mus musculus GN=Acox1 PE=1 SV=5,1.163,1.108,1.118,0.839,0.853,0.642,1.557,1.439,1.009,1.245,0.217851097,0.147957881,0.160920188,-0.253257284,-0.229382353,-0.639354798,0.638768944,0.525066592,0.012926174,0.316145742,0.008817906,0.170710531,0.161892625,0.544403801,0.996800672
Q9R0M5,Thiamin pyrophosphokinase 1 OS=Mus musculus GN=Tpk1 PE=1 SV=1,0.908,0.893,0.8,1.233,1.116,1.053,0.91,1.033,1.068,1.162,-0.139235797,-0.16326792,-0.321928095,0.3021728,0.158337027,0.074505436,-0.13606155,0.046840254,0.094911647,0.216610069,-0.032784397,0.059361171,0.092145568,0.49772324,0.996800672
Q9R0N0,Galactokinase OS=Mus musculus GN=Galk1 PE=1 SV=2,0.845,0.788,0.927,0.945,1.022,0.931,0.969,1.034,1.118,1.216,-0.242976753,-0.343732465,-0.109358756,-0.081613766,0.031395196,-0.103146927,-0.045431429,0.048236186,0.160920188,0.282143229,-0.149257309,0.068544249,0.217801558,0.052168518,0.996800672
Q9R0P3,S-formylglutathione hydrolase OS=Mus musculus GN=Esd PE=1 SV=1,1.019,0.994,0.995,0.921,1.086,1.066,0.907,1.033,1.173,0.975,0.027154052,-0.008682243,-0.007231569,-0.118726939,0.119024103,0.092207438,-0.140825544,0.046840254,0.230203013,-0.036525876,0.002307481,0.038379857,0.036072376,0.637164273,0.996800672
Q9R0P5,Destrin OS=Mus musculus GN=Dstn PE=1 SV=3,0.97,0.981,1.035,0.956,1.016,0.94,1.08,0.896,0.956,1.029,-0.043943348,-0.027674958,0.049630768,-0.064917477,0.022900402,-0.089267338,0.111031312,-0.158429363,-0.064917477,0.041242982,-0.012800923,-0.032067977,-0.019267054,0.72758366,0.996800672
Q9R0Q6,Actin-related protein 2/3 complex subunit 1A OS=Mus musculus GN=Arpc1a PE=1 SV=1,1.196,1.086,1.111,0.974,0.906,0.948,1.137,0.743,0.587,1.068,0.25821739,0.119024103,0.151858817,-0.038006323,-0.142417045,-0.077041036,0.185232254,-0.428565884,-0.768567592,0.094911647,0.069735388,-0.198806122,-0.268541511,0.215324263,0.996800672
Q9R0Q7,Prostaglandin E synthase 3 OS=Mus musculus GN=Ptges3 PE=1 SV=1,0.905,0.911,0.918,0.864,0.978,0.943,0.803,0.951,1.062,0.97,-0.144010303,-0.134477041,-0.123433941,-0.210896782,-0.03209363,-0.084670324,-0.316528107,-0.072482754,0.086783766,-0.043943348,-0.128982339,-0.086168153,0.042814186,0.571507313,0.996800672
Q9R0Y5,Adenylate kinase isoenzyme 1 OS=Mus musculus GN=Ak1 PE=1 SV=1,0.804,0.765,0.781,1.231,0.976,0.79,0.921,1.034,0.929,1.1,-0.314732593,-0.386468347,-0.356605547,0.299830762,-0.035046947,-0.340075442,-0.118726939,0.048236186,-0.106249498,0.137503524,-0.158604534,-0.075862434,0.082742101,0.608440467,0.996800672
Q9R1P1,Proteasome subunit beta type-3 OS=Mus musculus GN=Psmb3 PE=1 SV=1,0.709,0.638,0.631,1.311,1.572,0.604,0.73,1.174,1.148,0.915,-0.496142467,-0.648371671,-0.66428809,0.390667686,0.652601218,-0.727379545,-0.454031631,0.231432408,0.199122642,-0.128156351,-0.153106665,-0.175802495,-0.022695831,0.948066184,0.996800672
Q9R1T2,SUMO-activating enzyme subunit 1 OS=Mus musculus GN=Sae1 PE=1 SV=1,1.27,1.101,0.876,0.737,0.982,1.405,1.014,1.484,1.056,1.053,0.344828497,0.138814469,-0.190997225,-0.440263476,-0.02620507,0.49057013,0.020057652,0.569491092,0.078609835,0.074505436,-0.034764561,0.246646829,0.28141139,0.153976823,0.996800672
Q9WTP6,"Adenylate kinase 2, mitochondrial OS=Mus musculus GN=Ak2 PE=1 SV=5",1.036,0.962,0.986,0.937,1.002,0.974,1.116,0.952,0.859,1.234,0.051024003,-0.055891201,-0.020340448,-0.093879047,0.002882509,-0.038006323,0.158337027,-0.070966521,-0.219269964,0.303342394,-0.023240837,0.026687323,0.049928159,0.623481707,0.996800672
Q9WTP7,"GTP:AMP phosphotransferase AK3, mitochondrial OS=Mus musculus GN=Ak3 PE=1 SV=3",1.065,0.897,0.788,0.83,1.064,0.892,1.108,0.993,0.868,0.803,0.09085343,-0.15682011,-0.343732465,-0.268816758,0.089498151,-0.164884385,0.147957881,-0.010134377,-0.204233052,-0.316528107,-0.11780355,-0.109564408,0.008239142,0.947412626,0.996800672
Q9WU78,Programmed cell death 6-interacting protein OS=Mus musculus GN=Pdcd6ip PE=1 SV=3,1.101,0.825,0.971,1.047,1.002,0.862,0.961,1.094,0.883,0.923,0.138814469,-0.277533976,-0.042456799,0.066261442,0.002882509,-0.214240226,-0.057391664,0.129612738,-0.179514657,-0.115597447,-0.022406471,-0.087426251,-0.06501978,0.505177181,0.996800672
Q9WUL7,ADP-ribosylation factor-like protein 3 OS=Mus musculus GN=Arl3 PE=1 SV=1,1.387,0.84,1.277,1.408,0.906,0.829,1.148,1.133,1.058,1.305,0.471967788,-0.251538767,0.352758525,0.493647334,-0.142417045,-0.270555993,0.199122642,0.180147861,0.081339627,0.384049807,0.184883567,0.114820789,-0.070062778,0.725828609,0.996800672
Q9WUM5,"Succinyl-CoA ligase [ADP/GDP-forming] subunit alpha, mitochondrial OS=Mus musculus GN=Suclg1 PE=1 SV=4",0.871,0.93,1.012,0.782,1.059,0.929,1.287,1.036,0.839,0.895,-0.199255376,-0.104697379,0.01720929,-0.354759487,0.082702589,-0.106249498,0.364012054,0.051024003,-0.253257284,-0.160040413,-0.111760073,-0.020902228,0.090857845,0.516495135,0.996800672
Q9WV92,Band 4.1-like protein 3 OS=Mus musculus GN=Epb41l3 PE=1 SV=1,0.77,1.24,0.794,0.992,0.685,0.801,1.165,0.627,0.764,0.668,-0.377069649,0.310340121,-0.332789088,-0.011587974,-0.545824107,-0.320125852,0.220329955,-0.673462652,-0.388355457,-0.582079992,-0.191386139,-0.3487388,-0.15735266,0.490938257,0.996800672
Q9WVA4,Transgelin-2 OS=Mus musculus GN=Tagln2 PE=1 SV=4,1.004,0.782,0.917,1.097,0.915,1.105,1.022,0.801,0.928,1.097,0.005759269,-0.354759487,-0.125006361,0.133563526,-0.128156351,0.14404637,0.031395196,-0.320125852,-0.10780329,0.133563526,-0.093719881,-0.02378481,0.069935071,0.572682252,0.996800672
Q9WVL0,Maleylacetoacetate isomerase OS=Mus musculus GN=Gstz1 PE=1 SV=1,1.109,1.043,1.122,1.034,1.024,1.134,1.093,1.051,1.079,1.03,0.149259365,0.060739158,0.166072676,0.048236186,0.034215715,0.18142064,0.128293401,0.071762669,0.109694865,0.042644337,0.09170462,0.106763182,0.015058562,0.689500187,0.996800672
Q9WVM8,"Kynurenine/alpha-aminoadipate aminotransferase, mitochondrial OS=Mus musculus GN=Aadat PE=1 SV=1",0.441,0.45,0.517,1.794,1.882,0.413,0.455,0.521,0.393,0.426,-1.181149439,-1.152003093,-0.951763814,0.84317989,0.912266628,-1.275786313,-1.13606155,-0.940644722,-1.347398782,-1.231074664,-0.305893966,-1.186193206,-0.880299241,0.143942424,0.996800672
Q9Z1Q5,Chloride intracellular channel protein 1 OS=Mus musculus GN=Clic1 PE=1 SV=3,1.131,1.077,0.995,1.089,1.129,1.019,0.783,1.212,1.17,1.162,0.177598929,0.10701825,-0.007231569,0.123003954,0.175045486,0.027154052,-0.352915787,0.277389699,0.22650853,0.216610069,0.11508701,0.078949313,-0.036137697,0.777695767,0.996800672
Q9Z1Z0,General vesicular transport factor p115 OS=Mus musculus GN=Uso1 PE=1 SV=2,1.164,1.245,0.948,0.869,0.958,0.909,0.966,0.855,0.98,1.092,0.219091058,0.316145742,-0.077041036,-0.202571918,-0.061902439,-0.1376478,-0.049904906,-0.226003675,-0.029146346,0.126972856,0.038744281,-0.063145974,-0.101890256,0.403743729,0.996800672
Q9Z1Z2,Serine-threonine kinase receptor-associated protein OS=Mus musculus GN=Strap PE=1 SV=2,1.112,1.137,1.003,1.068,0.771,0.97,1.169,0.572,0.606,0.735,0.153156788,0.185232254,0.004321606,0.094911647,-0.375197235,-0.043943348,0.22527493,-0.805912948,-0.722610301,-0.444183845,0.012485012,-0.358275102,-0.370760114,0.146248964,0.996800672
Q9Z2I8,"Succinyl-CoA ligase [GDP-forming] subunit beta, mitochondrial OS=Mus musculus GN=Suclg2 PE=1 SV=3",0.973,0.88,0.952,0.772,1.069,0.803,1.246,1.176,0.946,0.807,-0.03948829,-0.184424571,-0.070966521,-0.373327247,0.096261853,-0.316528107,0.317304068,0.23388806,-0.080087911,-0.309359421,-0.114388955,-0.030956662,0.083432293,0.606931972,0.996800672
Q9Z2I9,"Succinyl-CoA ligase [ADP-forming] subunit beta, mitochondrial OS=Mus musculus GN=Sucla2 PE=1 SV=2",0.951,1.056,1.103,0.814,1.219,0.959,1.247,1.106,0.94,0.969,-0.072482754,0.078609835,0.141432791,-0.2968993,0.285698126,-0.06039728,0.318461465,0.145351386,-0.089267338,-0.045431429,0.02727174,0.053743361,0.026471621,0.839571619,0.996800672
Q9Z2M7,Phosphomannomutase 2 OS=Mus musculus GN=Pmm2 PE=1 SV=1,0.971,0.974,1.017,0.936,1.137,0.889,0.985,0.621,0.859,0.914,-0.042456799,-0.038006323,0.024319679,-0.095419565,0.185232254,-0.169744676,-0.02180437,-0.687334826,-0.219269964,-0.12973393,0.006733849,-0.245577553,-0.252311402,0.095432719,0.996800672
Q9Z2U0,Proteasome subunit alpha type-7 OS=Mus musculus GN=Psma7 PE=1 SV=1,2.27,1.413,1.634,1.393,1.036,2.086,0.897,0.815,1.027,1.215,1.182692298,0.498761466,0.708407983,0.478195258,0.051024003,1.060739158,-0.15682011,-0.295128036,0.038436182,0.280956314,0.583816202,0.185636702,-0.3981795,0.225855934,0.996800672
Q9Z2U1,Proteasome subunit alpha type-5 OS=Mus musculus GN=Psma5 PE=1 SV=1,1.019,0.882,0.892,1.919,0.991,0.794,0.973,1.211,0.803,1.022,0.027154052,-0.181149439,-0.164884385,0.940354712,-0.013043037,-0.332789088,-0.03948829,0.276198865,-0.316528107,0.031395196,0.121686381,-0.076242285,-0.197928665,0.436281559,0.996800672
Q9Z2V4,"Phosphoenolpyruvate carboxykinase, cytosolic [GTP] OS=Mus musculus GN=Pck1 PE=1 SV=1",0.748,0.725,0.727,1.607,0.988,0.823,0.367,0.619,1.026,0.896,-0.418889825,-0.4639471,-0.459972731,0.684369929,-0.017417053,-0.281035664,-1.446148032,-0.691988685,0.037030731,-0.158429363,-0.135171356,-0.508114203,-0.372942847,0.310560444,0.996800672
Q9Z2W0,Aspartyl aminopeptidase OS=Mus musculus GN=Dnpep PE=1 SV=2,0.974,0.871,0.85,1.29,1.298,0.943,0.888,1.241,1.402,1.17,-0.038006323,-0.199255376,-0.234465254,0.367371066,0.376290383,-0.084670324,-0.171368418,0.311503115,0.487486349,0.22650853,0.054386899,0.15389185,0.099504951,0.59944179,0.996800672
Q9Z2X1,Heterogeneous nuclear ribonucleoprotein F OS=Mus musculus GN=Hnrnpf PE=1 SV=3,1.007,0.972,1.01,1.048,0.882,0.749,0.854,1.491,0.802,0.96,0.010063683,-0.040971781,0.014355293,0.067638717,-0.181149439,-0.416962376,-0.227692025,0.576280258,-0.318325858,-0.058893689,-0.026012705,-0.089118738,-0.063106033,0.743874543,0.996800672
Q9Z2Y8,Proline synthase co-transcribed bacterial homolog protein OS=Mus musculus GN=Prosc PE=1 SV=1,1.059,0.982,0.983,0.937,0.844,0.898,1.093,0.915,0.951,0.952,0.082702589,-0.02620507,-0.024736678,-0.093879047,-0.244685096,-0.15521265,0.128293401,-0.128156351,-0.072482754,-0.070966521,-0.06136066,-0.059704975,0.001655685,0.982534105,0.996800672
P50516,V-type proton ATPase catalytic subunit A OS=Mus musculus GN=Atp6v1a PE=1 SV=2,1.095,0.885,1.035,1,1.098,1.014,1.134,0.975,0.939,1.051,0.13093087,-0.17625064,0.049630768,0,0.134878054,0.020057652,0.18142064,-0.036525876,-0.090802937,0.071762669,0.02783781,0.02918243,0.001344619,0.985916361,0.996888403
Q9D0K2,"Succinyl-CoA:3-ketoacid coenzyme A transferase 1, mitochondrial OS=Mus musculus GN=Oxct1 PE=1 SV=1",1.183,0.941,1.122,0.87,1.012,0.938,1.471,1.085,0.89,0.816,0.242450074,-0.087733372,0.166072676,-0.200912694,0.01720929,-0.092340172,0.556797247,0.117695043,-0.168122759,-0.293358943,0.027417195,0.024134083,-0.003283112,0.985159738,0.996888403
P05202,"Aspartate aminotransferase, mitochondrial OS=Mus musculus GN=Got2 PE=1 SV=1",0.917,1.043,0.902,0.927,1.03,0.794,1.088,1.196,0.962,0.828,-0.125006361,0.060739158,-0.148800661,-0.109358756,0.042644337,-0.332789088,0.121678557,0.25821739,-0.055891201,-0.272297327,-0.055956457,-0.056216334,-0.000259877,0.998367327,0.99892267
P08249,"Malate dehydrogenase, mitochondrial OS=Mus musculus GN=Mdh2 PE=1 SV=3",0.889,0.969,0.932,0.738,1.05,0.862,1.135,0.926,0.865,0.797,-0.169744676,-0.045431429,-0.10159814,-0.438307279,0.070389328,-0.214240226,0.182692298,-0.110915901,-0.209227962,-0.327348371,-0.136938439,-0.135808032,0.001130407,0.992799248,0.99892267
P12658,Calbindin OS=Mus musculus GN=Calb1 PE=1 SV=2,0.77,0.827,0.944,1.55,0.879,0.847,0.995,0.946,1.073,0.956,-0.377069649,-0.274040765,-0.083141235,0.632268215,-0.18606493,-0.239566125,-0.007231569,-0.080087911,0.101650076,-0.064917477,-0.057609673,-0.058030601,-0.000420928,0.99830032,0.99892267
P13634,Carbonic anhydrase 1 OS=Mus musculus GN=Ca1 PE=1 SV=4,1.217,1.36,1.234,0.569,0.863,1.179,0.703,1.475,1.033,0.793,0.283329168,0.443606651,0.303342394,-0.813499442,-0.212567535,0.237563718,-0.508403406,0.560714954,0.046840254,-0.334607229,0.000842247,0.000421658,-0.000420589,0.99892267,0.99892267
P28474,Alcohol dehydrogenase class-3 OS=Mus musculus GN=Adh5 PE=1 SV=3,1.083,1.033,1.017,1.026,0.89,1.029,1.033,0.929,0.984,1.071,0.115033243,0.046840254,0.024319679,0.037030731,-0.168122759,0.041242982,0.046840254,-0.106249498,-0.023269779,0.09895848,0.01102023,0.011504488,0.000484258,0.993681472,0.99892267
Q8R050,Eukaryotic peptide chain release factor GTP-binding subunit ERF3A OS=Mus musculus GN=Gspt1 PE=1 SV=2,1.065,0.72,0.902,1.247,1.489,0.9,0.831,1.161,1.223,1.213,0.09085343,-0.473931188,-0.148800661,0.318461465,0.574343754,-0.152003093,-0.267079618,0.215367972,0.290424404,0.27857955,0.07218536,0.073057843,0.000872483,0.996897615,0.99892267
Q9QXN5,Inositol oxygenase OS=Mus musculus GN=Miox PE=1 SV=2,0.956,0.895,0.892,0.83,1.114,0.858,0.808,0.978,1.162,0.893,-0.064917477,-0.160040413,-0.164884385,-0.268816758,0.155749233,-0.220950447,-0.307572802,-0.03209363,0.216610069,-0.16326792,-0.10058196,-0.101454946,-0.000872986,0.994193934,0.99892267
