# Supplementary material for: Proteomic analysis reveals co-ordinated alterations in protein synthesis and degradation pathways in LRRK2 knockout mice
Source: Hum Mol Genet. 2018 Jun 18;27(18):3257–71. doi: 10.1093/hmg/ddy232 (PMC6121185; doi:10.1093/hmg/ddy232)
Supplement: Supplementary Data [file ddy232_supp.zip › Supplementary Table 4_LRRK2-G2019S microsomal fractions.xls]

Accession,Description,WT1,WT2,WT3,WT4,WT5,KI1,KI2,KI3,KI4,KI5,logWT1,logWT2,logWT3,logWT4,logWT5,logKI1,logKI2,logKI3,logKI4,logKI5,WelchTtest,BH.P,MeanlogWT,MeanlogKI,Log2FoldChangeKIoverWT,Description
P35564,Calnexin OS=Mus musculus GN=Canx PE=1 SV=1,0.895,0.895,1.047,0.895,0.895,1.175,1.201,1.047,1.175,1.201,-0.160040413,-0.160040413,0.066261442,-0.160040413,-0.160040413,0.232660757,0.264236151,0.066261442,0.232660757,0.264236151,0.000594391,0.070058635,-0.114780042,0.212011052,0.326791094,Calnexin OS=Mus musculus GN=Canx PE=1 SV=1
Q8JZZ0,UDP-glucuronosyltransferase 3A2 OS=Mus musculus GN=Ugt3a2 PE=1 SV=2,0.659,0.676,0.877,0.659,0.676,1.053,1.13,0.877,1.053,1.13,-0.60164963,-0.564904848,-0.189351252,-0.60164963,-0.564904848,0.074505436,0.176322773,-0.189351252,0.074505436,0.176322773,0.000655583,0.070058635,-0.504492042,0.062461033,0.566953075,UDP-glucuronosyltransferase 3A2 OS=Mus musculus GN=Ugt3a2 PE=1 SV=2
Q8VCT4,Carboxylesterase 1D OS=Mus musculus GN=Ces1d PE=1 SV=1,0.576,0.635,0.874,0.576,0.635,1.22,1.141,0.874,1.22,1.141,-0.795859283,-0.655171503,-0.194294815,-0.795859283,-0.655171503,0.286881148,0.190298792,-0.194294815,0.286881148,0.190298792,0.000731802,0.070058635,-0.619271277,0.152013013,0.77128429,Carboxylesterase 1D OS=Mus musculus GN=Ces1d PE=1 SV=1
P13020,Gelsolin OS=Mus musculus GN=Gsn PE=1 SV=3,1.112,1.112,0.991,1.112,1.112,0.83,0.828,0.991,0.83,0.828,0.153156788,0.153156788,-0.013043037,0.153156788,0.153156788,-0.268816758,-0.272297327,-0.013043037,-0.268816758,-0.272297327,0.000951048,0.070058635,0.119916823,-0.219054241,-0.338971064,Gelsolin OS=Mus musculus GN=Gsn PE=1 SV=3
Q9WV80,Sorting nexin-1 OS=Mus musculus GN=Snx1 PE=1 SV=1,1.206,1.186,1.031,1.206,1.186,0.871,0.947,1.031,0.871,0.947,0.270229907,0.24610401,0.044044333,0.270229907,0.24610401,-0.199255376,-0.078563669,0.044044333,-0.199255376,-0.078563669,0.000976567,0.070058635,0.215342433,-0.102318751,-0.317661185,Sorting nexin-1 OS=Mus musculus GN=Snx1 PE=1 SV=1
P14211,Calreticulin OS=Mus musculus GN=Calr PE=1 SV=1,0.906,0.848,0.986,0.906,0.848,1.116,1.097,0.986,1.116,1.097,-0.142417045,-0.23786383,-0.020340448,-0.142417045,-0.23786383,0.158337027,0.133563526,-0.020340448,0.158337027,0.133563526,0.000979471,0.070058635,-0.15618044,0.112692132,0.268872571,Calreticulin OS=Mus musculus GN=Calr PE=1 SV=1
P19096,Fatty acid synthase OS=Mus musculus GN=Fasn PE=1 SV=2,1.446,1.141,0.897,1.446,1.141,0.584,0.62,0.897,0.584,0.62,0.532067552,0.190298792,-0.15682011,0.532067552,0.190298792,-0.775959726,-0.689659879,-0.15682011,-0.775959726,-0.689659879,0.001037041,0.070058635,0.257582516,-0.617611864,-0.87519438,Fatty acid synthase OS=Mus musculus GN=Fasn PE=1 SV=2
P01837,Ig kappa chain C region OS=Mus musculus GN=Igkc PE=1 SV=1,1.25,1.093,0.91,1.25,1.093,0.656,0.737,0.91,0.656,0.737,0.321928095,0.128293401,-0.13606155,0.321928095,0.128293401,-0.60823228,-0.440263476,-0.13606155,-0.60823228,-0.440263476,0.00109056,0.070058635,0.152876288,-0.446610612,-0.599486901,Ig kappa chain C region OS=Mus musculus PE=1 SV=1
Q9JKW0,ADP-ribosylation factor-like protein 6-interacting protein 1 OS=Mus musculus GN=Arl6ip1 PE=1 SV=1,0.655,0.644,0.888,0.655,0.644,1.488,1.277,0.888,1.488,1.277,-0.610433188,-0.634867407,-0.171368418,-0.610433188,-0.634867407,0.573374526,0.352758525,-0.171368418,0.573374526,0.352758525,0.001129348,0.070058635,-0.532393922,0.336179537,0.868573458,ADP-ribosylation factor-like protein 6-interacting protein 1 OS=Mus musculus GN=Arl6ip1 PE=1 SV=1
Q61767,3 beta-hydroxysteroid dehydrogenase type 4 OS=Mus musculus GN=Hsd3b4 PE=2 SV=3,1.704,1.541,1.159,1.704,1.541,0.825,0.98,1.159,0.825,0.98,0.768925336,0.623866862,0.212880566,0.768925336,0.623866862,-0.277533976,-0.029146346,0.212880566,-0.277533976,-0.029146346,0.001155411,0.070058635,0.599692992,-0.080096016,-0.679789008,3 beta-hydroxysteroid dehydrogenase type 4 OS=Mus musculus GN=Hsd3b4 PE=2 SV=3
O54749,Cytochrome P450 2J5 OS=Mus musculus GN=Cyp2j5 PE=1 SV=1,0.646,0.772,0.866,0.646,0.772,1.234,1.241,0.866,1.234,1.241,-0.63039393,-0.373327247,-0.20756107,-0.63039393,-0.373327247,0.303342394,0.311503115,-0.20756107,0.303342394,0.311503115,0.001352265,0.070058635,-0.443000685,0.20442599,0.647426674,Cytochrome P450 2J5 OS=Mus musculus GN=Cyp2j5 PE=1 SV=1
Q9CZ44,NSFL1 cofactor p47 OS=Mus musculus GN=Nsfl1c PE=1 SV=1,1.441,1.362,1.295,1.441,1.362,1.13,1.117,1.295,1.13,1.117,0.527070336,0.445726703,0.372952098,0.527070336,0.445726703,0.176322773,0.159629186,0.372952098,0.176322773,0.159629186,0.001355448,0.070058635,0.463709235,0.208971203,-0.254738032,NSFL1 cofactor p47 OS=Mus musculus GN=Nsfl1c PE=1 SV=1
P62962,Profilin-1 OS=Mus musculus GN=Pfn1 PE=1 SV=2,1.353,1.346,1.188,1.353,1.346,0.989,1.088,1.188,0.989,1.088,0.436161839,0.42867841,0.248534836,0.436161839,0.42867841,-0.015957574,0.121678557,0.248534836,-0.015957574,0.121678557,0.001507047,0.070058635,0.395643067,0.09199536,-0.303647706,Profilin-1 OS=Mus musculus GN=Pfn1 PE=1 SV=2
P15392,Cytochrome P450 2A4 OS=Mus musculus GN=Cyp2a4 PE=2 SV=3,0.734,0.714,1.034,0.734,0.714,1.147,1.353,1.034,1.147,1.353,-0.446148032,-0.486004021,0.048236186,-0.446148032,-0.486004021,0.197865391,0.436161839,0.048236186,0.197865391,0.436161839,0.001544561,0.070058635,-0.363213584,0.263258129,0.626471713,Cytochrome P450 2A4 OS=Mus musculus GN=Cyp2a4 PE=2 SV=3
Q99KN9,Clathrin interactor 1 OS=Mus musculus GN=Clint1 PE=1 SV=2,1.056,1.105,0.984,1.056,1.105,0.874,0.827,0.984,0.874,0.827,0.078609835,0.14404637,-0.023269779,0.078609835,0.14404637,-0.194294815,-0.274040765,-0.023269779,-0.194294815,-0.274040765,0.001547512,0.070058635,0.084408526,-0.191988188,-0.276396714,Clathrin interactor 1 OS=Mus musculus GN=Clint1 PE=1 SV=2
Q91WT9,Cystathionine beta-synthase OS=Mus musculus GN=Cbs PE=1 SV=3,0.662,0.701,0.946,0.662,0.701,1.147,1.12,0.946,1.147,1.12,-0.595096878,-0.512513651,-0.080087911,-0.595096878,-0.512513651,0.197865391,0.163498732,-0.080087911,0.197865391,0.163498732,0.001591184,0.070058635,-0.459061794,0.128528067,0.587589861,Cystathionine beta-synthase OS=Mus musculus GN=Cbs PE=1 SV=3
P50285,Dimethylaniline monooxygenase [N-oxide-forming] 1 OS=Mus musculus GN=Fmo1 PE=1 SV=1,0.754,0.87,0.925,0.754,0.87,1.15,1.157,0.925,1.15,1.157,-0.407363571,-0.200912694,-0.112474729,-0.407363571,-0.200912694,0.201633861,0.210388864,-0.112474729,0.201633861,0.210388864,0.001633685,0.070058635,-0.265805452,0.142314144,0.408119596,Dimethylaniline monooxygenase [N-oxide-forming] 1 OS=Mus musculus GN=Fmo1 PE=1 SV=1
Q91XE4,N-acyl-aromatic-L-amino acid amidohydrolase (carboxylate-forming) OS=Mus musculus GN=Acy3 PE=1 SV=1,0.807,0.931,1.033,0.807,0.931,1.305,1.207,1.033,1.305,1.207,-0.309359421,-0.103146927,0.046840254,-0.309359421,-0.103146927,0.384049807,0.271425676,0.046840254,0.384049807,0.271425676,0.001717581,0.070058635,-0.155634488,0.271558244,0.427192732,N-acyl-aromatic-L-amino acid amidohydrolase (carboxylate-forming) OS=Mus musculus GN=Acy3 PE=1 SV=1
Q8VDJ3,Vigilin OS=Mus musculus GN=Hdlbp PE=1 SV=1,0.993,0.996,1.034,0.993,0.996,1.089,1.118,1.034,1.089,1.118,-0.010134377,-0.005782353,0.048236186,-0.010134377,-0.005782353,0.123003954,0.160920188,0.048236186,0.123003954,0.160920188,0.001986324,0.070058635,0.003280545,0.123216894,0.119936349,Vigilin OS=Mus musculus GN=Hdlbp PE=1 SV=1
Q9D1A2,Cytosolic non-specific dipeptidase OS=Mus musculus GN=Cndp2 PE=1 SV=1,1.026,0.911,1.106,1.026,0.911,1.248,1.311,1.106,1.248,1.311,0.037030731,-0.134477041,0.145351386,0.037030731,-0.134477041,0.319617934,0.390667686,0.145351386,0.319617934,0.390667686,0.001997434,0.070058635,-0.009908247,0.313184525,0.323092772,Cytosolic non-specific dipeptidase OS=Mus musculus GN=Cndp2 PE=1 SV=1
Q61584,Fragile X mental retardation syndrome-related protein 1 OS=Mus musculus GN=Fxr1 PE=1 SV=2,0.903,0.92,0.821,0.903,0.92,0.71,0.663,0.821,0.71,0.663,-0.147202107,-0.120294234,-0.284545873,-0.147202107,-0.120294234,-0.49410907,-0.592919225,-0.284545873,-0.49410907,-0.592919225,0.00200514,0.070058635,-0.163907711,-0.491720493,-0.327812782,Fragile X mental retardation syndrome-related protein 1 OS=Mus musculus GN=Fxr1 PE=1 SV=2
Q8BWN8,Acyl-coenzyme A thioesterase 4 OS=Mus musculus GN=Acot4 PE=1 SV=1,1.365,1.266,1.165,1.365,1.266,1.046,1.089,1.165,1.046,1.089,0.448900951,0.340277405,0.220329955,0.448900951,0.340277405,0.064882852,0.123003954,0.220329955,0.064882852,0.123003954,0.002207973,0.070058635,0.359737333,0.119220713,-0.24051662,Acyl-coenzyme A thioesterase 4 OS=Mus musculus GN=Acot4 PE=1 SV=1
P19324,Serpin H1 OS=Mus musculus GN=Serpinh1 PE=1 SV=3,0.98,0.95,1.015,0.98,0.95,1.072,1.038,1.015,1.072,1.038,-0.029146346,-0.074000581,0.021479727,-0.029146346,-0.074000581,0.100304906,0.053806444,0.021479727,0.100304906,0.053806444,0.002399083,0.070058635,-0.036962825,0.065940485,0.102903311,Serpin H1 OS=Mus musculus GN=Serpinh1 PE=1 SV=3
P56402,Aquaporin-2 OS=Mus musculus GN=Aqp2 PE=1 SV=2,1.31,1.204,0.924,1.31,1.204,0.817,0.779,0.924,0.817,0.779,0.389566812,0.267835392,-0.114035243,0.389566812,0.267835392,-0.291592017,-0.360304767,-0.114035243,-0.291592017,-0.360304767,0.002501438,0.070058635,0.240153833,-0.283565762,-0.523719595,Aquaporin-2 OS=Mus musculus GN=Aqp2 PE=1 SV=2
Q91WG0,Acylcarnitine hydrolase OS=Mus musculus GN=Ces2c PE=1 SV=1,0.604,0.64,0.955,0.604,0.64,1.272,1.012,0.955,1.272,1.012,-0.727379545,-0.64385619,-0.066427362,-0.727379545,-0.64385619,0.347098671,0.01720929,-0.066427362,0.347098671,0.01720929,0.002532199,0.070058635,-0.561779766,0.132437712,0.694217478,Acylcarnitine hydrolase OS=Mus musculus GN=Ces2c PE=1 SV=1
P62821,Ras-related protein Rab-1A OS=Mus musculus GN=Rab1A PE=1 SV=3,1.1,1.145,1.025,1.1,1.145,1.001,0.953,1.025,1.001,0.953,0.137503524,0.195347598,0.03562391,0.137503524,0.195347598,0.001441974,-0.069451881,0.03562391,0.001441974,-0.069451881,0.002686192,0.070058635,0.140265231,-0.020079181,-0.160344412,Ras-related protein Rab-1A OS=Mus musculus GN=Rab1A PE=1 SV=3
Q99L47,Hsc70-interacting protein OS=Mus musculus GN=St13 PE=1 SV=1,1.174,1.088,0.993,1.174,1.088,0.919,0.817,0.993,0.919,0.817,0.231432408,0.121678557,-0.010134377,0.231432408,0.121678557,-0.121863233,-0.291592017,-0.010134377,-0.121863233,-0.291592017,0.002701895,0.070058635,0.139217511,-0.167408975,-0.306626486,Hsc70-interacting protein OS=Mus musculus GN=St13 PE=1 SV=1
Q9JJI8,60S ribosomal protein L38 OS=Mus musculus GN=Rpl38 PE=1 SV=3,0.709,0.672,0.964,0.709,0.672,1.112,1.115,0.964,1.112,1.115,-0.496142467,-0.573466862,-0.052894948,-0.496142467,-0.573466862,0.153156788,0.15704371,-0.052894948,0.153156788,0.15704371,0.00279729,0.070058635,-0.438422721,0.11350121,0.551923931,60S ribosomal protein L38 OS=Mus musculus GN=Rpl38 PE=1 SV=3
O70325,"Phospholipid hydroperoxide glutathione peroxidase, mitochondrial OS=Mus musculus GN=Gpx4 PE=1 SV=4",0.557,0.757,0.931,0.557,0.757,1.216,1.329,0.931,1.216,1.329,-0.844250767,-0.401634795,-0.103146927,-0.844250767,-0.401634795,0.282143229,0.410341105,-0.103146927,0.282143229,0.410341105,0.002840181,0.070058635,-0.51898361,0.256364348,0.775347958,"Phospholipid hydroperoxide glutathione peroxidase, mitochondrial OS=Mus musculus GN=Gpx4 PE=1 SV=4"
Q9D855,Cytochrome b-c1 complex subunit 7 OS=Mus musculus GN=Uqcrb PE=1 SV=3,0.959,0.993,0.921,0.959,0.993,0.854,0.898,0.921,0.854,0.898,-0.06039728,-0.010134377,-0.118726939,-0.06039728,-0.010134377,-0.227692025,-0.15521265,-0.118726939,-0.227692025,-0.15521265,0.00298074,0.070058635,-0.051958051,-0.176907258,-0.124949207,Cytochrome b-c1 complex subunit 7 OS=Mus musculus GN=Uqcrb PE=1 SV=3
P42125,"Enoyl-CoA delta isomerase 1, mitochondrial OS=Mus musculus GN=Eci1 PE=1 SV=2",0.999,1.005,0.922,0.999,1.005,0.794,0.748,0.922,0.794,0.748,-0.001443417,0.007195501,-0.117161344,-0.001443417,0.007195501,-0.332789088,-0.418889825,-0.117161344,-0.332789088,-0.418889825,0.003104399,0.070058635,-0.021131435,-0.324103834,-0.302972399,"Enoyl-CoA delta isomerase 1, mitochondrial OS=Mus musculus GN=Eci1 PE=1 SV=2"
P09103,Protein disulfide-isomerase OS=Mus musculus GN=P4hb PE=1 SV=2,0.792,0.792,0.967,0.792,0.792,1.079,0.988,0.967,1.079,0.988,-0.336427665,-0.336427665,-0.048412205,-0.336427665,-0.336427665,0.109694865,-0.017417053,-0.048412205,0.109694865,-0.017417053,0.003106468,0.070058635,-0.278824573,0.027228684,0.306053257,Protein disulfide-isomerase OS=Mus musculus GN=P4hb PE=1 SV=2
Q91WR5,Aldo-keto reductase family 1 member C21 OS=Mus musculus GN=Akr1c21 PE=1 SV=2,0.822,0.886,0.961,0.822,0.886,1.331,1.225,0.961,1.331,1.225,-0.282789701,-0.174621396,-0.057391664,-0.282789701,-0.174621396,0.412510571,0.292781749,-0.057391664,0.412510571,0.292781749,0.003148017,0.070058635,-0.194442772,0.270638595,0.465081367,Aldo-keto reductase family 1 member C21 OS=Mus musculus GN=Akr1c21 PE=1 SV=2
Q9D6Y7,Mitochondrial peptide methionine sulfoxide reductase OS=Mus musculus GN=Msra PE=1 SV=1,1.193,1.226,1.109,1.193,1.226,1.058,1.079,1.109,1.058,1.079,0.254594043,0.293958979,0.149259365,0.254594043,0.293958979,0.081339627,0.109694865,0.149259365,0.081339627,0.109694865,0.003199931,0.070058635,0.249273082,0.10626567,-0.143007412,Mitochondrial peptide methionine sulfoxide reductase OS=Mus musculus GN=Msra PE=1 SV=1
Q01768,Nucleoside diphosphate kinase B OS=Mus musculus GN=Nme2 PE=1 SV=1,0.891,0.949,1.004,0.891,0.949,1.229,1.125,1.004,1.229,1.125,-0.166502663,-0.075520008,0.005759269,-0.166502663,-0.075520008,0.297484916,0.169925001,0.005759269,0.297484916,0.169925001,0.003207791,0.070058635,-0.095657215,0.188115821,0.283773035,Nucleoside diphosphate kinase B OS=Mus musculus GN=Nme2 PE=1 SV=1
Q9QXD1,Peroxisomal acyl-coenzyme A oxidase 2 OS=Mus musculus GN=Acox2 PE=1 SV=2,1.09,1.284,1.007,1.09,1.284,0.886,0.781,1.007,0.886,0.781,0.124328135,0.360645202,0.010063683,0.124328135,0.360645202,-0.174621396,-0.356605547,0.010063683,-0.174621396,-0.356605547,0.003266983,0.070058635,0.196002071,-0.210478041,-0.406480112,Peroxisomal acyl-coenzyme A oxidase 2 OS=Mus musculus GN=Acox2 PE=1 SV=2
P97449,Aminopeptidase N OS=Mus musculus GN=Anpep PE=1 SV=4,1.347,1.122,0.966,1.347,1.122,0.809,0.819,0.966,0.809,0.819,0.429749851,0.166072676,-0.049904906,0.429749851,0.166072676,-0.305788392,-0.288064643,-0.049904906,-0.305788392,-0.288064643,0.003488295,0.072782804,0.22834803,-0.247522195,-0.475870225,Aminopeptidase N OS=Mus musculus GN=Anpep PE=1 SV=4
P80317,T-complex protein 1 subunit zeta OS=Mus musculus GN=Cct6a PE=1 SV=3,1.134,1.092,1.091,1.134,1.092,1.022,1.032,1.091,1.022,1.032,0.18142064,0.126972856,0.125651102,0.18142064,0.126972856,0.031395196,0.045442971,0.125651102,0.031395196,0.045442971,0.003677546,0.07471225,0.148487619,0.055865487,-0.092622132,T-complex protein 1 subunit zeta OS=Mus musculus GN=Cct6a PE=1 SV=3
P00329,Alcohol dehydrogenase 1 OS=Mus musculus GN=Adh1 PE=1 SV=2,0.709,0.788,1.176,0.709,0.788,1.36,1.434,1.176,1.36,1.434,-0.496142467,-0.343732465,0.23388806,-0.496142467,-0.343732465,0.443606651,0.520045024,0.23388806,0.443606651,0.520045024,0.003800292,0.075226293,-0.289172361,0.432238282,0.721410643,Alcohol dehydrogenase 1 OS=Mus musculus GN=Adh1 PE=1 SV=2
P19157,Glutathione S-transferase P 1 OS=Mus musculus GN=Gstp1 PE=1 SV=2,0.978,0.855,1.055,0.978,0.855,1.254,1.143,1.055,1.254,1.143,-0.03209363,-0.226003675,0.077242999,-0.03209363,-0.226003675,0.326537348,0.192825404,0.077242999,0.326537348,0.192825404,0.003950953,0.076253393,-0.087790322,0.223193701,0.310984023,Glutathione S-transferase P 1 OS=Mus musculus GN=Gstp1 PE=1 SV=2
P43274,Histone H1.4 OS=Mus musculus GN=Hist1h1e PE=1 SV=2,1.08,0.905,0.717,1.08,0.905,0.636,0.592,0.717,0.636,0.592,0.111031312,-0.144010303,-0.479954976,0.111031312,-0.144010303,-0.652901329,-0.756330919,-0.479954976,-0.652901329,-0.756330919,0.004356793,0.082035224,-0.109182592,-0.659683894,-0.550501303,Histone H1.4 OS=Mus musculus GN=Hist1h1e PE=1 SV=2
Q3TLP5,"Enoyl-CoA hydratase domain-containing protein 2, mitochondrial OS=Mus musculus GN=Echdc2 PE=1 SV=2",1.174,1.116,1.09,1.174,1.116,0.964,1.027,1.09,0.964,1.027,0.231432408,0.158337027,0.124328135,0.231432408,0.158337027,-0.052894948,0.038436182,0.124328135,-0.052894948,0.038436182,0.004938932,0.090782274,0.180773401,0.019082121,-0.16169128,"Enoyl-CoA hydratase domain-containing protein 2, mitochondrial OS=Mus musculus GN=Echdc2 PE=1 SV=2"
Q6ZQM8,UDP-glucuronosyltransferase 1-7C OS=Mus musculus GN=Ugt1a7c PE=1 SV=1,0.456,0.495,1.064,0.456,0.495,1.297,1.393,1.064,1.297,1.393,-1.13289427,-1.01449957,0.089498151,-1.13289427,-1.01449957,0.37517848,0.478195258,0.089498151,0.37517848,0.478195258,0.005160327,0.091615486,-0.841057906,0.359249125,1.200307031,UDP-glucuronosyltransferase 1-7C OS=Mus musculus GN=Ugt1a7c PE=1 SV=1
Q91YI0,Argininosuccinate lyase OS=Mus musculus GN=Asl PE=1 SV=1,1.366,1.295,1.159,1.366,1.295,1.079,1.142,1.159,1.079,1.142,0.449957484,0.372952098,0.212880566,0.449957484,0.372952098,0.109694865,0.191562651,0.212880566,0.109694865,0.191562651,0.005221608,0.091615486,0.371739946,0.16307912,-0.208660826,Argininosuccinate lyase OS=Mus musculus GN=Asl PE=1 SV=1
P27773,Protein disulfide-isomerase A3 OS=Mus musculus GN=Pdia3 PE=1 SV=2,0.911,0.968,1.079,0.911,0.968,1.089,1.166,1.079,1.089,1.166,-0.134477041,-0.046921047,0.109694865,-0.134477041,-0.046921047,0.123003954,0.221567789,0.109694865,0.123003954,0.221567789,0.005647534,0.094749404,-0.050620262,0.15976767,0.210387932,Protein disulfide-isomerase A3 OS=Mus musculus GN=Pdia3 PE=1 SV=2
Q99PG0,Arylacetamide deacetylase OS=Mus musculus GN=Aadac PE=1 SV=3,0.692,0.862,0.974,0.692,0.862,1.191,1.103,0.974,1.191,1.103,-0.531156057,-0.214240226,-0.038006323,-0.531156057,-0.214240226,0.252173413,0.141432791,-0.038006323,0.252173413,0.141432791,0.005936015,0.094749404,-0.305759778,0.149841217,0.455600995,Arylacetamide deacetylase OS=Mus musculus GN=Aadac PE=1 SV=3
Q9WVM8,"Kynurenine/alpha-aminoadipate aminotransferase, mitochondrial OS=Mus musculus GN=Aadat PE=1 SV=1",1.595,1.857,0.706,1.595,1.857,0.693,0.5,0.706,0.693,0.5,0.673556424,0.892973815,-0.502259911,0.673556424,0.892973815,-0.529072743,-1,-0.502259911,-0.529072743,-1,0.005989233,0.094749404,0.526160113,-0.712081079,-1.238241193,"Kynurenine/alpha-aminoadipate aminotransferase, mitochondrial OS=Mus musculus GN=Aadat PE=1 SV=1"
Q61847,Meprin A subunit beta OS=Mus musculus GN=Mep1b PE=1 SV=2,1.125,1.047,1.036,1.125,1.047,0.834,0.814,1.036,0.834,0.814,0.169925001,0.066261442,0.051024003,0.169925001,0.066261442,-0.261880711,-0.2968993,0.051024003,-0.261880711,-0.2968993,0.006033363,0.094749404,0.104679378,-0.213307204,-0.317986582,Meprin A subunit beta OS=Mus musculus GN=Mep1b PE=1 SV=2
Q9Z0K8,Pantetheinase OS=Mus musculus GN=Vnn1 PE=1 SV=3,0.989,0.933,1.044,0.989,0.933,1.087,1.092,1.044,1.087,1.092,-0.015957574,-0.100051014,0.062121712,-0.015957574,-0.100051014,0.12035194,0.126972856,0.062121712,0.12035194,0.126972856,0.006086814,0.094749404,-0.033979093,0.111354261,0.145333354,Pantetheinase OS=Mus musculus GN=Vnn1 PE=1 SV=3
Q9Z2W0,Aspartyl aminopeptidase OS=Mus musculus GN=Dnpep PE=1 SV=2,1.109,1.245,1.096,1.109,1.245,0.994,0.907,1.096,0.994,0.907,0.149259365,0.316145742,0.132247798,0.149259365,0.316145742,-0.008682243,-0.140825544,0.132247798,-0.008682243,-0.140825544,0.00625871,0.094749404,0.212611602,-0.033353555,-0.245965158,Aspartyl aminopeptidase OS=Mus musculus GN=Dnpep PE=1 SV=2
Q9Z2J0,Solute carrier family 23 member 1 OS=Mus musculus GN=Slc23a1 PE=1 SV=2,1.544,1.271,0.751,1.544,1.271,0.732,0.578,0.751,0.732,0.578,0.626672753,0.34596403,-0.413115187,0.626672753,0.34596403,-0.450084446,-0.790858602,-0.413115187,-0.450084446,-0.790858602,0.006444898,0.094749404,0.306431676,-0.579000257,-0.885431932,Solute carrier family 23 member 1 OS=Mus musculus GN=Slc23a1 PE=1 SV=2
Q3TNA1,Xylulose kinase OS=Mus musculus GN=Xylb PE=1 SV=1,0.923,1.032,1.048,0.923,1.032,1.362,1.499,1.048,1.362,1.499,-0.115597447,0.045442971,0.067638717,-0.115597447,0.045442971,0.445726703,0.584000383,0.067638717,0.445726703,0.584000383,0.006540194,0.094749404,-0.014534047,0.425418578,0.439952625,Xylulose kinase OS=Mus musculus GN=Xylb PE=1 SV=1
Q61990,Poly(rC)-binding protein 2 OS=Mus musculus GN=Pcbp2 PE=1 SV=1,0.698,0.614,0.921,0.698,0.614,1.041,1.007,0.921,1.041,1.007,-0.518701058,-0.703689439,-0.118726939,-0.518701058,-0.703689439,0.057970069,0.010063683,-0.118726939,0.057970069,0.010063683,0.006563557,0.094749404,-0.512701587,0.003468113,0.5161697,Poly(rC)-binding protein 2 OS=Mus musculus GN=Pcbp2 PE=1 SV=1
P62242,40S ribosomal protein S8 OS=Mus musculus GN=Rps8 PE=1 SV=2,0.841,0.783,0.833,0.841,0.783,0.905,0.937,0.833,0.905,0.937,-0.249822294,-0.352915787,-0.263611599,-0.249822294,-0.352915787,-0.144010303,-0.093879047,-0.263611599,-0.144010303,-0.093879047,0.006627549,0.094749404,-0.293817552,-0.14787806,0.145939492,40S ribosomal protein S8 OS=Mus musculus GN=Rps8 PE=1 SV=2
P01887,Beta-2-microglobulin OS=Mus musculus GN=B2m PE=1 SV=2,0.701,0.694,0.64,0.701,0.694,0.649,0.608,0.64,0.649,0.608,-0.512513651,-0.526992432,-0.64385619,-0.512513651,-0.526992432,-0.623709617,-0.717856771,-0.64385619,-0.623709617,-0.717856771,0.006762992,0.094927815,-0.544573671,-0.665397793,-0.120824122,Beta-2-microglobulin OS=Mus musculus GN=B2m PE=1 SV=2
Q9CQR2,40S ribosomal protein S21 OS=Mus musculus GN=Rps21 PE=1 SV=1,0.944,1.05,0.812,0.944,1.05,0.689,0.817,0.812,0.689,0.817,-0.083141235,0.070389328,-0.300448367,-0.083141235,0.070389328,-0.537424112,-0.291592017,-0.300448367,-0.537424112,-0.291592017,0.007089044,0.097409918,-0.065190436,-0.391696125,-0.326505689,40S ribosomal protein S21 OS=Mus musculus GN=Rps21 PE=1 SV=1
Q64462,Cytochrome P450 4B1 OS=Mus musculus GN=Cyp4b1 PE=1 SV=1,0.374,0.376,1.127,0.374,0.376,1.421,1.433,1.127,1.421,1.433,-1.418889825,-1.411195433,0.172487516,-1.418889825,-1.411195433,0.506906555,0.51903861,0.172487516,0.506906555,0.51903861,0.007209914,0.097409918,-1.0975366,0.444875569,1.542412169,Cytochrome P450 4B1 OS=Mus musculus GN=Cyp4b1 PE=1 SV=1
P56395,Cytochrome b5 OS=Mus musculus GN=Cyb5a PE=1 SV=2,0.409,0.433,0.923,0.409,0.433,1.074,1.102,0.923,1.074,1.102,-1.289827252,-1.20756107,-0.115597447,-1.289827252,-1.20756107,0.102993993,0.140124224,-0.115597447,0.102993993,0.140124224,0.00744219,0.097409918,-1.022074818,0.074127797,1.096202616,Cytochrome b5 OS=Mus musculus GN=Cyb5a PE=1 SV=2
P62702,"40S ribosomal protein S4, X isoform OS=Mus musculus GN=Rps4x PE=1 SV=2",0.872,0.781,0.877,0.872,0.781,1.015,1.134,0.877,1.015,1.134,-0.19759996,-0.356605547,-0.189351252,-0.19759996,-0.356605547,0.021479727,0.18142064,-0.189351252,0.021479727,0.18142064,0.007554101,0.097409918,-0.259552453,0.043289896,0.30284235,"40S ribosomal protein S4, X isoform OS=Mus musculus GN=Rps4x PE=1 SV=2"
P70441,Na(+)/H(+) exchange regulatory cofactor NHE-RF1 OS=Mus musculus GN=Slc9a3r1 PE=1 SV=3,1.285,1.263,1.194,1.285,1.263,0.865,0.864,1.194,0.865,0.864,0.361768359,0.336854639,0.255802837,0.361768359,0.336854639,-0.209227962,-0.210896782,0.255802837,-0.209227962,-0.210896782,0.007570719,0.097409918,0.330609767,-0.11688933,-0.447499097,Na(+)/H(+) exchange regulatory cofactor NHE-RF1 OS=Mus musculus GN=Slc9a3r1 PE=1 SV=3
P68368,Tubulin alpha-4A chain OS=Mus musculus GN=Tuba4a PE=1 SV=1,1.084,1.254,1.12,1.084,1.254,0.935,0.954,1.12,0.935,0.954,0.116364757,0.326537348,0.163498732,0.116364757,0.326537348,-0.09696173,-0.067938829,0.163498732,-0.09696173,-0.067938829,0.007999377,0.101073545,0.209860588,-0.033260477,-0.243121066,Tubulin alpha-4A chain OS=Mus musculus GN=Tuba4a PE=1 SV=1
Q61171,Peroxiredoxin-2 OS=Mus musculus GN=Prdx2 PE=1 SV=3,0.922,0.89,0.935,0.922,0.89,1.09,1.031,0.935,1.09,1.031,-0.117161344,-0.168122759,-0.09696173,-0.117161344,-0.168122759,0.124328135,0.044044333,-0.09696173,0.124328135,0.044044333,0.008224266,0.101073545,-0.133505987,0.047956641,0.181462628,Peroxiredoxin-2 OS=Mus musculus GN=Prdx2 PE=1 SV=3
P16460,Argininosuccinate synthase OS=Mus musculus GN=Ass1 PE=1 SV=1,0.727,0.893,1.072,0.727,0.893,1.249,1.175,1.072,1.249,1.175,-0.459972731,-0.16326792,0.100304906,-0.459972731,-0.16326792,0.320773477,0.232660757,0.100304906,0.320773477,0.232660757,0.008331915,0.101073545,-0.229235279,0.241434675,0.470669954,Argininosuccinate synthase OS=Mus musculus GN=Ass1 PE=1 SV=1
Q9NYQ2,Hydroxyacid oxidase 2 OS=Mus musculus GN=Hao2 PE=1 SV=1,1.644,1.456,0.767,1.644,1.456,0.65,0.694,0.767,0.65,0.694,0.717210299,0.542010356,-0.382701517,0.717210299,0.542010356,-0.621488377,-0.526992432,-0.382701517,-0.621488377,-0.526992432,0.008379154,0.101073545,0.427147959,-0.535932627,-0.963080586,Hydroxyacid oxidase 2 OS=Mus musculus GN=Hao2 PE=1 SV=1
P97855,Ras GTPase-activating protein-binding protein 1 OS=Mus musculus GN=G3bp1 PE=1 SV=1,0.884,0.928,0.948,0.884,0.928,1.102,1.014,0.948,1.102,1.014,-0.177881725,-0.10780329,-0.077041036,-0.177881725,-0.10780329,0.140124224,0.020057652,-0.077041036,0.140124224,0.020057652,0.008713001,0.103126743,-0.129682213,0.048664543,0.178346756,Ras GTPase-activating protein-binding protein 1 OS=Mus musculus GN=G3bp1 PE=1 SV=1
P40124,Adenylyl cyclase-associated protein 1 OS=Mus musculus GN=Cap1 PE=1 SV=4,1.148,1.249,0.955,1.148,1.249,0.992,0.83,0.955,0.992,0.83,0.199122642,0.320773477,-0.066427362,0.199122642,0.320773477,-0.011587974,-0.268816758,-0.066427362,-0.011587974,-0.268816758,0.008880057,0.103126743,0.194672975,-0.125447365,-0.32012034,Adenylyl cyclase-associated protein 1 OS=Mus musculus GN=Cap1 PE=1 SV=4
Q8CIM7,Cytochrome P450 2D26 OS=Mus musculus GN=Cyp2d26 PE=1 SV=1,1.817,1.593,1.367,1.817,1.593,1.179,0.828,1.367,1.179,0.828,0.86155842,0.671746267,0.451013243,0.86155842,0.671746267,0.237563718,-0.272297327,0.451013243,0.237563718,-0.272297327,0.009240744,0.103126743,0.703524523,0.076309205,-0.627215318,Cytochrome P450 2D26 OS=Mus musculus GN=Cyp2d26 PE=1 SV=1
P07356,Annexin A2 OS=Mus musculus GN=Anxa2 PE=1 SV=2,1.122,1.091,1.054,1.122,1.091,0.99,1.051,1.054,0.99,1.051,0.166072676,0.125651102,0.075874867,0.166072676,0.125651102,-0.01449957,0.071762669,0.075874867,-0.01449957,0.071762669,0.009535508,0.103126743,0.131864485,0.038080213,-0.093784272,Annexin A2 OS=Mus musculus GN=Anxa2 PE=1 SV=2
Q64176,Carboxylesterase 1E OS=Mus musculus GN=Ces1e PE=1 SV=1,0.245,0.328,0.974,0.245,0.328,1.31,1.071,0.974,1.31,1.071,-2.029146346,-1.60823228,-0.038006323,-2.029146346,-1.60823228,0.389566812,0.09895848,-0.038006323,0.389566812,0.09895848,0.009554586,0.103126743,-1.462552715,0.187808852,1.650361567,Carboxylesterase 1E OS=Mus musculus GN=Ces1e PE=1 SV=1
P60710,"Actin, cytoplasmic 1 OS=Mus musculus GN=Actb PE=1 SV=1",1.209,1.164,1.165,1.209,1.164,1.081,1.123,1.165,1.081,1.123,0.273814245,0.219091058,0.220329955,0.273814245,0.219091058,0.112366523,0.167357928,0.220329955,0.112366523,0.167357928,0.009948403,0.103126743,0.241228112,0.155955771,-0.085272341,"Actin, cytoplasmic 1 OS=Mus musculus GN=Actb PE=1 SV=1"
P14824,Annexin A6 OS=Mus musculus GN=Anxa6 PE=1 SV=3,1.479,1.398,1.09,1.479,1.398,1.021,1.093,1.09,1.021,1.093,0.564622052,0.483364361,0.124328135,0.564622052,0.483364361,0.029982866,0.128293401,0.124328135,0.029982866,0.128293401,0.01013004,0.103126743,0.444060192,0.088176134,-0.355884058,Annexin A6 OS=Mus musculus GN=Anxa6 PE=1 SV=3
Q9DBM2,Peroxisomal bifunctional enzyme OS=Mus musculus GN=Ehhadh PE=1 SV=4,1.43,1.025,0.961,1.43,1.025,0.746,0.795,0.961,0.746,0.795,0.516015147,0.03562391,-0.057391664,0.516015147,0.03562391,-0.422752464,-0.330973234,-0.057391664,-0.422752464,-0.330973234,0.010455734,0.103126743,0.20917729,-0.312968612,-0.522145902,Peroxisomal bifunctional enzyme OS=Mus musculus GN=Ehhadh PE=1 SV=4
P62204,Calmodulin OS=Mus musculus GN=Calm1 PE=1 SV=2,1.256,1.255,1.199,1.256,1.255,0.997,0.911,1.199,0.997,0.911,0.328836464,0.327687364,0.261831659,0.328836464,0.327687364,-0.00433459,-0.134477041,0.261831659,-0.00433459,-0.134477041,0.010746577,0.103126743,0.314975863,-0.003158321,-0.318134184,Calmodulin OS=Mus musculus GN=Calm1 PE=1 SV=2
Q9DBJ1,Phosphoglycerate mutase 1 OS=Mus musculus GN=Pgam1 PE=1 SV=3,1.288,1.198,1.034,1.288,1.198,1.007,0.989,1.034,1.007,0.989,0.365132593,0.260627908,0.048236186,0.365132593,0.260627908,0.010063683,-0.015957574,0.048236186,0.010063683,-0.015957574,0.010817364,0.103126743,0.259951438,0.007289681,-0.252661757,Phosphoglycerate mutase 1 OS=Mus musculus GN=Pgam1 PE=1 SV=3
Q9JIY8,Probable N-acetyltransferase CML3 OS=Mus musculus GN=Cml3 PE=1 SV=1,0.404,0.515,1.329,0.404,0.515,1.37,1.659,1.329,1.37,1.659,-1.307572802,-0.957355663,0.410341105,-1.307572802,-0.957355663,0.454175893,0.730313886,0.410341105,0.454175893,0.730313886,0.010892469,0.103126743,-0.823903165,0.555864133,1.379767298,Probable N-acetyltransferase CML3 OS=Mus musculus GN=Cml3 PE=1 SV=1
Q9D394,Protein RUFY3 OS=Mus musculus GN=Rufy3 PE=1 SV=1,1.007,0.738,1.329,1.007,0.738,1.519,1.591,1.329,1.519,1.591,0.010063683,-0.438307279,0.410341105,0.010063683,-0.438307279,0.60312187,0.669933836,0.410341105,0.60312187,0.669933836,0.010912343,0.103126743,-0.089229217,0.591290503,0.680519721,Protein RUFY3 OS=Mus musculus GN=Rufy3 PE=1 SV=1
P45952,"Medium-chain specific acyl-CoA dehydrogenase, mitochondrial OS=Mus musculus GN=Acadm PE=1 SV=1",1.079,1.259,1.01,1.079,1.259,0.981,0.839,1.01,0.981,0.839,0.109694865,0.332278283,0.014355293,0.109694865,0.332278283,-0.027674958,-0.253257284,0.014355293,-0.027674958,-0.253257284,0.011013848,0.103126743,0.179660318,-0.109501838,-0.289162156,"Medium-chain specific acyl-CoA dehydrogenase, mitochondrial OS=Mus musculus GN=Acadm PE=1 SV=1"
Q8K2I3,Dimethylaniline monooxygenase [N-oxide-forming] 2 OS=Mus musculus GN=Fmo2 PE=1 SV=3,0.783,0.747,1.058,0.783,0.747,1.143,1.006,1.058,1.143,1.006,-0.352915787,-0.420819852,0.081339627,-0.352915787,-0.420819852,0.192825404,0.008630305,0.081339627,0.192825404,0.008630305,0.011044102,0.103126743,-0.29322633,0.096850209,0.390076539,Dimethylaniline monooxygenase [N-oxide-forming] 2 OS=Mus musculus GN=Fmo2 PE=1 SV=3
Q99L13,"3-hydroxyisobutyrate dehydrogenase, mitochondrial OS=Mus musculus GN=Hibadh PE=1 SV=1",1.132,1.215,1.097,1.132,1.215,1.004,0.876,1.097,1.004,0.876,0.178873958,0.280956314,0.133563526,0.178873958,0.280956314,0.005759269,-0.190997225,0.133563526,0.005759269,-0.190997225,0.01109132,0.103126743,0.210644814,-0.047382477,-0.258027291,"3-hydroxyisobutyrate dehydrogenase, mitochondrial OS=Mus musculus GN=Hibadh PE=1 SV=1"
P51150,Ras-related protein Rab-7a OS=Mus musculus GN=Rab7a PE=1 SV=2,0.958,0.871,1.024,0.958,0.871,1.046,1.097,1.024,1.046,1.097,-0.061902439,-0.199255376,0.034215715,-0.061902439,-0.199255376,0.064882852,0.133563526,0.034215715,0.064882852,0.133563526,0.011329444,0.103126743,-0.097619983,0.086221694,0.183841677,Ras-related protein Rab-7a OS=Mus musculus GN=Rab7a PE=1 SV=2
Q9DCY0,Glycine N-acyltransferase-like protein Keg1 OS=Mus musculus GN=Keg1 PE=1 SV=1,0.826,0.842,1.219,0.826,0.842,1.304,1.191,1.219,1.304,1.191,-0.275786313,-0.248107862,0.285698126,-0.275786313,-0.248107862,0.38294387,0.252173413,0.285698126,0.38294387,0.252173413,0.011415495,0.103126743,-0.152418045,0.311186538,0.463604583,Glycine N-acyltransferase-like protein Keg1 OS=Mus musculus GN=Keg1 PE=1 SV=1
P47955,60S acidic ribosomal protein P1 OS=Mus musculus GN=Rplp1 PE=1 SV=1,1.073,1.347,1.137,1.073,1.347,0.845,0.926,1.137,0.845,0.926,0.101650076,0.429749851,0.185232254,0.101650076,0.429749851,-0.242976753,-0.110915901,0.185232254,-0.242976753,-0.110915901,0.011460482,0.103126743,0.249606422,-0.104510611,-0.354117032,60S acidic ribosomal protein P1 OS=Mus musculus GN=Rplp1 PE=1 SV=1
O55125,Protein NipSnap homolog 1 OS=Mus musculus GN=Nipsnap1 PE=1 SV=1,0.989,1.208,1.054,0.989,1.208,0.856,0.817,1.054,0.856,0.817,-0.015957574,0.272620455,0.075874867,-0.015957574,0.272620455,-0.224317298,-0.291592017,0.075874867,-0.224317298,-0.291592017,0.011472621,0.103126743,0.117840126,-0.191188753,-0.309028878,Protein NipSnap homolog 1 OS=Mus musculus GN=Nipsnap1 PE=1 SV=1
Q8R1U2,Cell growth regulator with EF hand domain protein 1 OS=Mus musculus GN=Cgref1 PE=1 SV=1,1.076,1.171,1.053,1.076,1.171,1.012,0.989,1.053,1.012,0.989,0.105678078,0.227741076,0.074505436,0.105678078,0.227741076,0.01720929,-0.015957574,0.074505436,0.01720929,-0.015957574,0.011645869,0.103126743,0.148268749,0.015401774,-0.132866975,Cell growth regulator with EF hand domain protein 1 OS=Mus musculus GN=Cgref1 PE=1 SV=1
Q8VCC2,Liver carboxylesterase 1 OS=Mus musculus GN=Ces1 PE=1 SV=1,0.254,0.275,1.093,0.254,0.275,1.298,1.196,1.093,1.298,1.196,-1.977099598,-1.862496476,0.128293401,-1.977099598,-1.862496476,0.376290383,0.25821739,0.128293401,0.376290383,0.25821739,0.011661649,0.103126743,-1.510179749,0.279461789,1.789641539,Liver carboxylesterase 1 OS=Mus musculus GN=Ces1 PE=1 SV=1
P26040,Ezrin OS=Mus musculus GN=Ezr PE=1 SV=3,1.484,1.155,1.089,1.484,1.155,0.922,0.944,1.089,0.922,0.944,0.569491092,0.207892852,0.123003954,0.569491092,0.207892852,-0.117161344,-0.083141235,0.123003954,-0.117161344,-0.083141235,0.011671059,0.103126743,0.335554368,-0.055520241,-0.391074609,Ezrin OS=Mus musculus GN=Ezr PE=1 SV=3
Q9DCN2,NADH-cytochrome b5 reductase 3 OS=Mus musculus GN=Cyb5r3 PE=1 SV=3,0.642,0.659,1.06,0.642,0.659,0.976,1.167,1.06,0.976,1.167,-0.639354798,-0.60164963,0.084064265,-0.639354798,-0.60164963,-0.035046947,0.222804561,0.084064265,-0.035046947,0.222804561,0.011977086,0.103126743,-0.479588918,0.091915899,0.571504817,NADH-cytochrome b5 reductase 3 OS=Mus musculus GN=Cyb5r3 PE=1 SV=3
Q91WC0,Histone-lysine N-methyltransferase setd3 OS=Mus musculus GN=Setd3 PE=1 SV=1,0.774,0.801,0.801,0.774,0.801,1.014,1.031,0.801,1.014,1.031,-0.369594529,-0.320125852,-0.320125852,-0.369594529,-0.320125852,0.020057652,0.044044333,-0.320125852,0.020057652,0.044044333,0.012064417,0.103126743,-0.339913323,-0.038384376,0.301528946,Histone-lysine N-methyltransferase setd3 OS=Mus musculus GN=Setd3 PE=1 SV=1
Q61391,Neprilysin OS=Mus musculus GN=Mme PE=1 SV=3,1.715,1.358,0.817,1.715,1.358,0.728,0.757,0.817,0.728,0.757,0.778208576,0.44148348,-0.291592017,0.778208576,0.44148348,-0.457989644,-0.401634795,-0.291592017,-0.457989644,-0.401634795,0.01232927,0.103126743,0.429558419,-0.402168179,-0.831726598,Neprilysin OS=Mus musculus GN=Mme PE=1 SV=3
Q9WVE8,Protein kinase C and casein kinase substrate in neurons protein 2 OS=Mus musculus GN=Pacsin2 PE=1 SV=1,1.286,1.135,0.908,1.286,1.135,0.919,0.835,0.908,0.919,0.835,0.362890643,0.182692298,-0.139235797,0.362890643,0.182692298,-0.121863233,-0.260151897,-0.139235797,-0.121863233,-0.260151897,0.012506611,0.103126743,0.190386017,-0.180653211,-0.371039228,Protein kinase C and casein kinase substrate in neurons protein 2 OS=Mus musculus GN=Pacsin2 PE=1 SV=1
P57776,Elongation factor 1-delta OS=Mus musculus GN=Eef1d PE=1 SV=3,1.036,1.252,1.009,1.036,1.252,0.77,0.932,1.009,0.77,0.932,0.051024003,0.324234562,0.012926174,0.051024003,0.324234562,-0.377069649,-0.10159814,0.012926174,-0.377069649,-0.10159814,0.012592416,0.103126743,0.152688661,-0.188881881,-0.341570542,Elongation factor 1-delta OS=Mus musculus GN=Eef1d PE=1 SV=3
Q91WV7,Neutral and basic amino acid transport protein rBAT OS=Mus musculus GN=Slc3a1 PE=1 SV=1,0.537,0.543,1.131,0.537,0.543,1.301,0.972,1.131,1.301,0.972,-0.897006007,-0.880975897,0.177598929,-0.897006007,-0.880975897,0.379620962,-0.040971781,0.177598929,0.379620962,-0.040971781,0.012747349,0.103126743,-0.675672976,0.170979458,0.846652434,Neutral and basic amino acid transport protein rBAT OS=Mus musculus GN=Slc3a1 PE=1 SV=1
Q9EQP2,EH domain-containing protein 4 OS=Mus musculus GN=Ehd4 PE=1 SV=1,0.83,0.816,1.047,0.83,0.816,1.111,0.982,1.047,1.111,0.982,-0.268816758,-0.293358943,0.066261442,-0.268816758,-0.293358943,0.151858817,-0.02620507,0.066261442,0.151858817,-0.02620507,0.012783175,0.103126743,-0.211617992,0.063513787,0.275131779,EH domain-containing protein 4 OS=Mus musculus GN=Ehd4 PE=1 SV=1
Q8BHN3,Neutral alpha-glucosidase AB OS=Mus musculus GN=Ganab PE=1 SV=1,0.995,0.923,1.029,0.995,0.923,1.04,1.137,1.029,1.04,1.137,-0.007231569,-0.115597447,0.041242982,-0.007231569,-0.115597447,0.056583528,0.185232254,0.041242982,0.056583528,0.185232254,0.012815461,0.103126743,-0.04088301,0.104974909,0.145857919,Neutral alpha-glucosidase AB OS=Mus musculus GN=Ganab PE=1 SV=1
P53994,Ras-related protein Rab-2A OS=Mus musculus GN=Rab2a PE=1 SV=1,0.821,0.957,0.933,0.821,0.957,1.04,1.142,0.933,1.04,1.142,-0.284545873,-0.06340917,-0.100051014,-0.284545873,-0.06340917,0.056583528,0.191562651,-0.100051014,0.056583528,0.191562651,0.012821626,0.103126743,-0.15919222,0.079248269,0.238440489,Ras-related protein Rab-2A OS=Mus musculus GN=Rab2a PE=1 SV=1
O54734,Dolichyl-diphosphooligosaccharide--protein glycosyltransferase 48 kDa subunit OS=Mus musculus GN=Ddost PE=1 SV=2,0.708,0.654,1.112,0.708,0.654,1.048,1.212,1.112,1.048,1.212,-0.498178735,-0.612637459,0.153156788,-0.498178735,-0.612637459,0.067638717,0.277389699,0.153156788,0.067638717,0.277389699,0.012824051,0.103126743,-0.41369512,0.168642724,0.582337844,Dolichyl-diphosphooligosaccharide--protein glycosyltransferase 48 kDa subunit OS=Mus musculus GN=Ddost PE=1 SV=2
P11714,Cytochrome P450 2D9 OS=Mus musculus GN=Cyp2d9 PE=1 SV=2,0.707,0.586,1.049,0.707,0.586,1.301,0.927,1.049,1.301,0.927,-0.50021788,-0.77102743,0.069014678,-0.50021788,-0.77102743,0.379620962,-0.109358756,0.069014678,0.379620962,-0.109358756,0.013081089,0.10334589,-0.494695188,0.121907818,0.616603006,Cytochrome P450 2D9 OS=Mus musculus GN=Cyp2d9 PE=1 SV=2
O35488,Very long-chain acyl-CoA synthetase OS=Mus musculus GN=Slc27a2 PE=1 SV=2,0.806,0.823,0.833,0.806,0.823,1.149,1.085,0.833,1.149,1.085,-0.311148256,-0.281035664,-0.263611599,-0.311148256,-0.281035664,0.200378798,0.117695043,-0.263611599,0.200378798,0.117695043,0.013222011,0.10334589,-0.289595888,0.074507217,0.364103104,Very long-chain acyl-CoA synthetase OS=Mus musculus GN=Slc27a2 PE=1 SV=2
Q9D964,"Glycine amidinotransferase, mitochondrial OS=Mus musculus GN=Gatm PE=1 SV=1",1.085,1.334,1.088,1.085,1.334,0.933,0.739,1.088,0.933,0.739,0.117695043,0.415758667,0.121678557,0.117695043,0.415758667,-0.100051014,-0.436353731,0.121678557,-0.100051014,-0.436353731,0.013494709,0.10334589,0.237717195,-0.190226187,-0.427943382,"Glycine amidinotransferase, mitochondrial OS=Mus musculus GN=Gatm PE=1 SV=1"
P99027,60S acidic ribosomal protein P2 OS=Mus musculus GN=Rplp2 PE=1 SV=3,0.898,0.817,0.852,0.898,0.817,1.073,1.079,0.852,1.073,1.079,-0.15521265,-0.291592017,-0.231074664,-0.15521265,-0.291592017,0.101650076,0.109694865,-0.231074664,0.101650076,0.109694865,0.013504568,0.10334589,-0.2249368,0.038323044,0.263259843,60S acidic ribosomal protein P2 OS=Mus musculus GN=Rplp2 PE=1 SV=3
P01864,Ig gamma-2A chain C region secreted form OS=Mus musculus PE=1 SV=1,1.044,1.577,0.86,1.044,1.577,0.627,0.8,0.86,0.627,0.8,0.062121712,0.65718266,-0.217591435,0.062121712,0.65718266,-0.673462652,-0.321928095,-0.217591435,-0.673462652,-0.321928095,0.013520641,0.10334589,0.244203462,-0.441674586,-0.685878048,Ig gamma-2A chain C region secreted form OS=Mus musculus PE=1 SV=1
Q9CQI6,Coactosin-like protein OS=Mus musculus GN=Cotl1 PE=1 SV=3,0.953,1.075,0.76,0.953,1.075,0.696,0.797,0.76,0.696,0.797,-0.069451881,0.10433666,-0.395928676,-0.069451881,0.10433666,-0.522840789,-0.327348371,-0.395928676,-0.522840789,-0.327348371,0.013839366,0.104745005,-0.065231824,-0.419261399,-0.354029576,Coactosin-like protein OS=Mus musculus GN=Cotl1 PE=1 SV=3
Q91ZJ5,UTP--glucose-1-phosphate uridylyltransferase OS=Mus musculus GN=Ugp2 PE=1 SV=3,0.925,1.074,1.358,0.925,1.074,1.307,1.502,1.358,1.307,1.502,-0.112474729,0.102993993,0.44148348,-0.112474729,0.102993993,0.386259141,0.586884813,0.44148348,0.386259141,0.586884813,0.013975195,0.104746122,0.084504402,0.477554278,0.393049876,UTP--glucose-1-phosphate uridylyltransferase OS=Mus musculus GN=Ugp2 PE=1 SV=3
Q9QYJ0,DnaJ homolog subfamily A member 2 OS=Mus musculus GN=Dnaja2 PE=1 SV=1,0.924,0.925,0.919,0.924,0.925,0.884,0.867,0.919,0.884,0.867,-0.114035243,-0.112474729,-0.121863233,-0.114035243,-0.112474729,-0.177881725,-0.205896101,-0.121863233,-0.177881725,-0.205896101,0.014403054,0.105889763,-0.114976635,-0.177883777,-0.062907142,DnaJ homolog subfamily A member 2 OS=Mus musculus GN=Dnaja2 PE=1 SV=1
Q8BWT1,"3-ketoacyl-CoA thiolase, mitochondrial OS=Mus musculus GN=Acaa2 PE=1 SV=3",1.078,1.4,1.142,1.078,1.4,0.943,0.807,1.142,0.943,0.807,0.108357178,0.485426827,0.191562651,0.108357178,0.485426827,-0.084670324,-0.309359421,0.191562651,-0.084670324,-0.309359421,0.014463264,0.105889763,0.275826132,-0.119299368,-0.3951255,"3-ketoacyl-CoA thiolase, mitochondrial OS=Mus musculus GN=Acaa2 PE=1 SV=3"
O70251,Elongation factor 1-beta OS=Mus musculus GN=Eef1b PE=1 SV=5,1.269,1.312,0.95,1.269,1.312,0.938,0.94,0.95,0.938,0.94,0.343692069,0.39176772,-0.074000581,0.343692069,0.39176772,-0.092340172,-0.089267338,-0.074000581,-0.092340172,-0.089267338,0.014539268,0.105889763,0.279383799,-0.08744312,-0.36682692,Elongation factor 1-beta OS=Mus musculus GN=Eef1b PE=1 SV=5
Q9R0P6,Signal peptidase complex catalytic subunit SEC11A OS=Mus musculus GN=Sec11a PE=1 SV=1,0.874,0.784,1.052,0.874,0.784,0.994,1.152,1.052,0.994,1.152,-0.194294815,-0.351074441,0.073134705,-0.194294815,-0.351074441,-0.008682243,0.204140717,0.073134705,-0.008682243,0.204140717,0.015022798,0.107812707,-0.203520761,0.092810331,0.296331092,Signal peptidase complex catalytic subunit SEC11A OS=Mus musculus GN=Sec11a PE=1 SV=1
Q3THE2,Myosin regulatory light chain 12B OS=Mus musculus GN=Myl12b PE=1 SV=2,1.866,2.185,2.018,1.866,2.185,0.989,0.891,2.018,0.989,0.891,0.899948986,1.12763328,1.012926174,0.899948986,1.12763328,-0.015957574,-0.166502663,1.012926174,-0.015957574,-0.166502663,0.015088688,0.107812707,1.013618141,0.12960114,-0.884017001,Myosin regulatory light chain 12B OS=Mus musculus GN=Myl12b PE=1 SV=2
P37040,NADPH--cytochrome P450 reductase OS=Mus musculus GN=Por PE=1 SV=2,0.934,0.835,0.961,0.934,0.835,1.005,1.177,0.961,1.005,1.177,-0.098505545,-0.260151897,-0.057391664,-0.098505545,-0.260151897,0.007195501,0.23511432,-0.057391664,0.007195501,0.23511432,0.015370491,0.107812707,-0.15494131,0.085445596,0.240386905,NADPH--cytochrome P450 reductase OS=Mus musculus GN=Por PE=1 SV=2
Q8BP67,60S ribosomal protein L24 OS=Mus musculus GN=Rpl24 PE=1 SV=2,0.897,0.778,0.918,0.897,0.778,0.961,1.032,0.918,0.961,1.032,-0.15682011,-0.36215794,-0.123433941,-0.15682011,-0.36215794,-0.057391664,0.045442971,-0.123433941,-0.057391664,0.045442971,0.015389126,0.107812707,-0.232278008,-0.029466265,0.202811743,60S ribosomal protein L24 OS=Mus musculus GN=Rpl24 PE=1 SV=2
P09470,Angiotensin-converting enzyme OS=Mus musculus GN=Ace PE=1 SV=3,1.805,1.326,0.896,1.805,1.326,0.855,0.783,0.896,0.855,0.783,0.851998837,0.407080775,-0.158429363,0.851998837,0.407080775,-0.226003675,-0.352915787,-0.158429363,-0.226003675,-0.352915787,0.015501568,0.107812707,0.471945972,-0.263253657,-0.73519963,Angiotensin-converting enzyme OS=Mus musculus GN=Ace PE=1 SV=3
Q91VM9,"Inorganic pyrophosphatase 2, mitochondrial OS=Mus musculus GN=Ppa2 PE=1 SV=1",0.8,0.765,0.984,0.8,0.765,0.971,1.003,0.984,0.971,1.003,-0.321928095,-0.386468347,-0.023269779,-0.321928095,-0.386468347,-0.042456799,0.004321606,-0.023269779,-0.042456799,0.004321606,0.015885155,0.108864823,-0.288012533,-0.019908033,0.2681045,"Inorganic pyrophosphatase 2, mitochondrial OS=Mus musculus GN=Ppa2 PE=1 SV=1"
P41216,Long-chain-fatty-acid--CoA ligase 1 OS=Mus musculus GN=Acsl1 PE=1 SV=2,1.505,1.134,0.945,1.505,1.134,0.845,0.84,0.945,0.845,0.84,0.589763487,0.18142064,-0.081613766,0.589763487,0.18142064,-0.242976753,-0.251538767,-0.081613766,-0.242976753,-0.251538767,0.015934877,0.108864823,0.292150898,-0.214128961,-0.506279859,Long-chain-fatty-acid--CoA ligase 1 OS=Mus musculus GN=Acsl1 PE=1 SV=2
Q9DCS2,UPF0585 protein C16orf13 homolog OS=Mus musculus PE=1 SV=1,0.889,1.038,1.087,0.889,1.038,1.11,1.306,1.087,1.11,1.306,-0.169744676,0.053806444,0.12035194,-0.169744676,0.053806444,0.150559677,0.385154897,0.12035194,0.150559677,0.385154897,0.01627723,0.110228259,-0.022304905,0.238356218,0.260661122,UPF0585 protein C16orf13 homolog OS=Mus musculus PE=1 SV=1
Q9ESG4,Collectrin OS=Mus musculus GN=Tmem27 PE=1 SV=1,1.177,1.07,1.095,1.177,1.07,0.82,0.933,1.095,0.82,0.933,0.23511432,0.097610797,0.13093087,0.23511432,0.097610797,-0.286304185,-0.100051014,0.13093087,-0.286304185,-0.100051014,0.016502048,0.110778966,0.159276221,-0.128355906,-0.287632126,Collectrin OS=Mus musculus GN=Tmem27 PE=1 SV=1
Q6ZQI3,Malectin OS=Mus musculus GN=Mlec PE=1 SV=2,0.841,0.773,0.986,0.841,0.773,0.925,1.12,0.986,0.925,1.12,-0.249822294,-0.371459681,-0.020340448,-0.249822294,-0.371459681,-0.112474729,0.163498732,-0.020340448,-0.112474729,0.163498732,0.016928368,0.111695217,-0.25258088,0.016341512,0.268922391,Malectin OS=Mus musculus GN=Mlec PE=1 SV=2
Q8CFX1,GDH/6PGL endoplasmic bifunctional protein OS=Mus musculus GN=H6pd PE=1 SV=2,0.724,0.924,1.451,0.724,0.924,1.33,1.639,1.451,1.33,1.639,-0.465938398,-0.114035243,0.537047519,-0.465938398,-0.114035243,0.411426246,0.712815854,0.537047519,0.411426246,0.712815854,0.017054653,0.111695217,-0.124579953,0.557106344,0.681686296,GDH/6PGL endoplasmic bifunctional protein OS=Mus musculus GN=H6pd PE=1 SV=2
P17717,UDP-glucuronosyltransferase 2B17 OS=Mus musculus GN=Ugt2b17 PE=1 SV=1,0.515,0.39,1.489,0.515,0.39,1.258,1.68,1.489,1.258,1.68,-0.957355663,-1.358453971,0.574343754,-0.957355663,-1.358453971,0.331131922,0.748461233,0.574343754,0.331131922,0.748461233,0.017072585,0.111695217,-0.811455103,0.546706013,1.358161116,UDP-glucuronosyltransferase 2B17 OS=Mus musculus GN=Ugt2b17 PE=1 SV=1
Q9JIZ0,Probable N-acetyltransferase CML1 OS=Mus musculus GN=Cml1 PE=1 SV=1,0.705,0.553,1.089,0.705,0.553,1.11,1.168,1.089,1.11,1.168,-0.504304837,-0.854648614,0.123003954,-0.504304837,-0.854648614,0.150559677,0.224040274,0.123003954,0.150559677,0.224040274,0.017306089,0.112271435,-0.51898059,0.174440771,0.693421361,Probable N-acetyltransferase CML1 OS=Mus musculus GN=Cml1 PE=1 SV=1
P62334,26S protease regulatory subunit 10B OS=Mus musculus GN=Psmc6 PE=1 SV=1,1.136,1.133,1.011,1.136,1.133,1.007,1.028,1.011,1.007,1.028,0.183962835,0.180147861,0.015782997,0.183962835,0.180147861,0.010063683,0.039840265,0.015782997,0.010063683,0.039840265,0.018011557,0.114771014,0.148800878,0.023118179,-0.125682699,26S protease regulatory subunit 10B OS=Mus musculus GN=Psmc6 PE=1 SV=1
P41105,60S ribosomal protein L28 OS=Mus musculus GN=Rpl28 PE=1 SV=2,0.861,0.598,0.729,0.861,0.598,1.087,1.124,0.729,1.087,1.124,-0.215914857,-0.74178261,-0.45600928,-0.215914857,-0.74178261,0.12035194,0.168642036,-0.45600928,0.12035194,0.168642036,0.018166711,0.114771014,-0.474280843,0.024395734,0.498676577,60S ribosomal protein L28 OS=Mus musculus GN=Rpl28 PE=1 SV=2
P35846,Folate receptor alpha OS=Mus musculus GN=Folr1 PE=1 SV=2,0.646,0.546,1.034,0.646,0.546,0.886,1.145,1.034,0.886,1.145,-0.63039393,-0.873027144,0.048236186,-0.63039393,-0.873027144,-0.174621396,0.195347598,0.048236186,-0.174621396,0.195347598,0.018469551,0.114771014,-0.591721192,0.017937718,0.60965891,Folate receptor alpha OS=Mus musculus GN=Folr1 PE=1 SV=2
P62960,Nuclease-sensitive element-binding protein 1 OS=Mus musculus GN=Ybx1 PE=1 SV=3,0.999,0.947,0.962,0.999,0.947,1.093,1.076,0.962,1.093,1.076,-0.001443417,-0.078563669,-0.055891201,-0.001443417,-0.078563669,0.128293401,0.105678078,-0.055891201,0.128293401,0.105678078,0.018771227,0.114771014,-0.043181075,0.082410351,0.125591426,Nuclease-sensitive element-binding protein 1 OS=Mus musculus GN=Ybx1 PE=1 SV=3
Q9D6R2,"Isocitrate dehydrogenase [NAD] subunit alpha, mitochondrial OS=Mus musculus GN=Idh3a PE=1 SV=1",1.021,1.078,0.914,1.021,1.078,0.949,0.798,0.914,0.949,0.798,0.029982866,0.108357178,-0.12973393,0.029982866,0.108357178,-0.075520008,-0.325539348,-0.12973393,-0.075520008,-0.325539348,0.018916536,0.114771014,0.029389232,-0.186370528,-0.21575976,"Isocitrate dehydrogenase [NAD] subunit alpha, mitochondrial OS=Mus musculus GN=Idh3a PE=1 SV=1"
O88587,Catechol O-methyltransferase OS=Mus musculus GN=Comt PE=1 SV=2,0.619,0.697,0.99,0.619,0.697,0.872,1.073,0.99,0.872,1.073,-0.691988685,-0.520769439,-0.01449957,-0.691988685,-0.520769439,-0.19759996,0.101650076,-0.01449957,-0.19759996,0.101650076,0.018940847,0.114771014,-0.488003164,-0.041279868,0.446723296,Catechol O-methyltransferase OS=Mus musculus GN=Comt PE=1 SV=2
Q8BP48,Methionine aminopeptidase 1 OS=Mus musculus GN=Metap1 PE=1 SV=1,1.054,0.965,0.882,1.054,0.965,0.85,0.881,0.882,0.85,0.881,0.075874867,-0.051399153,-0.181149439,0.075874867,-0.051399153,-0.234465254,-0.182786076,-0.181149439,-0.234465254,-0.182786076,0.018984379,0.114771014,-0.026439602,-0.20313042,-0.176690818,Methionine aminopeptidase 1 OS=Mus musculus GN=Metap1 PE=1 SV=1
Q9D8W5,26S proteasome non-ATPase regulatory subunit 12 OS=Mus musculus GN=Psmd12 PE=1 SV=4,0.917,0.867,0.887,0.917,0.867,0.825,0.781,0.887,0.825,0.781,-0.125006361,-0.205896101,-0.17299399,-0.125006361,-0.205896101,-0.277533976,-0.356605547,-0.17299399,-0.277533976,-0.356605547,0.018985463,0.114771014,-0.166959783,-0.288254607,-0.121294824,26S proteasome non-ATPase regulatory subunit 12 OS=Mus musculus GN=Psmd12 PE=1 SV=4
P17563,Selenium-binding protein 1 OS=Mus musculus GN=Selenbp1 PE=1 SV=2,0.826,0.964,1.061,0.826,0.964,1.117,1.122,1.061,1.117,1.122,-0.275786313,-0.052894948,0.085424656,-0.275786313,-0.052894948,0.159629186,0.166072676,0.085424656,0.159629186,0.166072676,0.019029391,0.114771014,-0.114387573,0.147365676,0.261753249,Selenium-binding protein 1 OS=Mus musculus GN=Selenbp1 PE=1 SV=2
P50580,Proliferation-associated protein 2G4 OS=Mus musculus GN=Pa2g4 PE=1 SV=3,0.887,0.882,1.013,0.887,0.882,0.965,1.127,1.013,0.965,1.127,-0.17299399,-0.181149439,0.018634174,-0.17299399,-0.181149439,-0.051399153,0.172487516,0.018634174,-0.051399153,0.172487516,0.019326757,0.115660902,-0.137930537,0.05216218,0.190092717,Proliferation-associated protein 2G4 OS=Mus musculus GN=Pa2g4 PE=1 SV=3
Q9EQ06,Estradiol 17-beta-dehydrogenase 11 OS=Mus musculus GN=Hsd17b11 PE=1 SV=1,0.743,0.661,1.232,0.743,0.661,1.183,1.232,1.232,1.183,1.232,-0.428565884,-0.597277823,0.301002256,-0.428565884,-0.597277823,0.242450074,0.301002256,0.301002256,0.242450074,0.301002256,0.019551697,0.116107001,-0.350137032,0.277581383,0.627718415,Estradiol 17-beta-dehydrogenase 11 OS=Mus musculus GN=Hsd17b11 PE=1 SV=1
Q04646,Sodium/potassium-transporting ATPase subunit gamma OS=Mus musculus GN=Fxyd2 PE=1 SV=2,1.258,1.179,0.828,1.258,1.179,0.838,0.847,0.828,0.838,0.847,0.331131922,0.237563718,-0.272297327,0.331131922,0.237563718,-0.254977851,-0.239566125,-0.272297327,-0.254977851,-0.239566125,0.019758374,0.116438662,0.173018791,-0.252277056,-0.425295846,Sodium/potassium-transporting ATPase subunit gamma OS=Mus musculus GN=Fxyd2 PE=1 SV=2
Q9DBG6,Dolichyl-diphosphooligosaccharide--protein glycosyltransferase subunit 2 OS=Mus musculus GN=Rpn2 PE=1 SV=1,0.889,0.902,0.937,0.889,0.902,1.032,1.195,0.937,1.032,1.195,-0.169744676,-0.148800661,-0.093879047,-0.169744676,-0.148800661,0.045442971,0.257010618,-0.093879047,0.045442971,0.257010618,0.02039204,0.119262537,-0.146193944,0.102205626,0.24839957,Dolichyl-diphosphooligosaccharide--protein glycosyltransferase subunit 2 OS=Mus musculus GN=Rpn2 PE=1 SV=1
Q91VA0,"Acyl-coenzyme A synthetase ACSM1, mitochondrial OS=Mus musculus GN=Acsm1 PE=1 SV=1",1.36,1.552,0.93,1.36,1.552,1.109,0.716,0.93,1.109,0.716,0.443606651,0.634128558,-0.104697379,0.443606651,0.634128558,0.149259365,-0.481968507,-0.104697379,0.149259365,-0.481968507,0.020649673,0.11986126,0.410154608,-0.154023133,-0.56417774,"Acyl-coenzyme A synthetase ACSM1, mitochondrial OS=Mus musculus GN=Acsm1 PE=1 SV=1"
Q62468,Villin-1 OS=Mus musculus GN=Vil1 PE=1 SV=3,1.1,1.116,1.112,1.1,1.116,0.958,0.999,1.112,0.958,0.999,0.137503524,0.158337027,0.153156788,0.137503524,0.158337027,-0.061902439,-0.001443417,0.153156788,-0.061902439,-0.001443417,0.021203668,0.120631036,0.148967578,0.005293015,-0.143674563,Villin-1 OS=Mus musculus GN=Vil1 PE=1 SV=3
Q61335,B-cell receptor-associated protein 31 OS=Mus musculus GN=Bcap31 PE=1 SV=4,0.758,0.788,1.043,0.758,0.788,1.015,1.024,1.043,1.015,1.024,-0.399730246,-0.343732465,0.060739158,-0.399730246,-0.343732465,0.021479727,0.034215715,0.060739158,0.021479727,0.034215715,0.021360668,0.120631036,-0.285237253,0.034426008,0.319663261,B-cell receptor-associated protein 31 OS=Mus musculus GN=Bcap31 PE=1 SV=4
Q8C165,Probable carboxypeptidase PM20D1 OS=Mus musculus GN=Pm20d1 PE=1 SV=1,1.092,1.091,1.055,1.092,1.091,1.656,1.577,1.055,1.656,1.577,0.126972856,0.125651102,0.077242999,0.126972856,0.125651102,0.727702673,0.65718266,0.077242999,0.727702673,0.65718266,0.021503555,0.120631036,0.116498183,0.569402733,0.45290455,Probable carboxypeptidase PM20D1 OS=Mus musculus GN=Pm20d1 PE=1 SV=1
P15105,Glutamine synthetase OS=Mus musculus GN=Glul PE=1 SV=6,1.298,1.25,0.709,1.298,1.25,0.713,0.799,0.709,0.713,0.799,0.376290383,0.321928095,-0.496142467,0.376290383,0.321928095,-0.488026018,-0.323732592,-0.496142467,-0.488026018,-0.323732592,0.021557131,0.120631036,0.180058898,-0.423931937,-0.603990835,Glutamine synthetase OS=Mus musculus GN=Glul PE=1 SV=6
P47199,Quinone oxidoreductase OS=Mus musculus GN=Cryz PE=1 SV=1,0.805,0.912,0.861,0.805,0.912,1.245,1.064,0.861,1.245,1.064,-0.312939312,-0.13289427,-0.215914857,-0.312939312,-0.13289427,0.316145742,0.089498151,-0.215914857,0.316145742,0.089498151,0.021563579,0.120631036,-0.221516404,0.119074586,0.34059099,Quinone oxidoreductase OS=Mus musculus GN=Cryz PE=1 SV=1
P23927,Alpha-crystallin B chain OS=Mus musculus GN=Cryab PE=1 SV=2,0.785,1.136,0.803,0.785,1.136,0.649,0.637,0.803,0.649,0.637,-0.349235441,0.183962835,-0.316528107,-0.349235441,0.183962835,-0.623709617,-0.650634722,-0.316528107,-0.623709617,-0.650634722,0.021726087,0.120665749,-0.129414664,-0.573043357,-0.443628693,Alpha-crystallin B chain OS=Mus musculus GN=Cryab PE=1 SV=2
P10648,Glutathione S-transferase A2 OS=Mus musculus GN=Gsta2 PE=1 SV=3,1.275,1.183,0.805,1.275,1.183,0.936,0.766,0.805,0.936,0.766,0.350497247,0.242450074,-0.312939312,0.350497247,0.242450074,-0.095419565,-0.384583703,-0.312939312,-0.095419565,-0.384583703,0.022090745,0.121501101,0.174591066,-0.25458917,-0.429180236,Glutathione S-transferase A2 OS=Mus musculus GN=Gsta2 PE=1 SV=3
Q61598,Rab GDP dissociation inhibitor beta OS=Mus musculus GN=Gdi2 PE=1 SV=1,0.967,0.915,1.015,0.967,0.915,1.051,0.998,1.015,1.051,0.998,-0.048412205,-0.128156351,0.021479727,-0.048412205,-0.128156351,0.071762669,-0.002888279,0.021479727,0.071762669,-0.002888279,0.022249739,0.121501101,-0.066331477,0.031845701,0.098177178,Rab GDP dissociation inhibitor beta OS=Mus musculus GN=Gdi2 PE=1 SV=1
P02088,Hemoglobin subunit beta-1 OS=Mus musculus GN=Hbb-b1 PE=1 SV=2,0.906,1.155,1.387,0.906,1.155,2.035,1.315,1.387,2.035,1.315,-0.142417045,0.207892852,0.471967788,-0.142417045,0.207892852,1.025028794,0.3950628,0.471967788,1.025028794,0.3950628,0.022401726,0.121501101,0.12058388,0.662430195,0.541846315,Hemoglobin subunit beta-1 OS=Mus musculus GN=Hbb-b1 PE=1 SV=2
Q8VDW0,ATP-dependent RNA helicase DDX39A OS=Mus musculus GN=Ddx39a PE=1 SV=1,1.084,1.276,0.873,1.084,1.276,0.872,0.847,0.873,0.872,0.847,0.116364757,0.351628329,-0.195946441,0.116364757,0.351628329,-0.19759996,-0.239566125,-0.195946441,-0.19759996,-0.239566125,0.022506033,0.121501101,0.148007946,-0.214055722,-0.362063668,ATP-dependent RNA helicase DDX39A OS=Mus musculus GN=Ddx39a PE=1 SV=1
P68033,"Actin, alpha cardiac muscle 1 OS=Mus musculus GN=Actc1 PE=1 SV=1",1.733,1.473,1.691,1.733,1.473,1.156,1.147,1.691,1.156,1.147,0.793271654,0.55875743,0.75787666,0.793271654,0.55875743,0.209141398,0.197865391,0.75787666,0.209141398,0.197865391,0.023111772,0.122820401,0.692386966,0.314378048,-0.378008918,"Actin, alpha cardiac muscle 1 OS=Mus musculus GN=Actc1 PE=1 SV=1"
Q8BVE3,V-type proton ATPase subunit H OS=Mus musculus GN=Atp6v1h PE=1 SV=1,0.953,1.123,1.055,0.953,1.123,0.85,0.788,1.055,0.85,0.788,-0.069451881,0.167357928,0.077242999,-0.069451881,0.167357928,-0.234465254,-0.343732465,0.077242999,-0.234465254,-0.343732465,0.023191534,0.122820401,0.054611019,-0.215830488,-0.270441506,V-type proton ATPase subunit H OS=Mus musculus GN=Atp6v1h PE=1 SV=1
P01872,Ig mu chain C region OS=Mus musculus GN=Ighm PE=1 SV=2,1.326,0.918,0.885,1.326,0.918,0.682,0.805,0.885,0.682,0.805,0.407080775,-0.123433941,-0.17625064,0.407080775,-0.123433941,-0.552156356,-0.312939312,-0.17625064,-0.552156356,-0.312939312,0.023266747,0.122820401,0.078208606,-0.381288395,-0.459497001,Ig mu chain C region OS=Mus musculus GN=Ighm PE=1 SV=2
P97351,40S ribosomal protein S3a OS=Mus musculus GN=Rps3a PE=1 SV=3,0.947,0.873,0.917,0.947,0.873,0.999,1.089,0.917,0.999,1.089,-0.078563669,-0.195946441,-0.125006361,-0.078563669,-0.195946441,-0.001443417,0.123003954,-0.125006361,-0.001443417,0.123003954,0.023457843,0.122820401,-0.134805316,0.023622943,0.158428259,40S ribosomal protein S3a OS=Mus musculus GN=Rps3a PE=1 SV=3
Q3UP75,UDP-glucuronosyltransferase 3A1 OS=Mus musculus GN=Ugt3a1 PE=1 SV=1,0.883,0.8,1.06,0.883,0.8,1.029,1.076,1.06,1.029,1.076,-0.179514657,-0.321928095,0.084064265,-0.179514657,-0.321928095,0.041242982,0.105678078,0.084064265,0.041242982,0.105678078,0.02354588,0.122820401,-0.183764248,0.075581277,0.259345525,UDP-glucuronosyltransferase 3A1 OS=Mus musculus GN=Ugt3a1 PE=1 SV=1
P62245,40S ribosomal protein S15a OS=Mus musculus GN=Rps15a PE=1 SV=2,0.984,1.022,0.98,0.984,1.022,1.165,1.152,0.98,1.165,1.152,-0.023269779,0.031395196,-0.029146346,-0.023269779,0.031395196,0.220329955,0.204140717,-0.029146346,0.220329955,0.204140717,0.0237207,0.122901882,-0.002579102,0.163959,0.166538102,40S ribosomal protein S15a OS=Mus musculus GN=Rps15a PE=1 SV=2
P62858,40S ribosomal protein S28 OS=Mus musculus GN=Rps28 PE=1 SV=1,1.084,0.978,0.979,1.084,0.978,0.88,0.954,0.979,0.88,0.954,0.116364757,-0.03209363,-0.030619235,0.116364757,-0.03209363,-0.184424571,-0.067938829,-0.030619235,-0.184424571,-0.067938829,0.024478694,0.125983678,0.027584604,-0.107069207,-0.134653811,40S ribosomal protein S28 OS=Mus musculus GN=Rps28 PE=1 SV=1
P06801,NADP-dependent malic enzyme OS=Mus musculus GN=Me1 PE=1 SV=2,0.859,0.789,0.958,0.859,0.789,1.036,1.506,0.958,1.036,1.506,-0.219269964,-0.341902795,-0.061902439,-0.219269964,-0.341902795,0.051024003,0.59072177,-0.061902439,0.051024003,0.59072177,0.024729995,0.126434147,-0.236849591,0.244317821,0.481167413,NADP-dependent malic enzyme OS=Mus musculus GN=Me1 PE=1 SV=2
P47740,Fatty aldehyde dehydrogenase OS=Mus musculus GN=Aldh3a2 PE=1 SV=2,0.639,0.606,1.148,0.639,0.606,1.079,1.037,1.148,1.079,1.037,-0.646112164,-0.722610301,0.199122642,-0.646112164,-0.722610301,0.109694865,0.052415894,0.199122642,0.109694865,0.052415894,0.025186522,0.12792102,-0.507664458,0.104668832,0.61233329,Fatty aldehyde dehydrogenase OS=Mus musculus GN=Aldh3a2 PE=1 SV=2
P31786,Acyl-CoA-binding protein OS=Mus musculus GN=Dbi PE=1 SV=2,1.019,1.071,1.159,1.019,1.071,1.111,1.231,1.159,1.111,1.231,0.027154052,0.09895848,0.212880566,0.027154052,0.09895848,0.151858817,0.299830762,0.212880566,0.151858817,0.299830762,0.025418607,0.128255978,0.093021126,0.223251945,0.130230819,Acyl-CoA-binding protein OS=Mus musculus GN=Dbi PE=1 SV=2
P48758,Carbonyl reductase [NADPH] 1 OS=Mus musculus GN=Cbr1 PE=1 SV=3,1.848,1.796,0.598,1.848,1.796,0.706,0.694,0.598,0.706,0.694,0.885964757,0.84478735,-0.74178261,0.885964757,0.84478735,-0.502259911,-0.526992432,-0.74178261,-0.502259911,-0.526992432,0.02566589,0.128662773,0.543944321,-0.560057459,-1.10400178,Carbonyl reductase [NADPH] 1 OS=Mus musculus GN=Cbr1 PE=1 SV=3
P18760,Cofilin-1 OS=Mus musculus GN=Cfl1 PE=1 SV=3,1.286,1.392,1.2,1.286,1.392,1.15,0.884,1.2,1.15,0.884,0.362890643,0.477159211,0.263034406,0.362890643,0.477159211,0.201633861,-0.177881725,0.263034406,0.201633861,-0.177881725,0.025894222,0.128969932,0.388626823,0.062107736,-0.326519087,Cofilin-1 OS=Mus musculus GN=Cfl1 PE=1 SV=3
P07759,Serine protease inhibitor A3K OS=Mus musculus GN=Serpina3k PE=1 SV=2,0.793,0.75,1.521,0.793,0.75,1.323,1.426,1.521,1.323,1.426,-0.334607229,-0.415037499,0.605020153,-0.334607229,-0.415037499,0.403813062,0.511973982,0.605020153,0.403813062,0.511973982,0.026270018,0.129032582,-0.178853861,0.487318848,0.666172709,Serine protease inhibitor A3K OS=Mus musculus GN=Serpina3k PE=1 SV=2
Q9CYH2,Redox-regulatory protein FAM213A OS=Mus musculus GN=Fam213a PE=1 SV=2,0.839,0.799,0.804,0.839,0.799,0.917,0.967,0.804,0.917,0.967,-0.253257284,-0.323732592,-0.314732593,-0.253257284,-0.323732592,-0.125006361,-0.048412205,-0.314732593,-0.125006361,-0.048412205,0.02635813,0.129032582,-0.293742469,-0.132313945,0.161428524,Redox-regulatory protein FAM213A OS=Mus musculus GN=Fam213a PE=1 SV=2
Q05421,Cytochrome P450 2E1 OS=Mus musculus GN=Cyp2e1 PE=1 SV=1,1.005,0.605,1.398,1.005,0.605,1.371,1.709,1.398,1.371,1.709,0.007195501,-0.724992953,0.483364361,0.007195501,-0.724992953,0.455228571,0.773152397,0.483364361,0.455228571,0.773152397,0.026547627,0.129032582,-0.190446109,0.588025259,0.778471368,Cytochrome P450 2E1 OS=Mus musculus GN=Cyp2e1 PE=1 SV=1
P58021,Transmembrane 9 superfamily member 2 OS=Mus musculus GN=Tm9sf2 PE=1 SV=1,1.201,1.114,1.057,1.201,1.114,1.002,1.083,1.057,1.002,1.083,0.264236151,0.155749233,0.079975377,0.264236151,0.155749233,0.002882509,0.115033243,0.079975377,0.002882509,0.115033243,0.027013731,0.129032582,0.183989229,0.063161376,-0.120827853,Transmembrane 9 superfamily member 2 OS=Mus musculus GN=Tm9sf2 PE=1 SV=1
Q99MN1,Lysine--tRNA ligase OS=Mus musculus GN=Kars PE=1 SV=1,1.175,1.163,0.926,1.175,1.163,0.995,0.936,0.926,0.995,0.936,0.232660757,0.217851097,-0.110915901,0.232660757,0.217851097,-0.007231569,-0.095419565,-0.110915901,-0.007231569,-0.095419565,0.027101976,0.129032582,0.158021561,-0.063243634,-0.221265195,Lysine--tRNA ligase OS=Mus musculus GN=Kars PE=1 SV=1
P62264,40S ribosomal protein S14 OS=Mus musculus GN=Rps14 PE=1 SV=3,1.099,1.075,0.903,1.099,1.075,0.948,0.914,0.903,0.948,0.914,0.136191386,0.10433666,-0.147202107,0.136191386,0.10433666,-0.077041036,-0.12973393,-0.147202107,-0.077041036,-0.12973393,0.027106874,0.129032582,0.066770797,-0.112150408,-0.178921205,40S ribosomal protein S14 OS=Mus musculus GN=Rps14 PE=1 SV=3
Q99JY0,"Trifunctional enzyme subunit beta, mitochondrial OS=Mus musculus GN=Hadhb PE=1 SV=1",0.982,1.271,1.125,0.982,1.271,0.819,0.874,1.125,0.819,0.874,-0.02620507,0.34596403,0.169925001,-0.02620507,0.34596403,-0.288064643,-0.194294815,0.169925001,-0.288064643,-0.194294815,0.027116376,0.129032582,0.161888584,-0.158958783,-0.320847367,"Trifunctional enzyme subunit beta, mitochondrial OS=Mus musculus GN=Hadhb PE=1 SV=1"
P11881,"Inositol 1,4,5-trisphosphate receptor type 1 OS=Mus musculus GN=Itpr1 PE=1 SV=2",1.192,0.871,1.086,1.192,0.871,1.485,1.304,1.086,1.485,1.304,0.253384236,-0.199255376,0.119024103,0.253384236,-0.199255376,0.570462931,0.38294387,0.119024103,0.570462931,0.38294387,0.027243926,0.129032582,0.045456365,0.405167541,0.359711176,"Inositol 1,4,5-trisphosphate receptor type 1 OS=Mus musculus GN=Itpr1 PE=1 SV=2"
Q9DCG6,Phenazine biosynthesis-like domain-containing protein 1 OS=Mus musculus GN=Pbld1 PE=1 SV=2,0.901,0.956,0.978,0.901,0.956,1.03,1.217,0.978,1.03,1.217,-0.150400989,-0.064917477,-0.03209363,-0.150400989,-0.064917477,0.042644337,0.283329168,-0.03209363,0.042644337,0.283329168,0.027755796,0.130655332,-0.092546112,0.123970676,0.216516788,Phenazine biosynthesis-like domain-containing protein 1 OS=Mus musculus GN=Pbld1 PE=1 SV=2
P12382,"ATP-dependent 6-phosphofructokinase, liver type OS=Mus musculus GN=Pfkl PE=1 SV=4",0.805,0.871,0.744,0.805,0.871,0.716,0.771,0.744,0.716,0.771,-0.312939312,-0.199255376,-0.426625474,-0.312939312,-0.199255376,-0.481968507,-0.375197235,-0.426625474,-0.481968507,-0.375197235,0.028496888,0.133330894,-0.29020297,-0.428191392,-0.137988422,"ATP-dependent 6-phosphofructokinase, liver type OS=Mus musculus GN=Pfkl PE=1 SV=4"
P07758,Alpha-1-antitrypsin 1-1 OS=Mus musculus GN=Serpina1a PE=1 SV=4,0.748,0.817,0.681,0.748,0.817,1.419,1.561,0.681,1.419,1.561,-0.418889825,-0.291592017,-0.554273297,-0.418889825,-0.291592017,0.504874589,0.642470537,-0.554273297,0.504874589,0.642470537,0.029300566,0.136265283,-0.395047396,0.348083391,0.743130787,Alpha-1-antitrypsin 1-1 OS=Mus musculus GN=Serpina1a PE=1 SV=4
Q8BLF1,Neutral cholesterol ester hydrolase 1 OS=Mus musculus GN=Nceh1 PE=1 SV=1,1.389,1.108,0.92,1.389,1.108,0.858,0.959,0.92,0.858,0.959,0.474046599,0.147957881,-0.120294234,0.474046599,0.147957881,-0.220950447,-0.06039728,-0.120294234,-0.220950447,-0.06039728,0.029984481,0.137985175,0.224742945,-0.136597938,-0.361340883,Neutral cholesterol ester hydrolase 1 OS=Mus musculus GN=Nceh1 PE=1 SV=1
P16015,Carbonic anhydrase 3 OS=Mus musculus GN=Ca3 PE=1 SV=3,1.571,1.035,0.927,1.571,1.035,0.887,0.747,0.927,0.887,0.747,0.651683181,0.049630768,-0.109358756,0.651683181,0.049630768,-0.17299399,-0.420819852,-0.109358756,-0.17299399,-0.420819852,0.030027862,0.137985175,0.258653828,-0.259397288,-0.518051116,Carbonic anhydrase 3 OS=Mus musculus GN=Ca3 PE=1 SV=3
P30412,Peptidyl-prolyl cis-trans isomerase C OS=Mus musculus GN=Ppic PE=1 SV=1,1.626,1.424,0.8,1.626,1.424,0.992,0.822,0.8,0.992,0.822,0.701327257,0.509949146,-0.321928095,0.701327257,0.509949146,-0.011587974,-0.282789701,-0.321928095,-0.011587974,-0.282789701,0.030720924,0.140334635,0.420124942,-0.182136689,-0.602261631,Peptidyl-prolyl cis-trans isomerase C OS=Mus musculus GN=Ppic PE=1 SV=1
P09813,Apolipoprotein A-II OS=Mus musculus GN=Apoa2 PE=1 SV=2,1.186,1.411,1.27,1.186,1.411,1.552,1.817,1.27,1.552,1.817,0.24610401,0.496717988,0.344828497,0.24610401,0.496717988,0.634128558,0.86155842,0.344828497,0.634128558,0.86155842,0.032019087,0.145404324,0.366094499,0.667240491,0.301145992,Apolipoprotein A-II OS=Mus musculus GN=Apoa2 PE=1 SV=2
P14115,60S ribosomal protein L27a OS=Mus musculus GN=Rpl27a PE=1 SV=5,0.869,0.858,1.032,0.869,0.858,0.938,1.113,1.032,0.938,1.113,-0.202571918,-0.220950447,0.045442971,-0.202571918,-0.220950447,-0.092340172,0.154453593,0.045442971,-0.092340172,0.154453593,0.033293754,0.150308644,-0.160320352,0.033933963,0.194254314,60S ribosomal protein L27a OS=Mus musculus GN=Rpl27a PE=1 SV=5
Q99PT1,Rho GDP-dissociation inhibitor 1 OS=Mus musculus GN=Arhgdia PE=1 SV=3,1.276,1.45,1.1,1.276,1.45,1.009,1.205,1.1,1.009,1.205,0.351628329,0.5360529,0.137503524,0.351628329,0.5360529,0.012926174,0.269033146,0.137503524,0.012926174,0.269033146,0.03363458,0.150922286,0.382573196,0.140284433,-0.242288764,Rho GDP-dissociation inhibitor 1 OS=Mus musculus GN=Arhgdia PE=1 SV=3
Q8R0Y6,Cytosolic 10-formyltetrahydrofolate dehydrogenase OS=Mus musculus GN=Aldh1l1 PE=1 SV=1,1.167,1.046,0.876,1.167,1.046,0.937,0.87,0.876,0.937,0.87,0.222804561,0.064882852,-0.190997225,0.222804561,0.064882852,-0.093879047,-0.200912694,-0.190997225,-0.093879047,-0.200912694,0.033993181,0.150922286,0.07687552,-0.156116141,-0.232991662,Cytosolic 10-formyltetrahydrofolate dehydrogenase OS=Mus musculus GN=Aldh1l1 PE=1 SV=1
Q9D0F3,Protein ERGIC-53 OS=Mus musculus GN=Lman1 PE=1 SV=1,0.976,0.869,0.964,0.976,0.869,0.756,0.787,0.964,0.756,0.787,-0.035046947,-0.202571918,-0.052894948,-0.035046947,-0.202571918,-0.40354186,-0.345564459,-0.052894948,-0.40354186,-0.345564459,0.034016163,0.150922286,-0.105626536,-0.310221517,-0.204594982,Protein ERGIC-53 OS=Mus musculus GN=Lman1 PE=1 SV=1
P45878,Peptidyl-prolyl cis-trans isomerase FKBP2 OS=Mus musculus GN=Fkbp2 PE=1 SV=1,1.085,1.194,1.12,1.085,1.194,0.966,1.061,1.12,0.966,1.061,0.117695043,0.255802837,0.163498732,0.117695043,0.255802837,-0.049904906,0.085424656,0.163498732,-0.049904906,0.085424656,0.034720467,0.152550257,0.182098898,0.046907646,-0.135191252,Peptidyl-prolyl cis-trans isomerase FKBP2 OS=Mus musculus GN=Fkbp2 PE=1 SV=1
P52480,Pyruvate kinase PKM OS=Mus musculus GN=Pkm PE=1 SV=4,1.236,1.261,0.929,1.236,1.261,1.059,0.935,0.929,1.059,0.935,0.305678743,0.334568276,-0.106249498,0.305678743,0.334568276,0.082702589,-0.09696173,-0.106249498,0.082702589,-0.09696173,0.034782112,0.152550257,0.234848908,-0.026953556,-0.261802464,Pyruvate kinase PKM OS=Mus musculus GN=Pkm PE=1 SV=4
Q91YP3,Deoxyribose-phosphate aldolase OS=Mus musculus GN=Dera PE=1 SV=1,1.194,1,1.045,1.194,1,1.334,1.355,1.045,1.334,1.355,0.255802837,0,0.063502942,0.255802837,0,0.415758667,0.438292852,0.063502942,0.415758667,0.438292852,0.034975901,0.152550257,0.115021723,0.354321196,0.239299473,Deoxyribose-phosphate aldolase OS=Mus musculus GN=Dera PE=1 SV=1
Q9EP69,Phosphatidylinositide phosphatase SAC1 OS=Mus musculus GN=Sacm1l PE=1 SV=1,1.691,2.058,1.88,1.691,2.058,2.159,2.459,1.88,2.159,2.459,0.75787666,1.041242982,0.910732662,0.75787666,1.041242982,1.110363243,1.298071735,0.910732662,1.110363243,1.298071735,0.035309669,0.153140812,0.901794389,1.145520524,0.243726134,Phosphatidylinositide phosphatase SAC1 OS=Mus musculus GN=Sacm1l PE=1 SV=1
Q9JIY7,N-acetyltransferase 8 OS=Mus musculus GN=Nat8 PE=1 SV=1,0.489,0.55,1.046,0.489,0.55,1.244,0.712,1.046,1.244,0.712,-1.03209363,-0.862496476,0.064882852,-1.03209363,-0.862496476,0.314986485,-0.490050854,0.064882852,0.314986485,-0.490050854,0.037401298,0.161306157,-0.744859472,-0.057049177,0.687810295,N-acetyltransferase 8 OS=Mus musculus GN=Nat8 PE=1 SV=1
P05213,Tubulin alpha-1B chain OS=Mus musculus GN=Tuba1b PE=1 SV=2,1.288,1.209,0.953,1.288,1.209,1.006,1.018,0.953,1.006,1.018,0.365132593,0.273814245,-0.069451881,0.365132593,0.273814245,0.008630305,0.025737561,-0.069451881,0.008630305,0.025737561,0.037959815,0.162805429,0.241688359,-0.00014323,-0.241831589,Tubulin alpha-1B chain OS=Mus musculus GN=Tuba1b PE=1 SV=2
P14131,40S ribosomal protein S16 OS=Mus musculus GN=Rps16 PE=1 SV=4,0.92,0.895,0.914,0.92,0.895,1.036,1.244,0.914,1.036,1.244,-0.120294234,-0.160040413,-0.12973393,-0.120294234,-0.160040413,0.051024003,0.314986485,-0.12973393,0.051024003,0.314986485,0.039234999,0.167344858,-0.138080645,0.120457409,0.258538054,40S ribosomal protein S16 OS=Mus musculus GN=Rps16 PE=1 SV=4
P34914,Bifunctional epoxide hydrolase 2 OS=Mus musculus GN=Ephx2 PE=1 SV=2,0.955,0.629,1.323,0.955,0.629,1.396,1.234,1.323,1.396,1.234,-0.066427362,-0.668868078,0.403813062,-0.066427362,-0.668868078,0.481298942,0.303342394,0.403813062,0.481298942,0.303342394,0.039835895,0.168974236,-0.213355564,0.394619147,0.60797471,Bifunctional epoxide hydrolase 2 OS=Mus musculus GN=Ephx2 PE=1 SV=2
P70195,Proteasome subunit beta type-7 OS=Mus musculus GN=Psmb7 PE=1 SV=1,1.052,1.094,0.938,1.052,1.094,0.947,0.686,0.938,0.947,0.686,0.073134705,0.129612738,-0.092340172,0.073134705,0.129612738,-0.078563669,-0.543719518,-0.092340172,-0.078563669,-0.543719518,0.040056896,0.16898319,0.062630943,-0.267381309,-0.330012252,Proteasome subunit beta type-7 OS=Mus musculus GN=Psmb7 PE=1 SV=1
Q9WUZ9,Ectonucleoside triphosphate diphosphohydrolase 5 OS=Mus musculus GN=Entpd5 PE=1 SV=1,0.87,0.813,0.758,0.87,0.813,1.154,1.097,0.758,1.154,1.097,-0.200912694,-0.298672743,-0.399730246,-0.200912694,-0.298672743,0.206643224,0.133563526,-0.399730246,0.206643224,0.133563526,0.040615557,0.169856821,-0.279780224,0.056136651,0.335916875,Ectonucleoside triphosphate diphosphohydrolase 5 OS=Mus musculus GN=Entpd5 PE=1 SV=1
Q8JZV9,3-hydroxybutyrate dehydrogenase type 2 OS=Mus musculus GN=Bdh2 PE=1 SV=1,0.692,0.736,0.936,0.692,0.736,0.875,1.544,0.936,0.875,1.544,-0.531156057,-0.442222329,-0.095419565,-0.531156057,-0.442222329,-0.192645078,0.626672753,-0.095419565,-0.192645078,0.626672753,0.040704031,0.169856821,-0.408435267,0.154527157,0.562962424,3-hydroxybutyrate dehydrogenase type 2 OS=Mus musculus GN=Bdh2 PE=1 SV=1
Q61133,Glutathione S-transferase theta-2 OS=Mus musculus GN=Gstt2 PE=1 SV=4,2,2.069,1.477,2,2.069,1.61,1.607,1.477,1.61,1.607,1,1.048933645,0.562669826,1,1.048933645,0.687060688,0.684369929,0.562669826,0.687060688,0.684369929,0.041341172,0.17158809,0.932107423,0.661106212,-0.271001211,Glutathione S-transferase theta-2 OS=Mus musculus GN=Gstt2 PE=1 SV=4
Q91W90,Thioredoxin domain-containing protein 5 OS=Mus musculus GN=Txndc5 PE=1 SV=2,1.608,1.35,1.046,1.608,1.35,1.049,1.172,1.046,1.049,1.172,0.685267407,0.432959407,0.064882852,0.685267407,0.432959407,0.069014678,0.22897257,0.064882852,0.069014678,0.22897257,0.042048059,0.173588778,0.460267296,0.13217147,-0.328095826,Thioredoxin domain-containing protein 5 OS=Mus musculus GN=Txndc5 PE=1 SV=2
O88428,Bifunctional 3'-phosphoadenosine 5'-phosphosulfate synthase 2 OS=Mus musculus GN=Papss2 PE=1 SV=2,1.266,1.245,0.906,1.266,1.245,0.887,1.083,0.906,0.887,1.083,0.340277405,0.316145742,-0.142417045,0.340277405,0.316145742,-0.17299399,0.115033243,-0.142417045,-0.17299399,0.115033243,0.042467149,0.174094582,0.23408585,-0.051667708,-0.285753558,Bifunctional 3'-phosphoadenosine 5'-phosphosulfate synthase 2 OS=Mus musculus GN=Papss2 PE=1 SV=2
P52760,Ribonuclease UK114 OS=Mus musculus GN=Hrsp12 PE=1 SV=3,1.136,1.335,1.039,1.136,1.335,1.039,1.016,1.039,1.039,1.016,0.183962835,0.416839742,0.055195654,0.183962835,0.416839742,0.055195654,0.022900402,0.055195654,0.055195654,0.022900402,0.042621601,0.174094582,0.251360162,0.042277553,-0.209082608,Ribonuclease UK114 OS=Mus musculus GN=Hrsp12 PE=1 SV=3
Q9D172,"ES1 protein homolog, mitochondrial OS=Mus musculus GN=D10Jhu81e PE=1 SV=1",0.986,1.121,1.261,0.986,1.121,1.28,1.2,1.261,1.28,1.2,-0.020340448,0.164786278,0.334568276,-0.020340448,0.164786278,0.35614381,0.263034406,0.334568276,0.35614381,0.263034406,0.044208354,0.179455652,0.124691987,0.314584942,0.189892954,"ES1 protein homolog, mitochondrial OS=Mus musculus GN=D10Jhu81e PE=1 SV=1"
P63094,Guanine nucleotide-binding protein G(s) subunit alpha isoforms short OS=Mus musculus GN=Gnas PE=1 SV=1,1.277,1.024,1.05,1.277,1.024,0.923,0.978,1.05,0.923,0.978,0.352758525,0.034215715,0.070389328,0.352758525,0.034215715,-0.115597447,-0.03209363,0.070389328,-0.115597447,-0.03209363,0.044399002,0.179455652,0.168867562,-0.044998565,-0.213866127,Guanine nucleotide-binding protein G(s) subunit alpha isoforms short OS=Mus musculus GN=Gnas PE=1 SV=1
Q9D1D4,Transmembrane emp24 domain-containing protein 10 OS=Mus musculus GN=Tmed10 PE=1 SV=1,1,0.902,0.924,1,0.902,1.047,1.146,0.924,1.047,1.146,0,-0.148800661,-0.114035243,0,-0.148800661,0.066261442,0.196607044,-0.114035243,0.066261442,0.196607044,0.044906129,0.18054628,-0.082327313,0.082340346,0.164667659,Transmembrane emp24 domain-containing protein 10 OS=Mus musculus GN=Tmed10 PE=1 SV=1
P14152,"Malate dehydrogenase, cytoplasmic OS=Mus musculus GN=Mdh1 PE=1 SV=3",0.932,1.101,1.016,0.932,1.101,1.138,1.204,1.016,1.138,1.204,-0.10159814,0.138814469,0.022900402,-0.10159814,0.138814469,0.186500558,0.267835392,0.022900402,0.186500558,0.267835392,0.04513657,0.18054628,0.019466612,0.18631446,0.166847848,"Malate dehydrogenase, cytoplasmic OS=Mus musculus GN=Mdh1 PE=1 SV=3"
Q8CBY8,Dynactin subunit 4 OS=Mus musculus GN=Dctn4 PE=1 SV=1,1.222,0.995,1.031,1.222,0.995,0.98,0.868,1.031,0.98,0.868,0.289244285,-0.007231569,0.044044333,0.289244285,-0.007231569,-0.029146346,-0.204233052,0.044044333,-0.029146346,-0.204233052,0.045415214,0.18072446,0.121613953,-0.084542893,-0.206156846,Dynactin subunit 4 OS=Mus musculus GN=Dctn4 PE=1 SV=1
P61967,AP-1 complex subunit sigma-1A OS=Mus musculus GN=Ap1s1 PE=1 SV=1,1.279,1.213,0.712,1.279,1.213,0.89,0.792,0.712,0.89,0.792,0.355016264,0.27857955,-0.490050854,0.355016264,0.27857955,-0.168122759,-0.336427665,-0.490050854,-0.168122759,-0.336427665,0.045787067,0.181269824,0.155428155,-0.29983034,-0.455258495,AP-1 complex subunit sigma-1A OS=Mus musculus GN=Ap1s1 PE=1 SV=1
P62814,"V-type proton ATPase subunit B, brain isoform OS=Mus musculus GN=Atp6v1b2 PE=1 SV=1",1.074,1.037,1.068,1.074,1.037,0.927,0.997,1.068,0.927,0.997,0.102993993,0.052415894,0.094911647,0.102993993,0.052415894,-0.109358756,-0.00433459,0.094911647,-0.109358756,-0.00433459,0.046123578,0.181670419,0.081146284,-0.026495009,-0.107641293,"V-type proton ATPase subunit B, brain isoform OS=Mus musculus GN=Atp6v1b2 PE=1 SV=1"
P06745,Glucose-6-phosphate isomerase OS=Mus musculus GN=Gpi PE=1 SV=4,1.093,1.245,1.105,1.093,1.245,1.087,0.99,1.105,1.087,0.99,0.128293401,0.316145742,0.14404637,0.128293401,0.316145742,0.12035194,-0.01449957,0.14404637,0.12035194,-0.01449957,0.046540681,0.18238277,0.206584931,0.071150222,-0.135434709,Glucose-6-phosphate isomerase OS=Mus musculus GN=Gpi PE=1 SV=4
Q7TMK9,Heterogeneous nuclear ribonucleoprotein Q OS=Mus musculus GN=Syncrip PE=1 SV=2,1.031,0.965,0.999,1.031,0.965,1.095,1.04,0.999,1.095,1.04,0.044044333,-0.051399153,-0.001443417,0.044044333,-0.051399153,0.13093087,0.056583528,-0.001443417,0.13093087,0.056583528,0.047100056,0.183642643,-0.003230611,0.074717076,0.077947687,Heterogeneous nuclear ribonucleoprotein Q OS=Mus musculus GN=Syncrip PE=1 SV=2
O09173,"Homogentisate 1,2-dioxygenase OS=Mus musculus GN=Hgd PE=1 SV=2",1.236,1.295,0.983,1.236,1.295,1.123,0.989,0.983,1.123,0.989,0.305678743,0.372952098,-0.024736678,0.305678743,0.372952098,0.167357928,-0.015957574,-0.024736678,0.167357928,-0.015957574,0.04813972,0.186405449,0.266505001,0.055612806,-0.210892195,"Homogentisate 1,2-dioxygenase OS=Mus musculus GN=Hgd PE=1 SV=2"
Q91XE8,Transmembrane protein 205 OS=Mus musculus GN=Tmem205 PE=1 SV=1,0.771,0.449,1.068,0.771,0.449,1.121,1.012,1.068,1.121,1.012,-0.375197235,-1.15521265,0.094911647,-0.375197235,-1.15521265,0.164786278,0.01720929,0.094911647,0.164786278,0.01720929,0.04832041,0.186405449,-0.593181625,0.091780557,0.684962181,Transmembrane protein 205 OS=Mus musculus GN=Tmem205 PE=1 SV=1
Q9CY27,Very-long-chain enoyl-CoA reductase OS=Mus musculus GN=Tecr PE=1 SV=1,0.771,0.869,1.326,0.771,0.869,1.01,1.383,1.326,1.01,1.383,-0.375197235,-0.202571918,0.407080775,-0.375197235,-0.202571918,0.014355293,0.467801156,0.407080775,0.014355293,0.467801156,0.048533025,0.186405449,-0.149691506,0.274278735,0.423970241,Very-long-chain enoyl-CoA reductase OS=Mus musculus GN=Tecr PE=1 SV=1
Q3UPL0,Protein transport protein Sec31A OS=Mus musculus GN=Sec31a PE=1 SV=2,0.969,1.01,0.951,0.969,1.01,1.208,1.095,0.951,1.208,1.095,-0.045431429,0.014355293,-0.072482754,-0.045431429,0.014355293,0.272620455,0.13093087,-0.072482754,0.272620455,0.13093087,0.049564668,0.189216496,-0.026927005,0.146923979,0.173850984,Protein transport protein Sec31A OS=Mus musculus GN=Sec31a PE=1 SV=2
A2ARV4,Low-density lipoprotein receptor-related protein 2 OS=Mus musculus GN=Lrp2 PE=1 SV=1,1.341,0.989,0.925,1.341,0.989,0.821,0.929,0.925,0.821,0.929,0.423309237,-0.015957574,-0.112474729,0.423309237,-0.015957574,-0.284545873,-0.106249498,-0.112474729,-0.284545873,-0.106249498,0.049755115,0.189216496,0.140445719,-0.178813094,-0.319258814,Low-density lipoprotein receptor-related protein 2 OS=Mus musculus GN=Lrp2 PE=1 SV=1
B9EJ86,Oxysterol-binding protein-related protein 8 OS=Mus musculus GN=Osbpl8 PE=1 SV=1,0.899,0.897,0.91,0.899,0.897,1.01,1.266,0.91,1.01,1.266,-0.153606979,-0.15682011,-0.13606155,-0.153606979,-0.15682011,0.014355293,0.340277405,-0.13606155,0.014355293,0.340277405,0.050390384,0.190693022,-0.151383146,0.114640769,0.266023915,Oxysterol-binding protein-related protein 8 OS=Mus musculus GN=Osbpl8 PE=1 SV=1
Q9R092,17-beta-hydroxysteroid dehydrogenase type 6 OS=Mus musculus GN=Hsd17b6 PE=1 SV=1,1.533,1.396,0.749,1.533,1.396,1.015,0.838,0.749,1.015,0.838,0.616357697,0.481298942,-0.416962376,0.616357697,0.481298942,0.021479727,-0.254977851,-0.416962376,0.021479727,-0.254977851,0.05064759,0.190731412,0.35567018,-0.176791725,-0.532461905,17-beta-hydroxysteroid dehydrogenase type 6 OS=Mus musculus GN=Hsd17b6 PE=1 SV=1
Q80UM7,Mannosyl-oligosaccharide glucosidase OS=Mus musculus GN=Mogs PE=1 SV=1,0.739,0.636,0.851,0.739,0.636,0.764,0.911,0.851,0.764,0.911,-0.436353731,-0.652901329,-0.232768963,-0.436353731,-0.652901329,-0.388355457,-0.134477041,-0.232768963,-0.388355457,-0.134477041,0.05155574,0.19320889,-0.482255817,-0.255686792,0.226569025,Mannosyl-oligosaccharide glucosidase OS=Mus musculus GN=Mogs PE=1 SV=1
P62908,40S ribosomal protein S3 OS=Mus musculus GN=Rps3 PE=1 SV=1,0.975,0.895,0.886,0.975,0.895,1.04,1.098,0.886,1.04,1.098,-0.036525876,-0.160040413,-0.174621396,-0.036525876,-0.160040413,0.056583528,0.134878054,-0.174621396,0.056583528,0.134878054,0.052536651,0.19593379,-0.113550795,0.041660354,0.155211148,40S ribosomal protein S3 OS=Mus musculus GN=Rps3 PE=1 SV=1
Q9JII6,Alcohol dehydrogenase [NADP(+)] OS=Mus musculus GN=Akr1a1 PE=1 SV=3,0.898,0.947,0.993,0.898,0.947,1.149,0.969,0.993,1.149,0.969,-0.15521265,-0.078563669,-0.010134377,-0.15521265,-0.078563669,0.200378798,-0.045431429,-0.010134377,0.200378798,-0.045431429,0.052846812,0.196142975,-0.095537403,0.059952072,0.155489475,Alcohol dehydrogenase [NADP(+)] OS=Mus musculus GN=Akr1a1 PE=1 SV=3
P63017,Heat shock cognate 71 kDa protein OS=Mus musculus GN=Hspa8 PE=1 SV=1,0.953,0.873,1.009,0.953,0.873,1.049,0.965,1.009,1.049,0.965,-0.069451881,-0.195946441,0.012926174,-0.069451881,-0.195946441,0.069014678,-0.051399153,0.012926174,0.069014678,-0.051399153,0.053383274,0.196574606,-0.103574094,0.009631445,0.113205539,Heat shock cognate 71 kDa protein OS=Mus musculus GN=Hspa8 PE=1 SV=1
Q8R5J9,PRA1 family protein 3 OS=Mus musculus GN=Arl6ip5 PE=1 SV=2,1.12,1.024,1.004,1.12,1.024,1.234,1.417,1.004,1.234,1.417,0.163498732,0.034215715,0.005759269,0.163498732,0.034215715,0.303342394,0.502839758,0.005759269,0.303342394,0.502839758,0.053472367,0.196574606,0.080237633,0.323624715,0.243387082,PRA1 family protein 3 OS=Mus musculus GN=Arl6ip5 PE=1 SV=2
Q9DCX8,Iodotyrosine deiodinase 1 OS=Mus musculus GN=Iyd PE=1 SV=1,0.874,0.659,0.672,0.874,0.659,1.168,0.997,0.672,1.168,0.997,-0.194294815,-0.60164963,-0.573466862,-0.194294815,-0.60164963,0.224040274,-0.00433459,-0.573466862,0.224040274,-0.00433459,0.053924456,0.197297062,-0.43307115,-0.026811099,0.406260052,Iodotyrosine deiodinase 1 OS=Mus musculus GN=Iyd PE=1 SV=1
Q9CQN1,"Heat shock protein 75 kDa, mitochondrial OS=Mus musculus GN=Trap1 PE=1 SV=1",0.986,1.073,1.06,0.986,1.073,0.949,0.857,1.06,0.949,0.857,-0.020340448,0.101650076,0.084064265,-0.020340448,0.101650076,-0.075520008,-0.222632891,0.084064265,-0.075520008,-0.222632891,0.055707414,0.202859074,0.049336704,-0.102448307,-0.151785011,"Heat shock protein 75 kDa, mitochondrial OS=Mus musculus GN=Trap1 PE=1 SV=1"
Q80XI3,Eukaryotic translation initiation factor 4 gamma 3 OS=Mus musculus GN=Eif4g3 PE=1 SV=2,1.277,1.119,1.064,1.277,1.119,1.105,1.007,1.064,1.105,1.007,0.352758525,0.162210036,0.089498151,0.352758525,0.162210036,0.14404637,0.010063683,0.089498151,0.14404637,0.010063683,0.057227177,0.207159746,0.223887055,0.079543651,-0.144343403,Eukaryotic translation initiation factor 4 gamma 3 OS=Mus musculus GN=Eif4g3 PE=1 SV=2
Q80X90,Filamin-B OS=Mus musculus GN=Flnb PE=1 SV=3,1.386,0.853,1.203,1.386,0.853,0.566,0.776,1.203,0.566,0.776,0.470927257,-0.229382353,0.266636643,0.470927257,-0.229382353,-0.821126042,-0.365871442,0.266636643,-0.821126042,-0.365871442,0.057425111,0.207159746,0.14994529,-0.421471665,-0.571416955,Filamin-B OS=Mus musculus GN=Flnb PE=1 SV=3
O88343,Electrogenic sodium bicarbonate cotransporter 1 OS=Mus musculus GN=Slc4a4 PE=1 SV=2,0.766,0.576,1.508,0.766,0.576,0.973,1.459,1.508,0.973,1.459,-0.384583703,-0.795859283,0.592636429,-0.384583703,-0.795859283,-0.03948829,0.544979883,0.592636429,-0.03948829,0.544979883,0.058462152,0.208717358,-0.353649909,0.320723923,0.674373832,Electrogenic sodium bicarbonate cotransporter 1 OS=Mus musculus GN=Slc4a4 PE=1 SV=2
P11983,T-complex protein 1 subunit alpha OS=Mus musculus GN=Tcp1 PE=1 SV=3,0.949,0.808,0.68,0.949,0.808,0.734,0.698,0.68,0.734,0.698,-0.075520008,-0.307572802,-0.556393349,-0.075520008,-0.307572802,-0.446148032,-0.518701058,-0.556393349,-0.446148032,-0.518701058,0.058517091,0.208717358,-0.264515794,-0.497218306,-0.232702512,T-complex protein 1 subunit alpha OS=Mus musculus GN=Tcp1 PE=1 SV=3
O70133,ATP-dependent RNA helicase A OS=Mus musculus GN=Dhx9 PE=1 SV=2,0.787,0.594,0.633,0.787,0.594,0.862,1.211,0.633,0.862,1.211,-0.345564459,-0.751465164,-0.659722595,-0.345564459,-0.751465164,-0.214240226,0.276198865,-0.659722595,-0.214240226,0.276198865,0.058667962,0.208717358,-0.570756368,-0.107161063,0.463595305,ATP-dependent RNA helicase A OS=Mus musculus GN=Dhx9 PE=1 SV=2
Q99JI6,Ras-related protein Rap-1b OS=Mus musculus GN=Rap1b PE=1 SV=2,0.955,0.826,1.041,0.955,0.826,1.041,1.019,1.041,1.041,1.019,-0.066427362,-0.275786313,0.057970069,-0.066427362,-0.275786313,0.057970069,0.027154052,0.057970069,0.057970069,0.027154052,0.058975942,0.208850584,-0.125291456,0.045643662,0.170935118,Ras-related protein Rap-1b OS=Mus musculus GN=Rap1b PE=1 SV=2
P47911,60S ribosomal protein L6 OS=Mus musculus GN=Rpl6 PE=1 SV=3,0.852,0.789,0.788,0.852,0.789,0.894,0.998,0.788,0.894,0.998,-0.231074664,-0.341902795,-0.343732465,-0.231074664,-0.341902795,-0.161653263,-0.002888279,-0.343732465,-0.161653263,-0.002888279,0.059592229,0.21006941,-0.297937477,-0.13456311,0.163374367,60S ribosomal protein L6 OS=Mus musculus GN=Rpl6 PE=1 SV=3
Q8BU30,"Isoleucine--tRNA ligase, cytoplasmic OS=Mus musculus GN=Iars PE=1 SV=2",1.145,0.962,0.885,1.145,0.962,0.93,0.849,0.885,0.93,0.849,0.195347598,-0.055891201,-0.17625064,0.195347598,-0.055891201,-0.104697379,-0.236163541,-0.17625064,-0.104697379,-0.236163541,0.060039537,0.210684193,0.020532431,-0.171594496,-0.192126927,"Isoleucine--tRNA ligase, cytoplasmic OS=Mus musculus GN=Iars PE=1 SV=2"
P62281,40S ribosomal protein S11 OS=Mus musculus GN=Rps11 PE=1 SV=3,0.867,0.921,0.799,0.867,0.921,1.07,1.175,0.799,1.07,1.175,-0.205896101,-0.118726939,-0.323732592,-0.205896101,-0.118726939,0.097610797,0.232660757,-0.323732592,0.097610797,0.232660757,0.060805284,0.212405788,-0.194595734,0.067362103,0.261957838,40S ribosomal protein S11 OS=Mus musculus GN=Rps11 PE=1 SV=3
Q920R6,V-type proton ATPase 116 kDa subunit a isoform 4 OS=Mus musculus GN=Atp6v0a4 PE=1 SV=1,1.117,0.955,1.023,1.117,0.955,0.859,0.955,1.023,0.859,0.955,0.159629186,-0.066427362,0.032806145,0.159629186,-0.066427362,-0.219269964,-0.066427362,0.032806145,-0.219269964,-0.066427362,0.063717548,0.221576338,0.043841959,-0.107717701,-0.15155966,V-type proton ATPase 116 kDa subunit a isoform 4 OS=Mus musculus GN=Atp6v0a4 PE=1 SV=1
Q91YQ5,Dolichyl-diphosphooligosaccharide--protein glycosyltransferase subunit 1 OS=Mus musculus GN=Rpn1 PE=1 SV=1,0.937,0.891,1.111,0.937,0.891,0.974,1.176,1.111,0.974,1.176,-0.093879047,-0.166502663,0.151858817,-0.093879047,-0.166502663,-0.038006323,0.23388806,0.151858817,-0.038006323,0.23388806,0.064643772,0.223789202,-0.073780921,0.108724458,0.182505379,Dolichyl-diphosphooligosaccharide--protein glycosyltransferase subunit 1 OS=Mus musculus GN=Rpn1 PE=1 SV=1
P14148,60S ribosomal protein L7 OS=Mus musculus GN=Rpl7 PE=1 SV=2,0.944,0.793,0.881,0.944,0.793,0.941,1.05,0.881,0.941,1.05,-0.083141235,-0.334607229,-0.182786076,-0.083141235,-0.334607229,-0.087733372,0.070389328,-0.182786076,-0.087733372,0.070389328,0.066310943,0.228535929,-0.203656601,-0.043494833,0.160161768,60S ribosomal protein L7 OS=Mus musculus GN=Rpl7 PE=1 SV=2
Q9DCF9,Translocon-associated protein subunit gamma OS=Mus musculus GN=Ssr3 PE=1 SV=1,0.855,0.604,1.079,0.855,0.604,1.054,0.982,1.079,1.054,0.982,-0.226003675,-0.727379545,0.109694865,-0.226003675,-0.727379545,0.075874867,-0.02620507,0.109694865,0.075874867,-0.02620507,0.067867236,0.231016465,-0.359414315,0.041806892,0.401221207,Translocon-associated protein subunit gamma OS=Mus musculus GN=Ssr3 PE=1 SV=1
P06151,L-lactate dehydrogenase A chain OS=Mus musculus GN=Ldha PE=1 SV=3,1.137,1.134,1.079,1.137,1.134,1.257,1.222,1.079,1.257,1.222,0.185232254,0.18142064,0.109694865,0.185232254,0.18142064,0.32998465,0.289244285,0.109694865,0.32998465,0.289244285,0.068016931,0.231016465,0.168600131,0.269630547,0.101030416,L-lactate dehydrogenase A chain OS=Mus musculus GN=Ldha PE=1 SV=3
P62754,40S ribosomal protein S6 OS=Mus musculus GN=Rps6 PE=1 SV=1,0.969,0.936,0.95,0.969,0.936,0.97,0.993,0.95,0.97,0.993,-0.045431429,-0.095419565,-0.074000581,-0.045431429,-0.095419565,-0.043943348,-0.010134377,-0.074000581,-0.043943348,-0.010134377,0.068149933,0.231016465,-0.071140514,-0.036431206,0.034709308,40S ribosomal protein S6 OS=Mus musculus GN=Rps6 PE=1 SV=1
Q8BJ64,"Choline dehydrogenase, mitochondrial OS=Mus musculus GN=Chdh PE=1 SV=1",0.978,0.773,1.308,0.978,0.773,1.144,1.2,1.308,1.144,1.2,-0.03209363,-0.371459681,0.387362541,-0.03209363,-0.371459681,0.194087052,0.263034406,0.387362541,0.194087052,0.263034406,0.068604328,0.231016465,-0.083948816,0.260321091,0.344269908,"Choline dehydrogenase, mitochondrial OS=Mus musculus GN=Chdh PE=1 SV=1"
Q3ULD5,"Methylcrotonoyl-CoA carboxylase beta chain, mitochondrial OS=Mus musculus GN=Mccc2 PE=1 SV=1",1.098,1.234,1.115,1.098,1.234,0.832,1.08,1.115,0.832,1.08,0.134878054,0.303342394,0.15704371,0.134878054,0.303342394,-0.265344567,0.111031312,0.15704371,-0.265344567,0.111031312,0.06879275,0.231016465,0.206696921,-0.03031656,-0.237013481,"Methylcrotonoyl-CoA carboxylase beta chain, mitochondrial OS=Mus musculus GN=Mccc2 PE=1 SV=1"
O35469,3 beta-hydroxysteroid dehydrogenase/Delta 5-->4-isomerase type 6 OS=Mus musculus GN=Hsd3b6 PE=1 SV=4,0.91,0.9,1.012,0.91,0.9,0.952,1.22,1.012,0.952,1.22,-0.13606155,-0.152003093,0.01720929,-0.13606155,-0.152003093,-0.070966521,0.286881148,0.01720929,-0.070966521,0.286881148,0.068884222,0.231016465,-0.111783999,0.089807709,0.201591708,3 beta-hydroxysteroid dehydrogenase/Delta 5-->4-isomerase type 6 OS=Mus musculus GN=Hsd3b6 PE=1 SV=4
O08583,THO complex subunit 4 OS=Mus musculus GN=Alyref PE=1 SV=3,0.991,0.934,0.946,0.991,0.934,1.081,1.438,0.946,1.081,1.438,-0.013043037,-0.098505545,-0.080087911,-0.013043037,-0.098505545,0.112366523,0.524063676,-0.080087911,0.112366523,0.524063676,0.069125393,0.231016465,-0.060637015,0.238554497,0.299191512,THO complex subunit 4 OS=Mus musculus GN=Alyref PE=1 SV=3
P62918,60S ribosomal protein L8 OS=Mus musculus GN=Rpl8 PE=1 SV=2,0.781,0.825,0.825,0.781,0.825,0.843,1.003,0.825,0.843,1.003,-0.356605547,-0.277533976,-0.277533976,-0.356605547,-0.277533976,-0.246395464,0.004321606,-0.277533976,-0.246395464,0.004321606,0.069557573,0.231458821,-0.309162604,-0.152336338,0.156826266,60S ribosomal protein L8 OS=Mus musculus GN=Rpl8 PE=1 SV=2
P29341,Polyadenylate-binding protein 1 OS=Mus musculus GN=Pabpc1 PE=1 SV=2,0.92,0.962,1.029,0.92,0.962,1.012,0.991,1.029,1.012,0.991,-0.120294234,-0.055891201,0.041242982,-0.120294234,-0.055891201,0.01720929,-0.013043037,0.041242982,0.01720929,-0.013043037,0.070141029,0.232398603,-0.062225578,0.009915098,0.072140675,Polyadenylate-binding protein 1 OS=Mus musculus GN=Pabpc1 PE=1 SV=2
P50544,"Very long-chain specific acyl-CoA dehydrogenase, mitochondrial OS=Mus musculus GN=Acadvl PE=1 SV=3",0.857,1.193,0.964,0.857,1.193,0.874,0.693,0.964,0.874,0.693,-0.222632891,0.254594043,-0.052894948,-0.222632891,0.254594043,-0.194294815,-0.529072743,-0.052894948,-0.194294815,-0.529072743,0.070913523,0.233954016,0.002205471,-0.299926013,-0.302131484,"Very long-chain specific acyl-CoA dehydrogenase, mitochondrial OS=Mus musculus GN=Acadvl PE=1 SV=3"
Q99JY9,Actin-related protein 3 OS=Mus musculus GN=Actr3 PE=1 SV=3,1.279,1.266,1.069,1.279,1.266,1.008,1.212,1.069,1.008,1.212,0.355016264,0.340277405,0.096261853,0.355016264,0.340277405,0.011495639,0.277389699,0.096261853,0.011495639,0.277389699,0.073298712,0.240000305,0.297369838,0.134806506,-0.162563332,Actin-related protein 3 OS=Mus musculus GN=Actr3 PE=1 SV=3
Q9CQB5,CDGSH iron-sulfur domain-containing protein 2 OS=Mus musculus GN=Cisd2 PE=1 SV=1,1.062,0.669,0.958,1.062,0.669,1.011,1.496,0.958,1.011,1.496,0.086783766,-0.579921884,-0.061902439,0.086783766,-0.579921884,0.015782997,0.581110175,-0.061902439,0.015782997,0.581110175,0.073367969,0.240000305,-0.209635735,0.226376781,0.436012516,CDGSH iron-sulfur domain-containing protein 2 OS=Mus musculus GN=Cisd2 PE=1 SV=1
P62082,40S ribosomal protein S7 OS=Mus musculus GN=Rps7 PE=2 SV=1,1.054,0.885,0.923,1.054,0.885,1.075,1.302,0.923,1.075,1.302,0.075874867,-0.17625064,-0.115597447,0.075874867,-0.17625064,0.10433666,0.380729449,-0.115597447,0.10433666,0.380729449,0.074846651,0.243137894,-0.063269799,0.170906954,0.234176753,40S ribosomal protein S7 OS=Mus musculus GN=Rps7 PE=2 SV=1
P14685,26S proteasome non-ATPase regulatory subunit 3 OS=Mus musculus GN=Psmd3 PE=1 SV=3,1.372,1.239,1.009,1.372,1.239,1.078,1.129,1.009,1.078,1.129,0.456280482,0.309176187,0.012926174,0.456280482,0.309176187,0.108357178,0.175045486,0.012926174,0.108357178,0.175045486,0.074957019,0.243137894,0.308767902,0.1159463,-0.192821602,26S proteasome non-ATPase regulatory subunit 3 OS=Mus musculus GN=Psmd3 PE=1 SV=3
Q8CHP5,Partner of Y14 and mago OS=Mus musculus GN=Pym1 PE=1 SV=2,1.072,0.989,0.791,1.072,0.989,0.893,0.856,0.791,0.893,0.856,0.100304906,-0.015957574,-0.3382504,0.100304906,-0.015957574,-0.16326792,-0.224317298,-0.3382504,-0.16326792,-0.224317298,0.078506446,0.253585675,-0.033911147,-0.222684167,-0.18877302,Partner of Y14 and mago OS=Mus musculus GN=Pym1 PE=1 SV=2
Q99PL5,Ribosome-binding protein 1 OS=Mus musculus GN=Rrbp1 PE=1 SV=2,1.152,1.098,0.902,1.152,1.098,0.935,1.028,0.902,0.935,1.028,0.204140717,0.134878054,-0.148800661,0.204140717,0.134878054,-0.09696173,0.039840265,-0.148800661,-0.09696173,0.039840265,0.07915537,0.25461644,0.105847376,-0.052608718,-0.158456094,Ribosome-binding protein 1 OS=Mus musculus GN=Rrbp1 PE=1 SV=2
Q5SWY8,Sodium/glucose cotransporter 5 OS=Mus musculus GN=Slc5a10 PE=1 SV=1,0.981,0.837,1.004,0.981,0.837,1.11,0.963,1.004,1.11,0.963,-0.027674958,-0.256700472,0.005759269,-0.027674958,-0.256700472,0.150559677,-0.054392297,0.005759269,0.150559677,-0.054392297,0.079820422,0.254839589,-0.112598318,0.039618806,0.152217124,Sodium/glucose cotransporter 5 OS=Mus musculus GN=Slc5a10 PE=1 SV=1
P61164,Alpha-centractin OS=Mus musculus GN=Actr1a PE=1 SV=1,1.065,1.164,0.939,1.065,1.164,1.01,0.976,0.939,1.01,0.976,0.09085343,0.219091058,-0.090802937,0.09085343,0.219091058,0.014355293,-0.035046947,-0.090802937,0.014355293,-0.035046947,0.080050156,0.254839589,0.105817208,-0.026437249,-0.132254457,Alpha-centractin OS=Mus musculus GN=Actr1a PE=1 SV=1
Q9CPY7,Cytosol aminopeptidase OS=Mus musculus GN=Lap3 PE=1 SV=3,0.916,0.978,1.038,0.916,0.978,1.098,0.975,1.038,1.098,0.975,-0.126580497,-0.03209363,0.053806444,-0.126580497,-0.03209363,0.134878054,-0.036525876,0.053806444,0.134878054,-0.036525876,0.080215052,0.254839589,-0.052708362,0.05010216,0.102810522,Cytosol aminopeptidase OS=Mus musculus GN=Lap3 PE=1 SV=3
P68040,Receptor of activated protein C kinase 1 OS=Mus musculus GN=Rack1 PE=1 SV=3,0.845,0.941,0.813,0.845,0.941,1.025,1.029,0.813,1.025,1.029,-0.242976753,-0.087733372,-0.298672743,-0.242976753,-0.087733372,0.03562391,0.041242982,-0.298672743,0.03562391,0.041242982,0.082977968,0.262460301,-0.192018599,-0.028987792,0.163030807,Receptor of activated protein C kinase 1 OS=Mus musculus GN=Rack1 PE=1 SV=3
P17225,Polypyrimidine tract-binding protein 1 OS=Mus musculus GN=Ptbp1 PE=1 SV=2,0.847,0.908,0.837,0.847,0.908,0.939,1.074,0.837,0.939,1.074,-0.239566125,-0.139235797,-0.256700472,-0.239566125,-0.139235797,-0.090802937,0.102993993,-0.256700472,-0.090802937,0.102993993,0.08331142,0.262460301,-0.202860863,-0.046463672,0.156397191,Polypyrimidine tract-binding protein 1 OS=Mus musculus GN=Ptbp1 PE=1 SV=2
P14869,60S acidic ribosomal protein P0 OS=Mus musculus GN=Rplp0 PE=1 SV=3,0.991,0.899,0.881,0.991,0.899,1.035,1.093,0.881,1.035,1.093,-0.013043037,-0.153606979,-0.182786076,-0.013043037,-0.153606979,0.049630768,0.128293401,-0.182786076,0.049630768,0.128293401,0.083633723,0.262460301,-0.103217222,0.034612452,0.137829674,60S acidic ribosomal protein P0 OS=Mus musculus GN=Rplp0 PE=1 SV=3
P16406,Glutamyl aminopeptidase OS=Mus musculus GN=Enpep PE=1 SV=1,1.054,0.948,1.157,1.054,0.948,1.135,1.091,1.157,1.135,1.091,0.075874867,-0.077041036,0.210388864,0.075874867,-0.077041036,0.182692298,0.125651102,0.210388864,0.182692298,0.125651102,0.0841283,0.262943513,0.041611305,0.165415133,0.123803828,Glutamyl aminopeptidase OS=Mus musculus GN=Enpep PE=1 SV=1
Q8R1B4,Eukaryotic translation initiation factor 3 subunit C OS=Mus musculus GN=Eif3c PE=1 SV=1,0.831,0.794,0.785,0.831,0.794,0.865,1.016,0.785,0.865,1.016,-0.267079618,-0.332789088,-0.349235441,-0.267079618,-0.332789088,-0.209227962,0.022900402,-0.349235441,-0.209227962,0.022900402,0.085068207,0.264809096,-0.309794571,-0.144378112,0.165416458,Eukaryotic translation initiation factor 3 subunit C OS=Mus musculus GN=Eif3c PE=1 SV=1
Q78PY7,Staphylococcal nuclease domain-containing protein 1 OS=Mus musculus GN=Snd1 PE=1 SV=1,1.006,0.751,1.091,1.006,0.751,1.002,1.189,1.091,1.002,1.189,0.008630305,-0.413115187,0.125651102,0.008630305,-0.413115187,0.002882509,0.249748715,0.125651102,0.002882509,0.249748715,0.086765835,0.269008934,-0.136663732,0.12618271,0.262846442,Staphylococcal nuclease domain-containing protein 1 OS=Mus musculus GN=Snd1 PE=1 SV=1
Q6PB66,"Leucine-rich PPR motif-containing protein, mitochondrial OS=Mus musculus GN=Lrpprc PE=1 SV=2",0.917,1.053,1.119,0.917,1.053,1.206,1.036,1.119,1.206,1.036,-0.125006361,0.074505436,0.162210036,-0.125006361,0.074505436,0.270229907,0.051024003,0.162210036,0.270229907,0.051024003,0.087679821,0.269276529,0.012241637,0.160943571,0.148701934,"Leucine-rich PPR motif-containing protein, mitochondrial OS=Mus musculus GN=Lrpprc PE=1 SV=2"
P60867,40S ribosomal protein S20 OS=Mus musculus GN=Rps20 PE=1 SV=1,0.884,0.88,0.81,0.884,0.88,0.967,1.06,0.81,0.967,1.06,-0.177881725,-0.184424571,-0.304006187,-0.177881725,-0.184424571,-0.048412205,0.084064265,-0.304006187,-0.048412205,0.084064265,0.087805761,0.269276529,-0.205723756,-0.046540413,0.159183342,40S ribosomal protein S20 OS=Mus musculus GN=Rps20 PE=1 SV=1
P07901,Heat shock protein HSP 90-alpha OS=Mus musculus GN=Hsp90aa1 PE=1 SV=4,1.071,0.983,0.953,1.071,0.983,0.967,0.951,0.953,0.967,0.951,0.09895848,-0.024736678,-0.069451881,0.09895848,-0.024736678,-0.048412205,-0.072482754,-0.069451881,-0.048412205,-0.072482754,0.088616825,0.269276529,0.015798345,-0.06224836,-0.078046704,Heat shock protein HSP 90-alpha OS=Mus musculus GN=Hsp90aa1 PE=1 SV=4
P19783,"Cytochrome c oxidase subunit 4 isoform 1, mitochondrial OS=Mus musculus GN=Cox4i1 PE=1 SV=2",0.675,0.758,1.02,0.675,0.758,0.805,1.008,1.02,0.805,1.008,-0.567040593,-0.399730246,0.028569152,-0.567040593,-0.399730246,-0.312939312,0.011495639,0.028569152,-0.312939312,0.011495639,0.088654833,0.269276529,-0.380994505,-0.114863639,0.266130866,"Cytochrome c oxidase subunit 4 isoform 1, mitochondrial OS=Mus musculus GN=Cox4i1 PE=1 SV=2"
Q9D710,Thioredoxin-related transmembrane protein 2 OS=Mus musculus GN=Tmx2 PE=1 SV=1,0.879,0.679,1.076,0.879,0.679,0.927,1.053,1.076,0.927,1.053,-0.18606493,-0.55851652,0.105678078,-0.18606493,-0.55851652,-0.109358756,0.074505436,0.105678078,-0.109358756,0.074505436,0.089069145,0.269276529,-0.276696964,0.007194288,0.283891252,Thioredoxin-related transmembrane protein 2 OS=Mus musculus GN=Tmx2 PE=1 SV=1
Q80XN0,"D-beta-hydroxybutyrate dehydrogenase, mitochondrial OS=Mus musculus GN=Bdh1 PE=1 SV=2",1.002,1.092,1.186,1.002,1.092,0.912,0.806,1.186,0.912,0.806,0.002882509,0.126972856,0.24610401,0.002882509,0.126972856,-0.13289427,-0.311148256,0.24610401,-0.13289427,-0.311148256,0.089077412,0.269276529,0.101162948,-0.128396208,-0.229559156,"D-beta-hydroxybutyrate dehydrogenase, mitochondrial OS=Mus musculus GN=Bdh1 PE=1 SV=2"
O70194,Eukaryotic translation initiation factor 3 subunit D OS=Mus musculus GN=Eif3d PE=1 SV=2,1.081,1.089,1.008,1.081,1.089,0.95,1.067,1.008,0.95,1.067,0.112366523,0.123003954,0.011495639,0.112366523,0.123003954,-0.074000581,0.093560176,0.011495639,-0.074000581,0.093560176,0.089617843,0.269276529,0.096447319,0.010122966,-0.086324353,Eukaryotic translation initiation factor 3 subunit D OS=Mus musculus GN=Eif3d PE=1 SV=2
Q9D7N9,Adipocyte plasma membrane-associated protein OS=Mus musculus GN=Apmap PE=1 SV=1,1.61,1.142,0.991,1.61,1.142,1.089,0.973,0.991,1.089,0.973,0.687060688,0.191562651,-0.013043037,0.687060688,0.191562651,0.123003954,-0.03948829,-0.013043037,0.123003954,-0.03948829,0.089642575,0.269276529,0.348840728,0.030797658,-0.31804307,Adipocyte plasma membrane-associated protein OS=Mus musculus GN=Apmap PE=1 SV=1
P81117,Nucleobindin-2 OS=Mus musculus GN=Nucb2 PE=1 SV=2,0.629,0.764,1.031,0.629,0.764,0.77,1.175,1.031,0.77,1.175,-0.668868078,-0.388355457,0.044044333,-0.668868078,-0.388355457,-0.377069649,0.232660757,0.044044333,-0.377069649,0.232660757,0.091296956,0.27318314,-0.414080547,-0.04895469,0.365125857,Nucleobindin-2 OS=Mus musculus GN=Nucb2 PE=1 SV=2
Q8VHF2,Cadherin-related family member 5 OS=Mus musculus GN=Cdhr5 PE=1 SV=1,1.226,0.864,1.276,1.226,0.864,0.77,0.669,1.276,0.77,0.669,0.293958979,-0.210896782,0.351628329,0.293958979,-0.210896782,-0.377069649,-0.579921884,0.351628329,-0.377069649,-0.579921884,0.091888231,0.273890789,0.103550545,-0.312470947,-0.416021492,Cadherin-related family member 5 OS=Mus musculus GN=Cdhr5 PE=1 SV=1
Q8R146,Acylamino-acid-releasing enzyme OS=Mus musculus GN=Apeh PE=1 SV=3,1.234,1.058,1.071,1.234,1.058,1.075,0.986,1.071,1.075,0.986,0.303342394,0.081339627,0.09895848,0.303342394,0.081339627,0.10433666,-0.020340448,0.09895848,0.10433666,-0.020340448,0.093542061,0.277747966,0.173664504,0.053390181,-0.120274324,Acylamino-acid-releasing enzyme OS=Mus musculus GN=Apeh PE=1 SV=3
O08663,Methionine aminopeptidase 2 OS=Mus musculus GN=Metap2 PE=1 SV=1,1.042,0.895,1.009,1.042,0.895,0.829,0.887,1.009,0.829,0.887,0.059355278,-0.160040413,0.012926174,0.059355278,-0.160040413,-0.270555993,-0.17299399,0.012926174,-0.270555993,-0.17299399,0.094931611,0.280746504,-0.037688819,-0.174834758,-0.137145939,Methionine aminopeptidase 2 OS=Mus musculus GN=Metap2 PE=1 SV=1
P62897,"Cytochrome c, somatic OS=Mus musculus GN=Cycs PE=1 SV=2",0.78,0.902,1.265,0.78,0.902,1.011,1.134,1.265,1.011,1.134,-0.358453971,-0.148800661,0.339137385,-0.358453971,-0.148800661,0.015782997,0.18142064,0.339137385,0.015782997,0.18142064,0.095279254,0.280746504,-0.135074376,0.146708932,0.281783308,"Cytochrome c, somatic OS=Mus musculus GN=Cycs PE=1 SV=2"
P57759,Endoplasmic reticulum resident protein 29 OS=Mus musculus GN=Erp29 PE=1 SV=2,1.31,1.047,1.096,1.31,1.047,0.922,1.087,1.096,0.922,1.087,0.389566812,0.066261442,0.132247798,0.389566812,0.066261442,-0.117161344,0.12035194,0.132247798,-0.117161344,0.12035194,0.096134495,0.281460127,0.208780861,0.027725798,-0.181055063,Endoplasmic reticulum resident protein 29 OS=Mus musculus GN=Erp29 PE=1 SV=2
Q8K1Z0,"Ubiquinone biosynthesis protein COQ9, mitochondrial OS=Mus musculus GN=Coq9 PE=1 SV=1",0.843,1.348,0.99,0.843,1.348,0.911,0.634,0.99,0.911,0.634,-0.246395464,0.430820497,-0.01449957,-0.246395464,0.430820497,-0.134477041,-0.657445255,-0.01449957,-0.134477041,-0.657445255,0.096327455,0.281460127,0.070870099,-0.319668832,-0.390538932,"Ubiquinone biosynthesis protein COQ9, mitochondrial OS=Mus musculus GN=Coq9 PE=1 SV=1"
P62880,Guanine nucleotide-binding protein G(I)/G(S)/G(T) subunit beta-2 OS=Mus musculus GN=Gnb2 PE=1 SV=3,1.226,1.05,1.173,1.226,1.05,1.031,1.007,1.173,1.031,1.007,0.293958979,0.070389328,0.230203013,0.293958979,0.070389328,0.044044333,0.010063683,0.230203013,0.044044333,0.010063683,0.096615199,0.281460127,0.191779925,0.067683809,-0.124096116,Guanine nucleotide-binding protein G(I)/G(S)/G(T) subunit beta-2 OS=Mus musculus GN=Gnb2 PE=1 SV=3
P17751,Triosephosphate isomerase OS=Mus musculus GN=Tpi1 PE=1 SV=4,1.008,1.114,1.145,1.008,1.114,1.129,1.151,1.145,1.129,1.151,0.011495639,0.155749233,0.195347598,0.011495639,0.155749233,0.175045486,0.202887833,0.195347598,0.175045486,0.202887833,0.097891068,0.283177686,0.105967468,0.190242847,0.084275379,Triosephosphate isomerase OS=Mus musculus GN=Tpi1 PE=1 SV=4
P97371,Proteasome activator complex subunit 1 OS=Mus musculus GN=Psme1 PE=1 SV=2,0.65,1.099,1.054,0.65,1.099,1.075,1.31,1.054,1.075,1.31,-0.621488377,0.136191386,0.075874867,-0.621488377,0.136191386,0.10433666,0.389566812,0.075874867,0.10433666,0.389566812,0.098060553,0.283177686,-0.178943823,0.212736362,0.391680185,Proteasome activator complex subunit 1 OS=Mus musculus GN=Psme1 PE=1 SV=2
P47964,60S ribosomal protein L36 OS=Mus musculus GN=Rpl36 PE=1 SV=2,0.705,0.887,0.992,0.705,0.887,0.871,1.061,0.992,0.871,1.061,-0.504304837,-0.17299399,-0.011587974,-0.504304837,-0.17299399,-0.199255376,0.085424656,-0.011587974,-0.199255376,0.085424656,0.098305207,0.283177686,-0.273237126,-0.047849883,0.225387243,60S ribosomal protein L36 OS=Mus musculus GN=Rpl36 PE=1 SV=2
Q8K0L3,"Acyl-coenzyme A synthetase ACSM2, mitochondrial OS=Mus musculus GN=Acsm2 PE=1 SV=1",0.635,0.906,1.414,0.635,0.906,1.164,1.088,1.414,1.164,1.088,-0.655171503,-0.142417045,0.49978212,-0.655171503,-0.142417045,0.219091058,0.121678557,0.49978212,0.219091058,0.121678557,0.099863376,0.285040131,-0.219078995,0.23626427,0.455343265,"Acyl-coenzyme A synthetase ACSM2, mitochondrial OS=Mus musculus GN=Acsm2 PE=1 SV=1"
Q99KJ8,Dynactin subunit 2 OS=Mus musculus GN=Dctn2 PE=1 SV=3,1.178,0.975,0.911,1.178,0.975,0.934,0.926,0.911,0.934,0.926,0.236339539,-0.036525876,-0.134477041,0.236339539,-0.036525876,-0.098505545,-0.110915901,-0.134477041,-0.098505545,-0.110915901,0.100376828,0.285040131,0.053030057,-0.110663987,-0.163694044,Dynactin subunit 2 OS=Mus musculus GN=Dctn2 PE=1 SV=3
P24472,Glutathione S-transferase A4 OS=Mus musculus GN=Gsta4 PE=1 SV=3,1.367,1.217,0.703,1.367,1.217,0.932,0.915,0.703,0.932,0.915,0.451013243,0.283329168,-0.508403406,0.451013243,0.283329168,-0.10159814,-0.128156351,-0.508403406,-0.10159814,-0.128156351,0.10066437,0.285040131,0.192056283,-0.193582478,-0.385638761,Glutathione S-transferase A4 OS=Mus musculus GN=Gsta4 PE=1 SV=3
P80316,T-complex protein 1 subunit epsilon OS=Mus musculus GN=Cct5 PE=1 SV=1,1.216,1.132,0.976,1.216,1.132,1.122,0.943,0.976,1.122,0.943,0.282143229,0.178873958,-0.035046947,0.282143229,0.178873958,0.166072676,-0.084670324,-0.035046947,0.166072676,-0.084670324,0.101267105,0.285040131,0.177397485,0.025551551,-0.151845934,T-complex protein 1 subunit epsilon OS=Mus musculus GN=Cct5 PE=1 SV=1
Q9QZD8,Mitochondrial dicarboxylate carrier OS=Mus musculus GN=Slc25a10 PE=1 SV=2,0.934,1.136,1.348,0.934,1.136,1.287,1.192,1.348,1.287,1.192,-0.098505545,0.183962835,0.430820497,-0.098505545,0.183962835,0.364012054,0.253384236,0.430820497,0.364012054,0.253384236,0.101392383,0.285040131,0.120347015,0.333122615,0.2127756,Mitochondrial dicarboxylate carrier OS=Mus musculus GN=Slc25a10 PE=1 SV=2
P63323,40S ribosomal protein S12 OS=Mus musculus GN=Rps12 PE=1 SV=2,0.74,0.835,0.684,0.74,0.835,0.976,0.912,0.684,0.976,0.912,-0.434402824,-0.260151897,-0.54793177,-0.434402824,-0.260151897,-0.035046947,-0.13289427,-0.54793177,-0.035046947,-0.13289427,0.101854648,0.285040131,-0.387408242,-0.176762841,0.210645402,40S ribosomal protein S12 OS=Mus musculus GN=Rps12 PE=1 SV=2
P97461,40S ribosomal protein S5 OS=Mus musculus GN=Rps5 PE=1 SV=3,0.96,0.837,0.862,0.96,0.837,0.958,1.046,0.862,0.958,1.046,-0.058893689,-0.256700472,-0.214240226,-0.058893689,-0.256700472,-0.061902439,0.064882852,-0.214240226,-0.061902439,0.064882852,0.102170252,0.285040131,-0.16908571,-0.04165588,0.12742983,40S ribosomal protein S5 OS=Mus musculus GN=Rps5 PE=1 SV=3
P62855,40S ribosomal protein S26 OS=Mus musculus GN=Rps26 PE=1 SV=3,0.917,1.134,1.041,0.917,1.134,1.087,1.421,1.041,1.087,1.421,-0.125006361,0.18142064,0.057970069,-0.125006361,0.18142064,0.12035194,0.506906555,0.057970069,0.12035194,0.506906555,0.102332356,0.285040131,0.034159725,0.262497412,0.228337686,40S ribosomal protein S26 OS=Mus musculus GN=Rps26 PE=1 SV=3
Q9D1Q6,Endoplasmic reticulum resident protein 44 OS=Mus musculus GN=Erp44 PE=1 SV=1,0.96,0.873,0.838,0.96,0.873,1.033,1.023,0.838,1.033,1.023,-0.058893689,-0.195946441,-0.254977851,-0.058893689,-0.195946441,0.046840254,0.032806145,-0.254977851,0.046840254,0.032806145,0.102360378,0.285040131,-0.152931622,-0.019137011,0.133794612,Endoplasmic reticulum resident protein 44 OS=Mus musculus GN=Erp44 PE=1 SV=1
Q60864,Stress-induced-phosphoprotein 1 OS=Mus musculus GN=Stip1 PE=1 SV=1,1.19,1.156,1.004,1.19,1.156,1.139,0.941,1.004,1.139,0.941,0.250961574,0.209141398,0.005759269,0.250961574,0.209141398,0.187767747,-0.087733372,0.005759269,0.187767747,-0.087733372,0.102643985,0.285040131,0.185193043,0.041165604,-0.144027439,Stress-induced-phosphoprotein 1 OS=Mus musculus GN=Stip1 PE=1 SV=1
Q64FW2,"All-trans-retinol 13,14-reductase OS=Mus musculus GN=Retsat PE=1 SV=3",0.974,0.843,0.787,0.974,0.843,0.753,0.856,0.787,0.753,0.856,-0.038006323,-0.246395464,-0.345564459,-0.038006323,-0.246395464,-0.40927823,-0.224317298,-0.345564459,-0.40927823,-0.224317298,0.103308883,0.285858271,-0.182873607,-0.322551103,-0.139677496,"All-trans-retinol 13,14-reductase OS=Mus musculus GN=Retsat PE=1 SV=3"
Q61838,Pregnancy zone protein OS=Mus musculus GN=Pzp PE=1 SV=3,0.864,1.143,0.99,0.864,1.143,0.861,0.816,0.99,0.861,0.816,-0.210896782,0.192825404,-0.01449957,-0.210896782,0.192825404,-0.215914857,-0.293358943,-0.01449957,-0.215914857,-0.293358943,0.104524704,0.288189541,-0.010128465,-0.206609434,-0.196480969,Pregnancy zone protein OS=Mus musculus GN=Pzp PE=1 SV=3
Q61147,Ceruloplasmin OS=Mus musculus GN=Cp PE=1 SV=2,0.399,0.542,0.896,0.399,0.542,0.559,0.924,0.896,0.559,0.924,-1.325539348,-0.883635243,-0.158429363,-1.325539348,-0.883635243,-0.839079812,-0.114035243,-0.158429363,-0.839079812,-0.114035243,0.107166245,0.293425555,-0.915355709,-0.412931895,0.502423814,Ceruloplasmin OS=Mus musculus GN=Cp PE=1 SV=2
Q9CY50,Translocon-associated protein subunit alpha OS=Mus musculus GN=Ssr1 PE=1 SV=1,0.879,0.59,1.094,0.879,0.59,0.909,1.077,1.094,0.909,1.077,-0.18606493,-0.76121314,0.129612738,-0.18606493,-0.76121314,-0.1376478,0.10701825,0.129612738,-0.1376478,0.10701825,0.107363854,0.293425555,-0.35298868,0.013670728,0.366659408,Translocon-associated protein subunit alpha OS=Mus musculus GN=Ssr1 PE=1 SV=1
Q99MN9,"Propionyl-CoA carboxylase beta chain, mitochondrial OS=Mus musculus GN=Pccb PE=1 SV=2",0.928,1.229,1.051,0.928,1.229,0.966,0.819,1.051,0.966,0.819,-0.10780329,0.297484916,0.071762669,-0.10780329,0.297484916,-0.049904906,-0.288064643,0.071762669,-0.049904906,-0.288064643,0.107564031,0.293425555,0.090225184,-0.120835286,-0.21106047,"Propionyl-CoA carboxylase beta chain, mitochondrial OS=Mus musculus GN=Pccb PE=1 SV=2"
Q9Z1Q5,Chloride intracellular channel protein 1 OS=Mus musculus GN=Clic1 PE=1 SV=3,0.981,0.91,0.879,0.981,0.91,0.928,0.8,0.879,0.928,0.8,-0.027674958,-0.13606155,-0.18606493,-0.027674958,-0.13606155,-0.10780329,-0.321928095,-0.18606493,-0.10780329,-0.321928095,0.108831308,0.295008843,-0.102707589,-0.20910554,-0.106397951,Chloride intracellular channel protein 1 OS=Mus musculus GN=Clic1 PE=1 SV=3
Q8C0C7,Phenylalanine--tRNA ligase alpha subunit OS=Mus musculus GN=Farsa PE=1 SV=1,1.003,1.115,0.987,1.003,1.115,1.157,1.177,0.987,1.157,1.177,0.004321606,0.15704371,-0.01887801,0.004321606,0.15704371,0.210388864,0.23511432,-0.01887801,0.210388864,0.23511432,0.108908705,0.295008843,0.060770524,0.174425672,0.113655147,Phenylalanine--tRNA ligase alpha subunit OS=Mus musculus GN=Farsa PE=1 SV=1
P62717,60S ribosomal protein L18a OS=Mus musculus GN=Rpl18a PE=1 SV=1,1.088,0.649,0.913,1.088,0.649,1.034,1.264,0.913,1.034,1.264,0.121678557,-0.623709617,-0.131313235,0.121678557,-0.623709617,0.048236186,0.337996464,-0.131313235,0.048236186,0.337996464,0.111865153,0.301164568,-0.227075071,0.128230413,0.355305484,60S ribosomal protein L18a OS=Mus musculus GN=Rpl18a PE=1 SV=1
Q9JLJ2,4-trimethylaminobutyraldehyde dehydrogenase OS=Mus musculus GN=Aldh9a1 PE=1 SV=1,1.064,1.119,1.089,1.064,1.119,1.075,1.029,1.089,1.075,1.029,0.089498151,0.162210036,0.123003954,0.089498151,0.162210036,0.10433666,0.041242982,0.123003954,0.10433666,0.041242982,0.111961439,0.301164568,0.125284066,0.082832648,-0.042451418,4-trimethylaminobutyraldehyde dehydrogenase OS=Mus musculus GN=Aldh9a1 PE=1 SV=1
Q80WQ2,Protein VAC14 homolog OS=Mus musculus GN=Vac14 PE=1 SV=1,1.219,1.105,0.854,1.219,1.105,1.038,0.917,0.854,1.038,0.917,0.285698126,0.14404637,-0.227692025,0.285698126,0.14404637,0.053806444,-0.125006361,-0.227692025,0.053806444,-0.125006361,0.112372983,0.301222024,0.126359393,-0.074018372,-0.200377765,Protein VAC14 homolog OS=Mus musculus GN=Vac14 PE=1 SV=1
P10126,Elongation factor 1-alpha 1 OS=Mus musculus GN=Eef1a1 PE=1 SV=3,1.09,1.114,0.986,1.09,1.114,1.243,1.242,0.986,1.243,1.242,0.124328135,0.155749233,-0.020340448,0.124328135,0.155749233,0.313826296,0.312665174,-0.020340448,0.313826296,0.312665174,0.113113398,0.302157589,0.107962858,0.246528498,0.138565641,Elongation factor 1-alpha 1 OS=Mus musculus GN=Eef1a1 PE=1 SV=3
P00920,Carbonic anhydrase 2 OS=Mus musculus GN=Ca2 PE=1 SV=4,0.855,1.013,1.141,0.855,1.013,1.102,1.042,1.141,1.102,1.042,-0.226003675,0.018634174,0.190298792,-0.226003675,0.018634174,0.140124224,0.059355278,0.190298792,0.140124224,0.059355278,0.113726619,0.302748103,-0.044888042,0.117851559,0.162739601,Carbonic anhydrase 2 OS=Mus musculus GN=Ca2 PE=1 SV=4
P62830,60S ribosomal protein L23 OS=Mus musculus GN=Rpl23 PE=1 SV=1,1.026,0.861,0.95,1.026,0.861,0.987,1.158,0.95,0.987,1.158,0.037030731,-0.215914857,-0.074000581,0.037030731,-0.215914857,-0.01887801,0.211635253,-0.074000581,-0.01887801,0.211635253,0.114371929,0.303419688,-0.086353767,0.062302781,0.148656548,60S ribosomal protein L23 OS=Mus musculus GN=Rpl23 PE=1 SV=1
Q9EQK5,Major vault protein OS=Mus musculus GN=Mvp PE=1 SV=4,1.107,1.026,0.876,1.107,1.026,0.851,1.022,0.876,0.851,1.022,0.146655222,0.037030731,-0.190997225,0.146655222,0.037030731,-0.232768963,0.031395196,-0.190997225,-0.232768963,0.031395196,0.115581775,0.305579213,0.035274936,-0.118748952,-0.154023888,Major vault protein OS=Mus musculus GN=Mvp PE=1 SV=4
P19253,60S ribosomal protein L13a OS=Mus musculus GN=Rpl13a PE=1 SV=4,0.936,0.848,0.862,0.936,0.848,0.928,1.079,0.862,0.928,1.079,-0.095419565,-0.23786383,-0.214240226,-0.095419565,-0.23786383,-0.10780329,0.109694865,-0.214240226,-0.10780329,0.109694865,0.116066359,0.305813069,-0.176161403,-0.042091415,0.134069988,60S ribosomal protein L13a OS=Mus musculus GN=Rpl13a PE=1 SV=4
Q9WUA2,Phenylalanine--tRNA ligase beta subunit OS=Mus musculus GN=Farsb PE=1 SV=2,0.918,1.033,0.893,0.918,1.033,1.158,1.056,0.893,1.158,1.056,-0.123433941,0.046840254,-0.16326792,-0.123433941,0.046840254,0.211635253,0.078609835,-0.16326792,0.211635253,0.078609835,0.117808968,0.308897702,-0.063291059,0.083444451,0.14673551,Phenylalanine--tRNA ligase beta subunit OS=Mus musculus GN=Farsb PE=1 SV=2
P40336,Vacuolar protein sorting-associated protein 26A OS=Mus musculus GN=Vps26a PE=1 SV=1,1.186,1.237,0.843,1.186,1.237,0.963,1.045,0.843,0.963,1.045,0.24610401,0.3068455,-0.246395464,0.24610401,0.3068455,-0.054392297,0.063502942,-0.246395464,-0.054392297,0.063502942,0.118047248,0.308897702,0.171900711,-0.045634835,-0.217535546,Vacuolar protein sorting-associated protein 26A OS=Mus musculus GN=Vps26a PE=1 SV=1
P63276,40S ribosomal protein S17 OS=Mus musculus GN=Rps17 PE=1 SV=2,0.864,0.952,0.924,0.864,0.952,0.927,1.081,0.924,0.927,1.081,-0.210896782,-0.070966521,-0.114035243,-0.210896782,-0.070966521,-0.109358756,0.112366523,-0.114035243,-0.109358756,0.112366523,0.118437461,0.308897702,-0.13555237,-0.021603942,0.113948428,40S ribosomal protein S17 OS=Mus musculus GN=Rps17 PE=1 SV=2
P01899,"H-2 class I histocompatibility antigen, D-B alpha chain OS=Mus musculus GN=H2-D1 PE=1 SV=2",0.648,0.522,0.511,0.648,0.522,0.659,0.771,0.511,0.659,0.771,-0.625934282,-0.937878288,-0.968604804,-0.625934282,-0.937878288,-0.60164963,-0.375197235,-0.968604804,-0.60164963,-0.375197235,0.122166054,0.317549474,-0.819245989,-0.584459707,0.234786282,"H-2 class I histocompatibility antigen, D-B alpha chain OS=Mus musculus GN=H2-D1 PE=1 SV=2"
P47963,60S ribosomal protein L13 OS=Mus musculus GN=Rpl13 PE=1 SV=3,0.921,0.776,0.863,0.921,0.776,0.904,0.961,0.863,0.904,0.961,-0.118726939,-0.365871442,-0.212567535,-0.118726939,-0.365871442,-0.145605322,-0.057391664,-0.212567535,-0.145605322,-0.057391664,0.123205762,0.319177343,-0.236352859,-0.123712301,0.112640558,60S ribosomal protein L13 OS=Mus musculus GN=Rpl13 PE=1 SV=3
Q9QYB1,Chloride intracellular channel protein 4 OS=Mus musculus GN=Clic4 PE=1 SV=3,0.77,0.763,1.004,0.77,0.763,0.909,0.851,1.004,0.909,0.851,-0.377069649,-0.390245038,0.005759269,-0.377069649,-0.390245038,-0.1376478,-0.232768963,0.005759269,-0.1376478,-0.232768963,0.123690032,0.319212216,-0.305774021,-0.147014851,0.15875917,Chloride intracellular channel protein 4 OS=Mus musculus GN=Clic4 PE=1 SV=3
Q9D517,1-acyl-sn-glycerol-3-phosphate acyltransferase gamma OS=Mus musculus GN=Agpat3 PE=1 SV=2,1.109,0.85,0.987,1.109,0.85,1.126,1.124,0.987,1.126,1.124,0.149259365,-0.234465254,-0.01887801,0.149259365,-0.234465254,0.171206827,0.168642036,-0.01887801,0.171206827,0.168642036,0.124625009,0.319212216,-0.037857958,0.132163943,0.170021901,1-acyl-sn-glycerol-3-phosphate acyltransferase gamma OS=Mus musculus GN=Agpat3 PE=1 SV=2
P63158,High mobility group protein B1 OS=Mus musculus GN=Hmgb1 PE=1 SV=2,1.337,1.261,0.878,1.337,1.261,1.039,1.091,0.878,1.039,1.091,0.418999465,0.334568276,-0.187707155,0.418999465,0.334568276,0.055195654,0.125651102,-0.187707155,0.055195654,0.125651102,0.124964009,0.319212216,0.263885665,0.034797271,-0.229088394,High mobility group protein B1 OS=Mus musculus GN=Hmgb1 PE=1 SV=2
Q8BG05,Heterogeneous nuclear ribonucleoprotein A3 OS=Mus musculus GN=Hnrnpa3 PE=1 SV=1,0.908,0.791,0.838,0.908,0.791,0.891,1.301,0.838,0.891,1.301,-0.139235797,-0.3382504,-0.254977851,-0.139235797,-0.3382504,-0.166502663,0.379620962,-0.254977851,-0.166502663,0.379620962,0.125098707,0.319212216,-0.241990049,0.034251749,0.276241798,Heterogeneous nuclear ribonucleoprotein A3 OS=Mus musculus GN=Hnrnpa3 PE=1 SV=1
P63325,40S ribosomal protein S10 OS=Mus musculus GN=Rps10 PE=1 SV=1,0.957,0.819,0.9,0.957,0.819,0.915,1.139,0.9,0.915,1.139,-0.06340917,-0.288064643,-0.152003093,-0.06340917,-0.288064643,-0.128156351,0.187767747,-0.152003093,-0.128156351,0.187767747,0.125541553,0.319212216,-0.170990144,-0.00655606,0.164434084,40S ribosomal protein S10 OS=Mus musculus GN=Rps10 PE=1 SV=1
P97807,"Fumarate hydratase, mitochondrial OS=Mus musculus GN=Fh PE=1 SV=3",0.961,1.511,0.924,0.961,1.511,0.932,0.898,0.924,0.932,0.898,-0.057391664,0.595503661,-0.114035243,-0.057391664,0.595503661,-0.10159814,-0.15521265,-0.114035243,-0.10159814,-0.15521265,0.126020718,0.319212216,0.19243775,-0.125531365,-0.317969115,"Fumarate hydratase, mitochondrial OS=Mus musculus GN=Fh PE=1 SV=3"
P09405,Nucleolin OS=Mus musculus GN=Ncl PE=1 SV=2,0.915,0.907,0.961,0.915,0.907,0.944,0.929,0.961,0.944,0.929,-0.128156351,-0.140825544,-0.057391664,-0.128156351,-0.140825544,-0.083141235,-0.106249498,-0.057391664,-0.083141235,-0.106249498,0.126181682,0.319212216,-0.119071091,-0.087234626,0.031836465,Nucleolin OS=Mus musculus GN=Ncl PE=1 SV=2
Q99L04,Dehydrogenase/reductase SDR family member 1 OS=Mus musculus GN=Dhrs1 PE=1 SV=1,0.796,0.794,1.487,0.796,0.794,1.043,1.133,1.487,1.043,1.133,-0.329159664,-0.332789088,0.572404647,-0.329159664,-0.332789088,0.060739158,0.180147861,0.572404647,0.060739158,0.180147861,0.126527122,0.319212216,-0.150298571,0.210835737,0.361134308,Dehydrogenase/reductase SDR family member 1 OS=Mus musculus GN=Dhrs1 PE=1 SV=1
Q68FL6,"Methionine--tRNA ligase, cytoplasmic OS=Mus musculus GN=Mars PE=1 SV=1",1.015,0.997,0.827,1.015,0.997,0.95,0.866,0.827,0.95,0.866,0.021479727,-0.00433459,-0.274040765,0.021479727,-0.00433459,-0.074000581,-0.20756107,-0.274040765,-0.074000581,-0.20756107,0.128167542,0.322297532,-0.047950098,-0.167432813,-0.119482715,"Methionine--tRNA ligase, cytoplasmic OS=Mus musculus GN=Mars PE=1 SV=1"
Q3THS6,S-adenosylmethionine synthase isoform type-2 OS=Mus musculus GN=Mat2a PE=1 SV=2,1.237,0.824,0.954,1.237,0.824,0.817,0.802,0.954,0.817,0.802,0.3068455,-0.279283757,-0.067938829,0.3068455,-0.279283757,-0.291592017,-0.318325858,-0.067938829,-0.291592017,-0.318325858,0.128817737,0.322880821,-0.002563069,-0.257554916,-0.254991847,S-adenosylmethionine synthase isoform type-2 OS=Mus musculus GN=Mat2a PE=1 SV=2
Q3V0K9,Plastin-1 OS=Mus musculus GN=Pls1 PE=1 SV=1,1.257,2.001,1.103,1.257,2.001,1.483,0.565,1.103,1.483,0.565,0.32998465,1.000721167,0.141432791,0.32998465,1.000721167,0.568518598,-0.823677227,0.141432791,0.568518598,-0.823677227,0.129768641,0.32398858,0.560568885,-0.073776893,-0.634345778,Plastin-1 OS=Mus musculus GN=Pls1 PE=1 SV=1
O55029,Coatomer subunit beta' OS=Mus musculus GN=Copb2 PE=1 SV=2,0.575,0.88,0.635,0.575,0.88,0.928,0.921,0.635,0.928,0.921,-0.798366139,-0.184424571,-0.655171503,-0.798366139,-0.184424571,-0.10780329,-0.118726939,-0.655171503,-0.10780329,-0.118726939,0.130099041,0.32398858,-0.524150585,-0.221646392,0.302504192,Coatomer subunit beta' OS=Mus musculus GN=Copb2 PE=1 SV=2
O09174,Alpha-methylacyl-CoA racemase OS=Mus musculus GN=Amacr PE=1 SV=4,1.479,1.487,1.592,1.479,1.487,1.322,1.412,1.592,1.322,1.412,0.564622052,0.572404647,0.670840336,0.564622052,0.572404647,0.402722177,0.497740089,0.670840336,0.402722177,0.497740089,0.130870824,0.324862624,0.588978747,0.494352974,-0.094625773,Alpha-methylacyl-CoA racemase OS=Mus musculus GN=Amacr PE=1 SV=4
Q8BSY0,Aspartyl/asparaginyl beta-hydroxylase OS=Mus musculus GN=Asph PE=1 SV=1,2.077,2.192,2.337,2.077,2.192,2.678,2.154,2.337,2.678,2.154,1.054501216,1.132247798,1.224657734,1.054501216,1.132247798,1.421155961,1.10701825,1.224657734,1.421155961,1.10701825,0.132240573,0.327210649,1.119631152,1.256201231,0.136570079,Aspartyl/asparaginyl beta-hydroxylase OS=Mus musculus GN=Asph PE=1 SV=1
P06330,Ig heavy chain V region AC38 205.12 OS=Mus musculus PE=1 SV=1,1.123,1.582,0.882,1.123,1.582,0.985,1.06,0.882,0.985,1.06,0.167357928,0.6617496,-0.181149439,0.167357928,0.6617496,-0.02180437,0.084064265,-0.181149439,-0.02180437,0.084064265,0.133974638,0.330442238,0.295413123,-0.01132593,-0.306739053,Ig heavy chain V region AC38 205.12 OS=Mus musculus PE=1 SV=1
Q99KV1,DnaJ homolog subfamily B member 11 OS=Mus musculus GN=Dnajb11 PE=1 SV=1,1.002,0.759,1.095,1.002,0.759,0.975,1.128,1.095,0.975,1.128,0.002882509,-0.397828209,0.13093087,0.002882509,-0.397828209,-0.036525876,0.173767068,0.13093087,-0.036525876,0.173767068,0.134432924,0.330516616,-0.131792106,0.081082651,0.212874757,DnaJ homolog subfamily B member 11 OS=Mus musculus GN=Dnajb11 PE=1 SV=1
Q91V41,Ras-related protein Rab-14 OS=Mus musculus GN=Rab14 PE=1 SV=3,1.356,1.061,0.871,1.356,1.061,0.966,1.002,0.871,0.966,1.002,0.439357178,0.085424656,-0.199255376,0.439357178,0.085424656,-0.049904906,0.002882509,-0.199255376,-0.049904906,0.002882509,0.135151687,0.330643283,0.170061658,-0.058660034,-0.228721692,Ras-related protein Rab-14 OS=Mus musculus GN=Rab14 PE=1 SV=3
Q9EPL9,Peroxisomal acyl-coenzyme A oxidase 3 OS=Mus musculus GN=Acox3 PE=1 SV=2,0.874,0.838,1.182,0.874,0.838,1.272,0.892,1.182,1.272,0.892,-0.194294815,-0.254977851,0.241230036,-0.194294815,-0.254977851,0.347098671,-0.164884385,0.241230036,0.347098671,-0.164884385,0.135341033,0.330643283,-0.131463059,0.121131722,0.252594781,Peroxisomal acyl-coenzyme A oxidase 3 OS=Mus musculus GN=Acox3 PE=1 SV=2
Q9D0I9,"Arginine--tRNA ligase, cytoplasmic OS=Mus musculus GN=Rars PE=1 SV=2",1.03,1.249,0.823,1.03,1.249,0.98,0.91,0.823,0.98,0.91,0.042644337,0.320773477,-0.281035664,0.042644337,0.320773477,-0.029146346,-0.13606155,-0.281035664,-0.029146346,-0.13606155,0.13655273,0.332551128,0.089159993,-0.122290291,-0.211450284,"Arginine--tRNA ligase, cytoplasmic OS=Mus musculus GN=Rars PE=1 SV=2"
O09061,Proteasome subunit beta type-1 OS=Mus musculus GN=Psmb1 PE=1 SV=1,1.063,1.349,0.907,1.063,1.349,1.082,0.911,0.907,1.082,0.911,0.088141597,0.431890348,-0.140825544,0.088141597,0.431890348,0.113700499,-0.134477041,-0.140825544,0.113700499,-0.134477041,0.137212485,0.333107039,0.179847669,-0.036475726,-0.216323395,Proteasome subunit beta type-1 OS=Mus musculus GN=Psmb1 PE=1 SV=1
Q9R1J0,"Sterol-4-alpha-carboxylate 3-dehydrogenase, decarboxylating OS=Mus musculus GN=Nsdhl PE=1 SV=1",1.085,1.03,0.988,1.085,1.03,0.951,1.047,0.988,0.951,1.047,0.117695043,0.042644337,-0.017417053,0.117695043,0.042644337,-0.072482754,0.066261442,-0.017417053,-0.072482754,0.066261442,0.139191162,0.336206138,0.060652341,-0.005971935,-0.066624277,"Sterol-4-alpha-carboxylate 3-dehydrogenase, decarboxylating OS=Mus musculus GN=Nsdhl PE=1 SV=1"
Q8BKZ9,"Pyruvate dehydrogenase protein X component, mitochondrial OS=Mus musculus GN=Pdhx PE=1 SV=1",1.17,1.368,0.926,1.17,1.368,1.111,1.026,0.926,1.111,1.026,0.22650853,0.45206823,-0.110915901,0.22650853,0.45206823,0.151858817,0.037030731,-0.110915901,0.151858817,0.037030731,0.139360057,0.336206138,0.249247524,0.053372639,-0.195874885,"Pyruvate dehydrogenase protein X component, mitochondrial OS=Mus musculus GN=Pdhx PE=1 SV=1"
P47754,F-actin-capping protein subunit alpha-2 OS=Mus musculus GN=Capza2 PE=1 SV=3,0.691,1.289,0.952,0.691,1.289,0.416,0.834,0.952,0.416,0.834,-0.533242384,0.366252264,-0.070966521,-0.533242384,0.366252264,-1.265344567,-0.261880711,-0.070966521,-1.265344567,-0.261880711,0.142161592,0.341896414,-0.080989352,-0.625083415,-0.544094063,F-actin-capping protein subunit alpha-2 OS=Mus musculus GN=Capza2 PE=1 SV=3
P80315,T-complex protein 1 subunit delta OS=Mus musculus GN=Cct4 PE=1 SV=3,1.272,1,1.016,1.272,1,1.009,0.969,1.016,1.009,0.969,0.347098671,0,0.022900402,0.347098671,0,0.012926174,-0.045431429,0.022900402,0.012926174,-0.045431429,0.142754724,0.342256667,0.143419549,-0.008422022,-0.15184157,T-complex protein 1 subunit delta OS=Mus musculus GN=Cct4 PE=1 SV=3
Q8BT60,Copine-3 OS=Mus musculus GN=Cpne3 PE=1 SV=2,1.369,0.979,0.885,1.369,0.979,0.869,1.008,0.885,0.869,1.008,0.453122447,-0.030619235,-0.17625064,0.453122447,-0.030619235,-0.202571918,0.011495639,-0.17625064,-0.202571918,0.011495639,0.143762533,0.343605806,0.133751157,-0.11168064,-0.245431796,Copine-3 OS=Mus musculus GN=Cpne3 PE=1 SV=2
P80314,T-complex protein 1 subunit beta OS=Mus musculus GN=Cct2 PE=1 SV=4,1.092,1.113,0.979,1.092,1.113,1.086,0.962,0.979,1.086,0.962,0.126972856,0.154453593,-0.030619235,0.126972856,0.154453593,0.119024103,-0.055891201,-0.030619235,0.119024103,-0.055891201,0.144367951,0.343987834,0.106446733,0.019129314,-0.087317419,T-complex protein 1 subunit beta OS=Mus musculus GN=Cct2 PE=1 SV=4
Q68FD5,Clathrin heavy chain 1 OS=Mus musculus GN=Cltc PE=1 SV=3,1.225,1.08,0.758,1.225,1.08,0.948,0.925,0.758,0.948,0.925,0.292781749,0.111031312,-0.399730246,0.292781749,0.111031312,-0.077041036,-0.112474729,-0.399730246,-0.077041036,-0.112474729,0.145491777,0.345598929,0.081579175,-0.155752355,-0.23733153,Clathrin heavy chain 1 OS=Mus musculus GN=Cltc PE=1 SV=3
Q9QXD6,"Fructose-1,6-bisphosphatase 1 OS=Mus musculus GN=Fbp1 PE=1 SV=3",1.113,1.11,0.977,1.113,1.11,1.055,1.037,0.977,1.055,1.037,0.154453593,0.150559677,-0.033569533,0.154453593,0.150559677,0.077242999,0.052415894,-0.033569533,0.077242999,0.052415894,0.148033282,0.350399772,0.115291401,0.045149651,-0.070141751,"Fructose-1,6-bisphosphatase 1 OS=Mus musculus GN=Fbp1 PE=1 SV=3"
P08249,"Malate dehydrogenase, mitochondrial OS=Mus musculus GN=Mdh2 PE=1 SV=3",0.952,1.09,1.101,0.952,1.09,0.916,0.931,1.101,0.916,0.931,-0.070966521,0.124328135,0.138814469,-0.070966521,0.124328135,-0.126580497,-0.103146927,0.138814469,-0.126580497,-0.103146927,0.148420629,0.350399772,0.049107539,-0.064128076,-0.113235615,"Malate dehydrogenase, mitochondrial OS=Mus musculus GN=Mdh2 PE=1 SV=3"
P49722,Proteasome subunit alpha type-2 OS=Mus musculus GN=Psma2 PE=1 SV=3,1.053,1.512,1.047,1.053,1.512,1.09,0.982,1.047,1.09,0.982,0.074505436,0.59645814,0.066261442,0.074505436,0.59645814,0.124328135,-0.02620507,0.066261442,0.124328135,-0.02620507,0.151065562,0.355268461,0.281637719,0.052501514,-0.229136204,Proteasome subunit alpha type-2 OS=Mus musculus GN=Psma2 PE=1 SV=3
Q8K370,Acyl-CoA dehydrogenase family member 10 OS=Mus musculus GN=Acad10 PE=1 SV=1,0.858,0.974,0.884,0.858,0.974,0.842,0.871,0.884,0.842,0.871,-0.220950447,-0.038006323,-0.177881725,-0.220950447,-0.038006323,-0.248107862,-0.199255376,-0.177881725,-0.248107862,-0.199255376,0.151403269,0.355268461,-0.139159053,-0.21452164,-0.075362587,Acyl-CoA dehydrogenase family member 10 OS=Mus musculus GN=Acad10 PE=1 SV=1
Q62093,Serine/arginine-rich splicing factor 2 OS=Mus musculus GN=Srsf2 PE=1 SV=4,1.795,1.113,1.315,1.795,1.113,1.344,0.57,1.315,1.344,0.57,0.843983844,0.154453593,0.3950628,0.843983844,0.154453593,0.426533138,-0.810966176,0.3950628,0.426533138,-0.810966176,0.153342456,0.358728412,0.478387535,-0.074760655,-0.55314819,Serine/arginine-rich splicing factor 2 OS=Mus musculus GN=Srsf2 PE=1 SV=4
Q8BMS1,"Trifunctional enzyme subunit alpha, mitochondrial OS=Mus musculus GN=Hadha PE=1 SV=1",0.808,1.247,1.206,0.808,1.247,0.76,0.769,1.206,0.76,0.769,-0.307572802,0.318461465,0.270229907,-0.307572802,0.318461465,-0.395928676,-0.378944497,0.270229907,-0.395928676,-0.378944497,0.154032182,0.359253307,0.058401447,-0.255903288,-0.314304734,"Trifunctional enzyme subunit alpha, mitochondrial OS=Mus musculus GN=Hadha PE=1 SV=1"
Q99LF4,tRNA-splicing ligase RtcB homolog OS=Mus musculus GN=Rtcb PE=1 SV=1,0.845,0.963,1.019,0.845,0.963,0.963,0.999,1.019,0.963,0.999,-0.242976753,-0.054392297,0.027154052,-0.242976753,-0.054392297,-0.054392297,-0.001443417,0.027154052,-0.054392297,-0.001443417,0.156119732,0.362629879,-0.11351681,-0.016903475,0.096613334,tRNA-splicing ligase RtcB homolog OS=Mus musculus GN=Rtcb PE=1 SV=1
Q6ZWV3,60S ribosomal protein L10 OS=Mus musculus GN=Rpl10 PE=1 SV=3,0.948,0.847,0.908,0.948,0.847,0.907,1.224,0.908,0.907,1.224,-0.077041036,-0.239566125,-0.139235797,-0.077041036,-0.239566125,-0.140825544,0.291603558,-0.139235797,-0.140825544,0.291603558,0.156419365,0.362629879,-0.154490024,0.032464046,0.18695407,60S ribosomal protein L10 OS=Mus musculus GN=Rpl10 PE=1 SV=3
Q9WVK4,EH domain-containing protein 1 OS=Mus musculus GN=Ehd1 PE=1 SV=1,1.101,0.988,0.988,1.101,0.988,1.035,0.875,0.988,1.035,0.875,0.138814469,-0.017417053,-0.017417053,0.138814469,-0.017417053,0.049630768,-0.192645078,-0.017417053,0.049630768,-0.192645078,0.158816333,0.367084458,0.045075556,-0.060689135,-0.10576469,EH domain-containing protein 1 OS=Mus musculus GN=Ehd1 PE=1 SV=1
Q921I1,Serotransferrin OS=Mus musculus GN=Tf PE=1 SV=1,1.347,1.085,1.14,1.347,1.085,0.985,1.16,1.14,0.985,1.16,0.429749851,0.117695043,0.189033824,0.429749851,0.117695043,-0.02180437,0.214124805,0.189033824,-0.02180437,0.214124805,0.159461975,0.367476551,0.256784722,0.114734939,-0.142049784,Serotransferrin OS=Mus musculus GN=Tf PE=1 SV=1
P05201,"Aspartate aminotransferase, cytoplasmic OS=Mus musculus GN=Got1 PE=1 SV=3",1.28,1.026,1.273,1.28,1.026,0.96,1.026,1.273,0.96,1.026,0.35614381,0.037030731,0.348232419,0.35614381,0.037030731,-0.058893689,0.037030731,0.348232419,-0.058893689,0.037030731,0.162331424,0.370587183,0.2269163,0.060901301,-0.166015,"Aspartate aminotransferase, cytoplasmic OS=Mus musculus GN=Got1 PE=1 SV=3"
P17879,Heat shock 70 kDa protein 1B OS=Mus musculus GN=Hspa1b PE=1 SV=3,1.109,0.907,0.833,1.109,0.907,0.921,0.847,0.833,0.921,0.847,0.149259365,-0.140825544,-0.263611599,0.149259365,-0.140825544,-0.118726939,-0.239566125,-0.263611599,-0.118726939,-0.239566125,0.162463555,0.370587183,-0.049348791,-0.196039545,-0.146690754,Heat shock 70 kDa protein 1B OS=Mus musculus GN=Hspa1b PE=1 SV=3
P62317,Small nuclear ribonucleoprotein Sm D2 OS=Mus musculus GN=Snrpd2 PE=1 SV=1,1.132,0.958,0.923,1.132,0.958,0.846,1.016,0.923,0.846,1.016,0.178873958,-0.061902439,-0.115597447,0.178873958,-0.061902439,-0.241270432,0.022900402,-0.115597447,-0.241270432,0.022900402,0.162743135,0.370587183,0.023669118,-0.110467501,-0.13413662,Small nuclear ribonucleoprotein Sm D2 OS=Mus musculus GN=Snrpd2 PE=1 SV=1
P24668,Cation-dependent mannose-6-phosphate receptor OS=Mus musculus GN=M6pr PE=1 SV=1,0.94,1.378,0.988,0.94,1.378,0.913,0.965,0.988,0.913,0.965,-0.089267338,0.462575888,-0.017417053,-0.089267338,0.462575888,-0.131313235,-0.051399153,-0.017417053,-0.131313235,-0.051399153,0.163057738,0.370587183,0.145840009,-0.076568366,-0.222408375,Cation-dependent mannose-6-phosphate receptor OS=Mus musculus GN=M6pr PE=1 SV=1
Q9R0H0,Peroxisomal acyl-coenzyme A oxidase 1 OS=Mus musculus GN=Acox1 PE=1 SV=5,1.06,0.78,1.493,1.06,0.78,1.069,1.333,1.493,1.069,1.333,0.084064265,-0.358453971,0.578214165,0.084064265,-0.358453971,0.096261853,0.41467678,0.578214165,0.096261853,0.41467678,0.163211972,0.370587183,0.005886951,0.320018286,0.314131336,Peroxisomal acyl-coenzyme A oxidase 1 OS=Mus musculus GN=Acox1 PE=1 SV=5
P54775,26S protease regulatory subunit 6B OS=Mus musculus GN=Psmc4 PE=1 SV=2,1.026,1.255,1.03,1.026,1.255,1.093,0.932,1.03,1.093,0.932,0.037030731,0.327687364,0.042644337,0.037030731,0.327687364,0.128293401,-0.10159814,0.042644337,0.128293401,-0.10159814,0.164915209,0.373356426,0.154416105,0.019206972,-0.135209134,26S protease regulatory subunit 6B OS=Mus musculus GN=Psmc4 PE=1 SV=2
P09528,Ferritin heavy chain OS=Mus musculus GN=Fth1 PE=1 SV=2,1.101,1.351,0.834,1.101,1.351,1.058,0.954,0.834,1.058,0.954,0.138814469,0.434027675,-0.261880711,0.138814469,0.434027675,0.081339627,-0.067938829,-0.261880711,0.081339627,-0.067938829,0.169378102,0.382338874,0.176760715,-0.047015823,-0.223776538,Ferritin heavy chain OS=Mus musculus GN=Fth1 PE=1 SV=2
P60766,Cell division control protein 42 homolog OS=Mus musculus GN=Cdc42 PE=1 SV=2,1.104,0.926,1.167,1.104,0.926,0.953,0.687,1.167,0.953,0.687,0.142740172,-0.110915901,0.222804561,0.142740172,-0.110915901,-0.069451881,-0.541617996,0.222804561,-0.069451881,-0.541617996,0.172944153,0.388793832,0.057290621,-0.199867039,-0.257157659,Cell division control protein 42 homolog OS=Mus musculus GN=Cdc42 PE=1 SV=2
Q07417,"Short-chain specific acyl-CoA dehydrogenase, mitochondrial OS=Mus musculus GN=Acads PE=1 SV=2",0.879,1.02,1.171,0.879,1.02,1.276,0.962,1.171,1.276,0.962,-0.18606493,0.028569152,0.227741076,-0.18606493,0.028569152,0.351628329,-0.055891201,0.227741076,0.351628329,-0.055891201,0.17324492,0.388793832,-0.017450096,0.163843066,0.181293162,"Short-chain specific acyl-CoA dehydrogenase, mitochondrial OS=Mus musculus GN=Acads PE=1 SV=2"
P60843,Eukaryotic initiation factor 4A-I OS=Mus musculus GN=Eif4a1 PE=1 SV=1,0.93,1.075,1.218,0.93,1.075,0.732,0.907,1.218,0.732,0.907,-0.104697379,0.10433666,0.284514133,-0.104697379,0.10433666,-0.450084446,-0.140825544,0.284514133,-0.450084446,-0.140825544,0.174062773,0.389496988,0.056758539,-0.179461169,-0.236219708,Eukaryotic initiation factor 4A-I OS=Mus musculus GN=Eif4a1 PE=1 SV=1
P14094,Sodium/potassium-transporting ATPase subunit beta-1 OS=Mus musculus GN=Atp1b1 PE=1 SV=1,1.231,1.039,1.383,1.231,1.039,0.886,0.995,1.383,0.886,0.995,0.299830762,0.055195654,0.467801156,0.299830762,0.055195654,-0.174621396,-0.007231569,0.467801156,-0.174621396,-0.007231569,0.174841578,0.390108954,0.235570798,0.020819045,-0.214751752,Sodium/potassium-transporting ATPase subunit beta-1 OS=Mus musculus GN=Atp1b1 PE=1 SV=1
P70290,55 kDa erythrocyte membrane protein OS=Mus musculus GN=Mpp1 PE=1 SV=1,1.221,0.477,1.434,1.221,0.477,1.282,1.245,1.434,1.282,1.245,0.2880632,-1.067938829,0.520045024,0.2880632,-1.067938829,0.358396262,0.316145742,0.520045024,0.358396262,0.316145742,0.175635113,0.390750165,-0.207941247,0.373825806,0.581767053,55 kDa erythrocyte membrane protein OS=Mus musculus GN=Mpp1 PE=1 SV=1
Q9QUI0,Transforming protein RhoA OS=Mus musculus GN=Rhoa PE=1 SV=1,1.05,0.959,0.912,1.05,0.959,0.935,0.959,0.912,0.935,0.959,0.070389328,-0.06039728,-0.13289427,0.070389328,-0.06039728,-0.09696173,-0.06039728,-0.13289427,-0.09696173,-0.06039728,0.176629052,0.391342686,-0.022582035,-0.089522458,-0.066940423,Transforming protein RhoA OS=Mus musculus GN=Rhoa PE=1 SV=1
P46460,Vesicle-fusing ATPase OS=Mus musculus GN=Nsf PE=1 SV=2,0.896,0.892,0.916,0.896,0.892,0.838,0.887,0.916,0.838,0.887,-0.158429363,-0.164884385,-0.126580497,-0.158429363,-0.164884385,-0.254977851,-0.17299399,-0.126580497,-0.254977851,-0.17299399,0.177187849,0.391342686,-0.154641599,-0.196504836,-0.041863237,Vesicle-fusing ATPase OS=Mus musculus GN=Nsf PE=1 SV=2
P62852,40S ribosomal protein S25 OS=Mus musculus GN=Rps25 PE=1 SV=1,1.112,0.91,0.954,1.112,0.91,1.108,1.126,0.954,1.108,1.126,0.153156788,-0.13606155,-0.067938829,0.153156788,-0.13606155,0.147957881,0.171206827,-0.067938829,0.147957881,0.171206827,0.177444084,0.391342686,-0.006749671,0.114078117,0.120827788,40S ribosomal protein S25 OS=Mus musculus GN=Rps25 PE=1 SV=1
P98078,Disabled homolog 2 OS=Mus musculus GN=Dab2 PE=1 SV=2,1.401,0.923,1.094,1.401,0.923,0.923,0.95,1.094,0.923,0.95,0.486456956,-0.115597447,0.129612738,0.486456956,-0.115597447,-0.115597447,-0.074000581,0.129612738,-0.115597447,-0.074000581,0.177929123,0.391342686,0.174266351,-0.049916664,-0.224183015,Disabled homolog 2 OS=Mus musculus GN=Dab2 PE=1 SV=2
P38647,"Stress-70 protein, mitochondrial OS=Mus musculus GN=Hspa9 PE=1 SV=3",0.915,1.054,1.125,0.915,1.054,0.891,0.842,1.125,0.891,0.842,-0.128156351,0.075874867,0.169925001,-0.128156351,0.075874867,-0.166502663,-0.248107862,0.169925001,-0.166502663,-0.248107862,0.18053661,0.393966233,0.013072407,-0.13185921,-0.144931616,"Stress-70 protein, mitochondrial OS=Mus musculus GN=Hspa9 PE=1 SV=3"
P06728,Apolipoprotein A-IV OS=Mus musculus GN=Apoa4 PE=1 SV=3,1.058,1.122,1.037,1.058,1.122,0.176,1.11,1.037,0.176,1.11,0.081339627,0.166072676,0.052415894,0.081339627,0.166072676,-2.506352666,0.150559677,0.052415894,-2.506352666,0.150559677,0.180737072,0.393966233,0.1094481,-0.931834017,-1.041282117,Apolipoprotein A-IV OS=Mus musculus GN=Apoa4 PE=1 SV=3
Q9D0M1,Phosphoribosyl pyrophosphate synthase-associated protein 1 OS=Mus musculus GN=Prpsap1 PE=1 SV=1,1.271,1.128,0.864,1.271,1.128,1.232,0.555,0.864,1.232,0.555,0.34596403,0.173767068,-0.210896782,0.34596403,0.173767068,0.301002256,-0.849440323,-0.210896782,0.301002256,-0.849440323,0.181073154,0.393966233,0.165713083,-0.261554583,-0.427267666,Phosphoribosyl pyrophosphate synthase-associated protein 1 OS=Mus musculus GN=Prpsap1 PE=1 SV=1
Q91X17,Uromodulin OS=Mus musculus GN=Umod PE=1 SV=1,0.971,1.324,1.389,0.971,1.324,0.803,0.998,1.389,0.803,0.998,-0.042456799,0.404903122,0.474046599,-0.042456799,0.404903122,-0.316528107,-0.002888279,0.474046599,-0.316528107,-0.002888279,0.181511389,0.393966233,0.239787849,-0.032957235,-0.272745084,Uromodulin OS=Mus musculus GN=Umod PE=1 SV=1
Q9Z2V4,"Phosphoenolpyruvate carboxykinase, cytosolic [GTP] OS=Mus musculus GN=Pck1 PE=1 SV=1",1.222,1.018,0.737,1.222,1.018,0.995,0.833,0.737,0.995,0.833,0.289244285,0.025737561,-0.440263476,0.289244285,0.025737561,-0.007231569,-0.263611599,-0.440263476,-0.007231569,-0.263611599,0.181792724,0.393966233,0.037940043,-0.196389962,-0.234330006,"Phosphoenolpyruvate carboxykinase, cytosolic [GTP] OS=Mus musculus GN=Pck1 PE=1 SV=1"
O70577,Solute carrier family 22 member 2 OS=Mus musculus GN=Slc22a2 PE=1 SV=1,0.94,0.678,1.153,0.94,0.678,0.909,1.084,1.153,0.909,1.084,-0.089267338,-0.560642822,0.205392513,-0.089267338,-0.560642822,-0.1376478,0.116364757,0.205392513,-0.1376478,0.116364757,0.182183867,0.393966233,-0.218885561,0.032565285,0.251450847,Solute carrier family 22 member 2 OS=Mus musculus GN=Slc22a2 PE=1 SV=1
Q6ZWX6,Eukaryotic translation initiation factor 2 subunit 1 OS=Mus musculus GN=Eif2s1 PE=1 SV=3,1.661,1.348,0.988,1.661,1.348,1.155,1.294,0.988,1.155,1.294,0.732052073,0.430820497,-0.017417053,0.732052073,0.430820497,0.207892852,0.371837617,-0.017417053,0.207892852,0.371837617,0.18271584,0.394012929,0.461665617,0.228408777,-0.23325684,Eukaryotic translation initiation factor 2 subunit 1 OS=Mus musculus GN=Eif2s1 PE=1 SV=3
O55143,Sarcoplasmic/endoplasmic reticulum calcium ATPase 2 OS=Mus musculus GN=Atp2a2 PE=1 SV=2,0.964,0.846,1.027,0.964,0.846,0.925,1.057,1.027,0.925,1.057,-0.052894948,-0.241270432,0.038436182,-0.052894948,-0.241270432,-0.112474729,0.079975377,0.038436182,-0.112474729,0.079975377,0.183727845,0.395091633,-0.109978916,-0.005312504,0.104666411,Sarcoplasmic/endoplasmic reticulum calcium ATPase 2 OS=Mus musculus GN=Atp2a2 PE=1 SV=2
P16125,L-lactate dehydrogenase B chain OS=Mus musculus GN=Ldhb PE=1 SV=2,1.191,1.1,1.067,1.191,1.1,1.142,1.003,1.067,1.142,1.003,0.252173413,0.137503524,0.093560176,0.252173413,0.137503524,0.191562651,0.004321606,0.093560176,0.191562651,0.004321606,0.184767652,0.396223965,0.17458281,0.097065738,-0.077517072,L-lactate dehydrogenase B chain OS=Mus musculus GN=Ldhb PE=1 SV=2
P58252,Elongation factor 2 OS=Mus musculus GN=Eef2 PE=1 SV=2,0.957,0.978,0.819,0.957,0.978,1.035,1.239,0.819,1.035,1.239,-0.06340917,-0.03209363,-0.288064643,-0.06340917,-0.03209363,0.049630768,0.309176187,-0.288064643,0.049630768,0.309176187,0.185981877,0.396696209,-0.095814049,0.085909853,0.181723902,Elongation factor 2 OS=Mus musculus GN=Eef2 PE=1 SV=2
P42932,T-complex protein 1 subunit theta OS=Mus musculus GN=Cct8 PE=1 SV=3,1.093,1.152,1.004,1.093,1.152,1.124,0.942,1.004,1.124,0.942,0.128293401,0.204140717,0.005759269,0.128293401,0.204140717,0.168642036,-0.086201035,0.005759269,0.168642036,-0.086201035,0.18601558,0.396696209,0.134125501,0.034128254,-0.099997247,T-complex protein 1 subunit theta OS=Mus musculus GN=Cct8 PE=1 SV=3
P97384,Annexin A11 OS=Mus musculus GN=Anxa11 PE=1 SV=2,1.3,1.128,1.022,1.3,1.128,0.857,1.22,1.022,0.857,1.22,0.378511623,0.173767068,0.031395196,0.378511623,0.173767068,-0.222632891,0.286881148,0.031395196,-0.222632891,0.286881148,0.186645536,0.396943123,0.227190516,0.031978342,-0.195212174,Annexin A11 OS=Mus musculus GN=Anxa11 PE=1 SV=2
Q61656,Probable ATP-dependent RNA helicase DDX5 OS=Mus musculus GN=Ddx5 PE=1 SV=2,0.866,0.685,0.747,0.866,0.685,0.789,1.053,0.747,0.789,1.053,-0.20756107,-0.545824107,-0.420819852,-0.20756107,-0.545824107,-0.341902795,0.074505436,-0.420819852,-0.341902795,0.074505436,0.187265564,0.397167625,-0.385518041,-0.191122914,0.194395127,Probable ATP-dependent RNA helicase DDX5 OS=Mus musculus GN=Ddx5 PE=1 SV=2
P46471,26S protease regulatory subunit 7 OS=Mus musculus GN=Psmc2 PE=1 SV=5,1.178,1.136,0.965,1.178,1.136,1.124,0.996,0.965,1.124,0.996,0.236339539,0.183962835,-0.051399153,0.236339539,0.183962835,0.168642036,-0.005782353,-0.051399153,0.168642036,-0.005782353,0.187897086,0.397415207,0.157841119,0.054864043,-0.102977076,26S protease regulatory subunit 7 OS=Mus musculus GN=Psmc2 PE=1 SV=5
P50247,Adenosylhomocysteinase OS=Mus musculus GN=Ahcy PE=1 SV=3,1.121,1.074,0.811,1.121,1.074,1.034,0.878,0.811,1.034,0.878,0.164786278,0.102993993,-0.30222618,0.164786278,0.102993993,0.048236186,-0.187707155,-0.30222618,0.048236186,-0.187707155,0.188849772,0.397641073,0.046666872,-0.116233624,-0.162900496,Adenosylhomocysteinase OS=Mus musculus GN=Ahcy PE=1 SV=3
Q60605,Myosin light polypeptide 6 OS=Mus musculus GN=Myl6 PE=1 SV=3,1.239,0.949,1.26,1.239,0.949,0.996,0.803,1.26,0.996,0.803,0.309176187,-0.075520008,0.333423734,0.309176187,-0.075520008,-0.005782353,-0.316528107,0.333423734,-0.005782353,-0.316528107,0.189975213,0.397641073,0.160147218,-0.062239437,-0.222386656,Myosin light polypeptide 6 OS=Mus musculus GN=Myl6 PE=1 SV=3
Q9DCW4,Electron transfer flavoprotein subunit beta OS=Mus musculus GN=Etfb PE=1 SV=3,0.966,1.098,0.911,0.966,1.098,1.004,0.893,0.911,1.004,0.893,-0.049904906,0.134878054,-0.134477041,-0.049904906,0.134878054,0.005759269,-0.16326792,-0.134477041,0.005759269,-0.16326792,0.190336004,0.397641073,0.007093851,-0.089898869,-0.09699272,Electron transfer flavoprotein subunit beta OS=Mus musculus GN=Etfb PE=1 SV=3
Q8K010,5-oxoprolinase OS=Mus musculus GN=Oplah PE=1 SV=1,0.075,1.071,0.882,0.075,1.071,1.002,0.977,0.882,1.002,0.977,-3.736965594,0.09895848,-0.181149439,-3.736965594,0.09895848,0.002882509,-0.033569533,-0.181149439,0.002882509,-0.033569533,0.191204726,0.397641073,-1.491432733,-0.048504697,1.442928036,5-oxoprolinase OS=Mus musculus GN=Oplah PE=1 SV=1
Q9WV55,Vesicle-associated membrane protein-associated protein A OS=Mus musculus GN=Vapa PE=1 SV=2,1.33,0.623,1.032,1.33,0.623,1.27,1.286,1.032,1.27,1.286,0.411426246,-0.682695932,0.045442971,0.411426246,-0.682695932,0.344828497,0.362890643,0.045442971,0.344828497,0.362890643,0.191504419,0.397641073,-0.09941928,0.29217625,0.39159553,Vesicle-associated membrane protein-associated protein A OS=Mus musculus GN=Vapa PE=1 SV=2
P62889,60S ribosomal protein L30 OS=Mus musculus GN=Rpl30 PE=1 SV=2,1.056,0.747,0.889,1.056,0.747,1.024,1.053,0.889,1.024,1.053,0.078609835,-0.420819852,-0.169744676,0.078609835,-0.420819852,0.034215715,0.074505436,-0.169744676,0.034215715,0.074505436,0.191932672,0.397641073,-0.170832942,0.009539525,0.180372467,60S ribosomal protein L30 OS=Mus musculus GN=Rpl30 PE=1 SV=2
P80313,T-complex protein 1 subunit eta OS=Mus musculus GN=Cct7 PE=1 SV=1,1.15,1.145,0.892,1.15,1.145,1.029,1.035,0.892,1.029,1.035,0.201633861,0.195347598,-0.164884385,0.201633861,0.195347598,0.041242982,0.049630768,-0.164884385,0.041242982,0.049630768,0.192115402,0.397641073,0.125815707,0.003372623,-0.122443084,T-complex protein 1 subunit eta OS=Mus musculus GN=Cct7 PE=1 SV=1
Q00623,Apolipoprotein A-I OS=Mus musculus GN=Apoa1 PE=1 SV=2,1.051,1.135,1.275,1.051,1.135,0.928,1.003,1.275,0.928,1.003,0.071762669,0.182692298,0.350497247,0.071762669,0.182692298,-0.10780329,0.004321606,0.350497247,-0.10780329,0.004321606,0.192124508,0.397641073,0.171881436,0.028706776,-0.14317466,Apolipoprotein A-I OS=Mus musculus GN=Apoa1 PE=1 SV=2
Q62425,Cytochrome c oxidase subunit NDUFA4 OS=Mus musculus GN=Ndufa4 PE=1 SV=2,0.619,0.525,1.682,0.619,0.525,0.746,1.133,1.682,0.746,1.133,-0.691988685,-0.929610672,0.750177706,-0.691988685,-0.929610672,-0.422752464,0.180147861,0.750177706,-0.422752464,0.180147861,0.195065937,0.400513508,-0.498604202,0.0529937,0.551597902,Cytochrome c oxidase subunit NDUFA4 OS=Mus musculus GN=Ndufa4 PE=1 SV=2
P10649,Glutathione S-transferase Mu 1 OS=Mus musculus GN=Gstm1 PE=1 SV=2,1.002,1.161,0.984,1.002,1.161,1.041,0.958,0.984,1.041,0.958,0.002882509,0.215367972,-0.023269779,0.002882509,0.215367972,0.057970069,-0.061902439,-0.023269779,0.057970069,-0.061902439,0.195074997,0.400513508,0.082646237,-0.006226904,-0.08887314,Glutathione S-transferase Mu 1 OS=Mus musculus GN=Gstm1 PE=1 SV=2
Q8VC12,Urocanate hydratase OS=Mus musculus GN=Uroc1 PE=1 SV=2,1.042,1.204,0.677,1.042,1.204,1.029,0.749,0.677,1.029,0.749,0.059355278,0.267835392,-0.562772261,0.059355278,0.267835392,0.041242982,-0.416962376,-0.562772261,0.041242982,-0.416962376,0.195564204,0.400513508,0.018321816,-0.26284221,-0.281164026,Urocanate hydratase OS=Mus musculus GN=Uroc1 PE=1 SV=2
Q91Z53,Glyoxylate reductase/hydroxypyruvate reductase OS=Mus musculus GN=Grhpr PE=1 SV=1,1.216,1.002,1.278,1.216,1.002,1.261,1.187,1.278,1.261,1.187,0.282143229,0.002882509,0.353887836,0.282143229,0.002882509,0.334568276,0.247319935,0.353887836,0.334568276,0.247319935,0.195656203,0.400513508,0.184787862,0.303532852,0.118744989,Glyoxylate reductase/hydroxypyruvate reductase OS=Mus musculus GN=Grhpr PE=1 SV=1
Q78JN3,"Enoyl-CoA delta isomerase 3, peroxisomal OS=Mus musculus GN=Eci3 PE=1 SV=1",1.202,0.724,0.951,1.202,0.724,0.626,0.84,0.951,0.626,0.84,0.265436896,-0.465938398,-0.072482754,0.265436896,-0.465938398,-0.675765438,-0.251538767,-0.072482754,-0.675765438,-0.251538767,0.196106355,0.400513508,-0.094697152,-0.385418233,-0.290721081,"Enoyl-CoA delta isomerase 3, peroxisomal OS=Mus musculus GN=Eci3 PE=1 SV=1"
Q6IRU5,Clathrin light chain B OS=Mus musculus GN=Cltb PE=1 SV=1,1.502,0.89,0.868,1.502,0.89,0.92,0.882,0.868,0.92,0.882,0.586884813,-0.168122759,-0.204233052,0.586884813,-0.168122759,-0.120294234,-0.181149439,-0.204233052,-0.120294234,-0.181149439,0.200571666,0.406781776,0.126658211,-0.16142408,-0.288082291,Clathrin light chain B OS=Mus musculus GN=Cltb PE=1 SV=1
Q91XE0,Glycine N-acyltransferase OS=Mus musculus GN=Glyat PE=1 SV=1,0.689,1.123,0.983,0.689,1.123,1.062,1.119,0.983,1.062,1.119,-0.537424112,0.167357928,-0.024736678,-0.537424112,0.167357928,0.086783766,0.162210036,-0.024736678,0.086783766,0.162210036,0.200734536,0.406781776,-0.152973809,0.094650185,0.247623994,Glycine N-acyltransferase OS=Mus musculus GN=Glyat PE=1 SV=1
P34884,Macrophage migration inhibitory factor OS=Mus musculus GN=Mif PE=1 SV=2,1.13,0.989,1.228,1.13,0.989,0.935,0.94,1.228,0.935,0.94,0.176322773,-0.015957574,0.296310561,0.176322773,-0.015957574,-0.09696173,-0.089267338,0.296310561,-0.09696173,-0.089267338,0.200756291,0.406781776,0.123408192,-0.015229515,-0.138637707,Macrophage migration inhibitory factor OS=Mus musculus GN=Mif PE=1 SV=2
Q6ZQ38,Cullin-associated NEDD8-dissociated protein 1 OS=Mus musculus GN=Cand1 PE=1 SV=2,1.005,1.077,1.048,1.005,1.077,1.037,1.186,1.048,1.037,1.186,0.007195501,0.10701825,0.067638717,0.007195501,0.10701825,0.052415894,0.24610401,0.067638717,0.052415894,0.24610401,0.203525415,0.411313142,0.059213244,0.132935705,0.073722461,Cullin-associated NEDD8-dissociated protein 1 OS=Mus musculus GN=Cand1 PE=1 SV=2
P11499,Heat shock protein HSP 90-beta OS=Mus musculus GN=Hsp90ab1 PE=1 SV=3,1.052,1,0.927,1.052,1,1.026,0.896,0.927,1.026,0.896,0.073134705,0,-0.109358756,0.073134705,0,0.037030731,-0.158429363,-0.109358756,0.037030731,-0.158429363,0.20425689,0.411713627,0.007382131,-0.070431204,-0.077813335,Heat shock protein HSP 90-beta OS=Mus musculus GN=Hsp90ab1 PE=1 SV=3
Q9QZD9,Eukaryotic translation initiation factor 3 subunit I OS=Mus musculus GN=Eif3i PE=1 SV=1,1.142,1.325,0.733,1.142,1.325,1.111,0.852,0.733,1.111,0.852,0.191562651,0.40599236,-0.448114897,0.191562651,0.40599236,0.151858817,-0.231074664,-0.448114897,0.151858817,-0.231074664,0.208370614,0.418911755,0.149399025,-0.121309318,-0.270708343,Eukaryotic translation initiation factor 3 subunit I OS=Mus musculus GN=Eif3i PE=1 SV=1
Q9CQ62,"2,4-dienoyl-CoA reductase, mitochondrial OS=Mus musculus GN=Decr1 PE=1 SV=1",0.928,0.985,1.077,0.928,0.985,0.871,0.885,1.077,0.871,0.885,-0.10780329,-0.02180437,0.10701825,-0.10780329,-0.02180437,-0.199255376,-0.17625064,0.10701825,-0.199255376,-0.17625064,0.209180873,0.419138487,-0.030439414,-0.128798756,-0.098359342,"2,4-dienoyl-CoA reductase, mitochondrial OS=Mus musculus GN=Decr1 PE=1 SV=1"
Q99MZ6,Unconventional myosin-VIIb OS=Mus musculus GN=Myo7b PE=1 SV=3,1.027,0.859,1.276,1.027,0.859,0.789,0.71,1.276,0.789,0.71,0.038436182,-0.219269964,0.351628329,0.038436182,-0.219269964,-0.341902795,-0.49410907,0.351628329,-0.341902795,-0.49410907,0.209707179,0.419138487,-0.002007847,-0.26407908,-0.262071233,Unconventional myosin-VIIb OS=Mus musculus GN=Myo7b PE=1 SV=3
Q64324,Syntaxin-binding protein 2 OS=Mus musculus GN=Stxbp2 PE=1 SV=1,1.671,1.064,1.369,1.671,1.064,1.004,1.18,1.369,1.004,1.18,0.740711733,0.089498151,0.453122447,0.740711733,0.089498151,0.005759269,0.23878686,0.453122447,0.005759269,0.23878686,0.210591485,0.419138487,0.422708443,0.188442941,-0.234265502,Syntaxin-binding protein 2 OS=Mus musculus GN=Stxbp2 PE=1 SV=1
P39061,Collagen alpha-1(XVIII) chain OS=Mus musculus GN=Col18a1 PE=1 SV=4,1.224,0.967,0.848,1.224,0.967,0.849,1.033,0.848,0.849,1.033,0.291603558,-0.048412205,-0.23786383,0.291603558,-0.048412205,-0.236163541,0.046840254,-0.23786383,-0.236163541,0.046840254,0.211066512,0.419138487,0.049703775,-0.123302081,-0.173005856,Collagen alpha-1(XVIII) chain OS=Mus musculus GN=Col18a1 PE=1 SV=4
Q8BU33,Acetolactate synthase-like protein OS=Mus musculus GN=Ilvbl PE=1 SV=1,1.082,0.865,1.275,1.082,0.865,0.814,0.752,1.275,0.814,0.752,0.113700499,-0.209227962,0.350497247,0.113700499,-0.209227962,-0.2968993,-0.411195433,0.350497247,-0.2968993,-0.411195433,0.21119802,0.419138487,0.031888464,-0.213138444,-0.245026908,Acetolactate synthase-like protein OS=Mus musculus GN=Ilvbl PE=1 SV=1
Q8VCR7,Protein ABHD14B OS=Mus musculus GN=Abhd14b PE=1 SV=1,1.282,1.104,1.176,1.282,1.104,1.263,1.276,1.176,1.263,1.276,0.358396262,0.142740172,0.23388806,0.358396262,0.142740172,0.336854639,0.351628329,0.23388806,0.336854639,0.351628329,0.211996396,0.419644148,0.247232186,0.322170799,0.074938614,Protein ABHD14B OS=Mus musculus GN=Abhd14b PE=1 SV=1
Q922Q1,Mitochondrial amidoxime reducing component 2 OS=Mus musculus GN=Marc2 PE=1 SV=1,0.678,0.766,1.492,0.678,0.766,0.832,1.172,1.492,0.832,1.172,-0.560642822,-0.384583703,0.577247536,-0.560642822,-0.384583703,-0.265344567,0.22897257,0.577247536,-0.265344567,0.22897257,0.215134396,0.424766634,-0.262641103,0.100900708,0.363541811,Mitochondrial amidoxime reducing component 2 OS=Mus musculus GN=Marc2 PE=1 SV=1
Q9R1P4,Proteasome subunit alpha type-1 OS=Mus musculus GN=Psma1 PE=1 SV=1,1,1.266,0.885,1,1.266,1.028,0.942,0.885,1.028,0.942,0,0.340277405,-0.17625064,0,0.340277405,0.039840265,-0.086201035,-0.17625064,0.039840265,-0.086201035,0.219397137,0.432078035,0.100860834,-0.053794436,-0.15465527,Proteasome subunit alpha type-1 OS=Mus musculus GN=Psma1 PE=1 SV=1
Q6ZWN5,40S ribosomal protein S9 OS=Mus musculus GN=Rps9 PE=1 SV=3,1.029,0.925,0.837,1.029,0.925,1.04,1.165,0.837,1.04,1.165,0.041242982,-0.112474729,-0.256700472,0.041242982,-0.112474729,0.056583528,0.220329955,-0.256700472,0.056583528,0.220329955,0.221662464,0.435054611,-0.079832793,0.059425299,0.139258092,40S ribosomal protein S9 OS=Mus musculus GN=Rps9 PE=1 SV=3
Q80VD1,Protein FAM98B OS=Mus musculus GN=Fam98b PE=1 SV=1,0.581,0.946,0.647,0.581,0.946,1.067,0.836,0.647,1.067,0.836,-0.783389931,-0.080087911,-0.628162383,-0.783389931,-0.080087911,0.093560176,-0.258425153,-0.628162383,0.093560176,-0.258425153,0.222500947,0.435054611,-0.471023613,-0.191578467,0.279445146,Protein FAM98B OS=Mus musculus GN=Fam98b PE=1 SV=1
Q9D0E1,Heterogeneous nuclear ribonucleoprotein M OS=Mus musculus GN=Hnrnpm PE=1 SV=3,0.984,0.724,0.636,0.984,0.724,0.935,1.297,0.636,0.935,1.297,-0.023269779,-0.465938398,-0.652901329,-0.023269779,-0.465938398,-0.09696173,0.37517848,-0.652901329,-0.09696173,0.37517848,0.222916815,0.435054611,-0.326263537,-0.019293566,0.306969971,Heterogeneous nuclear ribonucleoprotein M OS=Mus musculus GN=Hnrnpm PE=1 SV=3
P29391,Ferritin light chain 1 OS=Mus musculus GN=Ftl1 PE=1 SV=2,1.042,1.104,1.171,1.042,1.104,0.808,1.071,1.171,0.808,1.071,0.059355278,0.142740172,0.227741076,0.059355278,0.142740172,-0.307572802,0.09895848,0.227741076,-0.307572802,0.09895848,0.223422039,0.435054611,0.126386395,-0.037897514,-0.164283909,Ferritin light chain 1 OS=Mus musculus GN=Ftl1 PE=1 SV=2
P24270,Catalase OS=Mus musculus GN=Cat PE=1 SV=4,0.96,0.9,1.196,0.96,0.9,1.077,0.99,1.196,1.077,0.99,-0.058893689,-0.152003093,0.25821739,-0.058893689,-0.152003093,0.10701825,-0.01449957,0.25821739,0.10701825,-0.01449957,0.22372627,0.435054611,-0.032715235,0.08865095,0.121366185,Catalase OS=Mus musculus GN=Cat PE=1 SV=4
Q3UHX2,28 kDa heat- and acid-stable phosphoprotein OS=Mus musculus GN=Pdap1 PE=1 SV=1,0.925,1.164,0.789,0.925,1.164,0.922,0.885,0.789,0.922,0.885,-0.112474729,0.219091058,-0.341902795,-0.112474729,0.219091058,-0.117161344,-0.17625064,-0.341902795,-0.117161344,-0.17625064,0.224644728,0.43574304,-0.025734027,-0.185745353,-0.160011325,28 kDa heat- and acid-stable phosphoprotein OS=Mus musculus GN=Pdap1 PE=1 SV=1
Q9JIL4,Na(+)/H(+) exchange regulatory cofactor NHE-RF3 OS=Mus musculus GN=Pdzk1 PE=1 SV=1,1.236,0.933,1.345,1.236,0.933,0.878,0.906,1.345,0.878,0.906,0.305678743,-0.100051014,0.427606173,0.305678743,-0.100051014,-0.187707155,-0.142417045,0.427606173,-0.187707155,-0.142417045,0.225453005,0.436214837,0.167772326,-0.046528445,-0.214300772,Na(+)/H(+) exchange regulatory cofactor NHE-RF3 OS=Mus musculus GN=Pdzk1 PE=1 SV=1
Q9D0K2,"Succinyl-CoA:3-ketoacid coenzyme A transferase 1, mitochondrial OS=Mus musculus GN=Oxct1 PE=1 SV=1",0.872,1.029,0.955,0.872,1.029,0.88,0.889,0.955,0.88,0.889,-0.19759996,0.041242982,-0.066427362,-0.19759996,0.041242982,-0.184424571,-0.169744676,-0.066427362,-0.184424571,-0.169744676,0.226660088,0.436312574,-0.075828264,-0.154953171,-0.079124908,"Succinyl-CoA:3-ketoacid coenzyme A transferase 1, mitochondrial OS=Mus musculus GN=Oxct1 PE=1 SV=1"
P48036,Annexin A5 OS=Mus musculus GN=Anxa5 PE=1 SV=1,1.139,1.241,0.962,1.139,1.241,0.986,1.165,0.962,0.986,1.165,0.187767747,0.311503115,-0.055891201,0.187767747,0.311503115,-0.020340448,0.220329955,-0.055891201,-0.020340448,0.220329955,0.227176399,0.436312574,0.188530105,0.068817563,-0.119712542,Annexin A5 OS=Mus musculus GN=Anxa5 PE=1 SV=1
P35700,Peroxiredoxin-1 OS=Mus musculus GN=Prdx1 PE=1 SV=1,0.938,0.948,0.817,0.938,0.948,1.351,0.952,0.817,1.351,0.952,-0.092340172,-0.077041036,-0.291592017,-0.092340172,-0.077041036,0.434027675,-0.070966521,-0.291592017,0.434027675,-0.070966521,0.227223651,0.436312574,-0.126070887,0.086906058,0.212976945,Peroxiredoxin-1 OS=Mus musculus GN=Prdx1 PE=1 SV=1
Q99LX0,Protein deglycase DJ-1 OS=Mus musculus GN=Park7 PE=1 SV=1,1.622,0.215,1.664,1.622,0.215,1.549,1.32,1.664,1.549,1.32,0.69777382,-2.217591435,0.734655433,0.69777382,-2.217591435,0.631337144,0.40053793,0.734655433,0.631337144,0.40053793,0.228273084,0.436312574,-0.460995959,0.559681116,1.020677076,Protein deglycase DJ-1 OS=Mus musculus GN=Park7 PE=1 SV=1
Q91VC4,Plasmalemma vesicle-associated protein OS=Mus musculus GN=Plvap PE=1 SV=1,0.811,0.674,1.102,0.811,0.674,0.789,1.004,1.102,0.789,1.004,-0.30222618,-0.569179503,0.140124224,-0.30222618,-0.569179503,-0.341902795,0.005759269,0.140124224,-0.341902795,0.005759269,0.228618388,0.436312574,-0.320537428,-0.106432566,0.214104863,Plasmalemma vesicle-associated protein OS=Mus musculus GN=Plvap PE=1 SV=1
P05064,Fructose-bisphosphate aldolase A OS=Mus musculus GN=Aldoa PE=1 SV=2,1.265,1.09,0.916,1.265,1.09,0.991,1.104,0.916,0.991,1.104,0.339137385,0.124328135,-0.126580497,0.339137385,0.124328135,-0.013043037,0.142740172,-0.126580497,-0.013043037,0.142740172,0.22889455,0.436312574,0.160070109,0.026562755,-0.133507354,Fructose-bisphosphate aldolase A OS=Mus musculus GN=Aldoa PE=1 SV=2
P13707,"Glycerol-3-phosphate dehydrogenase [NAD(+)], cytoplasmic OS=Mus musculus GN=Gpd1 PE=1 SV=3",1.161,1.145,1.12,1.161,1.145,1.178,0.931,1.12,1.178,0.931,0.215367972,0.195347598,0.163498732,0.215367972,0.195347598,0.236339539,-0.103146927,0.163498732,0.236339539,-0.103146927,0.230345178,0.437288754,0.196985974,0.085976791,-0.111009183,"Glycerol-3-phosphate dehydrogenase [NAD(+)], cytoplasmic OS=Mus musculus GN=Gpd1 PE=1 SV=3"
Q9QUM9,Proteasome subunit alpha type-6 OS=Mus musculus GN=Psma6 PE=1 SV=1,0.915,1.23,0.83,0.915,1.23,0.953,0.878,0.83,0.953,0.878,-0.128156351,0.298658316,-0.268816758,-0.128156351,0.298658316,-0.069451881,-0.187707155,-0.268816758,-0.069451881,-0.187707155,0.231134099,0.437288754,0.014437434,-0.156626966,-0.1710644,Proteasome subunit alpha type-6 OS=Mus musculus GN=Psma6 PE=1 SV=1
P35293,Ras-related protein Rab-18 OS=Mus musculus GN=Rab18 PE=1 SV=2,1.005,0.72,0.93,1.005,0.72,0.957,0.992,0.93,0.957,0.992,0.007195501,-0.473931188,-0.104697379,0.007195501,-0.473931188,-0.06340917,-0.011587974,-0.104697379,-0.06340917,-0.011587974,0.231161626,0.437288754,-0.207633751,-0.050938333,0.156695417,Ras-related protein Rab-18 OS=Mus musculus GN=Rab18 PE=1 SV=2
P11352,Glutathione peroxidase 1 OS=Mus musculus GN=Gpx1 PE=1 SV=2,1.123,1.202,1.421,1.123,1.202,1.068,0.958,1.421,1.068,0.958,0.167357928,0.265436896,0.506906555,0.167357928,0.265436896,0.094911647,-0.061902439,0.506906555,0.094911647,-0.061902439,0.23167241,0.437288754,0.274499241,0.114584994,-0.159914246,Glutathione peroxidase 1 OS=Mus musculus GN=Gpx1 PE=1 SV=2
P17182,Alpha-enolase OS=Mus musculus GN=Eno1 PE=1 SV=3,1.091,1.149,1.029,1.091,1.149,1.12,1.012,1.029,1.12,1.012,0.125651102,0.200378798,0.041242982,0.125651102,0.200378798,0.163498732,0.01720929,0.041242982,0.163498732,0.01720929,0.234686167,0.44189688,0.138660556,0.080531805,-0.058128751,Alpha-enolase OS=Mus musculus GN=Eno1 PE=1 SV=3
Q9CZU6,"Citrate synthase, mitochondrial OS=Mus musculus GN=Cs PE=1 SV=1",0.954,0.983,1.015,0.954,0.983,0.949,0.924,1.015,0.949,0.924,-0.067938829,-0.024736678,0.021479727,-0.067938829,-0.024736678,-0.075520008,-0.114035243,0.021479727,-0.075520008,-0.114035243,0.235607883,0.442553007,-0.032774257,-0.071526155,-0.038751898,"Citrate synthase, mitochondrial OS=Mus musculus GN=Cs PE=1 SV=1"
Q8BH00,Aldehyde dehydrogenase family 8 member A1 OS=Mus musculus GN=Aldh8a1 PE=1 SV=1,1.154,1.393,1.018,1.154,1.393,1.159,1.115,1.018,1.159,1.115,0.206643224,0.478195258,0.025737561,0.206643224,0.478195258,0.212880566,0.15704371,0.025737561,0.212880566,0.15704371,0.23666457,0.443458854,0.279082905,0.153117223,-0.125965682,Aldehyde dehydrogenase family 8 member A1 OS=Mus musculus GN=Aldh8a1 PE=1 SV=1
Q922B2,"Aspartate--tRNA ligase, cytoplasmic OS=Mus musculus GN=Dars PE=1 SV=2",1.004,1.261,0.916,1.004,1.261,1.043,0.96,0.916,1.043,0.96,0.005759269,0.334568276,-0.126580497,0.005759269,0.334568276,0.060739158,-0.058893689,-0.126580497,0.060739158,-0.058893689,0.237546241,0.443801763,0.110814919,-0.024577912,-0.13539283,"Aspartate--tRNA ligase, cytoplasmic OS=Mus musculus GN=Dars PE=1 SV=2"
Q8BVI4,Dihydropteridine reductase OS=Mus musculus GN=Qdpr PE=1 SV=2,0.849,0.909,0.862,0.849,0.909,0.937,0.886,0.862,0.937,0.886,-0.236163541,-0.1376478,-0.214240226,-0.236163541,-0.1376478,-0.093879047,-0.174621396,-0.214240226,-0.093879047,-0.174621396,0.239295686,0.443801763,-0.192372582,-0.150248222,0.042124359,Dihydropteridine reductase OS=Mus musculus GN=Qdpr PE=1 SV=2
Q8VC30,Triokinase/FMN cyclase OS=Mus musculus GN=Tkfc PE=1 SV=1,1.08,1.074,1.179,1.08,1.074,1.273,1.058,1.179,1.273,1.058,0.111031312,0.102993993,0.237563718,0.111031312,0.102993993,0.348232419,0.081339627,0.237563718,0.348232419,0.081339627,0.239373523,0.443801763,0.133122866,0.219341562,0.086218696,Triokinase/FMN cyclase OS=Mus musculus GN=Tkfc PE=1 SV=1
Q9DC69,"NADH dehydrogenase [ubiquinone] 1 alpha subcomplex subunit 9, mitochondrial OS=Mus musculus GN=Ndufa9 PE=1 SV=2",0.769,0.627,1.419,0.769,0.627,0.949,0.892,1.419,0.949,0.892,-0.378944497,-0.673462652,0.504874589,-0.378944497,-0.673462652,-0.075520008,-0.164884385,0.504874589,-0.075520008,-0.164884385,0.239689527,0.443801763,-0.319987942,0.004813161,0.324801102,"NADH dehydrogenase [ubiquinone] 1 alpha subcomplex subunit 9, mitochondrial OS=Mus musculus GN=Ndufa9 PE=1 SV=2"
P12970,60S ribosomal protein L7a OS=Mus musculus GN=Rpl7a PE=1 SV=2,0.946,0.924,0.86,0.946,0.924,0.957,1.035,0.86,0.957,1.035,-0.080087911,-0.114035243,-0.217591435,-0.080087911,-0.114035243,-0.06340917,0.049630768,-0.217591435,-0.06340917,0.049630768,0.239721937,0.443801763,-0.121167549,-0.049029648,0.072137901,60S ribosomal protein L7a OS=Mus musculus GN=Rpl7a PE=1 SV=2
P62911,60S ribosomal protein L32 OS=Mus musculus GN=Rpl32 PE=1 SV=2,0.935,0.989,1.212,0.935,0.989,0.966,1.206,1.212,0.966,1.206,-0.09696173,-0.015957574,0.277389699,-0.09696173,-0.015957574,-0.049904906,0.270229907,0.277389699,-0.049904906,0.270229907,0.240627109,0.44441179,0.010310218,0.14360794,0.133297722,60S ribosomal protein L32 OS=Mus musculus GN=Rpl32 PE=1 SV=2
P62983,Ubiquitin-40S ribosomal protein S27a OS=Mus musculus GN=Rps27a PE=1 SV=2,1.022,1.079,0.866,1.022,1.079,1.268,1.127,0.866,1.268,1.127,0.031395196,0.109694865,-0.20756107,0.031395196,0.109694865,0.342554745,0.172487516,-0.20756107,0.342554745,0.172487516,0.242401456,0.446620344,0.01492381,0.16450469,0.14958088,Ubiquitin-40S ribosomal protein S27a OS=Mus musculus GN=Rps27a PE=1 SV=2
P50516,V-type proton ATPase catalytic subunit A OS=Mus musculus GN=Atp6v1a PE=1 SV=2,1.17,1.051,1.174,1.17,1.051,1.031,1.066,1.174,1.031,1.066,0.22650853,0.071762669,0.231432408,0.22650853,0.071762669,0.044044333,0.092207438,0.231432408,0.044044333,0.092207438,0.244020846,0.448278736,0.165594961,0.10078719,-0.064807771,V-type proton ATPase catalytic subunit A OS=Mus musculus GN=Atp6v1a PE=1 SV=2
P61979,Heterogeneous nuclear ribonucleoprotein K OS=Mus musculus GN=Hnrnpk PE=1 SV=1,1.031,1.014,0.901,1.031,1.014,1.076,1.142,0.901,1.076,1.142,0.044044333,0.020057652,-0.150400989,0.044044333,0.020057652,0.105678078,0.191562651,-0.150400989,0.105678078,0.191562651,0.244462886,0.448278736,-0.004439404,0.088816094,0.093255498,Heterogeneous nuclear ribonucleoprotein K OS=Mus musculus GN=Hnrnpk PE=1 SV=1
Q9CR41,Huntingtin-interacting protein K OS=Mus musculus GN=Hypk PE=1 SV=2,0.892,0.837,0.927,0.892,0.837,0.816,1.336,0.927,0.816,1.336,-0.164884385,-0.256700472,-0.109358756,-0.164884385,-0.256700472,-0.293358943,0.417920008,-0.109358756,-0.293358943,0.417920008,0.252816682,0.462498764,-0.190505694,0.027952675,0.218458369,Huntingtin-interacting protein K OS=Mus musculus GN=Hypk PE=1 SV=2
Q571I9,Aldehyde dehydrogenase family 16 member A1 OS=Mus musculus GN=Aldh16a1 PE=1 SV=2,0.98,1.046,0.954,0.98,1.046,0.83,1.039,0.954,0.83,1.039,-0.029146346,0.064882852,-0.067938829,-0.029146346,0.064882852,-0.268816758,0.055195654,-0.067938829,-0.268816758,0.055195654,0.254898866,0.465205495,0.000706837,-0.099036207,-0.099743044,Aldehyde dehydrogenase family 16 member A1 OS=Mus musculus GN=Aldh16a1 PE=1 SV=2
Q9Z2U0,Proteasome subunit alpha type-7 OS=Mus musculus GN=Psma7 PE=1 SV=1,1.12,1.16,0.822,1.12,1.16,1.027,0.993,0.822,1.027,0.993,0.163498732,0.214124805,-0.282789701,0.163498732,0.214124805,0.038436182,-0.010134377,-0.282789701,0.038436182,-0.010134377,0.255698768,0.465564738,0.094491475,-0.045237218,-0.139728693,Proteasome subunit alpha type-7 OS=Mus musculus GN=Psma7 PE=1 SV=1
O35737,Heterogeneous nuclear ribonucleoprotein H OS=Mus musculus GN=Hnrnph1 PE=1 SV=3,0.661,1.064,1.092,0.661,1.064,0.909,1.173,1.092,0.909,1.173,-0.597277823,0.089498151,0.126972856,-0.597277823,0.089498151,-0.1376478,0.230203013,0.126972856,-0.1376478,0.230203013,0.256440097,0.465815894,-0.177717298,0.062416656,0.240133954,Heterogeneous nuclear ribonucleoprotein H OS=Mus musculus GN=Hnrnph1 PE=1 SV=3
Q99020,Heterogeneous nuclear ribonucleoprotein A/B OS=Mus musculus GN=Hnrnpab PE=1 SV=1,0.649,0.996,0.792,0.649,0.996,0.862,1.063,0.792,0.862,1.063,-0.623709617,-0.005782353,-0.336427665,-0.623709617,-0.005782353,-0.214240226,0.088141597,-0.336427665,-0.214240226,0.088141597,0.258882394,0.468523459,-0.319082321,-0.117724985,0.201357336,Heterogeneous nuclear ribonucleoprotein A/B OS=Mus musculus GN=Hnrnpab PE=1 SV=1
P51855,Glutathione synthetase OS=Mus musculus GN=Gss PE=1 SV=1,1.024,1.007,0.947,1.024,1.007,0.781,1.055,0.947,0.781,1.055,0.034215715,0.010063683,-0.078563669,0.034215715,0.010063683,-0.356605547,0.077242999,-0.078563669,-0.356605547,0.077242999,0.259644004,0.468523459,0.001999025,-0.127457753,-0.129456778,Glutathione synthetase OS=Mus musculus GN=Gss PE=1 SV=1
Q8VIJ6,"Splicing factor, proline- and glutamine-rich OS=Mus musculus GN=Sfpq PE=1 SV=1",0.855,0.83,0.967,0.855,0.83,0.791,1.298,0.967,0.791,1.298,-0.226003675,-0.268816758,-0.048412205,-0.226003675,-0.268816758,-0.3382504,0.376290383,-0.048412205,-0.3382504,0.376290383,0.259751348,0.468523459,-0.207610614,0.005533552,0.213144166,"Splicing factor, proline- and glutamine-rich OS=Mus musculus GN=Sfpq PE=1 SV=1"
Q9R1P1,Proteasome subunit beta type-3 OS=Mus musculus GN=Psmb3 PE=1 SV=1,0.778,0.95,0.879,0.778,0.95,0.729,0.845,0.879,0.729,0.845,-0.36215794,-0.074000581,-0.18606493,-0.36215794,-0.074000581,-0.45600928,-0.242976753,-0.18606493,-0.45600928,-0.242976753,0.260698038,0.469134931,-0.211676394,-0.316807399,-0.105131005,Proteasome subunit beta type-3 OS=Mus musculus GN=Psmb3 PE=1 SV=1
O88952,Protein lin-7 homolog C OS=Mus musculus GN=Lin7c PE=1 SV=2,1.43,1.594,1.513,1.43,1.594,2.883,1.389,1.513,2.883,1.389,0.516015147,0.672651629,0.597411988,0.516015147,0.672651629,1.527570837,0.474046599,0.597411988,1.527570837,0.474046599,0.263119076,0.472390527,0.594949108,0.920129372,0.325180264,Protein lin-7 homolog C OS=Mus musculus GN=Lin7c PE=1 SV=2
P97429,Annexin A4 OS=Mus musculus GN=Anxa4 PE=1 SV=4,1.215,0.89,1.076,1.215,0.89,1.125,1.212,1.076,1.125,1.212,0.280956314,-0.168122759,0.105678078,0.280956314,-0.168122759,0.169925001,0.277389699,0.105678078,0.169925001,0.277389699,0.265294038,0.474673796,0.066269038,0.200061496,0.133792458,Annexin A4 OS=Mus musculus GN=Anxa4 PE=1 SV=4
P16110,Galectin-3 OS=Mus musculus GN=Lgals3 PE=1 SV=3,1.338,1.056,1.35,1.338,1.056,0.952,1.14,1.35,0.952,1.14,0.420078116,0.078609835,0.432959407,0.420078116,0.078609835,-0.070966521,0.189033824,0.432959407,-0.070966521,0.189033824,0.26562057,0.474673796,0.286067062,0.133818803,-0.152248259,Galectin-3 OS=Mus musculus GN=Lgals3 PE=1 SV=3
O88685,26S protease regulatory subunit 6A OS=Mus musculus GN=Psmc3 PE=1 SV=2,1.064,1.207,0.903,1.064,1.207,1.107,0.944,0.903,1.107,0.944,0.089498151,0.271425676,-0.147202107,0.089498151,0.271425676,0.146655222,-0.083141235,-0.147202107,0.146655222,-0.083141235,0.266816761,0.475710253,0.114929109,-0.004034827,-0.118963936,26S protease regulatory subunit 6A OS=Mus musculus GN=Psmc3 PE=1 SV=2
P61089,Ubiquitin-conjugating enzyme E2 N OS=Mus musculus GN=Ube2n PE=1 SV=1,1.276,0.914,1.089,1.276,0.914,1.289,1.163,1.089,1.289,1.163,0.351628329,-0.12973393,0.123003954,0.351628329,-0.12973393,0.366252264,0.217851097,0.123003954,0.366252264,0.217851097,0.268155623,0.476218009,0.11335855,0.258242135,0.144883585,Ubiquitin-conjugating enzyme E2 N OS=Mus musculus GN=Ube2n PE=1 SV=1
Q8BH95,"Enoyl-CoA hydratase, mitochondrial OS=Mus musculus GN=Echs1 PE=1 SV=1",0.965,1.535,0.96,0.965,1.535,1.022,1.004,0.96,1.022,1.004,-0.051399153,0.618238656,-0.058893689,-0.051399153,0.618238656,0.031395196,0.005759269,-0.058893689,0.031395196,0.005759269,0.268335277,0.476218009,0.214957063,0.003083048,-0.211874015,"Enoyl-CoA hydratase, mitochondrial OS=Mus musculus GN=Echs1 PE=1 SV=1"
P67984,60S ribosomal protein L22 OS=Mus musculus GN=Rpl22 PE=1 SV=2,1.094,0.938,1.03,1.094,0.938,1.029,1.129,1.03,1.029,1.129,0.129612738,-0.092340172,0.042644337,0.129612738,-0.092340172,0.041242982,0.175045486,0.042644337,0.041242982,0.175045486,0.269243392,0.476733712,0.023437894,0.095044255,0.071606361,60S ribosomal protein L22 OS=Mus musculus GN=Rpl22 PE=1 SV=2
P50136,"2-oxoisovalerate dehydrogenase subunit alpha, mitochondrial OS=Mus musculus GN=Bckdha PE=1 SV=1",0.889,1.06,1.121,0.889,1.06,0.951,0.756,1.121,0.951,0.756,-0.169744676,0.084064265,0.164786278,-0.169744676,0.084064265,-0.072482754,-0.40354186,0.164786278,-0.072482754,-0.40354186,0.26995141,0.476893566,-0.001314909,-0.15745259,-0.156137681,"2-oxoisovalerate dehydrogenase subunit alpha, mitochondrial OS=Mus musculus GN=Bckdha PE=1 SV=1"
Q62433,Protein NDRG1 OS=Mus musculus GN=Ndrg1 PE=1 SV=1,0.681,0.632,1.405,0.681,0.632,0.861,0.861,1.405,0.861,0.861,-0.554273297,-0.662003536,0.49057013,-0.554273297,-0.662003536,-0.215914857,-0.215914857,0.49057013,-0.215914857,-0.215914857,0.271725699,0.478767239,-0.388396707,-0.07461786,0.313778848,Protein NDRG1 OS=Mus musculus GN=Ndrg1 PE=1 SV=1
Q6PDM2,Serine/arginine-rich splicing factor 1 OS=Mus musculus GN=Srsf1 PE=1 SV=3,1.099,0.981,0.971,1.099,0.981,0.783,1.082,0.971,0.783,1.082,0.136191386,-0.027674958,-0.042456799,0.136191386,-0.027674958,-0.352915787,0.113700499,-0.042456799,-0.352915787,0.113700499,0.272252355,0.478767239,0.034915211,-0.104177475,-0.139092686,Serine/arginine-rich splicing factor 1 OS=Mus musculus GN=Srsf1 PE=1 SV=3
P62192,26S protease regulatory subunit 4 OS=Mus musculus GN=Psmc1 PE=1 SV=1,1.107,1.174,0.902,1.107,1.174,1.149,0.902,0.902,1.149,0.902,0.146655222,0.231432408,-0.148800661,0.146655222,0.231432408,0.200378798,-0.148800661,-0.148800661,0.200378798,-0.148800661,0.272963752,0.47892731,0.12147492,-0.009128877,-0.130603797,26S protease regulatory subunit 4 OS=Mus musculus GN=Psmc1 PE=1 SV=1
Q91ZA3,"Propionyl-CoA carboxylase alpha chain, mitochondrial OS=Mus musculus GN=Pcca PE=1 SV=2",0.907,1.212,1.038,0.907,1.212,0.99,0.895,1.038,0.99,0.895,-0.140825544,0.277389699,0.053806444,-0.140825544,0.277389699,-0.01449957,-0.160040413,0.053806444,-0.01449957,-0.160040413,0.275324715,0.481974331,0.065386951,-0.059054704,-0.124441655,"Propionyl-CoA carboxylase alpha chain, mitochondrial OS=Mus musculus GN=Pcca PE=1 SV=2"
P47738,"Aldehyde dehydrogenase, mitochondrial OS=Mus musculus GN=Aldh2 PE=1 SV=1",0.874,1.186,1.002,0.874,1.186,0.945,0.879,1.002,0.945,0.879,-0.194294815,0.24610401,0.002882509,-0.194294815,0.24610401,-0.081613766,-0.18606493,0.002882509,-0.081613766,-0.18606493,0.277156798,0.484083819,0.02130018,-0.106494977,-0.127795156,"Aldehyde dehydrogenase, mitochondrial OS=Mus musculus GN=Aldh2 PE=1 SV=1"
Q8K0C4,Lanosterol 14-alpha demethylase OS=Mus musculus GN=Cyp51a1 PE=1 SV=1,1.005,1.094,1.007,1.005,1.094,1.062,0.932,1.007,1.062,0.932,0.007195501,0.129612738,0.010063683,0.007195501,0.129612738,0.086783766,-0.10159814,0.010063683,0.086783766,-0.10159814,0.278116037,0.48466271,0.056736032,-0.003913013,-0.060649045,Lanosterol 14-alpha demethylase OS=Mus musculus GN=Cyp51a1 PE=1 SV=1
P54071,"Isocitrate dehydrogenase [NADP], mitochondrial OS=Mus musculus GN=Idh2 PE=1 SV=3",0.936,1.235,1.155,0.936,1.235,1.178,1.198,1.155,1.178,1.198,-0.095419565,0.304511042,0.207892852,-0.095419565,0.304511042,0.236339539,0.260627908,0.207892852,0.236339539,0.260627908,0.278856364,0.484841784,0.125215161,0.240365549,0.115150388,"Isocitrate dehydrogenase [NADP], mitochondrial OS=Mus musculus GN=Idh2 PE=1 SV=3"
Q9Z1G3,V-type proton ATPase subunit C 1 OS=Mus musculus GN=Atp6v1c1 PE=1 SV=4,1.256,1.115,1.121,1.256,1.115,0.847,1.247,1.121,0.847,1.247,0.328836464,0.15704371,0.164786278,0.328836464,0.15704371,-0.239566125,0.318461465,0.164786278,-0.239566125,0.318461465,0.279885577,0.484841784,0.227309325,0.064515392,-0.162793934,V-type proton ATPase subunit C 1 OS=Mus musculus GN=Atp6v1c1 PE=1 SV=4
Q99MR8,"Methylcrotonoyl-CoA carboxylase subunit alpha, mitochondrial OS=Mus musculus GN=Mccc1 PE=1 SV=2",0.969,1.165,1.192,0.969,1.165,0.783,1.073,1.192,0.783,1.073,-0.045431429,0.220329955,0.253384236,-0.045431429,0.220329955,-0.352915787,0.101650076,0.253384236,-0.352915787,0.101650076,0.280102896,0.484841784,0.120636258,-0.049829437,-0.170465695,"Methylcrotonoyl-CoA carboxylase subunit alpha, mitochondrial OS=Mus musculus GN=Mccc1 PE=1 SV=2"
Q9DBF1,Alpha-aminoadipic semialdehyde dehydrogenase OS=Mus musculus GN=Aldh7a1 PE=1 SV=4,0.896,1.044,0.982,0.896,1.044,0.968,0.834,0.982,0.968,0.834,-0.158429363,0.062121712,-0.02620507,-0.158429363,0.062121712,-0.046921047,-0.261880711,-0.02620507,-0.046921047,-0.261880711,0.28185783,0.486195123,-0.043764074,-0.128761717,-0.084997643,Alpha-aminoadipic semialdehyde dehydrogenase OS=Mus musculus GN=Aldh7a1 PE=1 SV=4
Q99KB8,"Hydroxyacylglutathione hydrolase, mitochondrial OS=Mus musculus GN=Hagh PE=1 SV=2",0.286,1.15,1.026,0.286,1.15,0.926,0.997,1.026,0.926,0.997,-1.805912948,0.201633861,0.037030731,-1.805912948,0.201633861,-0.110915901,-0.00433459,0.037030731,-0.110915901,-0.00433459,0.28214432,0.486195123,-0.634305489,-0.03869405,0.595611438,"Hydroxyacylglutathione hydrolase, mitochondrial OS=Mus musculus GN=Hagh PE=1 SV=2"
Q64433,"10 kDa heat shock protein, mitochondrial OS=Mus musculus GN=Hspe1 PE=1 SV=2",0.958,1.312,1.006,0.958,1.312,1.174,0.739,1.006,1.174,0.739,-0.061902439,0.39176772,0.008630305,-0.061902439,0.39176772,0.231432408,-0.436353731,0.008630305,0.231432408,-0.436353731,0.28350937,0.487459318,0.133672173,-0.080242468,-0.213914642,"10 kDa heat shock protein, mitochondrial OS=Mus musculus GN=Hspe1 PE=1 SV=2"
Q9DB05,Alpha-soluble NSF attachment protein OS=Mus musculus GN=Napa PE=1 SV=1,1.208,0.913,1.125,1.208,0.913,0.862,1.01,1.125,0.862,1.01,0.272620455,-0.131313235,0.169925001,0.272620455,-0.131313235,-0.214240226,0.014355293,0.169925001,-0.214240226,0.014355293,0.284747444,0.488500059,0.090507888,-0.045968973,-0.136476861,Alpha-soluble NSF attachment protein OS=Mus musculus GN=Napa PE=1 SV=1
Q99LB2,Dehydrogenase/reductase SDR family member 4 OS=Mus musculus GN=Dhrs4 PE=1 SV=3,1.043,1.184,1.296,1.043,1.184,1.16,0.692,1.296,1.16,0.692,0.060739158,0.243669081,0.374065718,0.060739158,0.243669081,0.214124805,-0.531156057,0.374065718,0.214124805,-0.531156057,0.285934508,0.48944887,0.196576439,-0.051999357,-0.248575796,Dehydrogenase/reductase SDR family member 4 OS=Mus musculus GN=Dhrs4 PE=1 SV=3
P10630,Eukaryotic initiation factor 4A-II OS=Mus musculus GN=Eif4a2 PE=1 SV=2,0.848,1.141,1.083,0.848,1.141,0.877,0.873,1.083,0.877,0.873,-0.23786383,0.190298792,0.115033243,-0.23786383,0.190298792,-0.189351252,-0.195946441,0.115033243,-0.189351252,-0.195946441,0.288554641,0.490510316,0.003980633,-0.131112429,-0.135093062,Eukaryotic initiation factor 4A-II OS=Mus musculus GN=Eif4a2 PE=1 SV=2
P97816,Protein S100-G OS=Mus musculus GN=S100g PE=1 SV=3,1.629,1.115,1.117,1.629,1.115,1.323,0.994,1.117,1.323,0.994,0.703986604,0.15704371,0.159629186,0.703986604,0.15704371,0.403813062,-0.008682243,0.159629186,0.403813062,-0.008682243,0.288979604,0.490510316,0.376337963,0.189978165,-0.186359798,Protein S100-G OS=Mus musculus GN=S100g PE=1 SV=3
Q91WK2,Eukaryotic translation initiation factor 3 subunit H OS=Mus musculus GN=Eif3h PE=1 SV=1,0.969,0.956,0.897,0.969,0.956,1.07,0.965,0.897,1.07,0.965,-0.045431429,-0.064917477,-0.15682011,-0.045431429,-0.064917477,0.097610797,-0.051399153,-0.15682011,0.097610797,-0.051399153,0.289009425,0.490510316,-0.075503584,-0.012879364,0.06262422,Eukaryotic translation initiation factor 3 subunit H OS=Mus musculus GN=Eif3h PE=1 SV=1
P10639,Thioredoxin OS=Mus musculus GN=Txn PE=1 SV=3,1.012,0.984,1.126,1.012,0.984,1.031,1.052,1.126,1.031,1.052,0.01720929,-0.023269779,0.171206827,0.01720929,-0.023269779,0.044044333,0.073134705,0.171206827,0.044044333,0.073134705,0.289579321,0.490510316,0.03181717,0.081112981,0.049295811,Thioredoxin OS=Mus musculus GN=Txn PE=1 SV=3
P09671,"Superoxide dismutase [Mn], mitochondrial OS=Mus musculus GN=Sod2 PE=1 SV=3",0.857,1.495,0.938,0.857,1.495,1.065,0.786,0.938,1.065,0.786,-0.222632891,0.580145484,-0.092340172,-0.222632891,0.580145484,0.09085343,-0.347398782,-0.092340172,0.09085343,-0.347398782,0.289731482,0.490510316,0.124537003,-0.121086175,-0.245623178,"Superoxide dismutase [Mn], mitochondrial OS=Mus musculus GN=Sod2 PE=1 SV=3"
Q68FL4,Putative adenosylhomocysteinase 3 OS=Mus musculus GN=Ahcyl2 PE=1 SV=1,1.01,1.186,1.084,1.01,1.186,0.949,1.097,1.084,0.949,1.097,0.014355293,0.24610401,0.116364757,0.014355293,0.24610401,-0.075520008,0.133563526,0.116364757,-0.075520008,0.133563526,0.293441906,0.495704927,0.127456673,0.046490359,-0.080966314,Putative adenosylhomocysteinase 3 OS=Mus musculus GN=Ahcyl2 PE=1 SV=1
P62270,40S ribosomal protein S18 OS=Mus musculus GN=Rps18 PE=1 SV=3,0.897,0.942,0.944,0.897,0.942,0.866,1.28,0.944,0.866,1.28,-0.15682011,-0.086201035,-0.083141235,-0.15682011,-0.086201035,-0.20756107,0.35614381,-0.083141235,-0.20756107,0.35614381,0.296003701,0.498940736,-0.113836705,0.042804849,0.156641554,40S ribosomal protein S18 OS=Mus musculus GN=Rps18 PE=1 SV=3
Q91XU3,Phosphatidylinositol 5-phosphate 4-kinase type-2 gamma OS=Mus musculus GN=Pip4k2c PE=1 SV=1,1.112,1.048,1.028,1.112,1.048,1.092,0.987,1.028,1.092,0.987,0.153156788,0.067638717,0.039840265,0.153156788,0.067638717,0.126972856,-0.01887801,0.039840265,0.126972856,-0.01887801,0.300462636,0.505353279,0.096286255,0.051205991,-0.045080264,Phosphatidylinositol 5-phosphate 4-kinase type-2 gamma OS=Mus musculus GN=Pip4k2c PE=1 SV=1
Q9DBG3,AP-2 complex subunit beta OS=Mus musculus GN=Ap2b1 PE=1 SV=1,1.26,0.943,0.843,1.26,0.943,0.944,0.979,0.843,0.944,0.979,0.333423734,-0.084670324,-0.246395464,0.333423734,-0.084670324,-0.083141235,-0.030619235,-0.246395464,-0.083141235,-0.030619235,0.302262061,0.507274589,0.050222271,-0.094783281,-0.145005552,AP-2 complex subunit beta OS=Mus musculus GN=Ap2b1 PE=1 SV=1
P12658,Calbindin OS=Mus musculus GN=Calb1 PE=1 SV=2,1.97,1.08,1.614,1.97,1.08,1.239,1.121,1.614,1.239,1.121,0.97819563,0.111031312,0.690640579,0.97819563,0.111031312,0.309176187,0.164786278,0.690640579,0.309176187,0.164786278,0.304210511,0.509437125,0.573818893,0.327713102,-0.246105791,Calbindin OS=Mus musculus GN=Calb1 PE=1 SV=2
P25444,40S ribosomal protein S2 OS=Mus musculus GN=Rps2 PE=1 SV=3,1.008,0.907,0.879,1.008,0.907,0.982,1.047,0.879,0.982,1.047,0.011495639,-0.140825544,-0.18606493,0.011495639,-0.140825544,-0.02620507,0.066261442,-0.18606493,-0.02620507,0.066261442,0.308455294,0.515427461,-0.088944948,-0.021190437,0.067754511,40S ribosomal protein S2 OS=Mus musculus GN=Rps2 PE=1 SV=3
Q9CQX8,"28S ribosomal protein S36, mitochondrial OS=Mus musculus GN=Mrps36 PE=1 SV=1",0.815,1.252,0.994,0.815,1.252,0.882,0.871,0.994,0.882,0.871,-0.295128036,0.324234562,-0.008682243,-0.295128036,0.324234562,-0.181149439,-0.199255376,-0.008682243,-0.181149439,-0.199255376,0.309536564,0.516117122,0.009906162,-0.153898375,-0.163804536,"28S ribosomal protein S36, mitochondrial OS=Mus musculus GN=Mrps36 PE=1 SV=1"
A2AN08,E3 ubiquitin-protein ligase UBR4 OS=Mus musculus GN=Ubr4 PE=1 SV=1,1.175,1.515,0.785,1.175,1.515,1.081,1.125,0.785,1.081,1.125,0.232660757,0.599317794,-0.349235441,0.232660757,0.599317794,0.112366523,0.169925001,-0.349235441,0.112366523,0.169925001,0.311139977,0.517672548,0.262944332,0.043069521,-0.219874811,E3 ubiquitin-protein ligase UBR4 OS=Mus musculus GN=Ubr4 PE=1 SV=1
Q9WTI7,Unconventional myosin-Ic OS=Mus musculus GN=Myo1c PE=1 SV=2,1.175,0.93,1.032,1.175,0.93,0.935,0.999,1.032,0.935,0.999,0.232660757,-0.104697379,0.045442971,0.232660757,-0.104697379,-0.09696173,-0.001443417,0.045442971,-0.09696173,-0.001443417,0.31191175,0.517840583,0.060273945,-0.030273465,-0.09054741,Unconventional myosin-Ic OS=Mus musculus GN=Myo1c PE=1 SV=2
Q3UGC7,Eukaryotic translation initiation factor 3 subunit J-A OS=Mus musculus GN=Eif3j1 PE=2 SV=1,1.09,1.187,0.848,1.09,1.187,1.166,0.849,0.848,1.166,0.849,0.124328135,0.247319935,-0.23786383,0.124328135,0.247319935,0.221567789,-0.236163541,-0.23786383,0.221567789,-0.236163541,0.314012594,0.520209705,0.101086462,-0.053411067,-0.154497529,Eukaryotic translation initiation factor 3 subunit J-A OS=Mus musculus GN=Eif3j1 PE=2 SV=1
O70310,Glycylpeptide N-tetradecanoyltransferase 1 OS=Mus musculus GN=Nmt1 PE=1 SV=1,1.019,0.937,0.846,1.019,0.937,1.033,1.075,0.846,1.033,1.075,0.027154052,-0.093879047,-0.241270432,0.027154052,-0.093879047,0.046840254,0.10433666,-0.241270432,0.046840254,0.10433666,0.318098677,0.52585049,-0.074944084,0.012216679,0.087160764,Glycylpeptide N-tetradecanoyltransferase 1 OS=Mus musculus GN=Nmt1 PE=1 SV=1
P40142,Transketolase OS=Mus musculus GN=Tkt PE=1 SV=1,1.156,1.14,0.924,1.156,1.14,1.071,1.07,0.924,1.071,1.07,0.209141398,0.189033824,-0.114035243,0.209141398,0.189033824,0.09895848,0.097610797,-0.114035243,0.09895848,0.097610797,0.322559331,0.531169296,0.13646304,0.055820662,-0.080642378,Transketolase OS=Mus musculus GN=Tkt PE=1 SV=1
Q8CIE6,Coatomer subunit alpha OS=Mus musculus GN=Copa PE=1 SV=2,1.066,1.013,1.016,1.066,1.013,1.181,1.017,1.016,1.181,1.017,0.092207438,0.018634174,0.022900402,0.092207438,0.018634174,0.240008965,0.024319679,0.022900402,0.240008965,0.024319679,0.322692228,0.531169296,0.048916725,0.110311538,0.061394813,Coatomer subunit alpha OS=Mus musculus GN=Copa PE=1 SV=2
Q9DBL1,"Short/branched chain specific acyl-CoA dehydrogenase, mitochondrial OS=Mus musculus GN=Acadsb PE=1 SV=1",0.905,0.916,0.731,0.905,0.916,0.841,0.856,0.731,0.841,0.856,-0.144010303,-0.126580497,-0.452056689,-0.144010303,-0.126580497,-0.249822294,-0.224317298,-0.452056689,-0.249822294,-0.224317298,0.324407676,0.531640523,-0.198647658,-0.280067175,-0.081419517,"Short/branched chain specific acyl-CoA dehydrogenase, mitochondrial OS=Mus musculus GN=Acadsb PE=1 SV=1"
P48962,ADP/ATP translocase 1 OS=Mus musculus GN=Slc25a4 PE=1 SV=4,0.89,0.823,1.407,0.89,0.823,0.923,1.11,1.407,0.923,1.11,-0.168122759,-0.281035664,0.492622329,-0.168122759,-0.281035664,-0.115597447,0.150559677,0.492622329,-0.115597447,0.150559677,0.324809186,0.531640523,-0.081138903,0.112509358,0.193648261,ADP/ATP translocase 1 OS=Mus musculus GN=Slc25a4 PE=1 SV=4
O70475,UDP-glucose 6-dehydrogenase OS=Mus musculus GN=Ugdh PE=1 SV=1,0.979,1.025,0.877,0.979,1.025,1.343,0.968,0.877,1.343,0.968,-0.030619235,0.03562391,-0.189351252,-0.030619235,0.03562391,0.425459305,-0.046921047,-0.189351252,0.425459305,-0.046921047,0.325044465,0.531640523,-0.03586838,0.113545053,0.149413433,UDP-glucose 6-dehydrogenase OS=Mus musculus GN=Ugdh PE=1 SV=1
P99029,"Peroxiredoxin-5, mitochondrial OS=Mus musculus GN=Prdx5 PE=1 SV=2",1.041,1.084,1.197,1.041,1.084,1.166,1.063,1.197,1.166,1.063,0.057970069,0.116364757,0.259423152,0.057970069,0.116364757,0.221567789,0.088141597,0.259423152,0.221567789,0.088141597,0.326553253,0.532979094,0.121618561,0.175768385,0.054149824,"Peroxiredoxin-5, mitochondrial OS=Mus musculus GN=Prdx5 PE=1 SV=2"
Q9EPU0,Regulator of nonsense transcripts 1 OS=Mus musculus GN=Upf1 PE=1 SV=2,0.891,0.944,0.792,0.891,0.944,0.68,0.977,0.792,0.68,0.977,-0.166502663,-0.083141235,-0.336427665,-0.166502663,-0.083141235,-0.556393349,-0.033569533,-0.336427665,-0.556393349,-0.033569533,0.327355295,0.533160945,-0.167143092,-0.303270686,-0.136127594,Regulator of nonsense transcripts 1 OS=Mus musculus GN=Upf1 PE=1 SV=2
Q9CQQ7,"ATP synthase F(0) complex subunit B1, mitochondrial OS=Mus musculus GN=Atp5f1 PE=1 SV=1",0.916,1.065,1.775,0.916,1.065,0.786,0.713,1.775,0.786,0.713,-0.126580497,0.09085343,0.827819025,-0.126580497,0.09085343,-0.347398782,-0.488026018,0.827819025,-0.347398782,-0.488026018,0.330741672,0.537542254,0.151272978,-0.168606115,-0.319879093,"ATP synthase F(0) complex subunit B1, mitochondrial OS=Mus musculus GN=Atp5f1 PE=1 SV=1"
P61027,Ras-related protein Rab-10 OS=Mus musculus GN=Rab10 PE=1 SV=1,1.107,0.67,1.205,1.107,0.67,1.066,0.999,1.205,1.066,0.999,0.146655222,-0.577766999,0.269033146,0.146655222,-0.577766999,0.092207438,-0.001443417,0.269033146,0.092207438,-0.001443417,0.338177056,0.547518886,-0.118638082,0.090112238,0.208750319,Ras-related protein Rab-10 OS=Mus musculus GN=Rab10 PE=1 SV=1
Q62167,ATP-dependent RNA helicase DDX3X OS=Mus musculus GN=Ddx3x PE=1 SV=3,0.562,0.969,0.794,0.562,0.969,0.808,0.95,0.794,0.808,0.95,-0.831357964,-0.045431429,-0.332789088,-0.831357964,-0.045431429,-0.307572802,-0.074000581,-0.332789088,-0.307572802,-0.074000581,0.338298586,0.547518886,-0.417273575,-0.219187171,0.198086404,ATP-dependent RNA helicase DDX3X OS=Mus musculus GN=Ddx3x PE=1 SV=3
O08585,Clathrin light chain A OS=Mus musculus GN=Clta PE=1 SV=2,0.447,1.019,0.936,0.447,1.019,0.879,0.881,0.936,0.879,0.881,-1.161653263,0.027154052,-0.095419565,-1.161653263,0.027154052,-0.18606493,-0.182786076,-0.095419565,-0.18606493,-0.182786076,0.339057204,0.547539564,-0.472883597,-0.166624315,0.306259282,Clathrin light chain A OS=Mus musculus GN=Clta PE=1 SV=2
Q01853,Transitional endoplasmic reticulum ATPase OS=Mus musculus GN=Vcp PE=1 SV=4,0.922,1.011,0.925,0.922,1.011,1.01,0.788,0.925,1.01,0.788,-0.117161344,0.015782997,-0.112474729,-0.117161344,0.015782997,0.014355293,-0.343732465,-0.112474729,0.014355293,-0.343732465,0.340080505,0.547539564,-0.063046285,-0.154245815,-0.09119953,Transitional endoplasmic reticulum ATPase OS=Mus musculus GN=Vcp PE=1 SV=4
O35409,Glutamate carboxypeptidase 2 OS=Mus musculus GN=Folh1 PE=1 SV=2,1.13,1.177,0.981,1.13,1.177,1.032,1.147,0.981,1.032,1.147,0.176322773,0.23511432,-0.027674958,0.176322773,0.23511432,0.045442971,0.197865391,-0.027674958,0.045442971,0.197865391,0.340736695,0.547539564,0.159039846,0.091788353,-0.067251492,Glutamate carboxypeptidase 2 OS=Mus musculus GN=Folh1 PE=1 SV=2
Q9JLB4,Cubilin OS=Mus musculus GN=Cubn PE=1 SV=3,1.22,0.939,0.73,1.22,0.939,0.898,0.963,0.73,0.898,0.963,0.286881148,-0.090802937,-0.454031631,0.286881148,-0.090802937,-0.15521265,-0.054392297,-0.454031631,-0.15521265,-0.054392297,0.341298215,0.547539564,-0.012375042,-0.174648305,-0.162273263,Cubilin OS=Mus musculus GN=Cubn PE=1 SV=3
Q9R0Q3,Transmembrane emp24 domain-containing protein 2 OS=Mus musculus GN=Tmed2 PE=1 SV=1,1.043,0.813,0.858,1.043,0.813,0.998,1.005,0.858,0.998,1.005,0.060739158,-0.298672743,-0.220950447,0.060739158,-0.298672743,-0.002888279,0.007195501,-0.220950447,-0.002888279,0.007195501,0.342381604,0.547539564,-0.139363523,-0.042467201,0.096896323,Transmembrane emp24 domain-containing protein 2 OS=Mus musculus GN=Tmed2 PE=1 SV=1
P35278,Ras-related protein Rab-5C OS=Mus musculus GN=Rab5c PE=1 SV=2,1.106,1.244,0.719,1.106,1.244,0.99,1.02,0.719,0.99,1.02,0.145351386,0.314986485,-0.475936324,0.145351386,0.314986485,-0.01449957,0.028569152,-0.475936324,-0.01449957,0.028569152,0.343209685,0.547539564,0.088947884,-0.089559432,-0.178507316,Ras-related protein Rab-5C OS=Mus musculus GN=Rab5c PE=1 SV=2
P60229,Eukaryotic translation initiation factor 3 subunit E OS=Mus musculus GN=Eif3e PE=1 SV=1,1.19,0.832,0.993,1.19,0.832,1.123,1.098,0.993,1.123,1.098,0.250961574,-0.265344567,-0.010134377,0.250961574,-0.265344567,0.167357928,0.134878054,-0.010134377,0.167357928,0.134878054,0.3432761,0.547539564,-0.007780073,0.118867517,0.12664759,Eukaryotic translation initiation factor 3 subunit E OS=Mus musculus GN=Eif3e PE=1 SV=1
P26443,"Glutamate dehydrogenase 1, mitochondrial OS=Mus musculus GN=Glud1 PE=1 SV=1",0.841,1.256,1.073,0.841,1.256,0.944,0.868,1.073,0.944,0.868,-0.249822294,0.328836464,0.101650076,-0.249822294,0.328836464,-0.083141235,-0.204233052,0.101650076,-0.083141235,-0.204233052,0.344346722,0.548114782,0.051935683,-0.0946197,-0.146555383,"Glutamate dehydrogenase 1, mitochondrial OS=Mus musculus GN=Glud1 PE=1 SV=1"
P83882,60S ribosomal protein L36a OS=Mus musculus GN=Rpl36a PE=1 SV=2,0.99,0.865,0.861,0.99,0.865,0.942,1.02,0.861,0.942,1.02,-0.01449957,-0.209227962,-0.215914857,-0.01449957,-0.209227962,-0.086201035,0.028569152,-0.215914857,-0.086201035,0.028569152,0.34534766,0.548235924,-0.132673984,-0.066235725,0.06643826,60S ribosomal protein L36a OS=Mus musculus GN=Rpl36a PE=1 SV=2
Q9CY58,Plasminogen activator inhibitor 1 RNA-binding protein OS=Mus musculus GN=Serbp1 PE=1 SV=2,0.904,1.132,0.835,0.904,1.132,1.181,1.085,0.835,1.181,1.085,-0.145605322,0.178873958,-0.260151897,-0.145605322,0.178873958,0.240008965,0.117695043,-0.260151897,0.240008965,0.117695043,0.345843128,0.548235924,-0.038722925,0.091051224,0.129774149,Plasminogen activator inhibitor 1 RNA-binding protein OS=Mus musculus GN=Serbp1 PE=1 SV=2
P14206,40S ribosomal protein SA OS=Mus musculus GN=Rpsa PE=1 SV=4,0.962,0.861,0.864,0.962,0.861,0.866,1.166,0.864,0.866,1.166,-0.055891201,-0.215914857,-0.210896782,-0.055891201,-0.215914857,-0.20756107,0.221567789,-0.210896782,-0.20756107,0.221567789,0.354816642,0.559777534,-0.15090178,-0.036576669,0.114325111,40S ribosomal protein SA OS=Mus musculus GN=Rpsa PE=1 SV=4
Q91V92,ATP-citrate synthase OS=Mus musculus GN=Acly PE=1 SV=1,1.205,1.347,0.83,1.205,1.347,1.043,1.185,0.83,1.043,1.185,0.269033146,0.429749851,-0.268816758,0.269033146,0.429749851,0.060739158,0.244887059,-0.268816758,0.060739158,0.244887059,0.355141563,0.559777534,0.225749847,0.068487135,-0.157262712,ATP-citrate synthase OS=Mus musculus GN=Acly PE=1 SV=1
P62849,40S ribosomal protein S24 OS=Mus musculus GN=Rps24 PE=1 SV=1,0.988,0.841,0.91,0.988,0.841,0.965,0.948,0.91,0.965,0.948,-0.017417053,-0.249822294,-0.13606155,-0.017417053,-0.249822294,-0.051399153,-0.077041036,-0.13606155,-0.051399153,-0.077041036,0.355624963,0.559777534,-0.134108049,-0.078588386,0.055519663,40S ribosomal protein S24 OS=Mus musculus GN=Rps24 PE=1 SV=1
P17742,Peptidyl-prolyl cis-trans isomerase A OS=Mus musculus GN=Ppia PE=1 SV=2,1.108,1.056,1.102,1.108,1.056,1.056,1.071,1.102,1.056,1.071,0.147957881,0.078609835,0.140124224,0.147957881,0.078609835,0.078609835,0.09895848,0.140124224,0.078609835,0.09895848,0.356808703,0.559777534,0.118651931,0.099052171,-0.01959976,Peptidyl-prolyl cis-trans isomerase A OS=Mus musculus GN=Ppia PE=1 SV=2
P35486,"Pyruvate dehydrogenase E1 component subunit alpha, somatic form, mitochondrial OS=Mus musculus GN=Pdha1 PE=1 SV=1",0.743,1.259,0.89,0.743,1.259,0.906,0.748,0.89,0.906,0.748,-0.428565884,0.332278283,-0.168122759,-0.428565884,0.332278283,-0.142417045,-0.418889825,-0.168122759,-0.142417045,-0.418889825,0.357135463,0.559777534,-0.072139592,-0.2581473,-0.186007708,"Pyruvate dehydrogenase E1 component subunit alpha, somatic form, mitochondrial OS=Mus musculus GN=Pdha1 PE=1 SV=1"
Q9R112,"Sulfide:quinone oxidoreductase, mitochondrial OS=Mus musculus GN=Sqrdl PE=1 SV=3",1.043,1.4,1.238,1.043,1.4,1.19,1.009,1.238,1.19,1.009,0.060739158,0.485426827,0.308011315,0.060739158,0.485426827,0.250961574,0.012926174,0.308011315,0.250961574,0.012926174,0.357474513,0.559777534,0.280068657,0.167157362,-0.112911295,"Sulfide:quinone oxidoreductase, mitochondrial OS=Mus musculus GN=Sqrdl PE=1 SV=3"
Q6P5E4,UDP-glucose:glycoprotein glucosyltransferase 1 OS=Mus musculus GN=Uggt1 PE=1 SV=4,1.364,0.907,0.957,1.364,0.907,1.108,0.845,0.957,1.108,0.845,0.447843644,-0.140825544,-0.06340917,0.447843644,-0.140825544,0.147957881,-0.242976753,-0.06340917,0.147957881,-0.242976753,0.360329788,0.56310647,0.110125406,-0.050689383,-0.160814789,UDP-glucose:glycoprotein glucosyltransferase 1 OS=Mus musculus GN=Uggt1 PE=1 SV=4
Q64442,Sorbitol dehydrogenase OS=Mus musculus GN=Sord PE=1 SV=3,1.06,1.14,0.965,1.06,1.14,1.231,1.118,0.965,1.231,1.118,0.084064265,0.189033824,-0.051399153,0.084064265,0.189033824,0.299830762,0.160920188,-0.051399153,0.299830762,0.160920188,0.368281965,0.574371065,0.098959405,0.174020549,0.075061144,Sorbitol dehydrogenase OS=Mus musculus GN=Sord PE=1 SV=3
P62900,60S ribosomal protein L31 OS=Mus musculus GN=Rpl31 PE=1 SV=1,1.01,0.922,0.993,1.01,0.922,0.922,1.158,0.993,0.922,1.158,0.014355293,-0.117161344,-0.010134377,0.014355293,-0.117161344,-0.117161344,0.211635253,-0.010134377,-0.117161344,0.211635253,0.369121349,0.5743809,-0.043149296,0.035762688,0.078911984,60S ribosomal protein L31 OS=Mus musculus GN=Rpl31 PE=1 SV=1
Q60759,"Glutaryl-CoA dehydrogenase, mitochondrial OS=Mus musculus GN=Gcdh PE=1 SV=2",0.877,1.003,1.009,0.877,1.003,0.842,0.932,1.009,0.842,0.932,-0.189351252,0.004321606,0.012926174,-0.189351252,0.004321606,-0.248107862,-0.10159814,0.012926174,-0.248107862,-0.10159814,0.369776305,0.5743809,-0.071426624,-0.137297166,-0.065870542,"Glutaryl-CoA dehydrogenase, mitochondrial OS=Mus musculus GN=Gcdh PE=1 SV=2"
Q9DCL9,Multifunctional protein ADE2 OS=Mus musculus GN=Paics PE=1 SV=4,1.153,1.436,0.992,1.153,1.436,1.168,1.171,0.992,1.168,1.171,0.205392513,0.522055749,-0.011587974,0.205392513,0.522055749,0.224040274,0.227741076,-0.011587974,0.224040274,0.227741076,0.371596999,0.575525355,0.28866171,0.178394945,-0.110266765,Multifunctional protein ADE2 OS=Mus musculus GN=Paics PE=1 SV=4
Q7TNG8,"Probable D-lactate dehydrogenase, mitochondrial OS=Mus musculus GN=Ldhd PE=1 SV=1",1.057,1.071,1.735,1.057,1.071,0.913,0.825,1.735,0.913,0.825,0.079975377,0.09895848,0.794935663,0.079975377,0.09895848,-0.131313235,-0.277533976,0.794935663,-0.131313235,-0.277533976,0.372004083,0.575525355,0.230560675,-0.004551752,-0.235112427,"Probable D-lactate dehydrogenase, mitochondrial OS=Mus musculus GN=Ldhd PE=1 SV=1"
P38060,"Hydroxymethylglutaryl-CoA lyase, mitochondrial OS=Mus musculus GN=Hmgcl PE=1 SV=2",0.771,1.081,0.937,0.771,1.081,0.9,1.16,0.937,0.9,1.16,-0.375197235,0.112366523,-0.093879047,-0.375197235,0.112366523,-0.152003093,0.214124805,-0.093879047,-0.152003093,0.214124805,0.378001604,0.583484137,-0.123908094,0.006072875,0.12998097,"Hydroxymethylglutaryl-CoA lyase, mitochondrial OS=Mus musculus GN=Hmgcl PE=1 SV=2"
P63038,"60 kDa heat shock protein, mitochondrial OS=Mus musculus GN=Hspd1 PE=1 SV=1",0.824,1.284,1.03,0.824,1.284,0.995,0.815,1.03,0.995,0.815,-0.279283757,0.360645202,0.042644337,-0.279283757,0.360645202,-0.007231569,-0.295128036,0.042644337,-0.007231569,-0.295128036,0.378660042,0.583484137,0.041073445,-0.112414975,-0.15348842,"60 kDa heat shock protein, mitochondrial OS=Mus musculus GN=Hspd1 PE=1 SV=1"
Q9D2G2,"Dihydrolipoyllysine-residue succinyltransferase component of 2-oxoglutarate dehydrogenase complex, mitochondrial OS=Mus musculus GN=Dlst PE=1 SV=1",0.749,1.21,0.935,0.749,1.21,0.935,0.723,0.935,0.935,0.723,-0.416962376,0.275007047,-0.09696173,-0.416962376,0.275007047,-0.09696173,-0.467932448,-0.09696173,-0.09696173,-0.467932448,0.379860394,0.58385881,-0.076174478,-0.245350017,-0.16917554,"Dihydrolipoyllysine-residue succinyltransferase component of 2-oxoglutarate dehydrogenase complex, mitochondrial OS=Mus musculus GN=Dlst PE=1 SV=1"
P26043,Radixin OS=Mus musculus GN=Rdx PE=1 SV=3,1.005,1.079,1.334,1.005,1.079,1.074,1.176,1.334,1.074,1.176,0.007195501,0.109694865,0.415758667,0.007195501,0.109694865,0.102993993,0.23388806,0.415758667,0.102993993,0.23388806,0.380923638,0.58385881,0.12990788,0.217904555,0.087996675,Radixin OS=Mus musculus GN=Rdx PE=1 SV=3
Q60932,Voltage-dependent anion-selective channel protein 1 OS=Mus musculus GN=Vdac1 PE=1 SV=3,1.214,1.112,1.583,1.214,1.112,1.209,1.35,1.583,1.209,1.35,0.279768422,0.153156788,0.662661255,0.279768422,0.153156788,0.273814245,0.432959407,0.662661255,0.273814245,0.432959407,0.381172073,0.58385881,0.305702335,0.415241712,0.109539377,Voltage-dependent anion-selective channel protein 1 OS=Mus musculus GN=Vdac1 PE=1 SV=3
Q91WT8,RNA-binding protein 47 OS=Mus musculus GN=Rbm47 PE=1 SV=1,1.163,1.022,0.853,1.163,1.022,1.119,0.873,0.853,1.119,0.873,0.217851097,0.031395196,-0.229382353,0.217851097,0.031395196,0.162210036,-0.195946441,-0.229382353,0.162210036,-0.195946441,0.382223778,0.584310409,0.053822047,-0.059371033,-0.113193079,RNA-binding protein 47 OS=Mus musculus GN=Rbm47 PE=1 SV=1
Q07076,Annexin A7 OS=Mus musculus GN=Anxa7 PE=1 SV=2,1.677,1.314,1.251,1.677,1.314,1.242,1.483,1.251,1.242,1.483,0.745882689,0.393965276,0.32308179,0.745882689,0.393965276,0.312665174,0.568518598,0.32308179,0.312665174,0.568518598,0.384880581,0.587209108,0.520555544,0.417089867,-0.103465677,Annexin A7 OS=Mus musculus GN=Anxa7 PE=1 SV=2
P17427,AP-2 complex subunit alpha-2 OS=Mus musculus GN=Ap2a2 PE=1 SV=2,0.999,0.913,0.853,0.999,0.913,1.015,0.996,0.853,1.015,0.996,-0.001443417,-0.131313235,-0.229382353,-0.001443417,-0.131313235,0.021479727,-0.005782353,-0.229382353,0.021479727,-0.005782353,0.386223417,0.588095617,-0.098979131,-0.039597521,0.05938161,AP-2 complex subunit alpha-2 OS=Mus musculus GN=Ap2a2 PE=1 SV=2
P51660,Peroxisomal multifunctional enzyme type 2 OS=Mus musculus GN=Hsd17b4 PE=1 SV=3,0.956,0.934,1.033,0.956,0.934,0.832,0.961,1.033,0.832,0.961,-0.064917477,-0.098505545,0.046840254,-0.064917477,-0.098505545,-0.265344567,-0.057391664,0.046840254,-0.265344567,-0.057391664,0.388015285,0.589661024,-0.056001158,-0.119726442,-0.063725284,Peroxisomal multifunctional enzyme type 2 OS=Mus musculus GN=Hsd17b4 PE=1 SV=3
Q9CQW2,ADP-ribosylation factor-like protein 8B OS=Mus musculus GN=Arl8b PE=1 SV=1,1.113,0.893,0.721,1.113,0.893,1.096,0.649,0.721,1.096,0.649,0.154453593,-0.16326792,-0.471928835,0.154453593,-0.16326792,0.132247798,-0.623709617,-0.471928835,0.132247798,-0.623709617,0.39009819,0.591321075,-0.097911498,-0.290970495,-0.193058997,ADP-ribosylation factor-like protein 8B OS=Mus musculus GN=Arl8b PE=1 SV=1
P32921,"Tryptophan--tRNA ligase, cytoplasmic OS=Mus musculus GN=Wars PE=1 SV=2",1.199,0.816,0.962,1.199,0.816,0.943,1.381,0.962,0.943,1.381,0.261831659,-0.293358943,-0.055891201,0.261831659,-0.293358943,-0.084670324,0.46571332,-0.055891201,-0.084670324,0.46571332,0.39063957,0.591321075,-0.023789154,0.141238958,0.165028112,"Tryptophan--tRNA ligase, cytoplasmic OS=Mus musculus GN=Wars PE=1 SV=2"
Q9JM62,Receptor expression-enhancing protein 6 OS=Mus musculus GN=Reep6 PE=1 SV=1,0.85,0.895,0.688,0.85,0.895,0.987,0.932,0.688,0.987,0.932,-0.234465254,-0.160040413,-0.53951953,-0.234465254,-0.160040413,-0.01887801,-0.10159814,-0.53951953,-0.01887801,-0.10159814,0.391726417,0.591805859,-0.265706173,-0.156094366,0.109611807,Receptor expression-enhancing protein 6 OS=Mus musculus GN=Reep6 PE=1 SV=1
Q91WS0,CDGSH iron-sulfur domain-containing protein 1 OS=Mus musculus GN=Cisd1 PE=1 SV=1,0.84,0.747,1.129,0.84,0.747,0.841,0.921,1.129,0.841,0.921,-0.251538767,-0.420819852,0.175045486,-0.251538767,-0.420819852,-0.249822294,-0.118726939,0.175045486,-0.249822294,-0.118726939,0.393132256,0.59276973,-0.23393435,-0.112410596,0.121523754,CDGSH iron-sulfur domain-containing protein 1 OS=Mus musculus GN=Cisd1 PE=1 SV=1
Q9JK42,"[Pyruvate dehydrogenase (acetyl-transferring)] kinase isozyme 2, mitochondrial OS=Mus musculus GN=Pdk2 PE=1 SV=2",0.773,0.704,0.756,0.773,0.704,1.021,0.671,0.756,1.021,0.671,-0.371459681,-0.506352666,-0.40354186,-0.371459681,-0.506352666,0.029982866,-0.575615328,-0.40354186,0.029982866,-0.575615328,0.395874634,0.595741165,-0.431833311,-0.298961357,0.132871954,"[Pyruvate dehydrogenase (acetyl-transferring)] kinase isozyme 2, mitochondrial OS=Mus musculus GN=Pdk2 PE=1 SV=2"
P32020,Non-specific lipid-transfer protein OS=Mus musculus GN=Scp2 PE=1 SV=3,0.883,1.026,1.369,0.883,1.026,0.917,1.291,1.369,0.917,1.291,-0.179514657,0.037030731,0.453122447,-0.179514657,0.037030731,-0.125006361,0.368489001,0.453122447,-0.125006361,0.368489001,0.398389797,0.597760973,0.033630919,0.188017545,0.154386626,Non-specific lipid-transfer protein OS=Mus musculus GN=Scp2 PE=1 SV=3
O08553,Dihydropyrimidinase-related protein 2 OS=Mus musculus GN=Dpysl2 PE=1 SV=2,0.742,1.001,0.762,0.742,1.001,0.93,0.965,0.762,0.93,0.965,-0.430508908,0.001441974,-0.392137097,-0.430508908,0.001441974,-0.104697379,-0.051399153,-0.392137097,-0.104697379,-0.051399153,0.398765416,0.597760973,-0.250054193,-0.140866032,0.109188161,Dihydropyrimidinase-related protein 2 OS=Mus musculus GN=Dpysl2 PE=1 SV=2
P62267,40S ribosomal protein S23 OS=Mus musculus GN=Rps23 PE=1 SV=3,1.105,1.024,1.111,1.105,1.024,1.13,1.057,1.111,1.13,1.057,0.14404637,0.034215715,0.151858817,0.14404637,0.034215715,0.176322773,0.079975377,0.151858817,0.176322773,0.079975377,0.403742914,0.604049476,0.101676597,0.132891023,0.031214426,40S ribosomal protein S23 OS=Mus musculus GN=Rps23 PE=1 SV=3
Q9Z2I8,"Succinyl-CoA ligase [GDP-forming] subunit beta, mitochondrial OS=Mus musculus GN=Suclg2 PE=1 SV=3",1.093,0.988,1.171,1.093,0.988,1.059,0.885,1.171,1.059,0.885,0.128293401,-0.017417053,0.227741076,0.128293401,-0.017417053,0.082702589,-0.17625064,0.227741076,0.082702589,-0.17625064,0.40969542,0.610637369,0.089898754,0.008128995,-0.08176976,"Succinyl-CoA ligase [GDP-forming] subunit beta, mitochondrial OS=Mus musculus GN=Suclg2 PE=1 SV=3"
Q61207,Prosaposin OS=Mus musculus GN=Psap PE=1 SV=2,0.902,0.592,0.901,0.902,0.592,0.783,0.869,0.901,0.783,0.869,-0.148800661,-0.756330919,-0.150400989,-0.148800661,-0.756330919,-0.352915787,-0.202571918,-0.150400989,-0.352915787,-0.202571918,0.41002852,0.610637369,-0.39213283,-0.25227528,0.13985755,Prosaposin OS=Mus musculus GN=Psap PE=1 SV=2
Q6ZWY3,40S ribosomal protein S27-like OS=Mus musculus GN=Rps27l PE=1 SV=3,2.271,2.2,0.696,2.271,2.2,3.759,3.169,0.696,3.759,3.169,1.183327706,1.137503524,-0.522840789,1.183327706,1.137503524,1.910348915,1.66402766,-0.522840789,1.910348915,1.66402766,0.410519164,0.610637369,0.823764334,1.325182472,0.501418138,40S ribosomal protein S27-like OS=Mus musculus GN=Rps27l PE=1 SV=3
Q9WUM5,"Succinyl-CoA ligase [ADP/GDP-forming] subunit alpha, mitochondrial OS=Mus musculus GN=Suclg1 PE=1 SV=4",0.806,1.039,0.983,0.806,1.039,0.925,0.763,0.983,0.925,0.763,-0.311148256,0.055195654,-0.024736678,-0.311148256,0.055195654,-0.112474729,-0.390245038,-0.024736678,-0.112474729,-0.390245038,0.4129081,0.613009718,-0.107328376,-0.206035242,-0.098706866,"Succinyl-CoA ligase [ADP/GDP-forming] subunit alpha, mitochondrial OS=Mus musculus GN=Suclg1 PE=1 SV=4"
Q9DCT2,"NADH dehydrogenase [ubiquinone] iron-sulfur protein 3, mitochondrial OS=Mus musculus GN=Ndufs3 PE=1 SV=2",0.884,0.872,1.326,0.884,0.872,0.899,1.082,1.326,0.899,1.082,-0.177881725,-0.19759996,0.407080775,-0.177881725,-0.19759996,-0.153606979,0.113700499,0.407080775,-0.153606979,0.113700499,0.421350134,0.624342233,-0.068776519,0.065453563,0.134230082,"NADH dehydrogenase [ubiquinone] iron-sulfur protein 3, mitochondrial OS=Mus musculus GN=Ndufs3 PE=1 SV=2"
Q9DB20,"ATP synthase subunit O, mitochondrial OS=Mus musculus GN=Atp5o PE=1 SV=1",0.598,0.743,1.216,0.598,0.743,0.528,0.541,1.216,0.528,0.541,-0.74178261,-0.428565884,0.282143229,-0.74178261,-0.428565884,-0.921390165,-0.886299501,0.282143229,-0.921390165,-0.886299501,0.424677456,0.628067042,-0.411710752,-0.666647221,-0.254936469,"ATP synthase subunit O, mitochondrial OS=Mus musculus GN=Atp5o PE=1 SV=1"
P63242,Eukaryotic translation initiation factor 5A-1 OS=Mus musculus GN=Eif5a PE=1 SV=2,0.971,1.223,0.896,0.971,1.223,1.005,1.018,0.896,1.005,1.018,-0.042456799,0.290424404,-0.158429363,-0.042456799,0.290424404,0.007195501,0.025737561,-0.158429363,0.007195501,0.025737561,0.427565651,0.631129412,0.067501169,-0.018512648,-0.086013817,Eukaryotic translation initiation factor 5A-1 OS=Mus musculus GN=Eif5a PE=1 SV=2
P08905,Lysozyme C-2 OS=Mus musculus GN=Lyz2 PE=1 SV=2,0.971,0.772,0.644,0.971,0.772,1.11,0.881,0.644,1.11,0.881,-0.042456799,-0.373327247,-0.634867407,-0.042456799,-0.373327247,0.150559677,-0.182786076,-0.634867407,0.150559677,-0.182786076,0.428495398,0.631294747,-0.2932871,-0.139864041,0.153423059,Lysozyme C-2 OS=Mus musculus GN=Lyz2 PE=1 SV=2
Q05920,"Pyruvate carboxylase, mitochondrial OS=Mus musculus GN=Pc PE=1 SV=1",0.839,1.175,1.263,0.839,1.175,0.947,0.811,1.263,0.947,0.811,-0.253257284,0.232660757,0.336854639,-0.253257284,0.232660757,-0.078563669,-0.30222618,0.336854639,-0.078563669,-0.30222618,0.431680301,0.632925045,0.059132317,-0.084945012,-0.144077329,"Pyruvate carboxylase, mitochondrial OS=Mus musculus GN=Pc PE=1 SV=1"
Q9JLZ3,"Methylglutaconyl-CoA hydratase, mitochondrial OS=Mus musculus GN=Auh PE=1 SV=1",0.954,0.975,1.162,0.954,0.975,0.904,0.903,1.162,0.904,0.903,-0.067938829,-0.036525876,0.216610069,-0.067938829,-0.036525876,-0.145605322,-0.147202107,0.216610069,-0.145605322,-0.147202107,0.431759592,0.632925045,0.001536132,-0.073800958,-0.07533709,"Methylglutaconyl-CoA hydratase, mitochondrial OS=Mus musculus GN=Auh PE=1 SV=1"
Q62446,Peptidyl-prolyl cis-trans isomerase FKBP3 OS=Mus musculus GN=Fkbp3 PE=1 SV=2,0.851,1.035,0.812,0.851,1.035,1.031,0.985,0.812,1.031,0.985,-0.232768963,0.049630768,-0.300448367,-0.232768963,0.049630768,0.044044333,-0.02180437,-0.300448367,0.044044333,-0.02180437,0.432061527,0.632925045,-0.133344951,-0.051193688,0.082151263,Peptidyl-prolyl cis-trans isomerase FKBP3 OS=Mus musculus GN=Fkbp3 PE=1 SV=2
O35643,AP-1 complex subunit beta-1 OS=Mus musculus GN=Ap1b1 PE=1 SV=2,1.315,1.007,0.57,1.315,1.007,0.868,1.036,0.57,0.868,1.036,0.3950628,0.010063683,-0.810966176,0.3950628,0.010063683,-0.204233052,0.051024003,-0.810966176,-0.204233052,0.051024003,0.435831499,0.636426008,-0.000142642,-0.223476855,-0.223334213,AP-1 complex subunit beta-1 OS=Mus musculus GN=Ap1b1 PE=1 SV=2
P17710,Hexokinase-1 OS=Mus musculus GN=Hk1 PE=1 SV=3,1.203,1.134,1.583,1.203,1.134,1.009,1.09,1.583,1.009,1.09,0.266636643,0.18142064,0.662661255,0.266636643,0.18142064,0.012926174,0.124328135,0.662661255,0.012926174,0.124328135,0.436100205,0.636426008,0.311755164,0.187433975,-0.12432119,Hexokinase-1 OS=Mus musculus GN=Hk1 PE=1 SV=3
Q9WVL0,Maleylacetoacetate isomerase OS=Mus musculus GN=Gstz1 PE=1 SV=1,0.938,0.894,0.854,0.938,0.894,1.037,0.889,0.854,1.037,0.889,-0.092340172,-0.161653263,-0.227692025,-0.092340172,-0.161653263,0.052415894,-0.169744676,-0.227692025,0.052415894,-0.169744676,0.437672302,0.636997592,-0.147135779,-0.092469918,0.054665861,Maleylacetoacetate isomerase OS=Mus musculus GN=Gstz1 PE=1 SV=1
P28825,Meprin A subunit alpha OS=Mus musculus GN=Mep1a PE=1 SV=4,1.1,1.083,1.21,1.1,1.083,1.112,0.969,1.21,1.112,0.969,0.137503524,0.115033243,0.275007047,0.137503524,0.115033243,0.153156788,-0.045431429,0.275007047,0.153156788,-0.045431429,0.438142126,0.636997592,0.156016116,0.098091553,-0.057924563,Meprin A subunit alpha OS=Mus musculus GN=Mep1a PE=1 SV=4
Q60866,Phosphotriesterase-related protein OS=Mus musculus GN=Pter PE=1 SV=1,0.815,1.021,1.013,0.815,1.021,0.964,0.971,1.013,0.964,0.971,-0.295128036,0.029982866,0.018634174,-0.295128036,0.029982866,-0.052894948,-0.042456799,0.018634174,-0.052894948,-0.042456799,0.440603819,0.638637217,-0.102331233,-0.034413864,0.067917369,Phosphotriesterase-related protein OS=Mus musculus GN=Pter PE=1 SV=1
P53026,60S ribosomal protein L10a OS=Mus musculus GN=Rpl10a PE=1 SV=3,1.065,1.009,0.977,1.065,1.009,1.057,1.067,0.977,1.057,1.067,0.09085343,0.012926174,-0.033569533,0.09085343,0.012926174,0.079975377,0.093560176,-0.033569533,0.079975377,0.093560176,0.4409244,0.638637217,0.034797935,0.062700315,0.02790238,60S ribosomal protein L10a OS=Mus musculus GN=Rpl10a PE=1 SV=3
Q9JHI5,"Isovaleryl-CoA dehydrogenase, mitochondrial OS=Mus musculus GN=Ivd PE=1 SV=1",0.852,0.929,1.03,0.852,0.929,0.931,0.72,1.03,0.931,0.72,-0.231074664,-0.106249498,0.042644337,-0.231074664,-0.106249498,-0.103146927,-0.473931188,0.042644337,-0.103146927,-0.473931188,0.447289784,0.646643658,-0.126400797,-0.222302379,-0.095901581,"Isovaleryl-CoA dehydrogenase, mitochondrial OS=Mus musculus GN=Ivd PE=1 SV=1"
Q9WVJ2,26S proteasome non-ATPase regulatory subunit 13 OS=Mus musculus GN=Psmd13 PE=1 SV=1,0.694,1.03,0.877,0.694,1.03,1.087,0.819,0.877,1.087,0.819,-0.526992432,0.042644337,-0.189351252,-0.526992432,0.042644337,0.12035194,-0.288064643,-0.189351252,0.12035194,-0.288064643,0.449326123,0.648373396,-0.231609488,-0.104955332,0.126654157,26S proteasome non-ATPase regulatory subunit 13 OS=Mus musculus GN=Psmd13 PE=1 SV=1
P50518,V-type proton ATPase subunit E 1 OS=Mus musculus GN=Atp6v1e1 PE=1 SV=2,1.145,0.958,1.108,1.145,0.958,0.976,1.022,1.108,0.976,1.022,0.195347598,-0.061902439,0.147957881,0.195347598,-0.061902439,-0.035046947,0.031395196,0.147957881,-0.035046947,0.031395196,0.452538301,0.651325229,0.08296964,0.028130876,-0.054838764,V-type proton ATPase subunit E 1 OS=Mus musculus GN=Atp6v1e1 PE=1 SV=2
Q8K2C9,Very-long-chain (3R)-3-hydroxyacyl-CoA dehydratase 3 OS=Mus musculus GN=Hacd3 PE=1 SV=2,1.183,1.112,0.956,1.183,1.112,1.228,1.212,0.956,1.228,1.212,0.242450074,0.153156788,-0.064917477,0.242450074,0.153156788,0.296310561,0.277389699,-0.064917477,0.296310561,0.277389699,0.45328536,0.651325229,0.145259249,0.216496609,0.071237359,Very-long-chain (3R)-3-hydroxyacyl-CoA dehydratase 3 OS=Mus musculus GN=Hacd3 PE=1 SV=2
Q60928,Gamma-glutamyltranspeptidase 1 OS=Mus musculus GN=Ggt1 PE=1 SV=1,1.045,1.041,1.141,1.045,1.041,0.924,1.072,1.141,0.924,1.072,0.063502942,0.057970069,0.190298792,0.063502942,0.057970069,-0.114035243,0.100304906,0.190298792,-0.114035243,0.100304906,0.455603617,0.651325229,0.086648963,0.032567624,-0.054081339,Gamma-glutamyltranspeptidase 1 OS=Mus musculus GN=Ggt1 PE=1 SV=1
Q8BFZ9,Erlin-2 OS=Mus musculus GN=Erlin2 PE=1 SV=1,1.042,0.801,1.064,1.042,0.801,0.977,0.676,1.064,0.977,0.676,0.059355278,-0.320125852,0.089498151,0.059355278,-0.320125852,-0.033569533,-0.564904848,0.089498151,-0.033569533,-0.564904848,0.455849348,0.651325229,-0.086408599,-0.221490122,-0.135081523,Erlin-2 OS=Mus musculus GN=Erlin2 PE=1 SV=1
Q9DC50,Peroxisomal carnitine O-octanoyltransferase OS=Mus musculus GN=Crot PE=1 SV=1,1.03,0.927,1.079,1.03,0.927,0.965,1.071,1.079,0.965,1.071,0.042644337,-0.109358756,0.109694865,0.042644337,-0.109358756,-0.051399153,0.09895848,0.109694865,-0.051399153,0.09895848,0.456206265,0.651325229,-0.004746795,0.040962704,0.045709498,Peroxisomal carnitine O-octanoyltransferase OS=Mus musculus GN=Crot PE=1 SV=1
Q9CXZ1,"NADH dehydrogenase [ubiquinone] iron-sulfur protein 4, mitochondrial OS=Mus musculus GN=Ndufs4 PE=1 SV=3",1.528,1.095,1.922,1.528,1.095,1.187,1.036,1.922,1.187,1.036,0.611644543,0.13093087,0.942608336,0.611644543,0.13093087,0.247319935,0.051024003,0.942608336,0.247319935,0.051024003,0.457145833,0.651325229,0.485551832,0.307859242,-0.17769259,"NADH dehydrogenase [ubiquinone] iron-sulfur protein 4, mitochondrial OS=Mus musculus GN=Ndufs4 PE=1 SV=3"
Q922R8,Protein disulfide-isomerase A6 OS=Mus musculus GN=Pdia6 PE=1 SV=3,1.008,0.868,1.137,1.008,0.868,0.964,1.021,1.137,0.964,1.021,0.011495639,-0.204233052,0.185232254,0.011495639,-0.204233052,-0.052894948,0.029982866,0.185232254,-0.052894948,0.029982866,0.457421232,0.651325229,-0.040048514,0.027881618,0.067930132,Protein disulfide-isomerase A6 OS=Mus musculus GN=Pdia6 PE=1 SV=3
O35226,26S proteasome non-ATPase regulatory subunit 4 OS=Mus musculus GN=Psmd4 PE=1 SV=1,0.97,0.754,0.939,0.97,0.754,1.174,0.774,0.939,1.174,0.774,-0.043943348,-0.407363571,-0.090802937,-0.043943348,-0.407363571,0.231432408,-0.369594529,-0.090802937,0.231432408,-0.369594529,0.458562139,0.651325229,-0.198683355,-0.073425436,0.125257919,26S proteasome non-ATPase regulatory subunit 4 OS=Mus musculus GN=Psmd4 PE=1 SV=1
P45376,Aldose reductase OS=Mus musculus GN=Akr1b1 PE=1 SV=3,0.763,1,1.14,0.763,1,0.334,1.198,1.14,0.334,1.198,-0.390245038,0,0.189033824,-0.390245038,0,-1.582079992,0.260627908,0.189033824,-1.582079992,0.260627908,0.458964928,0.651325229,-0.11829125,-0.490774069,-0.372482818,Aldose reductase OS=Mus musculus GN=Akr1b1 PE=1 SV=3
P23116,Eukaryotic translation initiation factor 3 subunit A OS=Mus musculus GN=Eif3a PE=1 SV=5,0.965,1.017,0.878,0.965,1.017,1.159,0.957,0.878,1.159,0.957,-0.051399153,0.024319679,-0.187707155,-0.051399153,0.024319679,0.212880566,-0.06340917,-0.187707155,0.212880566,-0.06340917,0.463072547,0.655479522,-0.048373221,0.022247127,0.070620348,Eukaryotic translation initiation factor 3 subunit A OS=Mus musculus GN=Eif3a PE=1 SV=5
Q99LC5,"Electron transfer flavoprotein subunit alpha, mitochondrial OS=Mus musculus GN=Etfa PE=1 SV=2",0.931,1.177,1.277,0.931,1.177,1.168,1.082,1.277,1.168,1.082,-0.103146927,0.23511432,0.352758525,-0.103146927,0.23511432,0.224040274,0.113700499,0.352758525,0.224040274,0.113700499,0.463590439,0.655479522,0.123338662,0.205648014,0.082309352,"Electron transfer flavoprotein subunit alpha, mitochondrial OS=Mus musculus GN=Etfa PE=1 SV=2"
Q9D1M0,Protein SEC13 homolog OS=Mus musculus GN=Sec13 PE=1 SV=3,1.066,1.084,0.935,1.066,1.084,1.064,1.012,0.935,1.064,1.012,0.092207438,0.116364757,-0.09696173,0.092207438,0.116364757,0.089498151,0.01720929,-0.09696173,0.089498151,0.01720929,0.465145396,0.656475769,0.064036532,0.02329063,-0.040745902,Protein SEC13 homolog OS=Mus musculus GN=Sec13 PE=1 SV=3
P97370,Sodium/potassium-transporting ATPase subunit beta-3 OS=Mus musculus GN=Atp1b3 PE=1 SV=1,0.948,1.088,1.077,0.948,1.088,0.948,1.243,1.077,0.948,1.243,-0.077041036,0.121678557,0.10701825,-0.077041036,0.121678557,-0.077041036,0.313826296,0.10701825,-0.077041036,0.313826296,0.468478044,0.659924397,0.039258658,0.116117754,0.076859096,Sodium/potassium-transporting ATPase subunit beta-3 OS=Mus musculus GN=Atp1b3 PE=1 SV=1
O08795,Glucosidase 2 subunit beta OS=Mus musculus GN=Prkcsh PE=1 SV=1,0.962,0.869,0.989,0.962,0.869,0.936,0.946,0.989,0.936,0.946,-0.055891201,-0.202571918,-0.015957574,-0.055891201,-0.202571918,-0.095419565,-0.080087911,-0.015957574,-0.095419565,-0.080087911,0.469845773,0.659924397,-0.106576762,-0.073394505,0.033182257,Glucosidase 2 subunit beta OS=Mus musculus GN=Prkcsh PE=1 SV=1
O08749,"Dihydrolipoyl dehydrogenase, mitochondrial OS=Mus musculus GN=Dld PE=1 SV=2",0.731,1.293,0.781,0.731,1.293,0.835,0.864,0.781,0.835,0.864,-0.452056689,0.370722275,-0.356605547,-0.452056689,0.370722275,-0.260151897,-0.210896782,-0.356605547,-0.260151897,-0.210896782,0.470153392,0.659924397,-0.103854875,-0.259740581,-0.155885706,"Dihydrolipoyl dehydrogenase, mitochondrial OS=Mus musculus GN=Dld PE=1 SV=2"
Q9DB98,Leukocyte receptor cluster member 1 homolog OS=Mus musculus GN=Leng1 PE=2 SV=1,1.846,0.927,1.808,1.846,0.927,1.118,1.063,1.808,1.118,1.063,0.884402553,-0.109358756,0.854394678,0.884402553,-0.109358756,0.160920188,0.088141597,0.854394678,0.160920188,0.088141597,0.481690074,0.67489063,0.480896454,0.27050365,-0.210392805,Leukocyte receptor cluster member 1 homolog OS=Mus musculus GN=Leng1 PE=2 SV=1
Q60865,Caprin-1 OS=Mus musculus GN=Caprin1 PE=1 SV=2,1.195,0.704,0.875,1.195,0.704,1.188,0.911,0.875,1.188,0.911,0.257010618,-0.506352666,-0.192645078,0.257010618,-0.506352666,0.248534836,-0.134477041,-0.192645078,0.248534836,-0.134477041,0.488543911,0.683253441,-0.138265835,0.007094102,0.145359937,Caprin-1 OS=Mus musculus GN=Caprin1 PE=1 SV=2
Q8CC88,von Willebrand factor A domain-containing protein 8 OS=Mus musculus GN=Vwa8 PE=1 SV=2,0.909,1.282,1.318,0.909,1.282,1.156,1.193,1.318,1.156,1.193,-0.1376478,0.358396262,0.39835037,-0.1376478,0.358396262,0.209141398,0.254594043,0.39835037,0.209141398,0.254594043,0.490142003,0.684248872,0.167969459,0.26516425,0.097194792,von Willebrand factor A domain-containing protein 8 OS=Mus musculus GN=Vwa8 PE=1 SV=2
P57780,Alpha-actinin-4 OS=Mus musculus GN=Actn4 PE=1 SV=1,1.332,0.914,1.466,1.332,0.914,0.896,1.067,1.466,0.896,1.067,0.413594082,-0.12973393,0.551885103,0.413594082,-0.12973393,-0.158429363,0.093560176,0.551885103,-0.158429363,0.093560176,0.496620569,0.691673823,0.223921081,0.084429346,-0.139491736,Alpha-actinin-4 OS=Mus musculus GN=Actn4 PE=1 SV=1
O88844,Isocitrate dehydrogenase [NADP] cytoplasmic OS=Mus musculus GN=Idh1 PE=1 SV=2,1.067,1.129,0.943,1.067,1.129,1.156,0.934,0.943,1.156,0.934,0.093560176,0.175045486,-0.084670324,0.093560176,0.175045486,0.209141398,-0.098505545,-0.084670324,0.209141398,-0.098505545,0.497252554,0.691673823,0.0905082,0.027320276,-0.063187924,Isocitrate dehydrogenase [NADP] cytoplasmic OS=Mus musculus GN=Idh1 PE=1 SV=2
P26516,26S proteasome non-ATPase regulatory subunit 7 OS=Mus musculus GN=Psmd7 PE=1 SV=2,0.971,1.05,0.704,0.971,1.05,1.17,0.662,0.704,1.17,0.662,-0.042456799,0.070389328,-0.506352666,-0.042456799,0.070389328,0.22650853,-0.595096878,-0.506352666,0.22650853,-0.595096878,0.50122577,0.695946573,-0.090097522,-0.248705872,-0.158608351,26S proteasome non-ATPase regulatory subunit 7 OS=Mus musculus GN=Psmd7 PE=1 SV=2
Q9D1K2,V-type proton ATPase subunit F OS=Mus musculus GN=Atp6v1f PE=1 SV=2,1.223,1.002,1.323,1.223,1.002,0.953,1.111,1.323,0.953,1.111,0.290424404,0.002882509,0.403813062,0.290424404,0.002882509,-0.069451881,0.151858817,0.403813062,-0.069451881,0.151858817,0.503335142,0.697236128,0.198085378,0.113725387,-0.084359991,V-type proton ATPase subunit F OS=Mus musculus GN=Atp6v1f PE=1 SV=2
O70572,Sphingomyelin phosphodiesterase 2 OS=Mus musculus GN=Smpd2 PE=1 SV=1,0.922,0.67,0.99,0.922,0.67,0.979,0.423,0.99,0.979,0.423,-0.117161344,-0.577766999,-0.01449957,-0.117161344,-0.577766999,-0.030619235,-1.241270432,-0.01449957,-0.030619235,-1.241270432,0.503960828,0.697236128,-0.280871251,-0.511655781,-0.23078453,Sphingomyelin phosphodiesterase 2 OS=Mus musculus GN=Smpd2 PE=1 SV=1
Q8VEM8,"Phosphate carrier protein, mitochondrial OS=Mus musculus GN=Slc25a3 PE=1 SV=1",0.773,0.708,1.607,0.773,0.708,0.812,0.957,1.607,0.812,0.957,-0.371459681,-0.498178735,0.684369929,-0.371459681,-0.498178735,-0.300448367,-0.06340917,0.684369929,-0.300448367,-0.06340917,0.505172068,0.697661604,-0.210981381,-0.008669029,0.202312352,"Phosphate carrier protein, mitochondrial OS=Mus musculus GN=Slc25a3 PE=1 SV=1"
P51410,60S ribosomal protein L9 OS=Mus musculus GN=Rpl9 PE=1 SV=2,1.087,0.763,0.866,1.087,0.763,0.984,0.979,0.866,0.984,0.979,0.12035194,-0.390245038,-0.20756107,0.12035194,-0.390245038,-0.023269779,-0.030619235,-0.20756107,-0.023269779,-0.030619235,0.507307506,0.699359633,-0.149469453,-0.06306782,0.086401634,60S ribosomal protein L9 OS=Mus musculus GN=Rpl9 PE=1 SV=2
P50543,Protein S100-A11 OS=Mus musculus GN=S100a11 PE=1 SV=1,0.535,1.147,1.428,0.535,1.147,0.844,1.087,1.428,0.844,1.087,-0.902389203,0.197865391,0.513995979,-0.902389203,0.197865391,-0.244685096,0.12035194,0.513995979,-0.244685096,0.12035194,0.512604594,0.704255335,-0.179010329,0.053065933,0.232076262,Protein S100-A11 OS=Mus musculus GN=S100a11 PE=1 SV=1
O88569,Heterogeneous nuclear ribonucleoproteins A2/B1 OS=Mus musculus GN=Hnrnpa2b1 PE=1 SV=2,0.84,0.81,0.764,0.84,0.81,0.736,1.099,0.764,0.736,1.099,-0.251538767,-0.304006187,-0.388355457,-0.251538767,-0.304006187,-0.442222329,0.136191386,-0.388355457,-0.442222329,0.136191386,0.512683288,0.704255335,-0.299889073,-0.200083469,0.099805604,Heterogeneous nuclear ribonucleoproteins A2/B1 OS=Mus musculus GN=Hnrnpa2b1 PE=1 SV=2
O35593,26S proteasome non-ATPase regulatory subunit 14 OS=Mus musculus GN=Psmd14 PE=1 SV=2,1.024,0.915,0.983,1.024,0.915,1.089,0.928,0.983,1.089,0.928,0.034215715,-0.128156351,-0.024736678,0.034215715,-0.128156351,0.123003954,-0.10780329,-0.024736678,0.123003954,-0.10780329,0.513922284,0.704703381,-0.04252359,0.00113293,0.04365652,26S proteasome non-ATPase regulatory subunit 14 OS=Mus musculus GN=Psmd14 PE=1 SV=2
Q9CQA3,"Succinate dehydrogenase [ubiquinone] iron-sulfur subunit, mitochondrial OS=Mus musculus GN=Sdhb PE=1 SV=1",1.077,1.024,2.036,1.077,1.024,1.239,1.186,2.036,1.239,1.186,0.10701825,0.034215715,1.025737561,0.10701825,0.034215715,0.309176187,0.24610401,1.025737561,0.309176187,0.24610401,0.516829005,0.70743261,0.261641098,0.427259591,0.165618493,"Succinate dehydrogenase [ubiquinone] iron-sulfur subunit, mitochondrial OS=Mus musculus GN=Sdhb PE=1 SV=1"
Q99M87,"DnaJ homolog subfamily A member 3, mitochondrial OS=Mus musculus GN=Dnaja3 PE=1 SV=1",0.535,0.692,0.787,0.535,0.692,0.548,0.835,0.787,0.548,0.835,-0.902389203,-0.531156057,-0.345564459,-0.902389203,-0.531156057,-0.867752202,-0.260151897,-0.345564459,-0.867752202,-0.260151897,0.519576649,0.70993482,-0.642530996,-0.520274531,0.122256464,"DnaJ homolog subfamily A member 3, mitochondrial OS=Mus musculus GN=Dnaja3 PE=1 SV=1"
P52503,"NADH dehydrogenase [ubiquinone] iron-sulfur protein 6, mitochondrial OS=Mus musculus GN=Ndufs6 PE=1 SV=2",0.61,0.844,1.145,0.61,0.844,0.769,0.845,1.145,0.769,0.845,-0.713118852,-0.244685096,0.195347598,-0.713118852,-0.244685096,-0.378944497,-0.242976753,0.195347598,-0.378944497,-0.242976753,0.525965065,0.717394046,-0.34405206,-0.20969898,0.134353079,"NADH dehydrogenase [ubiquinone] iron-sulfur protein 6, mitochondrial OS=Mus musculus GN=Ndufs6 PE=1 SV=2"
P59158,Solute carrier family 12 member 3 OS=Mus musculus GN=Slc12a3 PE=1 SV=1,1.241,0.703,1.193,1.241,0.703,0.994,1.116,1.193,0.994,1.116,0.311503115,-0.508403406,0.254594043,0.311503115,-0.508403406,-0.008682243,0.158337027,0.254594043,-0.008682243,0.158337027,0.528224378,0.71849502,-0.027841308,0.110780722,0.13862203,Solute carrier family 12 member 3 OS=Mus musculus GN=Slc12a3 PE=1 SV=1
P62301,40S ribosomal protein S13 OS=Mus musculus GN=Rps13 PE=1 SV=2,0.914,1.154,0.828,0.914,1.154,0.914,1.014,0.828,0.914,1.014,-0.12973393,0.206643224,-0.272297327,-0.12973393,0.206643224,-0.12973393,0.020057652,-0.272297327,-0.12973393,0.020057652,0.528633642,0.71849502,-0.023695748,-0.098329977,-0.074634229,40S ribosomal protein S13 OS=Mus musculus GN=Rps13 PE=1 SV=2
P56480,"ATP synthase subunit beta, mitochondrial OS=Mus musculus GN=Atp5b PE=1 SV=2",0.743,0.764,1.538,0.743,0.764,0.802,0.961,1.538,0.802,0.961,-0.428565884,-0.388355457,0.621055503,-0.428565884,-0.388355457,-0.318325858,-0.057391664,0.621055503,-0.318325858,-0.057391664,0.529920811,0.718978675,-0.202557436,-0.026075908,0.176481528,"ATP synthase subunit beta, mitochondrial OS=Mus musculus GN=Atp5b PE=1 SV=2"
Q9R1P3,Proteasome subunit beta type-2 OS=Mus musculus GN=Psmb2 PE=1 SV=1,0.945,1.275,0.757,0.945,1.275,1.019,0.981,0.757,1.019,0.981,-0.081613766,0.350497247,-0.401634795,-0.081613766,0.350497247,0.027154052,-0.027674958,-0.401634795,0.027154052,-0.027674958,0.538222886,0.728095818,0.027226433,-0.080535321,-0.107761755,Proteasome subunit beta type-2 OS=Mus musculus GN=Psmb2 PE=1 SV=1
Q99JW5,Epithelial cell adhesion molecule OS=Mus musculus GN=Epcam PE=1 SV=1,1.863,1.093,3.031,1.863,1.093,1.033,1.264,3.031,1.033,1.264,0.897627674,0.128293401,1.599793852,0.897627674,0.128293401,0.046840254,0.337996464,1.599793852,0.046840254,0.337996464,0.539806273,0.728095818,0.7303272,0.473893458,-0.256433743,Epithelial cell adhesion molecule OS=Mus musculus GN=Epcam PE=1 SV=1
Q9JLZ8,Single Ig IL-1-related receptor OS=Mus musculus GN=Sigirr PE=1 SV=2,1.193,1.032,0.949,1.193,1.032,1.07,1.06,0.949,1.07,1.06,0.254594043,0.045442971,-0.075520008,0.254594043,0.045442971,0.097610797,0.084064265,-0.075520008,0.097610797,0.084064265,0.541058892,0.728095818,0.104910804,0.057566023,-0.047344781,Single Ig IL-1-related receptor OS=Mus musculus GN=Sigirr PE=1 SV=2
P98197,Probable phospholipid-transporting ATPase IH OS=Mus musculus GN=Atp11a PE=1 SV=1,0.942,0.929,0.726,0.942,0.929,0.767,0.995,0.726,0.767,0.995,-0.086201035,-0.106249498,-0.461958547,-0.086201035,-0.106249498,-0.382701517,-0.007231569,-0.461958547,-0.382701517,-0.007231569,0.542067543,0.728095818,-0.169371923,-0.248364944,-0.078993021,Probable phospholipid-transporting ATPase IH OS=Mus musculus GN=Atp11a PE=1 SV=1
Q5U5M8,Biogenesis of lysosome-related organelles complex 1 subunit 3 OS=Mus musculus GN=Bloc1s3 PE=1 SV=1,0.997,0.728,0.964,0.997,0.728,0.953,0.866,0.964,0.953,0.866,-0.00433459,-0.457989644,-0.052894948,-0.00433459,-0.457989644,-0.069451881,-0.20756107,-0.052894948,-0.069451881,-0.20756107,0.54225666,0.728095818,-0.195508683,-0.12138417,0.074124513,Biogenesis of lysosome-related organelles complex 1 subunit 3 OS=Mus musculus GN=Bloc1s3 PE=1 SV=1
Q91VR5,ATP-dependent RNA helicase DDX1 OS=Mus musculus GN=Ddx1 PE=1 SV=1,1.21,1.02,0.98,1.21,1.02,1.142,1.185,0.98,1.142,1.185,0.275007047,0.028569152,-0.029146346,0.275007047,0.028569152,0.191562651,0.244887059,-0.029146346,0.191562651,0.244887059,0.542299346,0.728095818,0.11560121,0.168750615,0.053149404,ATP-dependent RNA helicase DDX1 OS=Mus musculus GN=Ddx1 PE=1 SV=1
P09055,Integrin beta-1 OS=Mus musculus GN=Itgb1 PE=1 SV=1,0.979,0.991,0.977,0.979,0.991,0.945,1.08,0.977,0.945,1.08,-0.030619235,-0.013043037,-0.033569533,-0.030619235,-0.013043037,-0.081613766,0.111031312,-0.033569533,-0.081613766,0.111031312,0.545396133,0.730982317,-0.024178815,0.005053112,0.029231927,Integrin beta-1 OS=Mus musculus GN=Itgb1 PE=1 SV=1
Q80UU9,Membrane-associated progesterone receptor component 2 OS=Mus musculus GN=Pgrmc2 PE=1 SV=2,1.073,1.167,1.015,1.073,1.167,0.962,1.191,1.015,0.962,1.191,0.101650076,0.222804561,0.021479727,0.101650076,0.222804561,-0.055891201,0.252173413,0.021479727,-0.055891201,0.252173413,0.547626269,0.732699272,0.1340778,0.08280883,-0.05126897,Membrane-associated progesterone receptor component 2 OS=Mus musculus GN=Pgrmc2 PE=1 SV=2
Q9D8E6,60S ribosomal protein L4 OS=Mus musculus GN=Rpl4 PE=1 SV=3,1.043,0.935,0.968,1.043,0.935,0.927,1.149,0.968,0.927,1.149,0.060739158,-0.09696173,-0.046921047,0.060739158,-0.09696173,-0.109358756,0.200378798,-0.046921047,-0.109358756,0.200378798,0.549077817,0.732768268,-0.023873238,0.027023807,0.050897046,60S ribosomal protein L4 OS=Mus musculus GN=Rpl4 PE=1 SV=3
P18572,Basigin OS=Mus musculus GN=Bsg PE=1 SV=2,1.172,0.926,1.258,1.172,0.926,0.948,1.005,1.258,0.948,1.005,0.22897257,-0.110915901,0.331131922,0.22897257,-0.110915901,-0.077041036,0.007195501,0.331131922,-0.077041036,0.007195501,0.549993346,0.732768268,0.113449052,0.03828817,-0.075160882,Basigin OS=Mus musculus GN=Bsg PE=1 SV=2
P63101,14-3-3 protein zeta/delta OS=Mus musculus GN=Ywhaz PE=1 SV=1,1.041,0.867,1.137,1.041,0.867,1.122,0.906,1.137,1.122,0.906,0.057970069,-0.205896101,0.185232254,0.057970069,-0.205896101,0.166072676,-0.142417045,0.185232254,0.166072676,-0.142417045,0.550525383,0.732768268,-0.022123962,0.046508703,0.068632665,14-3-3 protein zeta/delta OS=Mus musculus GN=Ywhaz PE=1 SV=1
P12815,Programmed cell death protein 6 OS=Mus musculus GN=Pdcd6 PE=1 SV=2,1.021,1.042,1.012,1.021,1.042,1.17,0.974,1.012,1.17,0.974,0.029982866,0.059355278,0.01720929,0.029982866,0.059355278,0.22650853,-0.038006323,0.01720929,0.22650853,-0.038006323,0.554163814,0.733522224,0.039177116,0.078842741,0.039665625,Programmed cell death protein 6 OS=Mus musculus GN=Pdcd6 PE=1 SV=2
O35459,"Delta(3,5)-Delta(2,4)-dienoyl-CoA isomerase, mitochondrial OS=Mus musculus GN=Ech1 PE=1 SV=1",0.865,1.104,1.039,0.865,1.104,0.98,0.881,1.039,0.98,0.881,-0.209227962,0.142740172,0.055195654,-0.209227962,0.142740172,-0.029146346,-0.182786076,0.055195654,-0.029146346,-0.182786076,0.554805379,0.733522224,-0.015555985,-0.073733838,-0.058177853,"Delta(3,5)-Delta(2,4)-dienoyl-CoA isomerase, mitochondrial OS=Mus musculus GN=Ech1 PE=1 SV=1"
Q99JI4,26S proteasome non-ATPase regulatory subunit 6 OS=Mus musculus GN=Psmd6 PE=1 SV=1,1.075,1.084,0.882,1.075,1.084,1.095,0.974,0.882,1.095,0.974,0.10433666,0.116364757,-0.181149439,0.10433666,0.116364757,0.13093087,-0.038006323,-0.181149439,0.13093087,-0.038006323,0.555605028,0.733522224,0.052050679,0.000939931,-0.051110748,26S proteasome non-ATPase regulatory subunit 6 OS=Mus musculus GN=Psmd6 PE=1 SV=1
P09411,Phosphoglycerate kinase 1 OS=Mus musculus GN=Pgk1 PE=1 SV=4,1,1.075,0.941,1,1.075,1.072,1.059,0.941,1.072,1.059,0,0.10433666,-0.087733372,0,0.10433666,0.100304906,0.082702589,-0.087733372,0.100304906,0.082702589,0.556346144,0.733522224,0.02418799,0.055656324,0.031468334,Phosphoglycerate kinase 1 OS=Mus musculus GN=Pgk1 PE=1 SV=4
P31428,Dipeptidase 1 OS=Mus musculus GN=Dpep1 PE=1 SV=2,1.133,0.913,1.074,1.133,0.913,1.007,1.119,1.074,1.007,1.119,0.180147861,-0.131313235,0.102993993,0.180147861,-0.131313235,0.010063683,0.162210036,0.102993993,0.010063683,0.162210036,0.556736575,0.733522224,0.040132649,0.089508286,0.049375637,Dipeptidase 1 OS=Mus musculus GN=Dpep1 PE=1 SV=2
Q9CQE8,UPF0568 protein C14orf166 homolog OS=Mus musculus PE=1 SV=1,0.94,0.796,0.8,0.94,0.796,0.927,0.87,0.8,0.927,0.87,-0.089267338,-0.329159664,-0.321928095,-0.089267338,-0.329159664,-0.109358756,-0.200912694,-0.321928095,-0.109358756,-0.200912694,0.556792776,0.733522224,-0.23175642,-0.188494199,0.043262221,UPF0568 protein C14orf166 homolog OS=Mus musculus PE=1 SV=1
P62751,60S ribosomal protein L23a OS=Mus musculus GN=Rpl23a PE=1 SV=1,1.157,0.882,0.974,1.157,0.882,0.862,1.054,0.974,0.862,1.054,0.210388864,-0.181149439,-0.038006323,0.210388864,-0.181149439,-0.214240226,0.075874867,-0.038006323,-0.214240226,0.075874867,0.559314589,0.735133789,0.004094505,-0.062947408,-0.067041914,60S ribosomal protein L23a OS=Mus musculus GN=Rpl23a PE=1 SV=1
Q9DBX3,Sushi domain-containing protein 2 OS=Mus musculus GN=Susd2 PE=1 SV=1,0.821,0.809,0.845,0.821,0.809,0.784,0.886,0.845,0.784,0.886,-0.284545873,-0.305788392,-0.242976753,-0.284545873,-0.305788392,-0.351074441,-0.174621396,-0.242976753,-0.351074441,-0.174621396,0.560461109,0.735133789,-0.284729057,-0.258873685,0.025855371,Sushi domain-containing protein 2 OS=Mus musculus GN=Susd2 PE=1 SV=1
P53395,"Lipoamide acyltransferase component of branched-chain alpha-keto acid dehydrogenase complex, mitochondrial OS=Mus musculus GN=Dbt PE=1 SV=2",0.707,1.298,0.877,0.707,1.298,0.876,0.843,0.877,0.876,0.843,-0.50021788,0.376290383,-0.189351252,-0.50021788,0.376290383,-0.190997225,-0.246395464,-0.189351252,-0.190997225,-0.246395464,0.5608728,0.735133789,-0.087441249,-0.212827326,-0.125386077,"Lipoamide acyltransferase component of branched-chain alpha-keto acid dehydrogenase complex, mitochondrial OS=Mus musculus GN=Dbt PE=1 SV=2"
P80318,T-complex protein 1 subunit gamma OS=Mus musculus GN=Cct3 PE=1 SV=1,1.019,1.035,0.861,1.019,1.035,0.972,1.013,0.861,0.972,1.013,0.027154052,0.049630768,-0.215914857,0.027154052,0.049630768,-0.040971781,0.018634174,-0.215914857,-0.040971781,0.018634174,0.569857473,0.744922145,-0.012469043,-0.052118014,-0.039648971,T-complex protein 1 subunit gamma OS=Mus musculus GN=Cct3 PE=1 SV=1
Q9D051,"Pyruvate dehydrogenase E1 component subunit beta, mitochondrial OS=Mus musculus GN=Pdhb PE=1 SV=1",0.734,1.205,0.883,0.734,1.205,0.921,0.805,0.883,0.921,0.805,-0.446148032,0.269033146,-0.179514657,-0.446148032,0.269033146,-0.118726939,-0.312939312,-0.179514657,-0.118726939,-0.312939312,0.570633345,0.744922145,-0.106748886,-0.208569432,-0.101820546,"Pyruvate dehydrogenase E1 component subunit beta, mitochondrial OS=Mus musculus GN=Pdhb PE=1 SV=1"
P51661,Corticosteroid 11-beta-dehydrogenase isozyme 2 OS=Mus musculus GN=Hsd11b2 PE=1 SV=2,1.677,1.183,1.136,1.677,1.183,1.397,1.683,1.136,1.397,1.683,0.745882689,0.242450074,0.183962835,0.745882689,0.242450074,0.482332021,0.751035177,0.183962835,0.482332021,0.751035177,0.572247152,0.744922145,0.432125672,0.530139446,0.098013774,Corticosteroid 11-beta-dehydrogenase isozyme 2 OS=Mus musculus GN=Hsd11b2 PE=1 SV=2
Q9Z2U1,Proteasome subunit alpha type-5 OS=Mus musculus GN=Psma5 PE=1 SV=1,1.145,1.066,0.832,1.145,1.066,1.142,0.943,0.832,1.142,0.943,0.195347598,0.092207438,-0.265344567,0.195347598,0.092207438,0.191562651,-0.084670324,-0.265344567,0.191562651,-0.084670324,0.572820714,0.744922145,0.061953101,-0.010311983,-0.072265084,Proteasome subunit alpha type-5 OS=Mus musculus GN=Psma5 PE=1 SV=1
P70372,ELAV-like protein 1 OS=Mus musculus GN=Elavl1 PE=1 SV=2,1.403,1.008,0.914,1.403,1.008,1.155,1.054,0.914,1.155,1.054,0.488515009,0.011495639,-0.12973393,0.488515009,0.011495639,0.207892852,0.075874867,-0.12973393,0.207892852,0.075874867,0.573226659,0.744922145,0.174057473,0.087560302,-0.086497172,ELAV-like protein 1 OS=Mus musculus GN=Elavl1 PE=1 SV=2
Q922Q8,Leucine-rich repeat-containing protein 59 OS=Mus musculus GN=Lrrc59 PE=1 SV=1,0.938,0.728,0.621,0.938,0.728,0.87,0.921,0.621,0.87,0.921,-0.092340172,-0.457989644,-0.687334826,-0.092340172,-0.457989644,-0.200912694,-0.118726939,-0.687334826,-0.200912694,-0.118726939,0.575285686,0.744922145,-0.357598892,-0.265322818,0.092276073,Leucine-rich repeat-containing protein 59 OS=Mus musculus GN=Lrrc59 PE=1 SV=1
Q78KK3,Solute carrier family 22 member 18 OS=Mus musculus GN=Slc22a18 PE=1 SV=2,0.824,1.183,0.77,0.824,1.183,1.087,1.063,0.77,1.087,1.063,-0.279283757,0.242450074,-0.377069649,-0.279283757,0.242450074,0.12035194,0.088141597,-0.377069649,0.12035194,0.088141597,0.576016961,0.744922145,-0.090147403,0.007983485,0.098130888,Solute carrier family 22 member 18 OS=Mus musculus GN=Slc22a18 PE=1 SV=2
Q8VDM4,26S proteasome non-ATPase regulatory subunit 2 OS=Mus musculus GN=Psmd2 PE=1 SV=1,0.869,1.227,0.981,0.869,1.227,1.066,1.131,0.981,1.066,1.131,-0.202571918,0.295135249,-0.027674958,-0.202571918,0.295135249,0.092207438,0.177598929,-0.027674958,0.092207438,0.177598929,0.57606026,0.744922145,0.031490341,0.102387555,0.070897214,26S proteasome non-ATPase regulatory subunit 2 OS=Mus musculus GN=Psmd2 PE=1 SV=1
P28271,Cytoplasmic aconitate hydratase OS=Mus musculus GN=Aco1 PE=1 SV=3,1.014,1.17,0.927,1.014,1.17,1.068,1.029,0.927,1.068,1.029,0.020057652,0.22650853,-0.109358756,0.020057652,0.22650853,0.094911647,0.041242982,-0.109358756,0.094911647,0.041242982,0.57868924,0.74707039,0.076754722,0.0325901,-0.044164621,Cytoplasmic aconitate hydratase OS=Mus musculus GN=Aco1 PE=1 SV=3
Q8BG32,26S proteasome non-ATPase regulatory subunit 11 OS=Mus musculus GN=Psmd11 PE=1 SV=3,1.05,1.152,0.811,1.05,1.152,1.076,0.998,0.811,1.076,0.998,0.070389328,0.204140717,-0.30222618,0.070389328,0.204140717,0.105678078,-0.002888279,-0.30222618,0.105678078,-0.002888279,0.580996922,0.747612675,0.049366782,-0.019329316,-0.068696098,26S proteasome non-ATPase regulatory subunit 11 OS=Mus musculus GN=Psmd11 PE=1 SV=3
P26041,Moesin OS=Mus musculus GN=Msn PE=1 SV=3,1.096,0.933,1.092,1.096,0.933,1.009,1.079,1.092,1.009,1.079,0.132247798,-0.100051014,0.126972856,0.132247798,-0.100051014,0.012926174,0.109694865,0.126972856,0.012926174,0.109694865,0.58192388,0.747612675,0.038273285,0.074442987,0.036169702,Moesin OS=Mus musculus GN=Msn PE=1 SV=3
Q3TXS7,26S proteasome non-ATPase regulatory subunit 1 OS=Mus musculus GN=Psmd1 PE=1 SV=1,1.04,0.984,0.984,1.04,0.984,1.093,0.978,0.984,1.093,0.978,0.056583528,-0.023269779,-0.023269779,0.056583528,-0.023269779,0.128293401,-0.03209363,-0.023269779,0.128293401,-0.03209363,0.58245355,0.747612675,0.008671544,0.033825953,0.025154409,26S proteasome non-ATPase regulatory subunit 1 OS=Mus musculus GN=Psmd1 PE=1 SV=1
P63001,Ras-related C3 botulinum toxin substrate 1 OS=Mus musculus GN=Rac1 PE=1 SV=1,1.436,0.886,1.096,1.436,0.886,1.201,1.248,1.096,1.201,1.248,0.522055749,-0.174621396,0.132247798,0.522055749,-0.174621396,0.264236151,0.319617934,0.132247798,0.264236151,0.319617934,0.582982941,0.747612675,0.165423301,0.259991194,0.094567893,Ras-related C3 botulinum toxin substrate 1 OS=Mus musculus GN=Rac1 PE=1 SV=1
P21278,Guanine nucleotide-binding protein subunit alpha-11 OS=Mus musculus GN=Gna11 PE=1 SV=1,1.625,0.315,1.476,1.625,0.315,1.108,0.842,1.476,1.108,0.842,0.700439718,-1.666576266,0.561692721,0.700439718,-1.666576266,0.147957881,-0.248107862,0.561692721,0.147957881,-0.248107862,0.584202884,0.747838602,-0.274116075,0.072278552,0.346394627,Guanine nucleotide-binding protein subunit alpha-11 OS=Mus musculus GN=Gna11 PE=1 SV=1
P11930,Nucleoside diphosphate-linked moiety X motif 19 OS=Mus musculus GN=Nudt19 PE=1 SV=2,0.92,1.051,1.381,0.92,1.051,0.86,0.955,1.381,0.86,0.955,-0.120294234,0.071762669,0.46571332,-0.120294234,0.071762669,-0.217591435,-0.066427362,0.46571332,-0.217591435,-0.066427362,0.585096523,0.747838602,0.073730038,-0.020464855,-0.094194893,Nucleoside diphosphate-linked moiety X motif 19 OS=Mus musculus GN=Nudt19 PE=1 SV=2
Q60597,"2-oxoglutarate dehydrogenase, mitochondrial OS=Mus musculus GN=Ogdh PE=1 SV=3",0.72,1.177,0.814,0.72,1.177,0.908,0.787,0.814,0.908,0.787,-0.473931188,0.23511432,-0.2968993,-0.473931188,0.23511432,-0.139235797,-0.345564459,-0.2968993,-0.139235797,-0.345564459,0.587887607,0.750164021,-0.154906607,-0.253299962,-0.098393355,"2-oxoglutarate dehydrogenase, mitochondrial OS=Mus musculus GN=Ogdh PE=1 SV=3"
P08003,Protein disulfide-isomerase A4 OS=Mus musculus GN=Pdia4 PE=1 SV=3,1.075,0.959,1.033,1.075,0.959,0.947,1.038,1.033,0.947,1.038,0.10433666,-0.06039728,0.046840254,0.10433666,-0.06039728,-0.078563669,0.053806444,0.046840254,-0.078563669,0.053806444,0.590415535,0.752146523,0.026943803,-0.000534839,-0.027478642,Protein disulfide-isomerase A4 OS=Mus musculus GN=Pdia4 PE=1 SV=3
Q8BFR5,"Elongation factor Tu, mitochondrial OS=Mus musculus GN=Tufm PE=1 SV=1",0.931,1.242,1.236,0.931,1.242,1.067,0.964,1.236,1.067,0.964,-0.103146927,0.312665174,0.305678743,-0.103146927,0.312665174,0.093560176,-0.052894948,0.305678743,0.093560176,-0.052894948,0.593798384,0.755209806,0.144943047,0.07740184,-0.067541208,"Elongation factor Tu, mitochondrial OS=Mus musculus GN=Tufm PE=1 SV=1"
P47915,60S ribosomal protein L29 OS=Mus musculus GN=Rpl29 PE=2 SV=2,1.259,0.797,1.142,1.259,0.797,1.021,0.828,1.142,1.021,0.828,0.332278283,-0.327348371,0.191562651,0.332278283,-0.327348371,0.029982866,-0.272297327,0.191562651,0.029982866,-0.272297327,0.596750476,0.755934834,0.040284495,-0.058613254,-0.098897749,60S ribosomal protein L29 OS=Mus musculus GN=Rpl29 PE=2 SV=2
P30275,"Creatine kinase U-type, mitochondrial OS=Mus musculus GN=Ckmt1 PE=1 SV=1",0.736,0.899,1.084,0.736,0.899,0.723,1.085,1.084,0.723,1.085,-0.442222329,-0.153606979,0.116364757,-0.442222329,-0.153606979,-0.467932448,0.117695043,0.116364757,-0.467932448,0.117695043,0.596820445,0.755934834,-0.215058772,-0.116822011,0.098236761,"Creatine kinase U-type, mitochondrial OS=Mus musculus GN=Ckmt1 PE=1 SV=1"
P99026,Proteasome subunit beta type-4 OS=Mus musculus GN=Psmb4 PE=1 SV=1,0.839,0.976,0.691,0.839,0.976,0.927,0.786,0.691,0.927,0.786,-0.253257284,-0.035046947,-0.533242384,-0.253257284,-0.035046947,-0.109358756,-0.347398782,-0.533242384,-0.109358756,-0.347398782,0.597306022,0.755934834,-0.221970169,-0.289351492,-0.067381323,Proteasome subunit beta type-4 OS=Mus musculus GN=Psmb4 PE=1 SV=1
Q8CGK3,"Lon protease homolog, mitochondrial OS=Mus musculus GN=Lonp1 PE=1 SV=2",0.731,0.788,1.027,0.731,0.788,0.843,0.763,1.027,0.843,0.763,-0.452056689,-0.343732465,0.038436182,-0.452056689,-0.343732465,-0.246395464,-0.390245038,0.038436182,-0.246395464,-0.390245038,0.609585638,0.769533162,-0.310628425,-0.246968964,0.063659461,"Lon protease homolog, mitochondrial OS=Mus musculus GN=Lonp1 PE=1 SV=2"
Q5FWK3,Rho GTPase-activating protein 1 OS=Mus musculus GN=Arhgap1 PE=1 SV=1,1.914,1.158,1.311,1.914,1.158,1.219,1.533,1.311,1.219,1.533,0.93659083,0.211635253,0.390667686,0.93659083,0.211635253,0.285698126,0.616357697,0.390667686,0.285698126,0.616357697,0.610044424,0.769533162,0.53742397,0.438955866,-0.098468104,Rho GTPase-activating protein 1 OS=Mus musculus GN=Arhgap1 PE=1 SV=1
O70435,Proteasome subunit alpha type-3 OS=Mus musculus GN=Psma3 PE=1 SV=3,0.432,1.12,0.75,0.432,1.12,0.861,0.755,0.75,0.861,0.755,-1.210896782,0.163498732,-0.415037499,-1.210896782,0.163498732,-0.215914857,-0.40545145,-0.415037499,-0.215914857,-0.40545145,0.612393298,0.771235932,-0.50196672,-0.331554023,0.170412697,Proteasome subunit alpha type-3 OS=Mus musculus GN=Psma3 PE=1 SV=3
P07724,Serum albumin OS=Mus musculus GN=Alb PE=1 SV=3,0.779,1.3,1.073,0.779,1.3,1.046,1.135,1.073,1.046,1.135,-0.360304767,0.378511623,0.101650076,-0.360304767,0.378511623,0.064882852,0.182692298,0.101650076,0.064882852,0.182692298,0.613423364,0.771274979,0.027612758,0.119360075,0.091747318,Serum albumin OS=Mus musculus GN=Alb PE=1 SV=3
Q922D8,"C-1-tetrahydrofolate synthase, cytoplasmic OS=Mus musculus GN=Mthfd1 PE=1 SV=4",1.134,0.835,0.837,1.134,0.835,1.04,1.019,0.837,1.04,1.019,0.18142064,-0.260151897,-0.256700472,0.18142064,-0.260151897,0.056583528,0.027154052,-0.256700472,0.056583528,0.027154052,0.616795454,0.774218024,-0.082832597,-0.017845062,0.064987535,"C-1-tetrahydrofolate synthase, cytoplasmic OS=Mus musculus GN=Mthfd1 PE=1 SV=4"
Q9CQH0,PDZK1-interacting protein 1 OS=Mus musculus GN=Pdzk1ip1 PE=1 SV=1,1.309,0.999,2.107,1.309,0.999,0.936,1.072,2.107,0.936,1.072,0.388465097,-0.001443417,1.075190314,0.388465097,-0.001443417,-0.095419565,0.100304906,1.075190314,-0.095419565,0.100304906,0.617769822,0.774218024,0.369846735,0.216992199,-0.152854536,PDZK1-interacting protein 1 OS=Mus musculus GN=Pdzk1ip1 PE=1 SV=1
Q9DD20,Methyltransferase-like protein 7B OS=Mus musculus GN=Mettl7b PE=1 SV=2,0.912,0.896,0.795,0.912,0.896,0.944,0.913,0.795,0.944,0.913,-0.13289427,-0.158429363,-0.330973234,-0.13289427,-0.158429363,-0.083141235,-0.131313235,-0.330973234,-0.083141235,-0.131313235,0.619097421,0.774624326,-0.1827241,-0.151976435,0.030747665,Methyltransferase-like protein 7B OS=Mus musculus GN=Mettl7b PE=1 SV=2
P08113,Endoplasmin OS=Mus musculus GN=Hsp90b1 PE=1 SV=2,0.984,1.013,1.01,0.984,1.013,0.935,1.033,1.01,0.935,1.033,-0.023269779,0.018634174,0.014355293,-0.023269779,0.018634174,-0.09696173,0.046840254,0.014355293,-0.09696173,0.046840254,0.622462995,0.777575133,0.001016817,-0.017177532,-0.018194348,Endoplasmin OS=Mus musculus GN=Hsp90b1 PE=1 SV=2
Q8VCH0,"3-ketoacyl-CoA thiolase B, peroxisomal OS=Mus musculus GN=Acaa1b PE=1 SV=1",0.925,0.867,1.386,0.925,0.867,0.887,1.054,1.386,0.887,1.054,-0.112474729,-0.205896101,0.470927257,-0.112474729,-0.205896101,-0.17299399,0.075874867,0.470927257,-0.17299399,0.075874867,0.624453755,0.778801775,-0.033162881,0.055337802,0.088500683,"3-ketoacyl-CoA thiolase B, peroxisomal OS=Mus musculus GN=Acaa1b PE=1 SV=1"
P63037,DnaJ homolog subfamily A member 1 OS=Mus musculus GN=Dnaja1 PE=1 SV=1,1.144,0.89,0.676,1.144,0.89,1.269,0.966,0.676,1.269,0.966,0.194087052,-0.168122759,-0.564904848,0.194087052,-0.168122759,0.343692069,-0.049904906,-0.564904848,0.343692069,-0.049904906,0.638106416,0.792646623,-0.102595252,0.004533896,0.107129148,DnaJ homolog subfamily A member 1 OS=Mus musculus GN=Dnaja1 PE=1 SV=1
O70492,Sorting nexin-3 OS=Mus musculus GN=Snx3 PE=1 SV=3,1.085,1.058,1.02,1.085,1.058,1.152,0.939,1.02,1.152,0.939,0.117695043,0.081339627,0.028569152,0.117695043,0.081339627,0.204140717,-0.090802937,0.028569152,0.204140717,-0.090802937,0.638820187,0.792646623,0.085327698,0.051048942,-0.034278756,Sorting nexin-3 OS=Mus musculus GN=Snx3 PE=1 SV=3
O88342,WD repeat-containing protein 1 OS=Mus musculus GN=Wdr1 PE=1 SV=3,0.775,1.169,1.031,0.775,1.169,0.928,1.107,1.031,0.928,1.107,-0.367731785,0.22527493,0.044044333,-0.367731785,0.22527493,-0.10780329,0.146655222,0.044044333,-0.10780329,0.146655222,0.639417029,0.792646623,-0.048173875,0.024349639,0.072523515,WD repeat-containing protein 1 OS=Mus musculus GN=Wdr1 PE=1 SV=3
P52479,Ubiquitin carboxyl-terminal hydrolase 10 OS=Mus musculus GN=Usp10 PE=1 SV=3,1.417,1.321,1.071,1.417,1.321,1.356,1.272,1.071,1.356,1.272,0.502839758,0.401630467,0.09895848,0.502839758,0.401630467,0.439357178,0.347098671,0.09895848,0.439357178,0.347098671,0.639661718,0.792646623,0.381579786,0.334374036,-0.04720575,Ubiquitin carboxyl-terminal hydrolase 10 OS=Mus musculus GN=Usp10 PE=1 SV=3
E9PV24,Fibrinogen alpha chain OS=Mus musculus GN=Fga PE=1 SV=1,1.041,0.855,1.077,1.041,0.855,1.091,0.707,1.077,1.091,0.707,0.057970069,-0.226003675,0.10701825,0.057970069,-0.226003675,0.125651102,-0.50021788,0.10701825,0.125651102,-0.50021788,0.642769651,0.794597252,-0.045809792,-0.128423061,-0.082613269,Fibrinogen alpha chain OS=Mus musculus GN=Fga PE=1 SV=1
Q7TMM9,Tubulin beta-2A chain OS=Mus musculus GN=Tubb2a PE=1 SV=1,1.105,0.859,1.097,1.105,0.859,0.947,1.092,1.097,0.947,1.092,0.14404637,-0.219269964,0.133563526,0.14404637,-0.219269964,-0.078563669,0.126972856,0.133563526,-0.078563669,0.126972856,0.643294407,0.794597252,-0.003376732,0.04607638,0.049453112,Tubulin beta-2A chain OS=Mus musculus GN=Tubb2a PE=1 SV=1
Q9CPR4,60S ribosomal protein L17 OS=Mus musculus GN=Rpl17 PE=1 SV=3,1.065,1.095,0.919,1.065,1.095,0.999,1.103,0.919,0.999,1.103,0.09085343,0.13093087,-0.121863233,0.09085343,0.13093087,-0.001443417,0.141432791,-0.121863233,-0.001443417,0.141432791,0.647378353,0.798364359,0.064341073,0.031623103,-0.03271797,60S ribosomal protein L17 OS=Mus musculus GN=Rpl17 PE=1 SV=3
Q8R016,Bleomycin hydrolase OS=Mus musculus GN=Blmh PE=1 SV=1,0.99,0.816,1.279,0.99,0.816,0.837,1.11,1.279,0.837,1.11,-0.01449957,-0.293358943,0.355016264,-0.01449957,-0.293358943,-0.256700472,0.150559677,0.355016264,-0.256700472,0.150559677,0.649433305,0.798969214,-0.052140152,0.028546935,0.080687087,Bleomycin hydrolase OS=Mus musculus GN=Blmh PE=1 SV=1
P05202,"Aspartate aminotransferase, mitochondrial OS=Mus musculus GN=Got2 PE=1 SV=1",0.831,1.144,1.018,0.831,1.144,1.075,0.969,1.018,1.075,0.969,-0.267079618,0.194087052,0.025737561,-0.267079618,0.194087052,0.10433666,-0.045431429,0.025737561,0.10433666,-0.045431429,0.649938687,0.798969214,-0.024049514,0.028709605,0.052759119,"Aspartate aminotransferase, mitochondrial OS=Mus musculus GN=Got2 PE=1 SV=1"
Q60668,Heterogeneous nuclear ribonucleoprotein D0 OS=Mus musculus GN=Hnrnpd PE=1 SV=2,0.897,0.995,0.837,0.897,0.995,0.779,1.047,0.837,0.779,1.047,-0.15682011,-0.007231569,-0.256700472,-0.15682011,-0.007231569,-0.360304767,0.066261442,-0.256700472,-0.360304767,0.066261442,0.651155505,0.799192448,-0.116960766,-0.168957424,-0.051996658,Heterogeneous nuclear ribonucleoprotein D0 OS=Mus musculus GN=Hnrnpd PE=1 SV=2
P27659,60S ribosomal protein L3 OS=Mus musculus GN=Rpl3 PE=1 SV=3,1.055,1.034,0.883,1.055,1.034,1.047,1.109,0.883,1.047,1.109,0.077242999,0.048236186,-0.179514657,0.077242999,0.048236186,0.066261442,0.149259365,-0.179514657,0.066261442,0.149259365,0.655795041,0.801790031,0.014288743,0.050305391,0.036016649,60S ribosomal protein L3 OS=Mus musculus GN=Rpl3 PE=1 SV=3
Q64310,Surfeit locus protein 4 OS=Mus musculus GN=Surf4 PE=1 SV=1,0.705,1.365,0.872,0.705,1.365,0.731,1.076,0.872,0.731,1.076,-0.504304837,0.448900951,-0.19759996,-0.504304837,0.448900951,-0.452056689,0.105678078,-0.19759996,-0.452056689,0.105678078,0.656082991,0.801790031,-0.061681546,-0.178071436,-0.11638989,Surfeit locus protein 4 OS=Mus musculus GN=Surf4 PE=1 SV=1
P00405,Cytochrome c oxidase subunit 2 OS=Mus musculus GN=Mtco2 PE=1 SV=1,0.963,0.827,1.037,0.963,0.827,0.833,1.037,1.037,0.833,1.037,-0.054392297,-0.274040765,0.052415894,-0.054392297,-0.274040765,-0.263611599,0.052415894,0.052415894,-0.263611599,0.052415894,0.656387694,0.801790031,-0.120890046,-0.073995103,0.046894943,Cytochrome c oxidase subunit 2 OS=Mus musculus GN=Mtco2 PE=1 SV=1
Q9DCH4,Eukaryotic translation initiation factor 3 subunit F OS=Mus musculus GN=Eif3f PE=1 SV=2,1.153,1.231,0.792,1.153,1.231,1.169,1.072,0.792,1.169,1.072,0.205392513,0.299830762,-0.336427665,0.205392513,0.299830762,0.22527493,0.100304906,-0.336427665,0.22527493,0.100304906,0.662274663,0.807703065,0.134803777,0.062946401,-0.071857376,Eukaryotic translation initiation factor 3 subunit F OS=Mus musculus GN=Eif3f PE=1 SV=2
Q9WUK2,Eukaryotic translation initiation factor 4H OS=Mus musculus GN=Eif4h PE=1 SV=3,0.83,0.852,0.753,0.83,0.852,0.823,0.831,0.753,0.823,0.831,-0.268816758,-0.231074664,-0.40927823,-0.268816758,-0.231074664,-0.281035664,-0.267079618,-0.40927823,-0.281035664,-0.267079618,0.664253007,0.808838046,-0.281812215,-0.301101759,-0.019289544,Eukaryotic translation initiation factor 4H OS=Mus musculus GN=Eif4h PE=1 SV=3
Q924T2,"28S ribosomal protein S2, mitochondrial OS=Mus musculus GN=Mrps2 PE=1 SV=1",0.776,1.064,1.051,0.776,1.064,1.068,0.858,1.051,1.068,0.858,-0.365871442,0.089498151,0.071762669,-0.365871442,0.089498151,0.094911647,-0.220950447,0.071762669,0.094911647,-0.220950447,0.666063932,0.809765914,-0.096196783,-0.036062986,0.060133796,"28S ribosomal protein S2, mitochondrial OS=Mus musculus GN=Mrps2 PE=1 SV=1"
O70439,Syntaxin-7 OS=Mus musculus GN=Stx7 PE=1 SV=3,1.159,0.992,0.589,1.159,0.992,0.973,0.989,0.589,0.973,0.989,0.212880566,-0.011587974,-0.763660461,0.212880566,-0.011587974,-0.03948829,-0.015957574,-0.763660461,-0.03948829,-0.015957574,0.670950885,0.812687313,-0.072215055,-0.174910438,-0.102695382,Syntaxin-7 OS=Mus musculus GN=Stx7 PE=1 SV=3
P61255,60S ribosomal protein L26 OS=Mus musculus GN=Rpl26 PE=1 SV=1,1.015,1.108,1.004,1.015,1.108,0.943,1.132,1.004,0.943,1.132,0.021479727,0.147957881,0.005759269,0.021479727,0.147957881,-0.084670324,0.178873958,0.005759269,-0.084670324,0.178873958,0.672052875,0.812687313,0.068926897,0.038833307,-0.03009359,60S ribosomal protein L26 OS=Mus musculus GN=Rpl26 PE=1 SV=1
Q61937,Nucleophosmin OS=Mus musculus GN=Npm1 PE=1 SV=1,1.065,1.01,0.933,1.065,1.01,0.996,1.043,0.933,0.996,1.043,0.09085343,0.014355293,-0.100051014,0.09085343,0.014355293,-0.005782353,0.060739158,-0.100051014,-0.005782353,0.060739158,0.672601535,0.812687313,0.022073286,0.001972519,-0.020100767,Nucleophosmin OS=Mus musculus GN=Npm1 PE=1 SV=1
Q9EQ20,"Methylmalonate-semialdehyde dehydrogenase [acylating], mitochondrial OS=Mus musculus GN=Aldh6a1 PE=1 SV=1",0.81,1.182,1.107,0.81,1.182,1.009,0.847,1.107,1.009,0.847,-0.304006187,0.241230036,0.146655222,-0.304006187,0.241230036,0.012926174,-0.239566125,0.146655222,0.012926174,-0.239566125,0.672877597,0.812687313,0.004220584,-0.061324936,-0.06554552,"Methylmalonate-semialdehyde dehydrogenase [acylating], mitochondrial OS=Mus musculus GN=Aldh6a1 PE=1 SV=1"
Q8CFZ5,Solute carrier family 22 member 12 OS=Mus musculus GN=Slc22a12 PE=1 SV=1,1.044,1.019,1.317,1.044,1.019,1.048,1.09,1.317,1.048,1.09,0.062121712,0.027154052,0.397255346,0.062121712,0.027154052,0.067638717,0.124328135,0.397255346,0.067638717,0.124328135,0.673730415,0.812687313,0.115161375,0.15623781,0.041076435,Solute carrier family 22 member 12 OS=Mus musculus GN=Slc22a12 PE=1 SV=1
Q99K67,"Alpha-aminoadipic semialdehyde synthase, mitochondrial OS=Mus musculus GN=Aass PE=1 SV=1",0.821,1.227,1.06,0.821,1.227,0.961,0.945,1.06,0.961,0.945,-0.284545873,0.295135249,0.084064265,-0.284545873,0.295135249,-0.057391664,-0.081613766,0.084064265,-0.057391664,-0.081613766,0.676608842,0.813991505,0.021048603,-0.038789319,-0.059837922,"Alpha-aminoadipic semialdehyde synthase, mitochondrial OS=Mus musculus GN=Aass PE=1 SV=1"
Q8CGC7,Bifunctional glutamate/proline--tRNA ligase OS=Mus musculus GN=Eprs PE=1 SV=4,0.945,1.106,0.866,0.945,1.106,1.084,1.033,0.866,1.084,1.033,-0.081613766,0.145351386,-0.20756107,-0.081613766,0.145351386,0.116364757,0.046840254,-0.20756107,0.116364757,0.046840254,0.676920397,0.813991505,-0.016017166,0.02376979,0.039786956,Bifunctional glutamate/proline--tRNA ligase OS=Mus musculus GN=Eprs PE=1 SV=4
P16546,"Spectrin alpha chain, non-erythrocytic 1 OS=Mus musculus GN=Sptan1 PE=1 SV=4",1.161,0.936,1.248,1.161,0.936,0.869,1.129,1.248,0.869,1.129,0.215367972,-0.095419565,0.319617934,0.215367972,-0.095419565,-0.202571918,0.175045486,0.319617934,-0.202571918,0.175045486,0.681258916,0.817934499,0.11190295,0.052913014,-0.058989936,"Spectrin alpha chain, non-erythrocytic 1 OS=Mus musculus GN=Sptan1 PE=1 SV=4"
Q9JKF1,Ras GTPase-activating-like protein IQGAP1 OS=Mus musculus GN=Iqgap1 PE=1 SV=2,1.22,1.076,0.813,1.22,1.076,0.905,1.278,0.813,0.905,1.278,0.286881148,0.105678078,-0.298672743,0.286881148,0.105678078,-0.144010303,0.353887836,-0.298672743,-0.144010303,0.353887836,0.686589843,0.823054905,0.097289142,0.024216465,-0.073072677,Ras GTPase-activating-like protein IQGAP1 OS=Mus musculus GN=Iqgap1 PE=1 SV=2
P20029,78 kDa glucose-regulated protein OS=Mus musculus GN=Hspa5 PE=1 SV=3,0.985,0.857,1.007,0.985,0.857,0.889,0.996,1.007,0.889,0.996,-0.02180437,-0.222632891,0.010063683,-0.02180437,-0.222632891,-0.169744676,-0.005782353,0.010063683,-0.169744676,-0.005782353,0.69062601,0.826609736,-0.095762168,-0.068198075,0.027564093,78 kDa glucose-regulated protein OS=Mus musculus GN=Hspa5 PE=1 SV=3
O88487,Cytoplasmic dynein 1 intermediate chain 2 OS=Mus musculus GN=Dync1i2 PE=1 SV=1,1.09,0.908,1.03,1.09,0.908,0.994,0.952,1.03,0.994,0.952,0.124328135,-0.139235797,0.042644337,0.124328135,-0.139235797,-0.008682243,-0.070966521,0.042644337,-0.008682243,-0.070966521,0.700458587,0.837080541,0.002565803,-0.023330638,-0.025896441,Cytoplasmic dynein 1 intermediate chain 2 OS=Mus musculus GN=Dync1i2 PE=1 SV=1
P49312,Heterogeneous nuclear ribonucleoprotein A1 OS=Mus musculus GN=Hnrnpa1 PE=1 SV=2,1.098,0.827,0.889,1.098,0.827,0.944,1.033,0.889,0.944,1.033,0.134878054,-0.274040765,-0.169744676,0.134878054,-0.274040765,-0.083141235,0.046840254,-0.169744676,-0.083141235,0.046840254,0.703380028,0.838050825,-0.08961402,-0.048469328,0.041144692,Heterogeneous nuclear ribonucleoprotein A1 OS=Mus musculus GN=Hnrnpa1 PE=1 SV=2
Q8K3J1,"NADH dehydrogenase [ubiquinone] iron-sulfur protein 8, mitochondrial OS=Mus musculus GN=Ndufs8 PE=1 SV=1",0.613,0.595,1.836,0.613,0.595,0.698,0.699,1.836,0.698,0.699,-0.706041021,-0.749038426,0.876566059,-0.706041021,-0.749038426,-0.518701058,-0.516635639,0.876566059,-0.518701058,-0.516635639,0.703441625,0.838050825,-0.406718567,-0.238821467,0.1678971,"NADH dehydrogenase [ubiquinone] iron-sulfur protein 8, mitochondrial OS=Mus musculus GN=Ndufs8 PE=1 SV=1"
P97328,Ketohexokinase OS=Mus musculus GN=Khk PE=1 SV=1,1.398,1.033,0.883,1.398,1.033,0.933,1.359,0.883,0.933,1.359,0.483364361,0.046840254,-0.179514657,0.483364361,0.046840254,-0.100051014,0.442545456,-0.179514657,-0.100051014,0.442545456,0.706793722,0.840746924,0.176178915,0.101094845,-0.075084069,Ketohexokinase OS=Mus musculus GN=Khk PE=1 SV=1
Q8VCN5,Cystathionine gamma-lyase OS=Mus musculus GN=Cth PE=1 SV=1,1.087,1.39,0.837,1.087,1.39,1.014,1.316,0.837,1.014,1.316,0.12035194,0.475084883,-0.256700472,0.12035194,0.475084883,0.020057652,0.396159489,-0.256700472,0.020057652,0.396159489,0.708867339,0.841916286,0.186834635,0.115146762,-0.071687873,Cystathionine gamma-lyase OS=Mus musculus GN=Cth PE=1 SV=1
P12787,"Cytochrome c oxidase subunit 5A, mitochondrial OS=Mus musculus GN=Cox5a PE=1 SV=2",0.828,0.961,1.992,0.828,0.961,0.625,0.985,1.992,0.625,0.985,-0.272297327,-0.057391664,0.994217647,-0.272297327,-0.057391664,-0.678071905,-0.02180437,0.994217647,-0.678071905,-0.02180437,0.712657057,0.845117124,0.066967933,-0.081106981,-0.148074914,"Cytochrome c oxidase subunit 5A, mitochondrial OS=Mus musculus GN=Cox5a PE=1 SV=2"
P55014,Solute carrier family 12 member 1 OS=Mus musculus GN=Slc12a1 PE=1 SV=2,0.989,0.846,0.879,0.989,0.846,0.848,1.044,0.879,0.848,1.044,-0.015957574,-0.241270432,-0.18606493,-0.015957574,-0.241270432,-0.23786383,0.062121712,-0.18606493,-0.23786383,0.062121712,0.718238262,0.849247176,-0.140104188,-0.107509833,0.032594355,Solute carrier family 12 member 1 OS=Mus musculus GN=Slc12a1 PE=1 SV=2
P61161,Actin-related protein 2 OS=Mus musculus GN=Actr2 PE=1 SV=1,0.86,1.196,1.021,0.86,1.196,0.938,1.019,1.021,0.938,1.019,-0.217591435,0.25821739,0.029982866,-0.217591435,0.25821739,-0.092340172,0.027154052,0.029982866,-0.092340172,0.027154052,0.718534919,0.849247176,0.022246955,-0.020077875,-0.04232483,Actin-related protein 2 OS=Mus musculus GN=Actr2 PE=1 SV=1
P46412,Glutathione peroxidase 3 OS=Mus musculus GN=Gpx3 PE=1 SV=2,1.225,0.71,1.143,1.225,0.71,0.931,1.062,1.143,0.931,1.062,0.292781749,-0.49410907,0.192825404,0.292781749,-0.49410907,-0.103146927,0.086783766,0.192825404,-0.103146927,0.086783766,0.719928326,0.849247176,-0.041965848,0.032019816,0.073985664,Glutathione peroxidase 3 OS=Mus musculus GN=Gpx3 PE=1 SV=2
Q9CR57,60S ribosomal protein L14 OS=Mus musculus GN=Rpl14 PE=1 SV=3,1.012,0.948,0.869,1.012,0.948,0.943,1.064,0.869,0.943,1.064,0.01720929,-0.077041036,-0.202571918,0.01720929,-0.077041036,-0.084670324,0.089498151,-0.202571918,-0.084670324,0.089498151,0.720540026,0.849247176,-0.064447082,-0.038583253,0.025863829,60S ribosomal protein L14 OS=Mus musculus GN=Rpl14 PE=1 SV=3
Q9D8N0,Elongation factor 1-gamma OS=Mus musculus GN=Eef1g PE=1 SV=3,1.102,1.033,0.907,1.102,1.033,1.318,0.942,0.907,1.318,0.942,0.140124224,0.046840254,-0.140825544,0.140124224,0.046840254,0.39835037,-0.086201035,-0.140825544,0.39835037,-0.086201035,0.72258604,0.850029651,0.046620682,0.096694625,0.050073943,Elongation factor 1-gamma OS=Mus musculus GN=Eef1g PE=1 SV=3
P99028,"Cytochrome b-c1 complex subunit 6, mitochondrial OS=Mus musculus GN=Uqcrh PE=1 SV=2",0.884,0.883,1.396,0.884,0.883,0.835,1.055,1.396,0.835,1.055,-0.177881725,-0.179514657,0.481298942,-0.177881725,-0.179514657,-0.260151897,0.077242999,0.481298942,-0.260151897,0.077242999,0.723406063,0.850029651,-0.046698764,0.023096229,0.069794994,"Cytochrome b-c1 complex subunit 6, mitochondrial OS=Mus musculus GN=Uqcrh PE=1 SV=2"
P35979,60S ribosomal protein L12 OS=Mus musculus GN=Rpl12 PE=1 SV=2,1.046,0.708,0.776,1.046,0.708,0.834,0.973,0.776,0.834,0.973,0.064882852,-0.498178735,-0.365871442,0.064882852,-0.498178735,-0.261880711,-0.03948829,-0.365871442,-0.261880711,-0.03948829,0.728775649,0.855037692,-0.246492642,-0.193721889,0.052770753,60S ribosomal protein L12 OS=Mus musculus GN=Rpl12 PE=1 SV=2
P10518,Delta-aminolevulinic acid dehydratase OS=Mus musculus GN=Alad PE=1 SV=1,1.063,1.093,1.513,1.063,1.093,1.168,1.079,1.513,1.168,1.079,0.088141597,0.128293401,0.597411988,0.088141597,0.128293401,0.224040274,0.109694865,0.597411988,0.224040274,0.109694865,0.733671094,0.856538974,0.206056397,0.252976453,0.046920056,Delta-aminolevulinic acid dehydratase OS=Mus musculus GN=Alad PE=1 SV=1
Q03137,Ephrin type-A receptor 4 OS=Mus musculus GN=Epha4 PE=1 SV=2,1.213,1.073,1.037,1.213,1.073,0.98,1.253,1.037,0.98,1.253,0.27857955,0.101650076,0.052415894,0.27857955,0.101650076,-0.029146346,0.325386415,0.052415894,-0.029146346,0.325386415,0.734106549,0.856538974,0.162575029,0.128979206,-0.033595823,Ephrin type-A receptor 4 OS=Mus musculus GN=Epha4 PE=1 SV=2
Q9WUR9,"Adenylate kinase 4, mitochondrial OS=Mus musculus GN=Ak4 PE=1 SV=1",0.989,1.303,1.257,0.989,1.303,1.088,1.265,1.257,1.088,1.265,-0.015957574,0.381837084,0.32998465,-0.015957574,0.381837084,0.121678557,0.339137385,0.32998465,0.121678557,0.339137385,0.735239017,0.856538974,0.212348734,0.250323307,0.037974573,"Adenylate kinase 4, mitochondrial OS=Mus musculus GN=Ak4 PE=1 SV=1"
Q99L60,V-type proton ATPase subunit C 2 OS=Mus musculus GN=Atp6v1c2 PE=1 SV=1,1.169,0.729,1.059,1.169,0.729,0.954,0.987,1.059,0.954,0.987,0.22527493,-0.45600928,0.082702589,0.22527493,-0.45600928,-0.067938829,-0.01887801,0.082702589,-0.067938829,-0.01887801,0.735869346,0.856538974,-0.075753222,-0.018186218,0.057567004,V-type proton ATPase subunit C 2 OS=Mus musculus GN=Atp6v1c2 PE=1 SV=1
P08228,Superoxide dismutase [Cu-Zn] OS=Mus musculus GN=Sod1 PE=1 SV=2,1.081,1.295,1.04,1.081,1.295,1.031,1.277,1.04,1.031,1.277,0.112366523,0.372952098,0.056583528,0.112366523,0.372952098,0.044044333,0.352758525,0.056583528,0.044044333,0.352758525,0.736851892,0.856538974,0.205444154,0.170037849,-0.035406305,Superoxide dismutase [Cu-Zn] OS=Mus musculus GN=Sod1 PE=1 SV=2
Q8C025,Cholinephosphotransferase 1 OS=Mus musculus GN=Chpt1 PE=1 SV=1,0.867,0.674,0.737,0.867,0.674,0.706,0.784,0.737,0.706,0.784,-0.205896101,-0.569179503,-0.440263476,-0.205896101,-0.569179503,-0.502259911,-0.351074441,-0.440263476,-0.502259911,-0.351074441,0.73755938,0.856538974,-0.398082937,-0.429386436,-0.031303499,Cholinephosphotransferase 1 OS=Mus musculus GN=Chpt1 PE=1 SV=1
P61358,60S ribosomal protein L27 OS=Mus musculus GN=Rpl27 PE=1 SV=2,0.885,1.013,0.606,0.885,1.013,0.928,1.094,0.606,0.928,1.094,-0.17625064,0.018634174,-0.722610301,-0.17625064,0.018634174,-0.10780329,0.129612738,-0.722610301,-0.10780329,0.129612738,0.737821785,0.856538974,-0.207568647,-0.135798281,0.071770366,60S ribosomal protein L27 OS=Mus musculus GN=Rpl27 PE=1 SV=2
P99024,Tubulin beta-5 chain OS=Mus musculus GN=Tubb5 PE=1 SV=1,0.513,0.84,0.902,0.513,0.84,0.705,0.689,0.902,0.705,0.689,-0.962969269,-0.251538767,-0.148800661,-0.962969269,-0.251538767,-0.504304837,-0.537424112,-0.148800661,-0.504304837,-0.537424112,0.740837491,0.858748563,-0.515563347,-0.446451712,0.069111635,Tubulin beta-5 chain OS=Mus musculus GN=Tubb5 PE=1 SV=1
Q8CHT0,"Delta-1-pyrroline-5-carboxylate dehydrogenase, mitochondrial OS=Mus musculus GN=Aldh4a1 PE=1 SV=3",0.811,1.197,1.063,0.811,1.197,1.028,0.867,1.063,1.028,0.867,-0.30222618,0.259423152,0.088141597,-0.30222618,0.259423152,0.039840265,-0.205896101,0.088141597,0.039840265,-0.205896101,0.742130503,0.858957644,0.000507108,-0.048794015,-0.049301123,"Delta-1-pyrroline-5-carboxylate dehydrogenase, mitochondrial OS=Mus musculus GN=Aldh4a1 PE=1 SV=3"
Q3TDD9,Protein phosphatase 1 regulatory subunit 21 OS=Mus musculus GN=Ppp1r21 PE=1 SV=2,1.044,0.858,0.898,1.044,0.858,0.903,0.953,0.898,0.903,0.953,0.062121712,-0.220950447,-0.15521265,0.062121712,-0.220950447,-0.147202107,-0.069451881,-0.15521265,-0.147202107,-0.069451881,0.748389042,0.863710583,-0.094574024,-0.117704125,-0.023130101,Protein phosphatase 1 regulatory subunit 21 OS=Mus musculus GN=Ppp1r21 PE=1 SV=2
P52825,"Carnitine O-palmitoyltransferase 2, mitochondrial OS=Mus musculus GN=Cpt2 PE=1 SV=2",0.808,1.103,1.23,0.808,1.103,0.975,0.992,1.23,0.975,0.992,-0.307572802,0.141432791,0.298658316,-0.307572802,0.141432791,-0.036525876,-0.011587974,0.298658316,-0.036525876,-0.011587974,0.750548603,0.863710583,-0.006724341,0.040486123,0.047210464,"Carnitine O-palmitoyltransferase 2, mitochondrial OS=Mus musculus GN=Cpt2 PE=1 SV=2"
Q9CZ13,"Cytochrome b-c1 complex subunit 1, mitochondrial OS=Mus musculus GN=Uqcrc1 PE=1 SV=2",0.942,0.887,1.322,0.942,0.887,0.67,1.093,1.322,0.67,1.093,-0.086201035,-0.17299399,0.402722177,-0.086201035,-0.17299399,-0.577766999,0.128293401,0.402722177,-0.577766999,0.128293401,0.750564552,0.863710583,-0.023133575,-0.099245004,-0.076111429,"Cytochrome b-c1 complex subunit 1, mitochondrial OS=Mus musculus GN=Uqcrc1 PE=1 SV=2"
Q9CZX8,40S ribosomal protein S19 OS=Mus musculus GN=Rps19 PE=1 SV=3,1.114,1.053,1.029,1.114,1.053,1.006,1.213,1.029,1.006,1.213,0.155749233,0.074505436,0.041242982,0.155749233,0.074505436,0.008630305,0.27857955,0.041242982,0.008630305,0.27857955,0.750712178,0.863710583,0.100350464,0.123132538,0.022782074,40S ribosomal protein S19 OS=Mus musculus GN=Rps19 PE=1 SV=3
Q9CR51,V-type proton ATPase subunit G 1 OS=Mus musculus GN=Atp6v1g1 PE=1 SV=3,1.327,0.711,0.924,1.327,0.711,0.889,0.943,0.924,0.889,0.943,0.408168371,-0.492078535,-0.114035243,0.408168371,-0.492078535,-0.169744676,-0.084670324,-0.114035243,-0.169744676,-0.084670324,0.75317681,0.863783081,-0.056371114,-0.124573049,-0.068201934,V-type proton ATPase subunit G 1 OS=Mus musculus GN=Atp6v1g1 PE=1 SV=3
Q9JKR6,Hypoxia up-regulated protein 1 OS=Mus musculus GN=Hyou1 PE=1 SV=1,1.068,0.793,0.975,1.068,0.793,0.87,0.918,0.975,0.87,0.918,0.094911647,-0.334607229,-0.036525876,0.094911647,-0.334607229,-0.200912694,-0.123433941,-0.036525876,-0.200912694,-0.123433941,0.754318054,0.863783081,-0.103183408,-0.137043829,-0.033860421,Hypoxia up-regulated protein 1 OS=Mus musculus GN=Hyou1 PE=1 SV=1
P26039,Talin-1 OS=Mus musculus GN=Tln1 PE=1 SV=2,1.139,1.134,1.072,1.139,1.134,1.165,1.126,1.072,1.165,1.126,0.187767747,0.18142064,0.100304906,0.187767747,0.18142064,0.220329955,0.171206827,0.100304906,0.220329955,0.171206827,0.756342476,0.863783081,0.167736336,0.176675694,0.008939358,Talin-1 OS=Mus musculus GN=Tln1 PE=1 SV=2
P70670,"Nascent polypeptide-associated complex subunit alpha, muscle-specific form OS=Mus musculus GN=Naca PE=1 SV=2",1.002,1.022,0.791,1.002,1.022,1.02,1.066,0.791,1.02,1.066,0.002882509,0.031395196,-0.3382504,0.002882509,0.031395196,0.028569152,0.092207438,-0.3382504,0.028569152,0.092207438,0.756902407,0.863783081,-0.053938998,-0.019339444,0.034599554,"Nascent polypeptide-associated complex subunit alpha, muscle-specific form OS=Mus musculus GN=Naca PE=1 SV=2"
Q99MZ7,Peroxisomal trans-2-enoyl-CoA reductase OS=Mus musculus GN=Pecr PE=1 SV=1,1.182,0.861,1.638,1.182,0.861,1.122,1.022,1.638,1.122,1.022,0.241230036,-0.215914857,0.711935357,0.241230036,-0.215914857,0.166072676,0.031395196,0.711935357,0.166072676,0.031395196,0.757027911,0.863783081,0.152513143,0.22137422,0.068861077,Peroxisomal trans-2-enoyl-CoA reductase OS=Mus musculus GN=Pecr PE=1 SV=1
Q3UPH1,Protein PRRC1 OS=Mus musculus GN=Prrc1 PE=1 SV=1,1.04,0.759,0.757,1.04,0.759,0.855,0.995,0.757,0.855,0.995,0.056583528,-0.397828209,-0.401634795,0.056583528,-0.397828209,-0.226003675,-0.007231569,-0.401634795,-0.226003675,-0.007231569,0.757488531,0.863783081,-0.216824831,-0.173621057,0.043203775,Protein PRRC1 OS=Mus musculus GN=Prrc1 PE=1 SV=1
P19536,"Cytochrome c oxidase subunit 5B, mitochondrial OS=Mus musculus GN=Cox5b PE=1 SV=1",0.904,0.73,1.774,0.904,0.73,0.589,0.913,1.774,0.589,0.913,-0.145605322,-0.454031631,0.82700601,-0.145605322,-0.454031631,-0.763660461,-0.131313235,0.82700601,-0.763660461,-0.131313235,0.761055191,0.864950025,-0.074453579,-0.192588276,-0.118134697,"Cytochrome c oxidase subunit 5B, mitochondrial OS=Mus musculus GN=Cox5b PE=1 SV=1"
Q91YP0,"L-2-hydroxyglutarate dehydrogenase, mitochondrial OS=Mus musculus GN=L2hgdh PE=1 SV=1",0.702,1.481,1.118,0.702,1.481,1.079,0.835,1.118,1.079,0.835,-0.510457064,0.566571641,0.160920188,-0.510457064,0.566571641,0.109694865,-0.260151897,0.160920188,0.109694865,-0.260151897,0.763281331,0.864950025,0.054629868,-0.027998775,-0.082628644,"L-2-hydroxyglutarate dehydrogenase, mitochondrial OS=Mus musculus GN=L2hgdh PE=1 SV=1"
Q8BMF4,"Dihydrolipoyllysine-residue acetyltransferase component of pyruvate dehydrogenase complex, mitochondrial OS=Mus musculus GN=Dlat PE=1 SV=2",0.745,1.144,0.837,0.745,1.144,1,0.78,0.837,1,0.78,-0.424687669,0.194087052,-0.256700472,-0.424687669,0.194087052,0,-0.358453971,-0.256700472,0,-0.358453971,0.763848329,0.864950025,-0.143580341,-0.194721683,-0.051141342,"Dihydrolipoyllysine-residue acetyltransferase component of pyruvate dehydrogenase complex, mitochondrial OS=Mus musculus GN=Dlat PE=1 SV=2"
Q3UNZ8,Quinone oxidoreductase-like protein 2 OS=Mus musculus PE=1 SV=1,0.762,1.155,0.943,0.762,1.155,1.146,0.84,0.943,1.146,0.84,-0.392137097,0.207892852,-0.084670324,-0.392137097,0.207892852,0.196607044,-0.251538767,-0.084670324,0.196607044,-0.251538767,0.766436149,0.864950025,-0.090631763,-0.038906754,0.051725009,Quinone oxidoreductase-like protein 2 OS=Mus musculus PE=1 SV=1
Q9QXT0,Protein canopy homolog 2 OS=Mus musculus GN=Cnpy2 PE=1 SV=1,0.918,0.97,0.972,0.918,0.97,0.924,0.978,0.972,0.924,0.978,-0.123433941,-0.043943348,-0.040971781,-0.123433941,-0.043943348,-0.114035243,-0.03209363,-0.040971781,-0.114035243,-0.03209363,0.766592366,0.864950025,-0.075145272,-0.066645905,0.008499366,Protein canopy homolog 2 OS=Mus musculus GN=Cnpy2 PE=1 SV=1
Q9WTP7,"GTP:AMP phosphotransferase AK3, mitochondrial OS=Mus musculus GN=Ak3 PE=1 SV=3",0.93,0.839,1.037,0.93,0.839,0.905,0.895,1.037,0.905,0.895,-0.104697379,-0.253257284,0.052415894,-0.104697379,-0.253257284,-0.144010303,-0.160040413,0.052415894,-0.144010303,-0.160040413,0.767386066,0.864950025,-0.132698686,-0.111137108,0.021561579,"GTP:AMP phosphotransferase AK3, mitochondrial OS=Mus musculus GN=Ak3 PE=1 SV=3"
P21107,Tropomyosin alpha-3 chain OS=Mus musculus GN=Tpm3 PE=1 SV=3,1.114,0.927,1.523,1.114,0.927,1.05,1.074,1.523,1.05,1.074,0.155749233,-0.109358756,0.606915942,0.155749233,-0.109358756,0.070389328,0.102993993,0.606915942,0.070389328,0.102993993,0.769664861,0.864950025,0.139939379,0.190736517,0.050797138,Tropomyosin alpha-3 chain OS=Mus musculus GN=Tpm3 PE=1 SV=3
P56391,Cytochrome c oxidase subunit 6B1 OS=Mus musculus GN=Cox6b1 PE=1 SV=2,0.823,0.8,1.31,0.823,0.8,0.691,0.85,1.31,0.691,0.85,-0.281035664,-0.321928095,0.389566812,-0.281035664,-0.321928095,-0.533242384,-0.234465254,0.389566812,-0.533242384,-0.234465254,0.770550356,0.864950025,-0.163272141,-0.229169693,-0.065897552,Cytochrome c oxidase subunit 6B1 OS=Mus musculus GN=Cox6b1 PE=1 SV=2
P35505,Fumarylacetoacetase OS=Mus musculus GN=Fah PE=1 SV=2,0.99,1.067,0.818,0.99,1.067,1.066,1.045,0.818,1.066,1.045,-0.01449957,0.093560176,-0.289827252,-0.01449957,0.093560176,0.092207438,0.063502942,-0.289827252,0.092207438,0.063502942,0.77106818,0.864950025,-0.026341208,0.004318702,0.03065991,Fumarylacetoacetase OS=Mus musculus GN=Fah PE=1 SV=2
Q9DAS9,Guanine nucleotide-binding protein G(I)/G(S)/G(O) subunit gamma-12 OS=Mus musculus GN=Gng12 PE=1 SV=3,1.382,1.011,1.166,1.382,1.011,1.205,1.224,1.166,1.205,1.224,0.466757616,0.015782997,0.221567789,0.466757616,0.015782997,0.269033146,0.291603558,0.221567789,0.269033146,0.291603558,0.773646466,0.864950025,0.237329803,0.268568239,0.031238436,Guanine nucleotide-binding protein G(I)/G(S)/G(O) subunit gamma-12 OS=Mus musculus GN=Gng12 PE=1 SV=3
P16331,Phenylalanine-4-hydroxylase OS=Mus musculus GN=Pah PE=1 SV=4,1.178,1.251,1.066,1.178,1.251,1.295,1.178,1.066,1.295,1.178,0.236339539,0.32308179,0.092207438,0.236339539,0.32308179,0.372952098,0.236339539,0.092207438,0.372952098,0.236339539,0.774596118,0.864950025,0.242210019,0.262158142,0.019948123,Phenylalanine-4-hydroxylase OS=Mus musculus GN=Pah PE=1 SV=4
P51881,ADP/ATP translocase 2 OS=Mus musculus GN=Slc25a5 PE=1 SV=3,0.797,0.816,1.407,0.797,0.816,0.782,0.932,1.407,0.782,0.932,-0.327348371,-0.293358943,0.492622329,-0.327348371,-0.293358943,-0.354759487,-0.10159814,0.492622329,-0.354759487,-0.10159814,0.775895708,0.864950025,-0.14975846,-0.084018585,0.065739875,ADP/ATP translocase 2 OS=Mus musculus GN=Slc25a5 PE=1 SV=3
Q8VDD5,Myosin-9 OS=Mus musculus GN=Myh9 PE=1 SV=4,1.147,1.003,1.058,1.147,1.003,1.014,1.105,1.058,1.014,1.105,0.197865391,0.004321606,0.081339627,0.197865391,0.004321606,0.020057652,0.14404637,0.081339627,0.020057652,0.14404637,0.776430281,0.864950025,0.097142724,0.081909534,-0.01523319,Myosin-9 OS=Mus musculus GN=Myh9 PE=1 SV=4
Q8K2B3,"Succinate dehydrogenase [ubiquinone] flavoprotein subunit, mitochondrial OS=Mus musculus GN=Sdha PE=1 SV=1",0.936,0.862,1.387,0.936,0.862,0.866,1.02,1.387,0.866,1.02,-0.095419565,-0.214240226,0.471967788,-0.095419565,-0.214240226,-0.20756107,0.028569152,0.471967788,-0.20756107,0.028569152,0.776975267,0.864950025,-0.029470359,0.02279679,0.052267149,"Succinate dehydrogenase [ubiquinone] flavoprotein subunit, mitochondrial OS=Mus musculus GN=Sdha PE=1 SV=1"
Q9DB77,"Cytochrome b-c1 complex subunit 2, mitochondrial OS=Mus musculus GN=Uqcrc2 PE=1 SV=1",0.735,0.965,1.043,0.735,0.965,0.833,0.797,1.043,0.833,0.797,-0.444183845,-0.051399153,0.060739158,-0.444183845,-0.051399153,-0.263611599,-0.327348371,0.060739158,-0.263611599,-0.327348371,0.777003195,0.864950025,-0.186085368,-0.224236156,-0.038150789,"Cytochrome b-c1 complex subunit 2, mitochondrial OS=Mus musculus GN=Uqcrc2 PE=1 SV=1"
Q9D3D9,"ATP synthase subunit delta, mitochondrial OS=Mus musculus GN=Atp5d PE=1 SV=1",0.612,0.644,1.123,0.612,0.644,0.64,0.691,1.123,0.64,0.691,-0.708396442,-0.634867407,0.167357928,-0.708396442,-0.634867407,-0.64385619,-0.533242384,0.167357928,-0.64385619,-0.533242384,0.777951272,0.864950025,-0.503833954,-0.437367844,0.06646611,"ATP synthase subunit delta, mitochondrial OS=Mus musculus GN=Atp5d PE=1 SV=1"
Q9JHU4,Cytoplasmic dynein 1 heavy chain 1 OS=Mus musculus GN=Dync1h1 PE=1 SV=2,1.044,0.917,0.883,1.044,0.917,0.935,0.993,0.883,0.935,0.993,0.062121712,-0.125006361,-0.179514657,0.062121712,-0.125006361,-0.09696173,-0.010134377,-0.179514657,-0.09696173,-0.010134377,0.778309341,0.864950025,-0.061056791,-0.078741374,-0.017684583,Cytoplasmic dynein 1 heavy chain 1 OS=Mus musculus GN=Dync1h1 PE=1 SV=2
Q02819,Nucleobindin-1 OS=Mus musculus GN=Nucb1 PE=1 SV=2,1.031,0.913,0.895,1.031,0.913,0.868,1.144,0.895,0.868,1.144,0.044044333,-0.131313235,-0.160040413,0.044044333,-0.131313235,-0.204233052,0.194087052,-0.160040413,-0.204233052,0.194087052,0.778679103,0.864950025,-0.066915643,-0.036066483,0.030849161,Nucleobindin-1 OS=Mus musculus GN=Nucb1 PE=1 SV=2
Q5SW19,Clustered mitochondria protein homolog OS=Mus musculus GN=Cluh PE=1 SV=2,0.985,0.997,0.856,0.985,0.997,1.047,0.97,0.856,1.047,0.97,-0.02180437,-0.00433459,-0.224317298,-0.02180437,-0.00433459,0.066261442,-0.043943348,-0.224317298,0.066261442,-0.043943348,0.783234168,0.868759738,-0.055319044,-0.035936222,0.019382822,Clustered mitochondria protein homolog OS=Mus musculus GN=Cluh PE=1 SV=2
Q8R164,Valacyclovir hydrolase OS=Mus musculus GN=Bphl PE=1 SV=1,1.11,1.319,1.189,1.11,1.319,1.199,1.187,1.189,1.199,1.187,0.150559677,0.399444565,0.249748715,0.150559677,0.399444565,0.261831659,0.247319935,0.249748715,0.261831659,0.247319935,0.784782415,0.869228155,0.26995144,0.253610381,-0.016341059,Valacyclovir hydrolase OS=Mus musculus GN=Bphl PE=1 SV=1
Q03265,"ATP synthase subunit alpha, mitochondrial OS=Mus musculus GN=Atp5a1 PE=1 SV=1",0.773,0.749,1.646,0.773,0.749,0.74,0.908,1.646,0.74,0.908,-0.371459681,-0.416962376,0.718964336,-0.371459681,-0.416962376,-0.434402824,-0.139235797,0.718964336,-0.434402824,-0.139235797,0.786976325,0.870409345,-0.171575956,-0.085662581,0.085913374,"ATP synthase subunit alpha, mitochondrial OS=Mus musculus GN=Atp5a1 PE=1 SV=1"
Q8VEK3,Heterogeneous nuclear ribonucleoprotein U OS=Mus musculus GN=Hnrnpu PE=1 SV=1,1.073,1.168,0.885,1.073,1.168,1.07,1.238,0.885,1.07,1.238,0.101650076,0.224040274,-0.17625064,0.101650076,0.224040274,0.097610797,0.308011315,-0.17625064,0.097610797,0.308011315,0.788962883,0.871358148,0.095026012,0.126998717,0.031972705,Heterogeneous nuclear ribonucleoprotein U OS=Mus musculus GN=Hnrnpu PE=1 SV=1
P62196,26S protease regulatory subunit 8 OS=Mus musculus GN=Psmc5 PE=1 SV=1,0.932,0.995,0.895,0.932,0.995,0.859,1.131,0.895,0.859,1.131,-0.10159814,-0.007231569,-0.160040413,-0.10159814,-0.007231569,-0.219269964,0.177598929,-0.160040413,-0.219269964,0.177598929,0.794716545,0.876304041,-0.075539966,-0.048676497,0.02686347,26S protease regulatory subunit 8 OS=Mus musculus GN=Psmc5 PE=1 SV=1
Q9CXW4,60S ribosomal protein L11 OS=Mus musculus GN=Rpl11 PE=1 SV=4,0.924,0.848,0.855,0.924,0.848,0.971,0.778,0.855,0.971,0.778,-0.114035243,-0.23786383,-0.226003675,-0.114035243,-0.23786383,-0.042456799,-0.36215794,-0.226003675,-0.042456799,-0.36215794,0.795711312,0.876304041,-0.185960364,-0.207046631,-0.021086266,60S ribosomal protein L11 OS=Mus musculus GN=Rpl11 PE=1 SV=4
Q62261,"Spectrin beta chain, non-erythrocytic 1 OS=Mus musculus GN=Sptbn1 PE=1 SV=2",1.224,0.952,1.287,1.224,0.952,0.849,1.268,1.287,0.849,1.268,0.291603558,-0.070966521,0.364012054,0.291603558,-0.070966521,-0.236163541,0.342554745,0.364012054,-0.236163541,0.342554745,0.798743563,0.878390357,0.161057226,0.115358892,-0.045698333,"Spectrin beta chain, non-erythrocytic 1 OS=Mus musculus GN=Sptbn1 PE=1 SV=2"
Q8R5C5,Beta-centractin OS=Mus musculus GN=Actr1b PE=1 SV=1,1.331,1.493,0.818,1.331,1.493,1.523,1.449,0.818,1.523,1.449,0.412510571,0.578214165,-0.289827252,0.412510571,0.578214165,0.606915942,0.535057595,-0.289827252,0.606915942,0.535057595,0.804580491,0.883550696,0.338324444,0.398823964,0.06049952,Beta-centractin OS=Mus musculus GN=Actr1b PE=1 SV=1
Q8R3G9,Tetraspanin-8 OS=Mus musculus GN=Tspan8 PE=1 SV=1,1.105,0.771,0.909,1.105,0.771,1.007,0.797,0.909,1.007,0.797,0.14404637,-0.375197235,-0.1376478,0.14404637,-0.375197235,0.010063683,-0.327348371,-0.1376478,0.010063683,-0.327348371,0.810951534,0.88928208,-0.119989906,-0.154443435,-0.034453529,Tetraspanin-8 OS=Mus musculus GN=Tspan8 PE=1 SV=1
O88338,Cadherin-16 OS=Mus musculus GN=Cdh16 PE=1 SV=1,0.915,0.937,1.362,0.915,0.937,0.865,0.925,1.362,0.865,0.925,-0.128156351,-0.093879047,0.445726703,-0.128156351,-0.093879047,-0.209227962,-0.112474729,0.445726703,-0.209227962,-0.112474729,0.816584395,0.894188869,0.000331181,-0.039535736,-0.039866917,Cadherin-16 OS=Mus musculus GN=Cdh16 PE=1 SV=1
P01942,Hemoglobin subunit alpha OS=Mus musculus GN=Hba PE=1 SV=2,0.842,1.007,1.469,0.842,1.007,1.064,0.866,1.469,1.064,0.866,-0.248107862,0.010063683,0.554834396,-0.248107862,0.010063683,0.089498151,-0.20756107,0.554834396,0.089498151,-0.20756107,0.818573113,0.895096945,0.015749208,0.063741712,0.047992504,Hemoglobin subunit alpha OS=Mus musculus GN=Hba PE=1 SV=2
P57746,V-type proton ATPase subunit D OS=Mus musculus GN=Atp6v1d PE=1 SV=1,1.085,0.818,1.029,1.085,0.818,0.919,1.006,1.029,0.919,1.006,0.117695043,-0.289827252,0.041242982,0.117695043,-0.289827252,-0.121863233,0.008630305,0.041242982,-0.121863233,0.008630305,0.824538082,0.900344271,-0.060604287,-0.037044575,0.023559712,V-type proton ATPase subunit D OS=Mus musculus GN=Atp6v1d PE=1 SV=1
Q9QZ88,Vacuolar protein sorting-associated protein 29 OS=Mus musculus GN=Vps29 PE=1 SV=1,0.926,1.057,0.608,0.926,1.057,1.043,0.866,0.608,1.043,0.866,-0.110915901,0.079975377,-0.717856771,-0.110915901,0.079975377,0.060739158,-0.20756107,-0.717856771,0.060739158,-0.20756107,0.82626862,0.900959569,-0.155947564,-0.202300119,-0.046352555,Vacuolar protein sorting-associated protein 29 OS=Mus musculus GN=Vps29 PE=1 SV=1
P14246,"Solute carrier family 2, facilitated glucose transporter member 2 OS=Mus musculus GN=Slc2a2 PE=1 SV=3",1.111,1.01,1.719,1.111,1.01,1.03,1.176,1.719,1.03,1.176,0.151858817,0.014355293,0.781569545,0.151858817,0.014355293,0.042644337,0.23388806,0.781569545,0.042644337,0.23388806,0.828461079,0.901624997,0.222799553,0.266926868,0.044127315,"Solute carrier family 2, facilitated glucose transporter member 2 OS=Mus musculus GN=Slc2a2 PE=1 SV=3"
Q9EQH3,Vacuolar protein sorting-associated protein 35 OS=Mus musculus GN=Vps35 PE=1 SV=1,1.131,1.012,0.793,1.131,1.012,1.052,1.146,0.793,1.052,1.146,0.177598929,0.01720929,-0.334607229,0.177598929,0.01720929,0.073134705,0.196607044,-0.334607229,0.073134705,0.196607044,0.830348564,0.901624997,0.011001842,0.040975254,0.029973412,Vacuolar protein sorting-associated protein 35 OS=Mus musculus GN=Vps35 PE=1 SV=1
Q9D687,Sodium-dependent neutral amino acid transporter B(0)AT1 OS=Mus musculus GN=Slc6a19 PE=1 SV=1,1.501,1.034,2.13,1.501,1.034,1.2,1.171,2.13,1.2,1.171,0.585923977,0.048236186,1.09085343,0.585923977,0.048236186,0.263034406,0.227741076,1.09085343,0.263034406,0.227741076,0.830382607,0.901624997,0.471834751,0.414480879,-0.057353872,Sodium-dependent neutral amino acid transporter B(0)AT1 OS=Mus musculus GN=Slc6a19 PE=1 SV=1
P42669,Transcriptional activator protein Pur-alpha OS=Mus musculus GN=Pura PE=1 SV=1,1.495,1.294,1.473,1.495,1.294,1.553,1.284,1.473,1.553,1.284,0.580145484,0.371837617,0.55875743,0.580145484,0.371837617,0.63505783,0.360645202,0.55875743,0.63505783,0.360645202,0.83216839,0.902248142,0.492544726,0.510032699,0.017487972,Transcriptional activator protein Pur-alpha OS=Mus musculus GN=Pura PE=1 SV=1
Q9Z2X1,Heterogeneous nuclear ribonucleoprotein F OS=Mus musculus GN=Hnrnpf PE=1 SV=3,0.857,1.125,1.17,0.857,1.125,0.977,0.944,1.17,0.977,0.944,-0.222632891,0.169925001,0.22650853,-0.222632891,0.169925001,-0.033569533,-0.083141235,0.22650853,-0.033569533,-0.083141235,0.833293945,0.902248142,0.02421855,-0.001382601,-0.025601151,Heterogeneous nuclear ribonucleoprotein F OS=Mus musculus GN=Hnrnpf PE=1 SV=3
P51174,"Long-chain specific acyl-CoA dehydrogenase, mitochondrial OS=Mus musculus GN=Acadl PE=1 SV=2",0.955,1.252,1.325,0.955,1.252,0.968,1.174,1.325,0.968,1.174,-0.066427362,0.324234562,0.40599236,-0.066427362,0.324234562,-0.046921047,0.231432408,0.40599236,-0.046921047,0.231432408,0.834917175,0.902474734,0.184321352,0.155003016,-0.029318336,"Long-chain specific acyl-CoA dehydrogenase, mitochondrial OS=Mus musculus GN=Acadl PE=1 SV=2"
Q9DCX2,"ATP synthase subunit d, mitochondrial OS=Mus musculus GN=Atp5h PE=1 SV=3",0.789,0.686,1.322,0.789,0.686,0.762,0.775,1.322,0.762,0.775,-0.341902795,-0.543719518,0.402722177,-0.341902795,-0.543719518,-0.392137097,-0.367731785,0.402722177,-0.392137097,-0.367731785,0.835841237,0.902474734,-0.27370449,-0.223403117,0.050301372,"ATP synthase subunit d, mitochondrial OS=Mus musculus GN=Atp5h PE=1 SV=3"
Q8JZQ9,Eukaryotic translation initiation factor 3 subunit B OS=Mus musculus GN=Eif3b PE=1 SV=1,0.814,0.896,0.769,0.814,0.896,0.812,0.88,0.769,0.812,0.88,-0.2968993,-0.158429363,-0.378944497,-0.2968993,-0.158429363,-0.300448367,-0.184424571,-0.378944497,-0.300448367,-0.184424571,0.842069598,0.905970545,-0.257920365,-0.269738075,-0.01181771,Eukaryotic translation initiation factor 3 subunit B OS=Mus musculus GN=Eif3b PE=1 SV=1
O09117,Synaptophysin-like protein 1 OS=Mus musculus GN=Sypl1 PE=1 SV=2,0.992,1.016,0.644,0.992,1.016,1.087,0.992,0.644,1.087,0.992,-0.011587974,0.022900402,-0.634867407,-0.011587974,0.022900402,0.12035194,-0.011587974,-0.634867407,0.12035194,-0.011587974,0.843133669,0.905970545,-0.12244851,-0.083467895,0.038980615,Synaptophysin-like protein 1 OS=Mus musculus GN=Sypl1 PE=1 SV=2
P28843,Dipeptidyl peptidase 4 OS=Mus musculus GN=Dpp4 PE=1 SV=3,0.482,1.578,1.188,0.482,1.578,0.806,0.814,1.188,0.806,0.814,-1.052894948,0.658097205,0.248534836,-1.052894948,0.658097205,-0.311148256,-0.2968993,0.248534836,-0.311148256,-0.2968993,0.843319646,0.905970545,-0.10821213,-0.193512055,-0.085299925,Dipeptidyl peptidase 4 OS=Mus musculus GN=Dpp4 PE=1 SV=3
Q8CDN6,Thioredoxin-like protein 1 OS=Mus musculus GN=Txnl1 PE=1 SV=3,0.959,1.157,0.954,0.959,1.157,1.073,1.007,0.954,1.073,1.007,-0.06039728,0.210388864,-0.067938829,-0.06039728,0.210388864,0.101650076,0.010063683,-0.067938829,0.101650076,0.010063683,0.843773085,0.905970545,0.046408868,0.031097738,-0.01531113,Thioredoxin-like protein 1 OS=Mus musculus GN=Txnl1 PE=1 SV=3
P09242,"Alkaline phosphatase, tissue-nonspecific isozyme OS=Mus musculus GN=Alpl PE=1 SV=2",1.211,1.023,1.506,1.211,1.023,0.917,1.447,1.506,0.917,1.447,0.276198865,0.032806145,0.59072177,0.276198865,0.032806145,-0.125006361,0.533064922,0.59072177,-0.125006361,0.533064922,0.845412653,0.906470233,0.241746358,0.281367778,0.03962142,"Alkaline phosphatase, tissue-nonspecific isozyme OS=Mus musculus GN=Alpl PE=1 SV=2"
Q8VDN2,Sodium/potassium-transporting ATPase subunit alpha-1 OS=Mus musculus GN=Atp1a1 PE=1 SV=1,1.164,0.915,1.473,1.164,0.915,1.037,1.084,1.473,1.037,1.084,0.219091058,-0.128156351,0.55875743,0.219091058,-0.128156351,0.052415894,0.116364757,0.55875743,0.052415894,0.116364757,0.851427234,0.911653016,0.148125369,0.179263746,0.031138378,Sodium/potassium-transporting ATPase subunit alpha-1 OS=Mus musculus GN=Atp1a1 PE=1 SV=1
Q00PI9,Heterogeneous nuclear ribonucleoprotein U-like protein 2 OS=Mus musculus GN=Hnrnpul2 PE=1 SV=2,1.006,0.706,0.879,1.006,0.706,0.612,1.082,0.879,0.612,1.082,0.008630305,-0.502259911,-0.18606493,0.008630305,-0.502259911,-0.708396442,0.113700499,-0.18606493,-0.708396442,0.113700499,0.858327989,0.917768985,-0.234664828,-0.275091363,-0.040426535,Heterogeneous nuclear ribonucleoprotein U-like protein 2 OS=Mus musculus GN=Hnrnpul2 PE=1 SV=2
Q9DBH5,Vesicular integral-membrane protein VIP36 OS=Mus musculus GN=Lman2 PE=1 SV=2,1.212,0.837,1.116,1.212,0.837,0.919,1.153,1.116,0.919,1.153,0.277389699,-0.256700472,0.158337027,0.277389699,-0.256700472,-0.121863233,0.205392513,0.158337027,-0.121863233,0.205392513,0.867528215,0.923957628,0.039943096,0.065079117,0.025136021,Vesicular integral-membrane protein VIP36 OS=Mus musculus GN=Lman2 PE=1 SV=2
P16858,Glyceraldehyde-3-phosphate dehydrogenase OS=Mus musculus GN=Gapdh PE=1 SV=2,1.109,1.092,0.94,1.109,1.092,0.957,1.313,0.94,0.957,1.313,0.149259365,0.126972856,-0.089267338,0.149259365,0.126972856,-0.06340917,0.392866916,-0.089267338,-0.06340917,0.392866916,0.868851661,0.923957628,0.092639421,0.113929631,0.02129021,Glyceraldehyde-3-phosphate dehydrogenase OS=Mus musculus GN=Gapdh PE=1 SV=2
Q61425,"Hydroxyacyl-coenzyme A dehydrogenase, mitochondrial OS=Mus musculus GN=Hadh PE=1 SV=2",0.733,1.112,1.119,0.733,1.112,0.986,0.868,1.119,0.986,0.868,-0.448114897,0.153156788,0.162210036,-0.448114897,0.153156788,-0.020340448,-0.204233052,0.162210036,-0.020340448,-0.204233052,0.869015385,0.923957628,-0.085541236,-0.057387393,0.028153844,"Hydroxyacyl-coenzyme A dehydrogenase, mitochondrial OS=Mus musculus GN=Hadh PE=1 SV=2"
P10852,4F2 cell-surface antigen heavy chain OS=Mus musculus GN=Slc3a2 PE=1 SV=1,1.215,1.03,1.218,1.215,1.03,1.123,1.093,1.218,1.123,1.093,0.280956314,0.042644337,0.284514133,0.280956314,0.042644337,0.167357928,0.128293401,0.284514133,0.167357928,0.128293401,0.869890975,0.923957628,0.186343087,0.175163358,-0.011179729,4F2 cell-surface antigen heavy chain OS=Mus musculus GN=Slc3a2 PE=1 SV=1
Q9CX86,Heterogeneous nuclear ribonucleoprotein A0 OS=Mus musculus GN=Hnrnpa0 PE=1 SV=1,1.34,0.811,0.673,1.34,0.811,1.029,1.136,0.673,1.029,1.136,0.422233001,-0.30222618,-0.57132159,0.422233001,-0.30222618,0.041242982,0.183962835,-0.57132159,0.041242982,0.183962835,0.870444129,0.923957628,-0.06626159,-0.024181991,0.042079598,Heterogeneous nuclear ribonucleoprotein A0 OS=Mus musculus GN=Hnrnpa0 PE=1 SV=1
Q9Z1Q9,Valine--tRNA ligase OS=Mus musculus GN=Vars PE=1 SV=1,1.153,1.106,0.989,1.153,1.106,1.26,0.984,0.989,1.26,0.984,0.205392513,0.145351386,-0.015957574,0.205392513,0.145351386,0.333423734,-0.023269779,-0.015957574,0.333423734,-0.023269779,0.871296831,0.923957628,0.137106045,0.120870067,-0.016235978,Valine--tRNA ligase OS=Mus musculus GN=Vars PE=1 SV=1
P54823,Probable ATP-dependent RNA helicase DDX6 OS=Mus musculus GN=Ddx6 PE=1 SV=1,0.974,1.017,0.936,0.974,1.017,0.911,1.069,0.936,0.911,1.069,-0.038006323,0.024319679,-0.095419565,-0.038006323,0.024319679,-0.134477041,0.096261853,-0.095419565,-0.134477041,0.096261853,0.872595792,0.924065777,-0.024558571,-0.034369988,-0.009811418,Probable ATP-dependent RNA helicase DDX6 OS=Mus musculus GN=Ddx6 PE=1 SV=1
Q9Z204,Heterogeneous nuclear ribonucleoproteins C1/C2 OS=Mus musculus GN=Hnrnpc PE=1 SV=1,0.792,0.885,0.762,0.792,0.885,0.757,0.906,0.762,0.757,0.906,-0.336427665,-0.17625064,-0.392137097,-0.336427665,-0.17625064,-0.401634795,-0.142417045,-0.392137097,-0.401634795,-0.142417045,0.87527866,0.925637158,-0.283498741,-0.296048155,-0.012549414,Heterogeneous nuclear ribonucleoproteins C1/C2 OS=Mus musculus GN=Hnrnpc PE=1 SV=1
P46638,Ras-related protein Rab-11B OS=Mus musculus GN=Rab11b PE=1 SV=3,1.586,0.783,1.12,1.586,0.783,0.88,1.316,1.12,0.88,1.316,0.665392771,-0.352915787,0.163498732,0.665392771,-0.352915787,-0.184424571,0.396159489,0.163498732,-0.184424571,0.396159489,0.882686766,0.932194505,0.15769054,0.117393714,-0.040296826,Ras-related protein Rab-11B OS=Mus musculus GN=Rab11b PE=1 SV=3
Q8QZT1,"Acetyl-CoA acetyltransferase, mitochondrial OS=Mus musculus GN=Acat1 PE=1 SV=1",0.7,1.119,0.881,0.7,1.119,0.918,0.82,0.881,0.918,0.82,-0.514573173,0.162210036,-0.182786076,-0.514573173,0.162210036,-0.123433941,-0.286304185,-0.182786076,-0.123433941,-0.286304185,0.88924863,0.936383594,-0.17750247,-0.200452466,-0.022949996,"Acetyl-CoA acetyltransferase, mitochondrial OS=Mus musculus GN=Acat1 PE=1 SV=1"
O09167,60S ribosomal protein L21 OS=Mus musculus GN=Rpl21 PE=1 SV=3,0.968,1.13,0.944,0.968,1.13,1.018,1.057,0.944,1.018,1.057,-0.046921047,0.176322773,-0.083141235,-0.046921047,0.176322773,0.025737561,0.079975377,-0.083141235,0.025737561,0.079975377,0.889258462,0.936383594,0.035132443,0.025656928,-0.009475515,60S ribosomal protein L21 OS=Mus musculus GN=Rpl21 PE=1 SV=3
Q8QZY1,Eukaryotic translation initiation factor 3 subunit L OS=Mus musculus GN=Eif3l PE=1 SV=1,1.004,0.987,0.851,1.004,0.987,1.153,0.883,0.851,1.153,0.883,0.005759269,-0.01887801,-0.232768963,0.005759269,-0.01887801,0.205392513,-0.179514657,-0.232768963,0.205392513,-0.179514657,0.891283337,0.936383594,-0.051801289,-0.03620265,0.015598639,Eukaryotic translation initiation factor 3 subunit L OS=Mus musculus GN=Eif3l PE=1 SV=1
Q9WVA4,Transgelin-2 OS=Mus musculus GN=Tagln2 PE=1 SV=4,0.981,1.549,1.037,0.981,1.549,1.06,1.371,1.037,1.06,1.371,-0.027674958,0.631337144,0.052415894,-0.027674958,0.631337144,0.084064265,0.455228571,0.052415894,0.084064265,0.455228571,0.891505106,0.936383594,0.251948053,0.226200313,-0.02574774,Transgelin-2 OS=Mus musculus GN=Tagln2 PE=1 SV=4
Q8BTM8,Filamin-A OS=Mus musculus GN=Flna PE=1 SV=5,0.668,1.13,0.583,0.668,1.13,0.918,0.871,0.583,0.918,0.871,-0.582079992,0.176322773,-0.778432211,-0.582079992,0.176322773,-0.123433941,-0.199255376,-0.778432211,-0.123433941,-0.199255376,0.8939507,0.937676549,-0.31798933,-0.284762169,0.033227161,Filamin-A OS=Mus musculus GN=Flna PE=1 SV=5
Q9D1R9,60S ribosomal protein L34 OS=Mus musculus GN=Rpl34 PE=1 SV=2,0.869,1.087,0.845,0.869,1.087,0.88,1.047,0.845,0.88,1.047,-0.202571918,0.12035194,-0.242976753,-0.202571918,0.12035194,-0.184424571,0.066261442,-0.242976753,-0.184424571,0.066261442,0.896073099,0.938627452,-0.081483342,-0.095860602,-0.01437726,60S ribosomal protein L34 OS=Mus musculus GN=Rpl34 PE=1 SV=2
P84099,60S ribosomal protein L19 OS=Mus musculus GN=Rpl19 PE=1 SV=1,1.13,0.882,0.987,1.13,0.882,0.918,1.111,0.987,0.918,1.111,0.176322773,-0.181149439,-0.01887801,0.176322773,-0.181149439,-0.123433941,0.151858817,-0.01887801,-0.123433941,0.151858817,0.898840702,0.940250707,-0.005706268,0.007594348,0.013300617,60S ribosomal protein L19 OS=Mus musculus GN=Rpl19 PE=1 SV=1
Q9D0M5,"Dynein light chain 2, cytoplasmic OS=Mus musculus GN=Dynll2 PE=1 SV=1",1.166,0.872,0.932,1.166,0.872,0.971,1.072,0.932,0.971,1.072,0.221567789,-0.19759996,-0.10159814,0.221567789,-0.19759996,-0.042456799,0.100304906,-0.10159814,-0.042456799,0.100304906,0.901858871,0.942131324,-0.010732496,0.002819615,0.013552111,"Dynein light chain 2, cytoplasmic OS=Mus musculus GN=Dynll2 PE=1 SV=1"
O08788,Dynactin subunit 1 OS=Mus musculus GN=Dctn1 PE=1 SV=3,1.526,1.125,0.806,1.526,1.125,1.39,1.295,0.806,1.39,1.295,0.609754962,0.169925001,-0.311148256,0.609754962,0.169925001,0.475084883,0.372952098,-0.311148256,0.475084883,0.372952098,0.907096877,0.946322688,0.249642334,0.276985141,0.027342807,Dynactin subunit 1 OS=Mus musculus GN=Dctn1 PE=1 SV=3
O08756,3-hydroxyacyl-CoA dehydrogenase type-2 OS=Mus musculus GN=Hsd17b10 PE=1 SV=4,0.969,1.224,1.079,0.969,1.224,1.125,1.071,1.079,1.125,1.071,-0.045431429,0.291603558,0.109694865,-0.045431429,0.291603558,0.169925001,0.09895848,0.109694865,0.169925001,0.09895848,0.911542001,0.948715071,0.120407825,0.129492365,0.009084541,3-hydroxyacyl-CoA dehydrogenase type-2 OS=Mus musculus GN=Hsd17b10 PE=1 SV=4
Q3UZZ6,Sulfotransferase 1 family member D1 OS=Mus musculus GN=Sult1d1 PE=1 SV=1,1.406,0.566,0.965,1.406,0.566,1.103,0.769,0.965,1.103,0.769,0.491596594,-0.821126042,-0.051399153,0.491596594,-0.821126042,0.141432791,-0.378944497,-0.051399153,0.141432791,-0.378944497,0.911847905,0.948715071,-0.14209161,-0.105284513,0.036807097,Sulfotransferase 1 family member D1 OS=Mus musculus GN=Sult1d1 PE=1 SV=1
P68372,Tubulin beta-4B chain OS=Mus musculus GN=Tubb4b PE=1 SV=1,0.865,1.122,1.129,0.865,1.122,1.046,0.908,1.129,1.046,0.908,-0.209227962,0.166072676,0.175045486,-0.209227962,0.166072676,0.064882852,-0.139235797,0.175045486,0.064882852,-0.139235797,0.914169286,0.949188397,0.017746983,0.005267919,-0.012479064,Tubulin beta-4B chain OS=Mus musculus GN=Tubb4b PE=1 SV=1
Q9CPQ1,Cytochrome c oxidase subunit 6C OS=Mus musculus GN=Cox6c PE=1 SV=3,0.899,0.723,1.37,0.899,0.723,0.688,0.901,1.37,0.688,0.901,-0.153606979,-0.467932448,0.454175893,-0.153606979,-0.467932448,-0.53951953,-0.150400989,0.454175893,-0.53951953,-0.150400989,0.914880852,0.949188397,-0.157780592,-0.185133029,-0.027352437,Cytochrome c oxidase subunit 6C OS=Mus musculus GN=Cox6c PE=1 SV=3
P55096,ATP-binding cassette sub-family D member 3 OS=Mus musculus GN=Abcd3 PE=1 SV=2,1.149,0.864,1.321,1.149,0.864,0.798,1.198,1.321,0.798,1.198,0.200378798,-0.210896782,0.401630467,0.200378798,-0.210896782,-0.325539348,0.260627908,0.401630467,-0.325539348,0.260627908,0.915991393,0.949188397,0.0761189,0.054361517,-0.021757382,ATP-binding cassette sub-family D member 3 OS=Mus musculus GN=Abcd3 PE=1 SV=2
Q64331,Unconventional myosin-VI OS=Mus musculus GN=Myo6 PE=1 SV=1,1.076,0.928,1.005,1.076,0.928,0.867,1.175,1.005,0.867,1.175,0.105678078,-0.10780329,0.007195501,0.105678078,-0.10780329,-0.205896101,0.232660757,0.007195501,-0.205896101,0.232660757,0.91920438,0.951240994,0.000589015,0.012144963,0.011555947,Unconventional myosin-VI OS=Mus musculus GN=Myo6 PE=1 SV=1
Q99KI0,"Aconitate hydratase, mitochondrial OS=Mus musculus GN=Aco2 PE=1 SV=1",0.884,1.218,1.089,0.884,1.218,1.009,1.047,1.089,1.009,1.047,-0.177881725,0.284514133,0.123003954,-0.177881725,0.284514133,0.012926174,0.066261442,0.123003954,0.012926174,0.066261442,0.922395918,0.953265929,0.067253754,0.056275837,-0.010977917,"Aconitate hydratase, mitochondrial OS=Mus musculus GN=Aco2 PE=1 SV=1"
O55234,Proteasome subunit beta type-5 OS=Mus musculus GN=Psmb5 PE=1 SV=3,1.092,1.153,0.891,1.092,1.153,1.244,1.032,0.891,1.244,1.032,0.126972856,0.205392513,-0.166502663,0.126972856,0.205392513,0.314986485,0.045442971,-0.166502663,0.314986485,0.045442971,0.924686235,0.953444938,0.099645615,0.11087125,0.011225635,Proteasome subunit beta type-5 OS=Mus musculus GN=Psmb5 PE=1 SV=3
P47962,60S ribosomal protein L5 OS=Mus musculus GN=Rpl5 PE=1 SV=3,1.204,0.939,0.882,1.204,0.939,1.062,1.085,0.882,1.062,1.085,0.267835392,-0.090802937,-0.181149439,0.267835392,-0.090802937,0.086783766,0.117695043,-0.181149439,0.086783766,0.117695043,0.925039195,0.953444938,0.034583094,0.045561636,0.010978542,60S ribosomal protein L5 OS=Mus musculus GN=Rpl5 PE=1 SV=3
Q64514,Tripeptidyl-peptidase 2 OS=Mus musculus GN=Tpp2 PE=1 SV=3,1.136,1.111,0.985,1.136,1.111,1.148,1.109,0.985,1.148,1.109,0.183962835,0.151858817,-0.02180437,0.183962835,0.151858817,0.199122642,0.149259365,-0.02180437,0.199122642,0.149259365,0.930900518,0.958206933,0.129967787,0.134991929,0.005024142,Tripeptidyl-peptidase 2 OS=Mus musculus GN=Tpp2 PE=1 SV=3
Q91VD9,"NADH-ubiquinone oxidoreductase 75 kDa subunit, mitochondrial OS=Mus musculus GN=Ndufs1 PE=1 SV=2",0.825,0.811,1.291,0.825,0.811,0.66,0.979,1.291,0.66,0.979,-0.277533976,-0.30222618,0.368489001,-0.277533976,-0.30222618,-0.59946207,-0.030619235,0.368489001,-0.59946207,-0.030619235,0.932223503,0.958291004,-0.158206262,-0.178334722,-0.02012846,"NADH-ubiquinone oxidoreductase 75 kDa subunit, mitochondrial OS=Mus musculus GN=Ndufs1 PE=1 SV=2"
Q02013,Aquaporin-1 OS=Mus musculus GN=Aqp1 PE=1 SV=3,1.071,0.844,1.086,1.071,0.844,0.887,1.035,1.086,0.887,1.035,0.09895848,-0.244685096,0.119024103,0.09895848,-0.244685096,-0.17299399,0.049630768,0.119024103,-0.17299399,0.049630768,0.93481436,0.959676444,-0.034485826,-0.025540468,0.008945358,Aquaporin-1 OS=Mus musculus GN=Aqp1 PE=1 SV=3
Q9JIF7,Coatomer subunit beta OS=Mus musculus GN=Copb1 PE=1 SV=1,1.019,1.015,0.786,1.019,1.015,1.097,0.958,0.786,1.097,0.958,0.027154052,0.021479727,-0.347398782,0.027154052,0.021479727,0.133563526,-0.061902439,-0.347398782,0.133563526,-0.061902439,0.93838961,0.962067435,-0.050026245,-0.040815322,0.009210923,Coatomer subunit beta OS=Mus musculus GN=Copb1 PE=1 SV=1
P52196,Thiosulfate sulfurtransferase OS=Mus musculus GN=Tst PE=1 SV=3,0.783,0.875,0.701,0.783,0.875,0.811,0.853,0.701,0.811,0.853,-0.352915787,-0.192645078,-0.512513651,-0.352915787,-0.192645078,-0.30222618,-0.229382353,-0.512513651,-0.30222618,-0.229382353,0.945631074,0.967464532,-0.320727076,-0.315146143,0.005580933,Thiosulfate sulfurtransferase OS=Mus musculus GN=Tst PE=1 SV=3
P61924,Coatomer subunit zeta-1 OS=Mus musculus GN=Copz1 PE=1 SV=1,0.968,0.842,1.019,0.968,0.842,0.867,0.932,1.019,0.867,0.932,-0.046921047,-0.248107862,0.027154052,-0.046921047,-0.248107862,-0.205896101,-0.10159814,0.027154052,-0.205896101,-0.10159814,0.946160261,0.967464532,-0.112580753,-0.117566886,-0.004986133,Coatomer subunit zeta-1 OS=Mus musculus GN=Copz1 PE=1 SV=1
Q7TMS5,ATP-binding cassette sub-family G member 2 OS=Mus musculus GN=Abcg2 PE=1 SV=1,1.355,0.963,1.448,1.355,0.963,1.087,1.18,1.448,1.087,1.18,0.438292852,-0.054392297,0.534061602,0.438292852,-0.054392297,0.12035194,0.23878686,0.534061602,0.12035194,0.23878686,0.949407185,0.969500459,0.260372542,0.25046784,-0.009904702,ATP-binding cassette sub-family G member 2 OS=Mus musculus GN=Abcg2 PE=1 SV=1
Q5XJY5,Coatomer subunit delta OS=Mus musculus GN=Arcn1 PE=1 SV=2,1.151,0.869,0.826,1.151,0.869,1.039,0.951,0.826,1.039,0.951,0.202887833,-0.202571918,-0.275786313,0.202887833,-0.202571918,0.055195654,-0.072482754,-0.275786313,0.055195654,-0.072482754,0.955823919,0.973405814,-0.055030897,-0.062072103,-0.007041206,Coatomer subunit delta OS=Mus musculus GN=Arcn1 PE=1 SV=2
P55302,Alpha-2-macroglobulin receptor-associated protein OS=Mus musculus GN=Lrpap1 PE=1 SV=1,1.013,0.873,0.893,1.013,0.873,0.914,0.973,0.893,0.914,0.973,0.018634174,-0.195946441,-0.16326792,0.018634174,-0.195946441,-0.12973393,-0.03948829,-0.16326792,-0.12973393,-0.03948829,0.956116399,0.973405814,-0.103578491,-0.100342472,0.003236019,Alpha-2-macroglobulin receptor-associated protein OS=Mus musculus GN=Lrpap1 PE=1 SV=1
Q9CQ75,NADH dehydrogenase [ubiquinone] 1 alpha subcomplex subunit 2 OS=Mus musculus GN=Ndufa2 PE=1 SV=3,0.797,0.914,1.36,0.797,0.914,0.857,0.866,1.36,0.857,0.866,-0.327348371,-0.12973393,0.443606651,-0.327348371,-0.12973393,-0.222632891,-0.20756107,0.443606651,-0.222632891,-0.20756107,0.957014265,0.973405814,-0.09411159,-0.083356254,0.010755336,NADH dehydrogenase [ubiquinone] 1 alpha subcomplex subunit 2 OS=Mus musculus GN=Ndufa2 PE=1 SV=3
P51863,V-type proton ATPase subunit d 1 OS=Mus musculus GN=Atp6v0d1 PE=1 SV=2,0.928,0.82,0.893,0.928,0.82,0.848,0.894,0.893,0.848,0.894,-0.10780329,-0.286304185,-0.16326792,-0.10780329,-0.286304185,-0.23786383,-0.161653263,-0.16326792,-0.23786383,-0.161653263,0.96292348,0.978062165,-0.190296574,-0.192460421,-0.002163847,V-type proton ATPase subunit d 1 OS=Mus musculus GN=Atp6v0d1 PE=1 SV=2
P61205,ADP-ribosylation factor 3 OS=Mus musculus GN=Arf3 PE=2 SV=2,1.133,1.289,1.18,1.133,1.289,1.117,1.301,1.18,1.117,1.301,0.180147861,0.366252264,0.23878686,0.180147861,0.366252264,0.159629186,0.379620962,0.23878686,0.159629186,0.379620962,0.966058056,0.978062165,0.266317422,0.263457431,-0.002859991,ADP-ribosylation factor 3 OS=Mus musculus GN=Arf3 PE=2 SV=2
P35980,60S ribosomal protein L18 OS=Mus musculus GN=Rpl18 PE=1 SV=3,1.085,0.909,0.958,1.085,0.909,0.897,1.093,0.958,0.897,1.093,0.117695043,-0.1376478,-0.061902439,0.117695043,-0.1376478,-0.15682011,0.128293401,-0.061902439,-0.15682011,0.128293401,0.969438815,0.978062165,-0.020361591,-0.023791171,-0.003429581,60S ribosomal protein L18 OS=Mus musculus GN=Rpl18 PE=1 SV=3
Q9CZM2,60S ribosomal protein L15 OS=Mus musculus GN=Rpl15 PE=2 SV=4,1.049,0.97,0.931,1.049,0.97,0.986,1.035,0.931,0.986,1.035,0.069014678,-0.043943348,-0.103146927,0.069014678,-0.043943348,-0.020340448,0.049630768,-0.103146927,-0.020340448,0.049630768,0.970657334,0.978062165,-0.010600853,-0.008913257,0.001687596,60S ribosomal protein L15 OS=Mus musculus GN=Rpl15 PE=2 SV=4
O55022,Membrane-associated progesterone receptor component 1 OS=Mus musculus GN=Pgrmc1 PE=1 SV=4,1.221,0.896,1.099,1.221,0.896,0.896,1.21,1.099,0.896,1.21,0.2880632,-0.158429363,0.136191386,0.2880632,-0.158429363,-0.158429363,0.275007047,0.136191386,-0.158429363,0.275007047,0.971309394,0.978062165,0.079091812,0.073869351,-0.005222461,Membrane-associated progesterone receptor component 1 OS=Mus musculus GN=Pgrmc1 PE=1 SV=4
P24369,Peptidyl-prolyl cis-trans isomerase B OS=Mus musculus GN=Ppib PE=1 SV=2,1.134,0.869,1.019,1.134,0.869,0.972,1.008,1.019,0.972,1.008,0.18142064,-0.202571918,0.027154052,0.18142064,-0.202571918,-0.040971781,0.011495639,0.027154052,-0.040971781,0.011495639,0.9713386,0.978062165,-0.003029701,-0.006359646,-0.003329946,Peptidyl-prolyl cis-trans isomerase B OS=Mus musculus GN=Ppib PE=1 SV=2
P85094,Isochorismatase domain-containing protein 2A OS=Mus musculus GN=Isoc2a PE=1 SV=1,0.821,1.44,1.154,0.821,1.44,1.154,1.012,1.154,1.154,1.012,-0.284545873,0.526068812,0.206643224,-0.284545873,0.526068812,0.206643224,0.01720929,0.206643224,0.206643224,0.01720929,0.97159674,0.978062165,0.13793782,0.13086965,-0.00706817,Isochorismatase domain-containing protein 2A OS=Mus musculus GN=Isoc2a PE=1 SV=1
P59999,Actin-related protein 2/3 complex subunit 4 OS=Mus musculus GN=Arpc4 PE=1 SV=3,1.323,1.613,0.893,1.323,1.613,1.388,1.517,0.893,1.388,1.517,0.403813062,0.689746438,-0.16326792,0.403813062,0.689746438,0.473007568,0.601221086,-0.16326792,0.473007568,0.601221086,0.971727565,0.978062165,0.404770216,0.397037878,-0.007732338,Actin-related protein 2/3 complex subunit 4 OS=Mus musculus GN=Arpc4 PE=1 SV=3
Q91WQ9,Calmodulin-like protein 4 OS=Mus musculus GN=Calml4 PE=1 SV=2,1.076,1.005,1.317,1.076,1.005,1.056,1.019,1.317,1.056,1.019,0.105678078,0.007195501,0.397255346,0.105678078,0.007195501,0.078609835,0.027154052,0.397255346,0.078609835,0.027154052,0.97801735,0.981595725,0.124600501,0.121756624,-0.002843877,Calmodulin-like protein 4 OS=Mus musculus GN=Calml4 PE=1 SV=2
P48774,Glutathione S-transferase Mu 5 OS=Mus musculus GN=Gstm5 PE=1 SV=1,1.143,1.389,0.888,1.143,1.389,1.395,1.129,0.888,1.395,1.129,0.192825404,0.474046599,-0.171368418,0.192825404,0.474046599,0.480265122,0.175045486,-0.171368418,0.480265122,0.175045486,0.978915317,0.981595725,0.232475118,0.22785056,-0.004624558,Glutathione S-transferase Mu 5 OS=Mus musculus GN=Gstm5 PE=1 SV=1
Q62465,Synaptic vesicle membrane protein VAT-1 homolog OS=Mus musculus GN=Vat1 PE=1 SV=3,1.041,1.023,1.042,1.041,1.023,1.171,0.906,1.042,1.171,0.906,0.057970069,0.032806145,0.059355278,0.057970069,0.032806145,0.227741076,-0.142417045,0.059355278,0.227741076,-0.142417045,0.980300331,0.981595725,0.048181541,0.046000668,-0.002180873,Synaptic vesicle membrane protein VAT-1 homolog OS=Mus musculus GN=Vat1 PE=1 SV=3
Q91Y97,Fructose-bisphosphate aldolase B OS=Mus musculus GN=Aldob PE=1 SV=3,1.072,1.172,0.908,1.072,1.172,1.166,1.082,0.908,1.166,1.082,0.100304906,0.22897257,-0.139235797,0.100304906,0.22897257,0.221567789,0.113700499,-0.139235797,0.221567789,0.113700499,0.980324228,0.981595725,0.103863831,0.106260156,0.002396325,Fructose-bisphosphate aldolase B OS=Mus musculus GN=Aldob PE=1 SV=3
G3X9C2,F-box only protein 50 OS=Mus musculus GN=Nccrp1 PE=1 SV=2,0.81,0.907,0.67,0.81,0.907,0.871,0.845,0.67,0.871,0.845,-0.304006187,-0.140825544,-0.577766999,-0.304006187,-0.140825544,-0.199255376,-0.242976753,-0.577766999,-0.199255376,-0.242976753,0.992524729,0.992524729,-0.293486092,-0.292446251,0.001039841,F-box only protein 50 OS=Mus musculus GN=Nccrp1 PE=1 SV=2
