# Supplementary material for: Proteomic analysis reveals co-ordinated alterations in protein synthesis and degradation pathways in LRRK2 knockout mice
Source: Hum Mol Genet. 2018 Jun 18;27(18):3257–71. doi: 10.1093/hmg/ddy232 (PMC6121185; doi:10.1093/hmg/ddy232)
Supplement: Supplementary Data [file ddy232_supp.zip › Supplementary Table 1_LRRK2-KO cytosolic fractions.xls]

,KO2,KO1,WT3,WT2,WT1,KO5,KO4,KO3,WT5,WT4,Log2WT1,Log2WT2,Log2WT3,Log2WT4,Log2WT5,Log2KO1,Log2KO2,Log2KO3,Log2KO4,Log2KO5,mean_WT,mean_KO,fold,log2fold,raw.p,p.adj,Accession,Description,gene
NAA15_MOUSE,2.506,3.046,1.109,1.251,1.176,2.75,2.503,2.645,1.336,1.03,0.23388806,0.32308179,0.149259365,0.042644337,0.417920008,1.606915942,1.325386415,1.403267722,1.323658291,1.459431619,1.1804,2.69,2.278888512,1.188330347,9.16E-07,0.000461509,NAA15_MOUSE,"N-alpha-acetyltransferase 15, NatA auxiliary subunit OS=Mus musculus GN=Naa15 PE=1 SV=1",Naa15
BGAL_MOUSE,2.744,4.335,1.092,0.955,0.65,3.857,3.199,3.199,0.944,0.794,-0.621488377,-0.066427362,0.126972856,-0.332789088,-0.083141235,2.116031993,1.456280482,1.677620992,1.677620992,1.947479146,0.887,3.4668,3.908455468,1.9665986,3.56E-06,0.00084813,BGAL_MOUSE,Beta-galactosidase OS=Mus musculus GN=Glb1 PE=1 SV=1,Glb1
RISC_MOUSE,2.153,2.491,0.759,1.04,1.022,2.685,1.978,2.396,0.777,0.917,0.031395196,0.056583528,-0.397828209,-0.125006361,-0.364013496,1.316725022,1.10634832,1.260627908,0.984042426,1.424922088,0.903,2.3406,2.592026578,1.374080511,5.05E-06,0.00084813,RISC_MOUSE,Retinoid-inducible serine carboxypeptidase OS=Mus musculus GN=Scpep1 PE=1 SV=2,Scpep1
GNS_MOUSE,1.699,2.103,1.164,0.992,1.01,1.896,1.637,1.593,0.919,0.923,0.014355293,-0.011587974,0.219091058,-0.115597447,-0.121863233,1.07244885,0.764685853,0.671746267,0.711054322,0.922958964,1.0016,1.7856,1.782747604,0.834102465,3.18E-05,0.004007647,GNS_MOUSE,N-acetylglucosamine-6-sulfatase OS=Mus musculus GN=Gns PE=1 SV=1,Gns
CATD_MOUSE,1.939,2.413,1.068,1.057,0.749,1.839,2.054,1.884,0.782,0.827,-0.416962376,0.079975377,0.094911647,-0.274040765,-0.354759487,1.270827916,0.955312803,0.913798965,1.038436182,0.87892148,0.8966,2.0258,2.259424493,1.175955345,4.55E-05,0.004393565,CATD_MOUSE,Cathepsin D OS=Mus musculus GN=Ctsd PE=1 SV=1,Ctsd
DPP2_MOUSE,5.447,5.01,1.282,1.132,1.171,3.886,3.455,3.524,1.138,1.075,0.227741076,0.178873958,0.358396262,0.10433666,0.186500558,2.324810603,2.445461867,1.817213924,1.788685711,1.958285901,1.1596,4.2644,3.677474991,1.87871553,6.21E-05,0.004393565,DPP2_MOUSE,Dipeptidyl peptidase 2 OS=Mus musculus GN=Dpp7 PE=1 SV=2,Dpp7
SEPT9_MOUSE,2.341,2.392,1.199,0.959,1.271,1.716,1.932,2.092,1.109,1.124,0.34596403,-0.06039728,0.261831659,0.168642036,0.149259365,1.25821739,1.227124934,1.064882852,0.950095094,0.779049553,1.1324,2.0946,1.849699753,0.887291108,6.97E-05,0.004393565,SEPT9_MOUSE,Septin-9 OS=Mus musculus GN=Sept9 PE=1 SV=1,09-Sep
VAMP1_MOUSE,1.814,1.809,0.841,1.085,0.915,1.75,2.181,2.222,1.169,1.128,-0.128156351,0.117695043,-0.249822294,0.173767068,0.22527493,0.855192408,0.859174456,1.151858817,1.12498977,0.807354922,1.0276,1.9552,1.90268587,0.928037395,6.20E-05,0.004393565,VAMP1_MOUSE,Vesicle-associated membrane protein 1 OS=Mus musculus GN=Vamp1 PE=1 SV=1,Vamp1
PPCS_MOUSE,0.923,0.982,1.047,1.048,1.114,0.945,0.944,0.911,1.068,1.038,0.155749233,0.067638717,0.066261442,0.053806444,0.094911647,-0.02620507,-0.115597447,-0.134477041,-0.083141235,-0.081613766,1.063,0.941,0.88523048,-0.175874969,0.000142139,0.00795976,PPCS_MOUSE,Phosphopantothenate--cysteine ligase OS=Mus musculus GN=Ppcs PE=1 SV=1,Ppcs
GPX1_MOUSE,0.659,0.619,0.988,0.88,0.909,0.688,0.769,0.604,1.047,1.016,-0.1376478,-0.184424571,-0.017417053,0.022900402,0.066261442,-0.691988685,-0.60164963,-0.727379545,-0.378944497,-0.53951953,0.968,0.6678,0.689876033,-0.535590954,0.00016917,0.008526157,GPX1_MOUSE,Glutathione peroxidase 1 OS=Mus musculus GN=Gpx1 PE=1 SV=2,Gpx1
PPT1_MOUSE,2.809,4.249,0.84,1.098,1.043,4.206,2.174,3.476,1.178,1.128,0.060739158,0.134878054,-0.251538767,0.173767068,0.236339539,2.087123344,1.490056624,1.797428082,1.12035194,2.07244885,1.0574,3.3828,3.19916777,1.677696652,0.000258005,0.011821325,PPT1_MOUSE,Palmitoyl-protein thioesterase 1 OS=Mus musculus GN=Ppt1 PE=1 SV=2,Ppt1
PGBM_MOUSE,1.306,1.506,0.938,0.961,0.96,1.244,1.287,1.325,0.933,1.151,-0.058893689,-0.057391664,-0.092340172,0.202887833,-0.100051014,0.59072177,0.385154897,0.40599236,0.364012054,0.314986485,0.9886,1.3336,1.348978353,0.431867198,0.000419253,0.017608646,PGBM_MOUSE,Basement membrane-specific heparan sulfate proteoglycan core protein OS=Mus musculus GN=Hspg2 PE=1 SV=1,Hspg2
PACN2_MOUSE,5.696,8.186,1.13,1.47,1.119,4.146,3.039,3.967,1.531,1.237,0.162210036,0.555816155,0.176322773,0.3068455,0.614474283,3.033158667,2.509949146,1.988048397,1.603596675,2.051720116,1.2974,5.0068,3.859102821,1.948265483,0.000741336,0.028202827,PACN2_MOUSE,Protein kinase C and casein kinase substrate in neurons protein 2 OS=Mus musculus GN=Pacsin2 PE=1 SV=1,Pacsin2
VAT1_MOUSE,1.364,1.522,0.736,1.013,0.628,1.31,1.473,1.677,0.873,0.65,-0.671163536,0.018634174,-0.442222329,-0.621488377,-0.195946441,0.605968359,0.447843644,0.745882689,0.55875743,0.389566812,0.78,1.4692,1.883589744,0.913484772,0.000783412,0.028202827,VAT1_MOUSE,Synaptic vesicle membrane protein VAT-1 homolog OS=Mus musculus GN=Vat1 PE=1 SV=3,Vat1
HNRPK_MOUSE,1.581,1.697,1.088,1.145,1.206,1.243,1.635,1.499,0.97,0.922,0.270229907,0.195347598,0.121678557,-0.117161344,-0.043943348,0.762986565,0.660837368,0.584000383,0.709290636,0.313826296,1.0662,1.531,1.435940724,0.521996196,0.001274859,0.036876492,HNRPK_MOUSE,Heterogeneous nuclear ribonucleoprotein K OS=Mus musculus GN=Hnrnpk PE=1 SV=1,Hnrnpk
LGMN_MOUSE,3.513,5.5,1.212,1.24,0.918,2.323,2.084,2.282,0.765,0.698,-0.123433941,0.310340121,0.277389699,-0.518701058,-0.386468347,2.459431619,1.812703577,1.190298792,1.059355278,1.215989154,0.9666,3.1404,3.248913718,1.69995743,0.00129648,0.036876492,LGMN_MOUSE,Legumain OS=Mus musculus GN=Lgmn PE=1 SV=1,Lgmn
ROA2_MOUSE,2.097,2.205,0.857,0.976,1.354,1.39,2.227,1.841,1.185,1.062,0.437227739,-0.035046947,-0.222632891,0.086783766,0.244887059,1.140778656,1.068326861,0.880489627,1.155101558,0.475084883,1.0868,1.952,1.796098638,0.844866582,0.001173124,0.036876492,ROA2_MOUSE,Heterogeneous nuclear ribonucleoproteins A2/B1 OS=Mus musculus GN=Hnrnpa2b1 PE=1 SV=2,Hnrnpa2b1
SYVC_MOUSE,1.595,1.521,1.017,1.116,0.962,1.207,1.358,1.251,0.892,0.817,-0.055891201,0.158337027,0.024319679,-0.291592017,-0.164884385,0.605020153,0.673556424,0.32308179,0.44148348,0.271425676,0.9608,1.3864,1.442964197,0.529035503,0.001317018,0.036876492,SYVC_MOUSE,Valine--tRNA ligase OS=Mus musculus GN=Vars PE=1 SV=1,Vars
DYHC1_MOUSE,1.323,1.902,0.971,0.916,1.09,1.72,1.412,1.409,1.098,1.048,0.124328135,-0.126580497,-0.042456799,0.067638717,0.134878054,0.927517246,0.403813062,0.494671612,0.497740089,0.782408565,1.0246,1.5532,1.515908647,0.600182815,0.00193136,0.046024888,DYHC1_MOUSE,Cytoplasmic dynein 1 heavy chain 1 OS=Mus musculus GN=Dync1h1 PE=1 SV=2,Dync1h1
EF1G_MOUSE,1.63,2.136,0.948,1.027,1.185,1.441,1.49,1.342,0.891,0.951,0.244887059,0.038436182,-0.077041036,-0.072482754,-0.166502663,1.094911647,0.704871964,0.424384672,0.575312331,0.527070336,1.0004,1.6078,1.607157137,0.684510993,0.002009023,0.046024888,EF1G_MOUSE,Elongation factor 1-gamma OS=Mus musculus GN=Eef1g PE=1 SV=3,Eef1g
MPRIP_MOUSE,3.275,2.584,0.776,0.498,1.074,1.387,3.082,2.337,1.212,1.093,0.102993993,-1.005782353,-0.365871442,0.128293401,0.277389699,1.36960607,1.711494907,1.224657734,1.623866862,0.471967788,0.9306,2.533,2.72189985,1.444613985,0.001977123,0.046024888,MPRIP_MOUSE,Myosin phosphatase Rho-interacting protein OS=Mus musculus GN=Mprip PE=1 SV=2,Mprip
NUCL_MOUSE,1.152,1.413,0.912,1.089,0.921,1.151,1.446,1.328,0.98,0.969,-0.118726939,0.123003954,-0.13289427,-0.045431429,-0.029146346,0.498761466,0.204140717,0.409255147,0.532067552,0.202887833,0.9742,1.298,1.332375282,0.414000495,0.001922272,0.046024888,NUCL_MOUSE,Nucleolin OS=Mus musculus GN=Ncl PE=1 SV=2,Ncl
COR1C_MOUSE,2.545,3.024,1.577,0.993,1.393,2.813,1.897,1.972,0.762,0.825,0.478195258,-0.010134377,0.65718266,-0.277533976,-0.392137097,1.59645814,1.347665656,0.979659552,0.923719679,1.492109553,1.11,2.4502,2.207387387,1.142339839,0.002106019,0.046149276,COR1C_MOUSE,Coronin-1C OS=Mus musculus GN=Coro1c PE=1 SV=2,Coro1c
APOA4_MOUSE,0.566,0.741,0.809,0.994,1.197,0.673,0.612,0.831,0.983,1.129,0.259423152,-0.008682243,-0.305788392,0.175045486,-0.024736678,-0.432454552,-0.821126042,-0.267079618,-0.708396442,-0.57132159,1.0224,0.6846,0.669600939,-0.578626544,0.003052785,0.063574476,APOA4_MOUSE,Apolipoprotein A-IV OS=Mus musculus GN=Apoa4 PE=1 SV=3,Apoa4
GOGA4_MOUSE,1.583,1.669,1.129,1.143,0.727,1.519,1.417,1.38,0.871,0.951,-0.459972731,0.192825404,0.175045486,-0.072482754,-0.199255376,0.738983955,0.662661255,0.464668267,0.502839758,0.60312187,0.9642,1.5136,1.569798797,0.650579659,0.003279636,0.063574476,GOGA4_MOUSE,Golgin subfamily A member 4 OS=Mus musculus GN=Golga4 PE=1 SV=2,Golga4
PLBL2_MOUSE,1.928,1.343,1.127,1.308,0.989,1.801,1.651,2.063,1.161,1.304,-0.015957574,0.387362541,0.172487516,0.38294387,0.215367972,0.425459305,0.947105052,1.044743821,0.72334012,0.848798181,1.1778,1.7572,1.491934114,0.577183826,0.003176383,0.063574476,PLBL2_MOUSE,Putative phospholipase B-like 2 OS=Mus musculus GN=Plbd2 PE=1 SV=2,Plbd2
RAB1A_MOUSE,1.131,0.937,0.668,0.622,0.89,1.053,0.897,1.024,0.768,0.639,-0.168122759,-0.685013515,-0.582079992,-0.646112164,-0.380821784,-0.093879047,0.177598929,0.034215715,-0.15682011,0.074505436,0.7174,1.0084,1.405631447,0.491218373,0.003541576,0.066109412,RAB1A_MOUSE,Ras-related protein Rab-1A OS=Mus musculus GN=Rab1A PE=1 SV=3,Rab1A
TCPQ_MOUSE,1.163,1.865,0.803,1.05,0.953,1.66,1.393,1.763,1.089,1.166,-0.069451881,0.070389328,-0.316528107,0.221567789,0.123003954,0.89917563,0.217851097,0.818032475,0.478195258,0.731183242,1.0122,1.5688,1.549891326,0.632167061,0.004611431,0.083005759,TCPQ_MOUSE,T-complex protein 1 subunit theta OS=Mus musculus GN=Cct8 PE=1 SV=3,Cct8
PCBP1_MOUSE,0.593,0.509,0.766,0.848,1.294,0.695,0.413,0.712,0.942,1.212,0.371837617,-0.23786383,-0.384583703,0.277389699,-0.086201035,-0.974262439,-0.75389599,-0.490050854,-1.275786313,-0.524915117,1.0124,0.5844,0.577242197,-0.792751329,0.005049172,0.087751126,PCBP1_MOUSE,Poly(rC)-binding protein 1 OS=Mus musculus GN=Pcbp1 PE=1 SV=1,Pcbp1
COBL1_MOUSE,1.061,1.097,0.972,0.767,0.74,1.116,1.283,1.212,0.966,0.937,-0.434402824,-0.382701517,-0.040971781,-0.093879047,-0.049904906,0.133563526,0.085424656,0.277389699,0.35952117,0.158337027,0.8764,1.1538,1.316522136,0.396731779,0.005751982,0.096633294,COBL1_MOUSE,Cordon-bleu protein-like 1 OS=Mus musculus GN=Cobll1 PE=1 SV=2,Cobll1
ES8L2_MOUSE,1.52,1.656,0.929,0.96,1.25,1.157,1.27,1.395,0.893,1.054,0.321928095,-0.058893689,-0.106249498,0.075874867,-0.16326792,0.727702673,0.604071324,0.480265122,0.344828497,0.210388864,1.0172,1.3996,1.375933936,0.460411203,0.006543705,0.106387971,ES8L2_MOUSE,Epidermal growth factor receptor kinase substrate 8-like protein 2 OS=Mus musculus GN=Eps8l2 PE=1 SV=1,Eps8l2
GALNS_MOUSE,1.536,4.337,0.659,1.123,1.006,3.564,1.396,2.909,0.812,0.877,0.008630305,0.167357928,-0.60164963,-0.189351252,-0.300448367,2.116697443,0.619178216,1.540523296,0.481298942,1.833497337,0.8954,2.7484,3.06946616,1.617987765,0.007169221,0.109493561,GALNS_MOUSE,N-acetylgalactosamine-6-sulfatase OS=Mus musculus GN=Galns PE=1 SV=2,Galns
RENBP_MOUSE,1.155,1.093,0.807,0.925,0.731,1.455,1.099,1.62,0.938,1.008,-0.452056689,-0.112474729,-0.309359421,0.011495639,-0.092340172,0.128293401,0.207892852,0.695993813,0.136191386,0.541019153,0.8818,1.2844,1.456566115,0.542571188,0.00698682,0.109493561,RENBP_MOUSE,N-acylglucosamine 2-epimerase OS=Mus musculus GN=Renbp PE=1 SV=3,Renbp
IF4G3_MOUSE,1.225,1.366,0.87,1.133,1.118,1.429,1.185,1.29,0.929,1.088,0.160920188,0.180147861,-0.200912694,0.121678557,-0.106249498,0.449957484,0.292781749,0.367371066,0.244887059,0.515005916,1.0276,1.299,1.264110549,0.338122635,0.007749187,0.114870305,IF4G3_MOUSE,Eukaryotic translation initiation factor 4 gamma 3 OS=Mus musculus GN=Eif4g3 PE=1 SV=2,Eif4g3
KFA_MOUSE,1.305,2.309,0.462,1.109,0.902,1.357,1.677,1.852,1.04,0.926,-0.148800661,0.149259365,-1.114035243,-0.110915901,0.056583528,1.207268173,0.384049807,0.889084099,0.745882689,0.440420721,0.8878,1.7,1.914845686,0.937228133,0.009433101,0.135836648,KFA_MOUSE,Kynurenine formamidase OS=Mus musculus GN=Afmid PE=1 SV=1,Afmid
ECH1_MOUSE,1.485,2.086,1.021,0.831,1.278,1.692,1.249,1.502,1.16,1.175,0.353887836,-0.267079618,0.029982866,0.232660757,0.214124805,1.060739158,0.570462931,0.586884813,0.320773477,0.758729568,1.093,1.6028,1.46642269,0.552301014,0.010289841,0.135945595,ECH1_MOUSE,"Delta(3,5)-Delta(2,4)-dienoyl-CoA isomerase, mitochondrial OS=Mus musculus GN=Ech1 PE=1 SV=1",Ech1
HEMH_MOUSE,1.651,2.03,0.773,0.819,0.605,1.736,1.493,1.563,1.211,1.323,-0.724992953,-0.288064643,-0.371459681,0.403813062,0.276198865,1.021479727,0.72334012,0.644317778,0.578214165,0.795766948,0.9462,1.6946,1.790953287,0.840727708,0.010281583,0.135945595,HEMH_MOUSE,"Ferrochelatase, mitochondrial OS=Mus musculus GN=Fech PE=1 SV=2",Fech
ROA3_MOUSE,1.971,1.715,0.933,1.285,1.303,1.241,2.14,1.511,1.113,1.023,0.381837084,0.361768359,-0.100051014,0.032806145,0.154453593,0.778208576,0.978927776,0.595503661,1.097610797,0.311503115,1.1314,1.7156,1.516351423,0.600604145,0.010174993,0.135945595,ROA3_MOUSE,Heterogeneous nuclear ribonucleoprotein A3 OS=Mus musculus GN=Hnrnpa3 PE=1 SV=1,Hnrnpa3
TLN2_MOUSE,1.465,1.234,1.173,1.076,1.141,1.148,1.359,1.258,0.966,1.011,0.190298792,0.105678078,0.230203013,0.015782997,-0.049904906,0.303342394,0.550900665,0.331131922,0.442545456,0.199122642,1.0734,1.2928,1.204397242,0.26831131,0.0105196,0.135945595,TLN2_MOUSE,Talin-2 OS=Mus musculus GN=Tln2 PE=1 SV=3,Tln2
ANX11_MOUSE,0.683,0.697,1.11,0.776,0.768,0.621,0.666,0.635,0.884,1.032,-0.380821784,-0.365871442,0.150559677,0.045442971,-0.177881725,-0.520769439,-0.550042516,-0.655171503,-0.586405918,-0.687334826,0.914,0.6604,0.722538293,-0.468854045,0.011014118,0.136772595,ANX11_MOUSE,Annexin A11 OS=Mus musculus GN=Anxa11 PE=1 SV=2,Anxa11
COPB_MOUSE,2.121,1.897,0.977,1.3,1.147,1.312,1.366,1.388,0.92,1,0.197865391,0.378511623,-0.033569533,0,-0.120294234,0.923719679,1.084744621,0.473007568,0.449957484,0.39176772,1.0688,1.6168,1.512724551,0.597149314,0.011126342,0.136772595,COPB_MOUSE,Coatomer subunit beta OS=Mus musculus GN=Copb1 PE=1 SV=1,Copb1
EWS_MOUSE,1.123,1.591,1.102,1.154,0.705,1.195,1.462,1.381,0.79,0.732,-0.504304837,0.206643224,0.140124224,-0.450084446,-0.340075442,0.669933836,0.167357928,0.46571332,0.547943311,0.257010618,0.8966,1.3504,1.506134285,0.590850405,0.011581035,0.138578072,EWS_MOUSE,RNA-binding protein EWS OS=Mus musculus GN=Ewsr1 PE=1 SV=2,Ewsr1
PAK2_MOUSE,0.451,0.208,0.872,0.577,0.634,0.437,0.472,0.362,0.559,0.831,-0.657445255,-0.793356776,-0.19759996,-0.267079618,-0.839079812,-2.265344567,-1.148800661,-1.465938398,-1.083141235,-1.194294815,0.6946,0.386,0.55571552,-0.847581563,0.011823129,0.138578072,PAK2_MOUSE,Serine/threonine-protein kinase PAK 2 OS=Mus musculus GN=Pak2 PE=1 SV=1,Pak2
ACY2_MOUSE,0.797,0.865,1.027,1.098,0.994,0.971,0.892,0.991,1.1,1.047,-0.008682243,0.134878054,0.038436182,0.066261442,0.137503524,-0.209227962,-0.327348371,-0.013043037,-0.164884385,-0.042456799,1.0532,0.9032,0.857576908,-0.221662035,0.012985545,0.148743515,ACY2_MOUSE,Aspartoacylase OS=Mus musculus GN=Aspa PE=1 SV=2,Aspa
COPZ1_MOUSE,1.402,1.578,1.035,1.46,1.079,1.443,1.478,1.63,0.861,0.967,0.109694865,0.545968369,0.049630768,-0.048412205,-0.215914857,0.658097205,0.487486349,0.704871964,0.563646269,0.5290713,1.0804,1.5062,1.394113291,0.479347805,0.014246658,0.149589913,COPZ1_MOUSE,Coatomer subunit zeta-1 OS=Mus musculus GN=Copz1 PE=1 SV=1,Copz1
CPT2_MOUSE,1.346,1.551,0.486,1.054,0.665,1.464,1.073,1.301,1.035,0.707,-0.588573754,0.075874867,-1.040971781,-0.50021788,0.049630768,0.633198686,0.42867841,0.379620962,0.101650076,0.549915554,0.7894,1.347,1.70635926,0.770921426,0.013800469,0.149589913,CPT2_MOUSE,"Carnitine O-palmitoyltransferase 2, mitochondrial OS=Mus musculus GN=Cpt2 PE=1 SV=2",Cpt2
GSHB_MOUSE,0.933,1.032,1.074,1.092,1.308,1.036,0.867,0.999,1.068,1.191,0.387362541,0.126972856,0.102993993,0.252173413,0.094911647,0.045442971,-0.100051014,-0.001443417,-0.205896101,0.051024003,1.1466,0.9734,0.848944706,-0.236257504,0.013966756,0.149589913,GSHB_MOUSE,Glutathione synthetase OS=Mus musculus GN=Gss PE=1 SV=1,Gss
MACF1_MOUSE,1.167,1.172,0.964,0.731,0.862,1.051,1.177,1.15,0.986,1.004,-0.214240226,-0.452056689,-0.052894948,0.005759269,-0.020340448,0.22897257,0.222804561,0.201633861,0.23511432,0.071762669,0.9094,1.1434,1.257312514,0.330343286,0.01344299,0.149589913,MACF1_MOUSE,Microtubule-actin cross-linking factor 1 OS=Mus musculus GN=Macf1 PE=1 SV=2,Macf1
ADDA_MOUSE,1.328,1.272,1.031,1.158,1.24,1.391,1.286,1.178,0.936,0.955,0.310340121,0.211635253,0.044044333,-0.066427362,-0.095419565,0.347098671,0.409255147,0.236339539,0.362890643,0.47612242,1.064,1.291,1.213345865,0.27899085,0.018086599,0.186016997,ADDA_MOUSE,Alpha-adducin OS=Mus musculus GN=Add1 PE=1 SV=2,Add1
TCPD_MOUSE,1.436,2.779,0.89,1.175,1.238,1.718,1.378,1.671,1.037,1.233,0.308011315,0.232660757,-0.168122759,0.3021728,0.052415894,1.474565835,0.522055749,0.740711733,0.462575888,0.780730036,1.1146,1.7964,1.611699264,0.688582569,0.018454067,0.186016997,TCPD_MOUSE,T-complex protein 1 subunit delta OS=Mus musculus GN=Cct4 PE=1 SV=3,Cct4
TOM34_MOUSE,0.729,0.749,1.022,0.882,1.009,0.735,0.611,0.706,0.706,0.884,0.012926174,-0.181149439,0.031395196,-0.177881725,-0.502259911,-0.416962376,-0.45600928,-0.502259911,-0.710755715,-0.444183845,0.9006,0.706,0.78392183,-0.351218294,0.019483953,0.1925473,TOM34_MOUSE,Mitochondrial import receptor subunit TOM34 OS=Mus musculus GN=Tomm34 PE=1 SV=1,Tomm34
DDAH1_MOUSE,0.72,0.766,0.982,0.964,0.982,0.84,0.916,0.979,1.034,1.172,-0.02620507,-0.052894948,-0.02620507,0.22897257,0.048236186,-0.384583703,-0.473931188,-0.030619235,-0.126580497,-0.251538767,1.0268,0.8442,0.822165952,-0.282498467,0.02084818,0.202066979,DDAH1_MOUSE,"N(G),N(G)-dimethylarginine dimethylaminohydrolase 1 OS=Mus musculus GN=Ddah1 PE=1 SV=3",Ddah1
GSTP1_MOUSE,0.77,0.933,0.947,1.372,1.128,0.978,0.912,0.993,1.194,1.079,0.173767068,0.456280482,-0.078563669,0.109694865,0.255802837,-0.100051014,-0.377069649,-0.010134377,-0.13289427,-0.03209363,1.144,0.9172,0.801748252,-0.318778792,0.022707917,0.211940561,GSTP1_MOUSE,Glutathione S-transferase P 1 OS=Mus musculus GN=Gstp1 PE=1 SV=2,Gstp1
PRDX5_MOUSE,0.875,0.909,1.006,1.046,0.986,0.997,0.79,0.855,1.013,0.996,-0.020340448,0.064882852,0.008630305,-0.005782353,0.018634174,-0.1376478,-0.192645078,-0.226003675,-0.340075442,-0.00433459,1.0094,0.8852,0.876956608,-0.189422635,0.022334281,0.211940561,PRDX5_MOUSE,"Peroxiredoxin-5, mitochondrial OS=Mus musculus GN=Prdx5 PE=1 SV=2",Prdx5
IF5_MOUSE,1.271,1.352,1.217,1.141,1.071,1.31,1.32,1.377,0.853,0.831,0.09895848,0.190298792,0.283329168,-0.267079618,-0.229382353,0.435095152,0.34596403,0.461528559,0.40053793,0.389566812,1.0226,1.326,1.2966947,0.374838844,0.023581692,0.216094052,IF5_MOUSE,Eukaryotic translation initiation factor 5 OS=Mus musculus GN=Eif5 PE=1 SV=1,Eif5
NHRF1_MOUSE,1.491,1.198,1.085,1.174,1.001,1.144,1.214,1.159,0.958,1.011,0.001441974,0.231432408,0.117695043,0.015782997,-0.061902439,0.260627908,0.576280258,0.212880566,0.279768422,0.194087052,1.0458,1.2412,1.186842609,0.247128627,0.024595841,0.221362568,NHRF1_MOUSE,Na(+)/H(+) exchange regulatory cofactor NHE-RF1 OS=Mus musculus GN=Slc9a3r1 PE=1 SV=3,Slc9a3r1
SNX12_MOUSE,1.018,0.934,0.93,0.891,0.872,1.175,1.113,1.403,0.71,0.9899,-0.19759996,-0.166502663,-0.104697379,-0.014645304,-0.49410907,-0.098505545,0.025737561,0.488515009,0.154453593,0.232660757,0.87858,1.1286,1.284572833,0.361288691,0.025039552,0.221402358,SNX12_MOUSE,Sorting nexin-12 OS=Mus musculus GN=Snx12 PE=1 SV=1,Snx12
FGF1_MOUSE,1.349,1.106,1.06,0.916,1.147,1.124,1.206,1.267,1.004,1.101,0.197865391,-0.126580497,0.084064265,0.138814469,0.005759269,0.145351386,0.431890348,0.341416524,0.270229907,0.168642036,1.0456,1.2104,1.157612854,0.211152846,0.026185869,0.227546169,FGF1_MOUSE,Fibroblast growth factor 1 OS=Mus musculus GN=Fgf1 PE=1 SV=1,Fgf1
SH3L1_MOUSE,0.977,0.966,1.134,1.084,1,0.904,1.087,1.014,1.126,1.181,0,0.116364757,0.18142064,0.240008965,0.171206827,-0.049904906,-0.033569533,0.020057652,0.12035194,-0.145605322,1.105,0.9896,0.895565611,-0.159128964,0.028143023,0.240408198,SH3L1_MOUSE,SH3 domain-binding glutamic acid-rich-like protein OS=Mus musculus GN=Sh3bgrl PE=1 SV=1,Sh3bgrl
RUVB2_MOUSE,1.094,1.593,0.881,1.271,0.862,1.195,1.406,1.334,1.139,0.952,-0.214240226,0.34596403,-0.182786076,-0.070966521,0.187767747,0.671746267,0.129612738,0.415758667,0.491596594,0.257010618,1.021,1.3244,1.297159647,0.37535605,0.03027949,0.250419131,RUVB2_MOUSE,RuvB-like 2 OS=Mus musculus GN=Ruvbl2 PE=1 SV=3,Ruvbl2
UBA1_MOUSE,0.943,0.862,1.074,1.029,0.954,0.928,0.99,0.996,1.044,1.049,-0.067938829,0.041242982,0.102993993,0.069014678,0.062121712,-0.214240226,-0.084670324,-0.005782353,-0.01449957,-0.10780329,1.03,0.9438,0.91631068,-0.126091261,0.030308665,0.250419131,UBA1_MOUSE,Ubiquitin-like modifier-activating enzyme 1 OS=Mus musculus GN=Uba1 PE=1 SV=1,Uba1
DC1I2_MOUSE,1.619,2.887,1.244,1.175,1.698,1.609,1.922,1.37,0.927,0.748,0.763836459,0.232660757,0.314986485,-0.418889825,-0.109358756,1.529571108,0.695102986,0.454175893,0.942608336,0.686164326,1.1584,1.8814,1.62413674,0.699673102,0.032187161,0.261650467,DC1I2_MOUSE,Cytoplasmic dynein 1 intermediate chain 2 OS=Mus musculus GN=Dync1i2 PE=1 SV=1,Dync1i2
LONM_MOUSE,0.879,1.074,1.124,1.195,1.162,0.611,0.837,1.042,1.247,1.266,0.216610069,0.257010618,0.168642036,0.340277405,0.318461465,0.102993993,-0.18606493,0.059355278,-0.256700472,-0.710755715,1.1988,0.8886,0.741241241,-0.431984943,0.032781131,0.262249048,LONM_MOUSE,"Lon protease homolog, mitochondrial OS=Mus musculus GN=Lonp1 PE=1 SV=2",Lonp1
ACON_MOUSE,0.902,0.92,1.071,0.998,0.903,0.948,0.892,0.844,1.246,1.115,-0.147202107,-0.002888279,0.09895848,0.15704371,0.317304068,-0.120294234,-0.148800661,-0.244685096,-0.164884385,-0.077041036,1.0666,0.9012,0.844927808,-0.243100014,0.035590864,0.275441582,ACON_MOUSE,"Aconitate hydratase, mitochondrial OS=Mus musculus GN=Aco2 PE=1 SV=1",Aco2
COPE_MOUSE,1.4,0.892,0.906,1.088,1.029,1.487,1.597,1.702,0.895,0.991,0.041242982,0.121678557,-0.142417045,-0.013043037,-0.160040413,-0.164884385,0.485426827,0.767231037,0.675364313,0.572404647,0.9818,1.4156,1.441841516,0.527912595,0.036417616,0.275441582,COPE_MOUSE,Coatomer subunit epsilon OS=Mus musculus GN=Cope PE=1 SV=3,Cope
IDHP_MOUSE,0.862,0.898,1.138,0.889,0.992,0.706,0.614,0.789,0.913,0.867,-0.011587974,-0.169744676,0.186500558,-0.205896101,-0.131313235,-0.15521265,-0.214240226,-0.341902795,-0.703689439,-0.502259911,0.9598,0.7738,0.806209627,-0.310773084,0.035108636,0.275441582,IDHP_MOUSE,"Isocitrate dehydrogenase [NADP], mitochondrial OS=Mus musculus GN=Idh2 PE=1 SV=3",Idh2
SPTN1_MOUSE,2.128,2.317,0.876,1.339,1.33,1.222,1.408,1.252,0.889,0.893,0.411426246,0.421155961,-0.190997225,-0.16326792,-0.169744676,1.212258044,1.089498151,0.324234562,0.493647334,0.289244285,1.0654,1.6654,1.563168763,0.644473543,0.036616242,0.275441582,SPTN1_MOUSE,"Spectrin alpha chain, non-erythrocytic 1 OS=Mus musculus GN=Sptan1 PE=1 SV=4",Sptan1
HEXI1_MOUSE,0.836,1.411,0.663,0.774,0.759,1.658,1.236,1.735,1.164,1.093,-0.397828209,-0.369594529,-0.592919225,0.128293401,0.219091058,0.496717988,-0.258425153,0.794935663,0.305678743,0.729444007,0.8906,1.3752,1.544127554,0.626791933,0.038112313,0.280779514,HEXI1_MOUSE,Protein HEXIM1 OS=Mus musculus GN=Hexim1 PE=1 SV=1,Hexim1
OXSR1_MOUSE,1.159,1.15,1.114,1.091,1.121,1.187,1.29,1.14,1.12,1.091,0.164786278,0.125651102,0.155749233,0.125651102,0.163498732,0.201633861,0.212880566,0.189033824,0.367371066,0.247319935,1.1074,1.1852,1.070254651,0.097954104,0.038440053,0.280779514,OXSR1_MOUSE,Serine/threonine-protein kinase OSR1 OS=Mus musculus GN=Oxsr1 PE=1 SV=1,Oxsr1
1433E_MOUSE,0.976,0.892,1.022,0.991,0.92,0.848,0.974,0.867,1.019,1.024,-0.120294234,-0.013043037,0.031395196,0.034215715,0.027154052,-0.164884385,-0.035046947,-0.205896101,-0.038006323,-0.23786383,0.9952,0.9114,0.91579582,-0.126902115,0.04113168,0.285646051,1433E_MOUSE,14-3-3 protein epsilon OS=Mus musculus GN=Ywhae PE=1 SV=1,Ywhae
GEPH_MOUSE,0.724,0.97,1.008,1.026,0.99,0.834,0.795,0.937,0.981,0.948,-0.01449957,0.037030731,0.011495639,-0.077041036,-0.027674958,-0.043943348,-0.465938398,-0.093879047,-0.330973234,-0.261880711,0.9906,0.852,0.860084797,-0.217449191,0.041592375,0.285646051,GEPH_MOUSE,Gephyrin OS=Mus musculus GN=Gphn PE=1 SV=2,Gphn
HBB1_MOUSE,0.634,0.929,0.703,1.071,1.397,0.877,0.624,0.718,1.034,1.26,0.482332021,0.09895848,-0.508403406,0.333423734,0.048236186,-0.106249498,-0.657445255,-0.477944251,-0.680382066,-0.189351252,1.093,0.7564,0.692040256,-0.531072133,0.041148808,0.285646051,HBB1_MOUSE,Hemoglobin subunit beta-1 OS=Mus musculus GN=Hbb-b1 PE=1 SV=2,Hbb-b1
OPLA_MOUSE,0.94,1.004,1.005,1.038,1.219,0.889,0.776,0.941,1.046,0.951,0.285698126,0.053806444,0.007195501,-0.072482754,0.064882852,0.005759269,-0.089267338,-0.087733372,-0.365871442,-0.169744676,1.0518,0.91,0.865183495,-0.208921952,0.041940095,0.285646051,OPLA_MOUSE,5-oxoprolinase OS=Mus musculus GN=Oplah PE=1 SV=1,Oplah
ST1C2_MOUSE,0.942,0.947,0.918,0.776,0.762,0.994,0.884,1.196,0.816,0.932,-0.392137097,-0.365871442,-0.123433941,-0.10159814,-0.293358943,-0.078563669,-0.086201035,0.25821739,-0.177881725,-0.008682243,0.8408,0.9926,1.180542341,0.239449785,0.039892557,0.285646051,ST1C2_MOUSE,Sulfotransferase 1C2 OS=Mus musculus GN=Sult1c2 PE=1 SV=1,Sult1c2
CYB5_MOUSE,1.878,2.493,0.583,1.325,1.626,1.742,1.433,2.078,1.136,1.348,0.701327257,0.40599236,-0.778432211,0.430820497,0.183962835,1.317882883,0.909197063,1.055195654,0.51903861,0.800744624,1.2036,1.9248,1.599202393,0.677352536,0.043830801,0.294542984,CYB5_MOUSE,Cytochrome b5 OS=Mus musculus GN=Cyb5a PE=1 SV=2,Cyb5a
AT1A1_MOUSE,2.162,1.651,1.305,1.203,1.362,1.112,1.776,1.396,0.957,0.78,0.445726703,0.266636643,0.384049807,-0.358453971,-0.06340917,0.72334012,1.112366523,0.481298942,0.828631582,0.153156788,1.1214,1.6194,1.444087747,0.530158408,0.045714346,0.303158295,AT1A1_MOUSE,Sodium/potassium-transporting ATPase subunit alpha-1 OS=Mus musculus GN=Atp1a1 PE=1 SV=1,Atp1a1
ARP2_MOUSE,1.344,1.454,1.105,1.116,1.168,1.127,1.097,1.257,0.902,1.034,0.224040274,0.158337027,0.14404637,0.048236186,-0.148800661,0.540027269,0.426533138,0.32998465,0.133563526,0.172487516,1.065,1.2558,1.17915493,0.237753287,0.047468254,0.30671795,ARP2_MOUSE,Actin-related protein 2 OS=Mus musculus GN=Actr2 PE=1 SV=1,Actr2
S10AB_MOUSE,0.924,0.848,1.232,1.161,1.02,0.842,1.032,0.96,1.062,0.912,0.028569152,0.215367972,0.301002256,-0.13289427,0.086783766,-0.23786383,-0.114035243,-0.058893689,0.045442971,-0.248107862,1.0774,0.9212,0.855021348,-0.225967654,0.04716409,0.30671795,S10AB_MOUSE,Protein S100-A11 OS=Mus musculus GN=S100a11 PE=1 SV=1,S100a11
GRCR1_MOUSE,0.648,0.842,0.804,1.37,1.2,0.788,1.166,0.696,1.039,1.253,0.263034406,0.454175893,-0.314732593,0.325386415,0.055195654,-0.248107862,-0.625934282,-0.522840789,0.221567789,-0.343732465,1.1332,0.828,0.730674197,-0.452699834,0.049799725,0.314218625,GRCR1_MOUSE,Glutaredoxin domain-containing cysteine-rich protein 1 OS=Mus musculus GN=Grxcr1 PE=1 SV=1,Grxcr1
SPTB2_MOUSE,2.35,2.514,0.93,1.496,1.369,1.234,1.464,1.306,0.846,0.954,0.453122447,0.581110175,-0.104697379,-0.067938829,-0.241270432,1.32998465,1.232660757,0.385154897,0.549915554,0.303342394,1.119,1.7736,1.584986595,0.664470639,0.049875972,0.314218625,SPTB2_MOUSE,"Spectrin beta chain, non-erythrocytic 1 OS=Mus musculus GN=Sptbn1 PE=1 SV=2",Sptbn1
CES1D_MOUSE,1.295,0.975333333,0.655,0.845,0.542,0.872,1.586,1.003,0.864,1.073,-0.883635243,-0.242976753,-0.610433188,0.101650076,-0.210896782,-0.036032731,0.372952098,0.004321606,0.665392771,-0.19759996,0.7958,1.146266667,1.440395409,0.526464907,0.051610633,0.321132828,CES1D_MOUSE,Carboxylesterase 1D OS=Mus musculus GN=Ces1d PE=1 SV=1,Ces1d
ACOC_MOUSE,0.854,0.865,1.077,1.035,0.842,0.859,0.899,0.814,0.958,0.924,-0.248107862,0.049630768,0.10701825,-0.114035243,-0.061902439,-0.209227962,-0.227692025,-0.2968993,-0.153606979,-0.219269964,0.9672,0.8582,0.887303557,-0.172500344,0.052415972,0.322166464,ACOC_MOUSE,Cytoplasmic aconitate hydratase OS=Mus musculus GN=Aco1 PE=1 SV=3,Aco1
F10A1_MOUSE,1.452,1.065,1.107,1.018,1.023,1.139,1.32,1.204,1.113,1.051,0.032806145,0.025737561,0.146655222,0.071762669,0.154453593,0.09085343,0.538041453,0.267835392,0.40053793,0.187767747,1.0624,1.236,1.163403614,0.218351691,0.053190491,0.322988039,F10A1_MOUSE,Hsc70-interacting protein OS=Mus musculus GN=St13 PE=1 SV=1,St13
AL8A1_MOUSE,0.701,0.51,1.005,0.814,1.024,0.917,0.909,0.829,1.165,1.111,0.034215715,-0.2968993,0.007195501,0.151858817,0.220329955,-0.971430848,-0.512513651,-0.270555993,-0.1376478,-0.125006361,1.0238,0.7732,0.75522563,-0.405020369,0.054916916,0.329047333,AL8A1_MOUSE,Aldehyde dehydrogenase family 8 member A1 OS=Mus musculus GN=Aldh8a1 PE=1 SV=1,Aldh8a1
ZADH2_MOUSE,0.503,1.033,0.963,0.925,1.031,0.71,0.289,0.668,1.297,0.983,0.044044333,-0.112474729,-0.054392297,-0.024736678,0.37517848,0.046840254,-0.991369695,-0.582079992,-1.790858602,-0.49410907,1.0398,0.6406,0.616080015,-0.698810357,0.055494094,0.329047333,ZADH2_MOUSE,Zinc-binding alcohol dehydrogenase domain-containing protein 2 OS=Mus musculus GN=Zadh2 PE=1 SV=1,Zadh2
HTSF1_MOUSE,1.114,1.405,1.063,0.984,1.078,1.164,1.035,1.245,1.047,1.013,0.108357178,-0.023269779,0.088141597,0.018634174,0.066261442,0.49057013,0.155749233,0.316145742,0.049630768,0.219091058,1.037,1.1926,1.150048216,0.201694348,0.058109727,0.336635659,HTSF1_MOUSE,HIV Tat-specific factor 1 homolog OS=Mus musculus GN=Htatsf1 PE=1 SV=1,Htatsf1
LDHD_MOUSE,0.434,0.684,0.512,0.995,1.045,0.958,0.408,0.561,1.112,1.409,0.063502942,-0.007231569,-0.965784285,0.494671612,0.153156788,-0.54793177,-1.204233052,-0.833927324,-1.293358943,-0.061902439,1.0146,0.609,0.600236546,-0.736396932,0.057796144,0.336635659,LDHD_MOUSE,"Probable D-lactate dehydrogenase, mitochondrial OS=Mus musculus GN=Ldhd PE=1 SV=1",Ldhd
ATPD_MOUSE,1.092,1.047,0.996,1.161,1.129,0.95,0.97,0.942,1.088,1.073,0.175045486,0.215367972,-0.005782353,0.101650076,0.121678557,0.066261442,0.126972856,-0.086201035,-0.043943348,-0.074000581,1.0894,1.0002,0.918120066,-0.123245262,0.059870969,0.338013016,ATPD_MOUSE,"ATP synthase subunit delta, mitochondrial OS=Mus musculus GN=Atp5d PE=1 SV=1",Atp5d
DLG1_MOUSE,2.335,1.719,1.154,1.353,1.206,1.201,1.616,1.226,0.699,0.427,0.270229907,0.436161839,0.206643224,-1.227692025,-0.516635639,0.781569545,1.22342255,0.293958979,0.692427198,0.264236151,0.9678,1.6194,1.673279603,0.742678538,0.060359467,0.338013016,DLG1_MOUSE,Disks large homolog 1 OS=Mus musculus GN=Dlg1 PE=1 SV=1,Dlg1
EFTU_MOUSE,0.944,1.07,1.127,0.907,0.943,0.669,0.499,0.621,1.124,1.163,-0.084670324,-0.140825544,0.172487516,0.217851097,0.168642036,0.097610797,-0.083141235,-0.687334826,-1.002888279,-0.579921884,1.0528,0.7606,0.722454407,-0.46902155,0.06024539,0.338013016,EFTU_MOUSE,"Elongation factor Tu, mitochondrial OS=Mus musculus GN=Tufm PE=1 SV=1",Tufm
PGM2_MOUSE,0.984,0.966,1.042,1.056,1.177,0.896,0.872,0.942,0.909,1.004,0.23511432,0.078609835,0.059355278,0.005759269,-0.1376478,-0.049904906,-0.023269779,-0.086201035,-0.19759996,-0.158429363,1.0376,0.932,0.898226677,-0.154848525,0.067870009,0.367811663,PGM2_MOUSE,Phosphoglucomutase-2 OS=Mus musculus GN=Pgm2 PE=1 SV=1,Pgm2
UBP5_MOUSE,1.002,0.951,1.065,0.985,1.524,0.885,0.91,0.964,1.029,1.181,0.607862903,-0.02180437,0.09085343,0.240008965,0.041242982,-0.072482754,0.002882509,-0.052894948,-0.13606155,-0.17625064,1.1568,0.9424,0.814661134,-0.295728013,0.067245372,0.367811663,UBP5_MOUSE,Ubiquitin carboxyl-terminal hydrolase 5 OS=Mus musculus GN=Usp5 PE=1 SV=1,Usp5
VILI_MOUSE,1.365,1.333,1.047,1.38,1.007,1.116,1.357,1.233,1.073,1.021,0.010063683,0.464668267,0.066261442,0.029982866,0.101650076,0.41467678,0.448900951,0.3021728,0.440420721,0.158337027,1.1056,1.2808,1.158465991,0.212215692,0.066936505,0.367811663,VILI_MOUSE,Villin-1 OS=Mus musculus GN=Vil1 PE=1 SV=3,Vil1
FLNB_MOUSE,1.552,1.388,0.925,1.336,0.981,0.954,1.35,1.257,0.99,0.955,-0.027674958,0.417920008,-0.112474729,-0.066427362,-0.01449957,0.473007568,0.634128558,0.32998465,0.432959407,-0.067938829,1.0374,1.3002,1.253325622,0.325761284,0.069040298,0.370173514,FLNB_MOUSE,Filamin-B OS=Mus musculus GN=Flnb PE=1 SV=3,Flnb
DPEP1_MOUSE,0.974,1.386,0.784,0.787,1.088,0.921,1.157,1.202,0.896,1.02,0.121678557,-0.345564459,-0.351074441,0.028569152,-0.158429363,0.470927257,-0.038006323,0.265436896,0.210388864,-0.118726939,0.915,1.128,1.232786885,0.301923419,0.070954525,0.376432429,DPEP1_MOUSE,Dipeptidase 1 OS=Mus musculus GN=Dpep1 PE=1 SV=2,Dpep1
HYKK_MOUSE,0.563,0.79,0.652,0.994,0.981,0.866,0.46,0.763,0.962,1.001,-0.027674958,-0.008682243,-0.61705613,0.001441974,-0.055891201,-0.340075442,-0.828793173,-0.390245038,-1.120294234,-0.20756107,0.918,0.6884,0.749891068,-0.415247056,0.074295828,0.390053099,HYKK_MOUSE,Hydroxylysine kinase OS=Mus musculus GN=Hykk PE=1 SV=2,Hykk
KCRB_MOUSE,0.971,0.772,1.074,1.06,1.009,0.893,0.946,1.002,0.961,0.995,0.012926174,0.084064265,0.102993993,-0.007231569,-0.057391664,-0.373327247,-0.042456799,0.002882509,-0.080087911,-0.16326792,1.0198,0.9168,0.898999804,-0.153607294,0.076057898,0.39518743,KCRB_MOUSE,Creatine kinase B-type OS=Mus musculus GN=Ckb PE=1 SV=1,Ckb
ACADL_MOUSE,0.926,0.96,1.051,1.324,1.039,1.177,0.857,0.982,1.25,1.029,0.055195654,0.404903122,0.071762669,0.041242982,0.321928095,-0.058893689,-0.110915901,-0.02620507,-0.222632891,0.23511432,1.1386,0.9804,0.861057439,-0.215818616,0.080075537,0.397510989,ACADL_MOUSE,"Long-chain specific acyl-CoA dehydrogenase, mitochondrial OS=Mus musculus GN=Acadl PE=1 SV=2",Acadl
DPP3_MOUSE,0.847,0.948,0.978,1.051,1.001,1.004,0.696,0.887,0.979,1.021,0.001441974,0.071762669,-0.03209363,0.029982866,-0.030619235,-0.077041036,-0.239566125,-0.17299399,-0.522840789,0.005759269,1.006,0.8764,0.871172962,-0.198968916,0.080908563,0.397510989,DPP3_MOUSE,Dipeptidyl peptidase 3 OS=Mus musculus GN=Dpp3 PE=1 SV=2,Dpp3
ILEUA_MOUSE,0.718,0.248,1.015,1.015,0.595,0.556,0.727,0.738,0.949,1.054,-0.749038426,0.021479727,0.021479727,0.075874867,-0.075520008,-2.011587974,-0.477944251,-0.438307279,-0.459972731,-0.846843212,0.9256,0.5974,0.645419188,-0.631691627,0.082026077,0.397510989,ILEUA_MOUSE,Leukocyte elastase inhibitor A OS=Mus musculus GN=Serpinb1a PE=1 SV=1,Serpinb1a
LRBA_MOUSE,0.935,0.852,1.22,1.011,0.942,0.822,0.963,0.885,1.001,0.895,-0.086201035,0.015782997,0.286881148,-0.160040413,0.001441974,-0.231074664,-0.09696173,-0.17625064,-0.054392297,-0.282789701,1.0138,0.8914,0.879266127,-0.185628203,0.081382857,0.397510989,LRBA_MOUSE,Lipopolysaccharide-responsive and beige-like anchor protein OS=Mus musculus GN=Lrba PE=1 SV=1,Lrba
PABP1_MOUSE,1.478,1.14,0.769,1.395,1.039,1.082,1.294,1.309,0.952,0.909,0.055195654,0.480265122,-0.378944497,-0.1376478,-0.070966521,0.189033824,0.563646269,0.388465097,0.371837617,0.113700499,1.0128,1.2606,1.244668246,0.315761258,0.081903288,0.397510989,PABP1_MOUSE,Polyadenylate-binding protein 1 OS=Mus musculus GN=Pabpc1 PE=1 SV=2,Pabpc1
PMGE_MOUSE,0.882,0.945,1.051,0.986,1.738,0.908,0.452,0.887,0.866,1.264,0.797428082,-0.020340448,0.071762669,0.337996464,-0.20756107,-0.081613766,-0.181149439,-0.17299399,-1.145605322,-0.139235797,1.181,0.8148,0.689923793,-0.535491079,0.077661927,0.397510989,PMGE_MOUSE,Bisphosphoglycerate mutase OS=Mus musculus GN=Bpgm PE=1 SV=2,Bpgm
RBBP7_MOUSE,0.974,0.826,1.01,0.766,0.658,1.059,1.167,1.305,0.937,0.91,-0.603840511,-0.384583703,0.014355293,-0.13606155,-0.093879047,-0.275786313,-0.038006323,0.384049807,0.222804561,0.082702589,0.8562,1.0662,1.245269797,0.316458347,0.081575649,0.397510989,RBBP7_MOUSE,Histone-binding protein RBBP7 OS=Mus musculus GN=Rbbp7 PE=1 SV=1,Rbbp7
APOA1_MOUSE,0.545,0.856,0.823,1.106,0.688,0.83,0.5,0.734,0.833,1.163,-0.53951953,0.145351386,-0.281035664,0.217851097,-0.263611599,-0.224317298,-0.875671865,-0.446148032,-1,-0.268816758,0.9226,0.693,0.751138088,-0.41284994,0.085337751,0.40102181,APOA1_MOUSE,Apolipoprotein A-I OS=Mus musculus GN=Apoa1 PE=1 SV=2,Apoa1
C1TC_MOUSE,0.872,0.737,1.208,0.688,0.925,0.775,0.676,0.648,1.02,0.834,-0.112474729,-0.53951953,0.272620455,-0.261880711,0.028569152,-0.440263476,-0.19759996,-0.625934282,-0.564904848,-0.367731785,0.935,0.7416,0.79315508,-0.334325121,0.086728923,0.40102181,C1TC_MOUSE,"C-1-tetrahydrofolate synthase, cytoplasmic OS=Mus musculus GN=Mthfd1 PE=1 SV=4",Mthfd1
CAN2_MOUSE,1.16,0.916,1.21,1.143,1.22,0.897,0.933,1.008,1.014,0.989,0.286881148,0.192825404,0.275007047,-0.015957574,0.020057652,-0.126580497,0.214124805,0.011495639,-0.100051014,-0.15682011,1.1152,0.9828,0.881276901,-0.182332704,0.083770115,0.40102181,CAN2_MOUSE,Calpain-2 catalytic subunit OS=Mus musculus GN=Capn2 PE=1 SV=4,Capn2
SNX2_MOUSE,0.863,1.032,0.678,0.802,0.728,1.064,0.911,0.956,0.85,1.043,-0.457989644,-0.318325858,-0.560642822,0.060739158,-0.234465254,0.045442971,-0.212567535,-0.064917477,-0.134477041,0.089498151,0.8202,0.9652,1.17678615,0.234852172,0.086028334,0.40102181,SNX2_MOUSE,Sorting nexin-2 OS=Mus musculus GN=Snx2 PE=1 SV=2,Snx2
TBB4B_MOUSE,0.671,0.792,0.998,0.915,0.906,0.938,0.89,0.899,0.974,0.983,-0.142417045,-0.128156351,-0.002888279,-0.024736678,-0.038006323,-0.336427665,-0.575615328,-0.153606979,-0.168122759,-0.092340172,0.9552,0.838,0.877303183,-0.188852593,0.085960108,0.40102181,TBB4B_MOUSE,Tubulin beta-4B chain OS=Mus musculus GN=Tubb4b PE=1 SV=1,Tubb4b
CSDE1_MOUSE,1.051,1.108,0.915,0.997,1.198,1.201,1.347,1.425,1.09,1.099,0.260627908,-0.00433459,-0.128156351,0.136191386,0.124328135,0.147957881,0.071762669,0.510961919,0.429749851,0.264236151,1.0598,1.2264,1.157199472,0.21063757,0.088123052,0.4037638,CSDE1_MOUSE,Cold shock domain-containing protein E1 OS=Mus musculus GN=Csde1 PE=1 SV=1,Csde1
DYR_MOUSE,0.743,0.973,0.984,1.115,1.059,0.97,0.676,1.003,1.052,0.963,0.082702589,0.15704371,-0.023269779,-0.054392297,0.073134705,-0.03948829,-0.428565884,0.004321606,-0.564904848,-0.043943348,1.0346,0.873,0.843804369,-0.245019538,0.089760326,0.407560398,DYR_MOUSE,Dihydrofolate reductase OS=Mus musculus GN=Dhfr PE=1 SV=3,Dhfr
CATA_MOUSE,0.752,0.902,0.658,1.049,1.274,0.749,0.456,0.608,0.931,0.808,0.349365278,0.069014678,-0.603840511,-0.307572802,-0.103146927,-0.148800661,-0.411195433,-0.717856771,-1.13289427,-0.416962376,0.944,0.6934,0.734533898,-0.445099023,0.092358982,0.415335832,CATA_MOUSE,Catalase OS=Mus musculus GN=Cat PE=1 SV=4,Cat
DCXR_MOUSE,1.006,1.036,0.92,1.31,1.132,1.26,0.827,0.853,1.588,1.312,0.178873958,0.389566812,-0.120294234,0.39176772,0.667210912,0.051024003,0.008630305,-0.229382353,-0.274040765,0.333423734,1.2524,0.9964,0.795592462,-0.329898487,0.095593168,0.415335832,DCXR_MOUSE,L-xylulose reductase OS=Mus musculus GN=Dcxr PE=1 SV=2,Dcxr
GNMT_MOUSE,0.475,0.501,0.323,0.941,2.407,0.497,0.438,0.417,1.879,0.749,1.267236142,-0.087733372,-1.63039393,-0.416962376,0.909965067,-0.997117491,-1.074000581,-1.261880711,-1.190997225,-1.008682243,1.2598,0.4656,0.369582473,-1.436031753,0.095479914,0.415335832,GNMT_MOUSE,Glycine N-methyltransferase OS=Mus musculus GN=Gnmt PE=1 SV=3,Gnmt
MTNA_MOUSE,0.738,0.426,0.642,1.05,1.434,0.881,0.7772,0.977,1.197,1.182,0.520045024,0.070389328,-0.639354798,0.241230036,0.259423152,-1.231074664,-0.438307279,-0.033569533,-0.363642194,-0.182786076,1.101,0.75984,0.69013624,-0.535046902,0.095321648,0.415335832,MTNA_MOUSE,Methylthioribose-1-phosphate isomerase OS=Mus musculus GN=Mri1 PE=1 SV=1,Mri1
NHRF3_MOUSE,1.83,1.454,1.024,1.308,1.123,1.153,1.176,1.058,0.88,0.859,0.167357928,0.387362541,0.034215715,-0.219269964,-0.184424571,0.540027269,0.871843649,0.081339627,0.23388806,0.205392513,1.0388,1.3342,1.284366577,0.361057027,0.093141624,0.415335832,NHRF3_MOUSE,Na(+)/H(+) exchange regulatory cofactor NHE-RF3 OS=Mus musculus GN=Pdzk1 PE=1 SV=1,Pdzk1
MDHM_MOUSE,0.896,0.85,1.02,0.96,0.866,1.024,0.811,0.841,1.112,0.967,-0.20756107,-0.058893689,0.028569152,-0.048412205,0.153156788,-0.234465254,-0.158429363,-0.249822294,-0.30222618,0.034215715,0.985,0.8844,0.89786802,-0.155424699,0.098823653,0.418397173,MDHM_MOUSE,"Malate dehydrogenase, mitochondrial OS=Mus musculus GN=Mdh2 PE=1 SV=3",Mdh2
PPAC_MOUSE,1.037,1.176,0.94,1.391,1.375,1.053,0.924,1.002,1.324,1.135,0.459431619,0.47612242,-0.089267338,0.182692298,0.404903122,0.23388806,0.052415894,0.002882509,-0.114035243,0.074505436,1.233,1.0384,0.84217356,-0.247810511,0.098907796,0.418397173,PPAC_MOUSE,Low molecular weight phosphotyrosine protein phosphatase OS=Mus musculus GN=Acp1 PE=1 SV=3,Acp1
SDC4_MOUSE,1.498,1.861,0.968,1.452,1.059,1.817,1.953,2.037,1.616,1.991,0.082702589,0.538041453,-0.046921047,0.993493221,0.692427198,0.896078055,0.583037624,1.02644598,0.965691949,0.86155842,1.4172,1.8332,1.293536551,0.37132082,0.099618375,0.418397173,SDC4_MOUSE,Syndecan-4 OS=Mus musculus GN=Sdc4 PE=1 SV=1,Sdc4
TPM1_MOUSE,1.193,1.189,0.93,1.074,1.001,0.981,1.05,1.021,0.897,1.023,0.001441974,0.102993993,-0.104697379,0.032806145,-0.15682011,0.249748715,0.254594043,0.029982866,0.070389328,-0.027674958,0.985,1.0868,1.103350254,0.141890841,0.098538401,0.418397173,TPM1_MOUSE,Tropomyosin alpha-1 chain OS=Mus musculus GN=Tpm1 PE=1 SV=1,Tpm1
AL9A1_MOUSE,0.831,1.027,0.995,1.185,1.097,1.019,0.749,1.118,1.156,1.072,0.133563526,0.244887059,-0.007231569,0.100304906,0.209141398,0.038436182,-0.267079618,0.160920188,-0.416962376,0.027154052,1.101,0.9488,0.861762035,-0.214638554,0.104247451,0.422985145,AL9A1_MOUSE,4-trimethylaminobutyraldehyde dehydrogenase OS=Mus musculus GN=Aldh9a1 PE=1 SV=1,Aldh9a1
GDIB_MOUSE,0.823,0.927,1.063,1.029,0.976,1.014,0.869,0.96,0.92,0.994,-0.035046947,0.041242982,0.088141597,-0.008682243,-0.120294234,-0.109358756,-0.281035664,-0.058893689,-0.202571918,0.020057652,0.9964,0.9186,0.921918908,-0.117288238,0.102823264,0.422985145,GDIB_MOUSE,Rab GDP dissociation inhibitor beta OS=Mus musculus GN=Gdi2 PE=1 SV=1,Gdi2
KV5AA_MOUSE,4.38,0.808,1.963,0.624,1.099,1.515,2.711,2.048,0.916,1.015,0.136191386,-0.680382066,0.973060173,0.021479727,-0.126580497,-0.307572802,2.13093087,1.034215715,1.438825113,0.599317794,1.1234,2.2924,2.040591063,1.028987093,0.103862638,0.422985145,KV5AA_MOUSE,Ig kappa chain V-V region MOPC 173 OS=Mus musculus PE=1 SV=1,Ig kappa chain V-V region MOPC 173 OS=Mus musculus
SLK_MOUSE,0.934,1.001,0.901,0.816,1.051,1.201,1.097,1.09,0.978,1.005,0.071762669,-0.293358943,-0.150400989,0.007195501,-0.03209363,0.001441974,-0.098505545,0.124328135,0.133563526,0.264236151,0.9502,1.0646,1.120395706,0.16400836,0.103519048,0.422985145,SLK_MOUSE,STE20-like serine/threonine-protein kinase OS=Mus musculus GN=Slk PE=1 SV=2,Slk
SUCB1_MOUSE,0.952,0.723,1.085,0.769,1.015,0.959,0.804,0.834,1.099,1.033,0.021479727,-0.378944497,0.117695043,0.046840254,0.136191386,-0.467932448,-0.070966521,-0.261880711,-0.314732593,-0.06039728,1.0002,0.8544,0.854229154,-0.227304958,0.10490703,0.422985145,SUCB1_MOUSE,"Succinyl-CoA ligase [ADP-forming] subunit beta, mitochondrial OS=Mus musculus GN=Sucla2 PE=1 SV=2",Sucla2
DHE3_MOUSE,0.794,0.776,0.994,0.793,0.93,1.13,0.683,0.598,1.019,1.241,-0.104697379,-0.334607229,-0.008682243,0.311503115,0.027154052,-0.365871442,-0.332789088,-0.74178261,-0.550042516,0.176322773,0.9954,0.7962,0.799879445,-0.322145516,0.108402324,0.42352536,DHE3_MOUSE,"Glutamate dehydrogenase 1, mitochondrial OS=Mus musculus GN=Glud1 PE=1 SV=1",Glud1
PAPS2_MOUSE,1.339,1.039,1.289,0.961,0.846,1.009,1.19,1.229,0.958,0.897,-0.241270432,-0.057391664,0.366252264,-0.15682011,-0.061902439,0.055195654,0.421155961,0.297484916,0.250961574,0.012926174,0.9902,1.1612,1.172692385,0.229824623,0.107485556,0.42352536,PAPS2_MOUSE,Bifunctional 3'-phosphoadenosine 5'-phosphosulfate synthase 2 OS=Mus musculus GN=Papss2 PE=1 SV=2,Papss2
SYCC_MOUSE,0.831,1.061,0.916,0.928,0.848,1.416,1.151,1.18,1.036,0.924,-0.23786383,-0.10780329,-0.126580497,-0.114035243,0.051024003,0.085424656,-0.267079618,0.23878686,0.202887833,0.501821265,0.9304,1.1278,1.21216681,0.277588246,0.108316537,0.42352536,SYCC_MOUSE,"Cysteine--tRNA ligase, cytoplasmic OS=Mus musculus GN=Cars PE=1 SV=2",Cars
UBXN1_MOUSE,0.811,1.005,1.06,1.246,1.202,1.076,1.085,0.943,0.955,1.13,0.265436896,0.317304068,0.084064265,0.176322773,-0.066427362,0.007195501,-0.30222618,-0.084670324,0.117695043,0.105678078,1.1186,0.984,0.879671017,-0.184964015,0.107853395,0.42352536,UBXN1_MOUSE,UBX domain-containing protein 1 OS=Mus musculus GN=Ubxn1 PE=1 SV=1,Ubxn1
GDF10_MOUSE,2.153,1.855,2.106,2.051,5.461,1.575,1.146,1.522,1.474,3.162,2.449165157,1.036327492,1.074505436,1.660837368,0.559736524,0.891419187,1.10634832,0.605968359,0.196607044,0.655351829,2.8508,1.6502,0.578855058,-0.788725943,0.115623751,0.444842523,GDF10_MOUSE,Growth/differentiation factor 10 OS=Mus musculus GN=Gdf10 PE=1 SV=2,Gdf10
GUAD_MOUSE,0.821,0.783,0.937,0.832,1.246,1.068,0.83,0.838,0.988,1.079,0.317304068,-0.265344567,-0.093879047,0.109694865,-0.017417053,-0.352915787,-0.284545873,-0.254977851,-0.268816758,0.094911647,1.0164,0.868,0.85399449,-0.227701333,0.115260106,0.444842523,GUAD_MOUSE,Guanine deaminase OS=Mus musculus GN=Gda PE=1 SV=1,Gda
MOES_MOUSE,1.023,1.205,0.945,0.897,1.037,1.368,0.941,1.154,0.989,1.08,0.052415894,-0.15682011,-0.081613766,0.111031312,-0.015957574,0.269033146,0.032806145,0.206643224,-0.087733372,0.45206823,0.9896,1.1382,1.150161681,0.201836679,0.116928493,0.446454246,MOES_MOUSE,Moesin OS=Mus musculus GN=Msn PE=1 SV=3,Msn
TAGL_MOUSE,0.703,0.614,0.678,0.931,0.675,0.582,0.711,0.642,0.662,0.819,-0.567040593,-0.103146927,-0.560642822,-0.288064643,-0.595096878,-0.703689439,-0.508403406,-0.639354798,-0.492078535,-0.780908942,0.753,0.6504,0.86374502,-0.211322607,0.118973324,0.450846279,TAGL_MOUSE,Transgelin OS=Mus musculus GN=Tagln PE=1 SV=3,Tagln
CN159_MOUSE,0.817,0.944,0.943,1.017,0.88,0.961,0.787,0.915,1.023,0.946,-0.184424571,0.024319679,-0.084670324,-0.080087911,0.032806145,-0.083141235,-0.291592017,-0.128156351,-0.345564459,-0.057391664,0.9618,0.8848,0.919941776,-0.120385541,0.124045826,0.463104416,CN159_MOUSE,"UPF0317 protein C14orf159 homolog, mitochondrial OS=Mus musculus PE=1 SV=1","UPF0317 protein C14orf159 homolog, mitochondrial OS=Mus musculus"
MTND_MOUSE,1.151,1.08,0.787,0.93,1.028,1.215,1.111,1.003,0.363,0.958,0.039840265,-0.104697379,-0.345564459,-0.061902439,-1.461958547,0.111031312,0.202887833,0.004321606,0.151858817,0.280956314,0.8132,1.112,1.367437285,0.451474668,0.123727329,0.463104416,MTND_MOUSE,"1,2-dihydroxy-3-keto-5-methylthiopentene dioxygenase OS=Mus musculus GN=Adi1 PE=1 SV=1",Adi1
PALLD_MOUSE,1.104,0.914,0.549,1.064,1.059,0.885,1.067,1.053,0.687,0.608,0.082702589,0.089498151,-0.865121946,-0.717856771,-0.541617996,-0.12973393,0.142740172,0.074505436,0.093560176,-0.17625064,0.7934,1.0046,1.266196118,0.340500878,0.125342072,0.464502972,PALLD_MOUSE,Palladin OS=Mus musculus GN=Palld PE=1 SV=2,Palld
NUDT4_MOUSE,0.965,0.929,1.027,1.137,0.889,0.807,0.912,0.841,0.987,0.885,-0.169744676,0.185232254,0.038436182,-0.17625064,-0.01887801,-0.106249498,-0.051399153,-0.249822294,-0.13289427,-0.309359421,0.985,0.8908,0.904365482,-0.145022166,0.129986173,0.478197308,NUDT4_MOUSE,Diphosphoinositol polyphosphate phosphohydrolase 2 OS=Mus musculus GN=Nudt4 PE=1 SV=1,Nudt4
DHSO_MOUSE,1.492,0.848,2.45,0.97,1.232,0.883,0.7,0.693,1.218,0.973,0.301002256,-0.043943348,1.292781749,-0.03948829,0.284514133,-0.23786383,0.577247536,-0.529072743,-0.514573173,-0.179514657,1.3686,0.9232,0.674557942,-0.567985723,0.131152072,0.478990177,DHSO_MOUSE,Sorbitol dehydrogenase OS=Mus musculus GN=Sord PE=1 SV=3,Sord
BOLA2_MOUSE,0.779,0.721,1.063,0.859,0.872,0.856,0.954,0.968,1.009,1.007,-0.19759996,-0.219269964,0.088141597,0.010063683,0.012926174,-0.471928835,-0.360304767,-0.046921047,-0.067938829,-0.224317298,0.962,0.8556,0.889397089,-0.169100411,0.133813783,0.4851953,BOLA2_MOUSE,BolA-like protein 2 OS=Mus musculus GN=Bola2 PE=1 SV=1,Bola2
ACLY_MOUSE,1.292,1.429,0.99,0.798,1.311,1.322,1.296,1.242,1.268,1.247,0.390667686,-0.325539348,-0.01449957,0.318461465,0.342554745,0.515005916,0.36960607,0.312665174,0.374065718,0.402722177,1.1228,1.3162,1.172247952,0.229277758,0.140595532,0.502554241,ACLY_MOUSE,ATP-citrate synthase OS=Mus musculus GN=Acly PE=1 SV=1,Acly
AS3MT_MOUSE,0.737,0.75,0.5,0.68,0.746,1.028,1.009,0.935,0.939,0.789,-0.422752464,-0.556393349,-1,-0.341902795,-0.090802937,-0.415037499,-0.440263476,-0.09696173,0.012926174,0.039840265,0.7308,0.8918,1.220306513,0.287243566,0.140543304,0.502554241,AS3MT_MOUSE,Arsenite methyltransferase OS=Mus musculus GN=As3mt PE=1 SV=2,As3mt
ANS4B_MOUSE,1.043,1.137,0.881,1.014,1.11,0.901,1.095,1.059,0.789,0.875,0.150559677,0.020057652,-0.182786076,-0.192645078,-0.341902795,0.185232254,0.060739158,0.082702589,0.13093087,-0.150400989,0.9338,1.047,1.121225102,0.165075949,0.144129056,0.507979331,ANS4B_MOUSE,Ankyrin repeat and SAM domain-containing protein 4B OS=Mus musculus GN=Anks4b PE=1 SV=1,Anks4b
SODC_MOUSE,0.908,0.766,1.05,0.911,1.033,0.972,0.849,1.015,1.046,0.92,0.046840254,-0.134477041,0.070389328,-0.120294234,0.064882852,-0.384583703,-0.139235797,0.021479727,-0.236163541,-0.040971781,0.992,0.902,0.909274194,-0.137212687,0.143733337,0.507979331,SODC_MOUSE,Superoxide dismutase [Cu-Zn] OS=Mus musculus GN=Sod1 PE=1 SV=2,Sod1
SC24A_MOUSE,0.72,0.844,0.888,0.943,0.852,0.899,0.759,0.924,1.012,0.854,-0.231074664,-0.084670324,-0.171368418,-0.227692025,0.01720929,-0.244685096,-0.473931188,-0.114035243,-0.397828209,-0.153606979,0.9098,0.8292,0.911409101,-0.133829318,0.145606698,0.509623443,SC24A_MOUSE,Protein transport protein Sec24A OS=Mus musculus GN=Sec24a PE=1 SV=1,Sec24a
MPPA_MOUSE,0.94,0.968,0.96,0.988,1.028,1.074,0.796,0.946,1.113,1.064,0.039840265,-0.017417053,-0.058893689,0.089498151,0.154453593,-0.046921047,-0.089267338,-0.080087911,-0.329159664,0.102993993,1.0306,0.9448,0.916747526,-0.125403628,0.149781149,0.520618615,MPPA_MOUSE,Mitochondrial-processing peptidase subunit alpha OS=Mus musculus GN=Pmpca PE=1 SV=1,Pmpca
PPIA_MOUSE,1.035,1.033,0.835,0.929,0.966,1.013,0.954,1.05,1.002,1.035,-0.049904906,-0.106249498,-0.260151897,0.049630768,0.002882509,0.046840254,0.049630768,0.070389328,-0.067938829,0.018634174,0.9534,1.017,1.066708622,0.093166149,0.156733064,0.541051124,PPIA_MOUSE,Peptidyl-prolyl cis-trans isomerase A OS=Mus musculus GN=Ppia PE=1 SV=2,Ppia
VATG1_MOUSE,0.905,1.229,1.063,1.027,0.979,1.068,1.087,1.263,0.912,0.989,-0.030619235,0.038436182,0.088141597,-0.015957574,-0.13289427,0.297484916,-0.144010303,0.336854639,0.12035194,0.094911647,0.994,1.1104,1.117102616,0.159761716,0.160116687,0.548971498,VATG1_MOUSE,V-type proton ATPase subunit G 1 OS=Mus musculus GN=Atp6v1g1 PE=1 SV=3,Atp6v1g1
PDLI5_MOUSE,0.406,0.939,0.9,0.615,1.008,0.671,0.826,0.945,1.526,1.24,0.011495639,-0.701341684,-0.152003093,0.310340121,0.609754962,-0.090802937,-1.300448367,-0.081613766,-0.275786313,-0.575615328,1.0578,0.7574,0.716014369,-0.481939554,0.168558272,0.57015684,PDLI5_MOUSE,PDZ and LIM domain protein 5 OS=Mus musculus GN=Pdlim5 PE=1 SV=4,Pdlim5
XPP1_MOUSE,1.304,1.137,1.353,1.007,0.872,1.004,1.627,1.134,1.026,0.981,-0.19759996,0.010063683,0.436161839,-0.027674958,0.037030731,0.185232254,0.38294387,0.18142064,0.702214251,0.005759269,1.0478,1.2412,1.184577209,0.244372235,0.16837648,0.57015684,XPP1_MOUSE,Xaa-Pro aminopeptidase 1 OS=Mus musculus GN=Xpnpep1 PE=1 SV=1,Xpnpep1
2ABA_MOUSE,0.991,0.949,0.941,0.929,1.299,0.914,0.928,0.982,1.211,1.005,0.377401431,-0.106249498,-0.087733372,0.007195501,0.276198865,-0.075520008,-0.013043037,-0.02620507,-0.10780329,-0.12973393,1.077,0.9528,0.884679666,-0.176772932,0.173636802,0.578999271,2ABA_MOUSE,Serine/threonine-protein phosphatase 2A 55 kDa regulatory subunit B alpha isoform OS=Mus musculus GN=Ppp2r2a PE=1 SV=1,Ppp2r2a
CLYBL_MOUSE,0.822,0.772,1.074,0.942,0.748,0.985,0.845,0.88,1.129,1.031,-0.418889825,-0.086201035,0.102993993,0.044044333,0.175045486,-0.373327247,-0.282789701,-0.184424571,-0.242976753,-0.02180437,0.9848,0.8608,0.874086109,-0.194152684,0.17294385,0.578999271,CLYBL_MOUSE,"Citrate lyase subunit beta-like protein, mitochondrial OS=Mus musculus GN=Clybl PE=1 SV=2",Clybl
DPYD_MOUSE,0.719,1.02,0.825,1.251,1.0573,0.891,0.958,1.009,1.096,1.056,0.080384787,0.32308179,-0.277533976,0.078609835,0.132247798,0.028569152,-0.475936324,0.012926174,-0.061902439,-0.166502663,1.05706,0.9194,0.869770874,-0.201292697,0.174618828,0.578999271,DPYD_MOUSE,Dihydropyrimidine dehydrogenase [NADP(+)] OS=Mus musculus GN=Dpyd PE=1 SV=1,Dpyd
ENPL_MOUSE,1.527,1.045,1.137,1.064,0.933,0.802,1.427,1.054,0.831,0.692,-0.100051014,0.089498151,0.185232254,-0.531156057,-0.267079618,0.063502942,0.610700062,0.075874867,0.512985335,-0.318325858,0.9314,1.171,1.257247155,0.330268289,0.179475214,0.591212468,ENPL_MOUSE,Endoplasmin OS=Mus musculus GN=Hsp90b1 PE=1 SV=2,Hsp90b1
CALB1_MOUSE,0.961,0.797,1.162,0.526,1.221,0.705,0.755,0.491,1.042,1.038,0.2880632,-0.926865295,0.216610069,0.053806444,0.059355278,-0.327348371,-0.057391664,-1.02620507,-0.40545145,-0.504304837,0.9978,0.7418,0.743435558,-0.427720402,0.181323206,0.59307228,CALB1_MOUSE,Calbindin OS=Mus musculus GN=Calb1 PE=1 SV=2,Calb1
VATA_MOUSE,1.032,0.998,0.914,0.95,0.838,0.785,0.983,0.853,0.749,0.713,-0.254977851,-0.074000581,-0.12973393,-0.488026018,-0.416962376,-0.002888279,0.045442971,-0.229382353,-0.024736678,-0.349235441,0.8328,0.9302,1.116954851,0.159570871,0.182393261,0.59307228,VATA_MOUSE,V-type proton ATPase catalytic subunit A OS=Mus musculus GN=Atp6v1a PE=1 SV=2,Atp6v1a
NUDC_MOUSE,0.928,0.819,1.151,0.969,1.124,1.029,1.015,1.175,1.163,1.067,0.168642036,-0.045431429,0.202887833,0.093560176,0.217851097,-0.288064643,-0.10780329,0.232660757,0.021479727,0.041242982,1.0948,0.9932,0.907197662,-0.140511173,0.183881199,0.594077719,NUDC_MOUSE,Nuclear migration protein nudC OS=Mus musculus GN=Nudc PE=1 SV=1,Nudc
SYSC_MOUSE,0.894,1.05,0.952,1.186,1.173,1.088,0.83,0.935,0.961,1.023,0.230203013,0.24610401,-0.070966521,0.032806145,-0.057391664,0.070389328,-0.161653263,-0.09696173,-0.268816758,0.121678557,1.059,0.9594,0.905949008,-0.142498245,0.189122086,0.607118033,SYSC_MOUSE,"Serine--tRNA ligase, cytoplasmic OS=Mus musculus GN=Sars PE=1 SV=3",Sars
1433Z_MOUSE,0.808,0.94,1.073,1.057,0.88,0.956,0.813,1.072,1.031,0.977,-0.184424571,0.079975377,0.101650076,-0.033569533,0.044044333,-0.089267338,-0.307572802,0.100304906,-0.298672743,-0.064917477,1.0036,0.9178,0.914507772,-0.128932664,0.193755476,0.610329749,1433Z_MOUSE,14-3-3 protein zeta/delta OS=Mus musculus GN=Ywhaz PE=1 SV=1,Ywhaz
DHPR_MOUSE,0.873,0.805,0.808,0.761,0.937,0.897,0.709,0.749,0.998,0.946,-0.093879047,-0.394031641,-0.307572802,-0.080087911,-0.002888279,-0.312939312,-0.195946441,-0.416962376,-0.496142467,-0.15682011,0.89,0.8066,0.906292135,-0.14195193,0.192692423,0.610329749,DHPR_MOUSE,Dihydropteridine reductase OS=Mus musculus GN=Qdpr PE=1 SV=2,Qdpr
SMAD1_MOUSE,1.019,0.903,1.062,1.09,0.96,1.018,0.937,0.856,0.906,1.058,-0.058893689,0.124328135,0.086783766,0.081339627,-0.142417045,-0.147202107,0.027154052,-0.224317298,-0.093879047,0.025737561,1.0152,0.9466,0.932427108,-0.100937147,0.191882443,0.610329749,SMAD1_MOUSE,Mothers against decapentaplegic homolog 1 OS=Mus musculus GN=Smad1 PE=1 SV=2,Smad1
CALM_MOUSE,0.265,0.907,1.057,0.806,1.743,0.765,0.923,0.839,0.887,0.758,0.801572569,-0.311148256,0.079975377,-0.399730246,-0.17299399,-0.140825544,-1.915935735,-0.253257284,-0.115597447,-0.386468347,1.0502,0.7398,0.70443725,-0.505456895,0.208727396,0.618336455,CALM_MOUSE,Calmodulin OS=Mus musculus GN=Calm1 PE=1 SV=2,Calm1
CAPZB_MOUSE,1.317,1.317,0.961,1.199,1.256,1.048,1.278,1.075,1.084,0.944,0.328836464,0.261831659,-0.057391664,-0.083141235,0.116364757,0.397255346,0.397255346,0.10433666,0.353887836,0.067638717,1.0888,1.207,1.108559882,0.148686704,0.209792726,0.618336455,CAPZB_MOUSE,F-actin-capping protein subunit beta OS=Mus musculus GN=Capzb PE=1 SV=3,Capzb
HGS_MOUSE,0.849,0.803,1.138,0.971,1.069,0.994,1.04,1.178,0.979,1.561,0.096261853,-0.042456799,0.186500558,0.642470537,-0.030619235,-0.316528107,-0.236163541,0.236339539,0.056583528,-0.008682243,1.1436,0.9728,0.850647079,-0.233367391,0.201806787,0.618336455,HGS_MOUSE,Hepatocyte growth factor-regulated tyrosine kinase substrate OS=Mus musculus GN=Hgs PE=1 SV=2,Hgs
HINT1_MOUSE,0.946,0.947,1.1,0.949,1.099,1.197,0.935,0.914,1.013,1.284,0.136191386,-0.075520008,0.137503524,0.360645202,0.018634174,-0.078563669,-0.080087911,-0.12973393,-0.09696173,0.259423152,1.089,0.9878,0.907070707,-0.14071308,0.206891039,0.618336455,HINT1_MOUSE,Histidine triad nucleotide-binding protein 1 OS=Mus musculus GN=Hint1 PE=1 SV=3,Hint1
HS105_MOUSE,0.93,0.847,1.079,0.966,1.161,1.25,0.947,0.915,1.062,1.129,0.215367972,-0.049904906,0.109694865,0.175045486,0.086783766,-0.239566125,-0.104697379,-0.128156351,-0.078563669,0.321928095,1.0794,0.9778,0.905873634,-0.142618282,0.201564348,0.618336455,HS105_MOUSE,Heat shock protein 105 kDa OS=Mus musculus GN=Hsph1 PE=1 SV=2,Hsph1
KAD3_MOUSE,0.873,1.054,1.02,0.885,0.931,1.012,0.72,0.859,1.256,1.012,-0.103146927,-0.17625064,0.028569152,0.01720929,0.328836464,0.075874867,-0.195946441,-0.219269964,-0.473931188,0.01720929,1.0208,0.9036,0.885188088,-0.175944058,0.208998027,0.618336455,KAD3_MOUSE,"GTP:AMP phosphotransferase AK3, mitochondrial OS=Mus musculus GN=Ak3 PE=1 SV=3",Ak3
ML12B_MOUSE,0.909,1.315,1.036,1.012,0.898,1.006,1.197,1.258,1.104,1.003,-0.15521265,0.01720929,0.051024003,0.004321606,0.142740172,0.3950628,-0.1376478,0.331131922,0.259423152,0.008630305,1.0106,1.137,1.125074213,0.170020169,0.207852469,0.618336455,ML12B_MOUSE,Myosin regulatory light chain 12B OS=Mus musculus GN=Myl12b PE=1 SV=2,Myl12b
NDST2_MOUSE,1.034,0.842,1.111,0.985,1.137,0.973,1.104,1.132,1.144,1.142,0.185232254,-0.02180437,0.151858817,0.191562651,0.194087052,-0.248107862,0.048236186,0.178873958,0.142740172,-0.03948829,1.1038,1.017,0.921362566,-0.118159111,0.202370947,0.618336455,NDST2_MOUSE,Bifunctional heparan sulfate N-deacetylase/N-sulfotransferase 2 OS=Mus musculus GN=Ndst2 PE=1 SV=1,Ndst2
PCTL_MOUSE,0.894,0.921,0.867,1.183,0.993,0.687,0.637,0.668,0.788,0.69,-0.010134377,0.242450074,-0.205896101,-0.535331733,-0.343732465,-0.118726939,-0.161653263,-0.582079992,-0.650634722,-0.541617996,0.9042,0.7614,0.842070338,-0.247987348,0.207732511,0.618336455,PCTL_MOUSE,PCTP-like protein OS=Mus musculus GN=Stard10 PE=1 SV=1,Stard10
THOP1_MOUSE,1.088,0.362,0.976,0.89,1.365,1.201,0.689,0.82,0.91,1.301,0.448900951,-0.168122759,-0.035046947,0.379620962,-0.13606155,-1.465938398,0.121678557,-0.286304185,-0.537424112,0.264236151,1.0884,0.832,0.764424844,-0.387553428,0.206391111,0.618336455,THOP1_MOUSE,Thimet oligopeptidase OS=Mus musculus GN=Thop1 PE=1 SV=1,Thop1
TKFC_MOUSE,0.79,0.902,0.994,0.885,0.956,0.796,0.913,0.3,0.919,0.995,-0.064917477,-0.17625064,-0.008682243,-0.007231569,-0.121863233,-0.148800661,-0.340075442,-1.736965594,-0.131313235,-0.329159664,0.9498,0.7402,0.779321963,-0.359708621,0.203048052,0.618336455,TKFC_MOUSE,Triokinase/FMN cyclase OS=Mus musculus GN=Tkfc PE=1 SV=1,Tkfc
MARE2_MOUSE,1.041,1.537,1.07,0.986,1.243,1.257,1.177,1.308,1.107,1.251,0.313826296,-0.020340448,0.097610797,0.32308179,0.146655222,0.620117165,0.057970069,0.387362541,0.23511432,0.32998465,1.1314,1.264,1.117199929,0.159887387,0.21496022,0.619208613,MARE2_MOUSE,Microtubule-associated protein RP/EB family member 2 OS=Mus musculus GN=Mapre2 PE=1 SV=1,Mapre2
PRS4_MOUSE,1.066,1.008,0.718,1.185,0.923,1.062,1.056,1.012,0.998,0.837,-0.115597447,0.244887059,-0.477944251,-0.256700472,-0.002888279,0.011495639,0.092207438,0.01720929,0.078609835,0.086783766,0.9322,1.0408,1.116498605,0.158981449,0.21500299,0.619208613,PRS4_MOUSE,26S protease regulatory subunit 4 OS=Mus musculus GN=Psmc1 PE=1 SV=1,Psmc1
SYNC_MOUSE,0.942,0.536,1.037,1.323,1.013,1.062,0.965,1.083,0.947,1.162,0.018634174,0.403813062,0.052415894,0.216610069,-0.078563669,-0.899695094,-0.086201035,0.115033243,-0.051399153,0.086783766,1.0964,0.9176,0.836920832,-0.256836937,0.211933213,0.619208613,SYNC_MOUSE,"Asparagine--tRNA ligase, cytoplasmic OS=Mus musculus GN=Nars PE=1 SV=2",Nars
TBA1C_MOUSE,0.884,1.082,0.974,1.327,0.858,0.768,0.956,0.855,1.074,0.951,-0.220950447,0.408168371,-0.038006323,-0.072482754,0.102993993,0.113700499,-0.177881725,-0.226003675,-0.064917477,-0.380821784,1.0368,0.909,0.876736111,-0.189785424,0.213213373,0.619208613,TBA1C_MOUSE,Tubulin alpha-1C chain OS=Mus musculus GN=Tuba1c PE=1 SV=1,Tuba1c
NOTC4_MOUSE,0.577,0.845,0.965,0.944,1.063,1.384,0.617,0.93,1.004,1.236,0.088141597,-0.083141235,-0.051399153,0.305678743,0.005759269,-0.242976753,-0.793356776,-0.104697379,-0.696657606,0.468843943,1.0424,0.8706,0.835188028,-0.259827064,0.229964849,0.658535704,NOTC4_MOUSE,Neurogenic locus notch homolog protein 4 OS=Mus musculus GN=Notch4 PE=1 SV=2,Notch4
PP1R7_MOUSE,0.545,0.762,0.974,0.762,1.262,1.145,0.999,0.788,0.961,1.128,0.33571191,-0.392137097,-0.038006323,0.173767068,-0.057391664,-0.392137097,-0.875671865,-0.343732465,-0.001443417,0.195347598,1.0174,0.8478,0.83330057,-0.263091128,0.233869877,0.665934566,PP1R7_MOUSE,Protein phosphatase 1 regulatory subunit 7 OS=Mus musculus GN=Ppp1r7 PE=1 SV=2,Ppp1r7
PEBP1_MOUSE,0.86,0.898,0.99,0.796,0.953,1.049,0.806,1.021,1.473,1.46,-0.069451881,-0.329159664,-0.01449957,0.545968369,0.55875743,-0.15521265,-0.217591435,0.029982866,-0.311148256,0.069014678,1.1344,0.9268,0.816995769,-0.291599488,0.236834749,0.670588279,PEBP1_MOUSE,Phosphatidylethanolamine-binding protein 1 OS=Mus musculus GN=Pebp1 PE=1 SV=3,Pebp1
ALBU_MOUSE,1.062,0.807,0.766,0.648,0.793,0.976,0.841,0.893,1.006,0.895,-0.334607229,-0.625934282,-0.384583703,-0.160040413,0.008630305,-0.309359421,0.086783766,-0.16326792,-0.249822294,-0.035046947,0.8216,0.9158,1.114654333,0.156596383,0.241320105,0.671892403,ALBU_MOUSE,Serum albumin OS=Mus musculus GN=Alb PE=1 SV=3,Alb
ELOB_MOUSE,0.901,0.94,1.07,1.122,0.991,0.996,1.014,1.083,1.007,0.997,-0.013043037,0.166072676,0.097610797,-0.00433459,0.010063683,-0.089267338,-0.150400989,0.115033243,0.020057652,-0.005782353,1.0374,0.9868,0.951224214,-0.072142654,0.240166565,0.671892403,ELOB_MOUSE,Transcription elongation factor B polypeptide 2 OS=Mus musculus GN=Tceb2 PE=1 SV=1,Tceb2
RFIP3_MOUSE,1.126,1.27,1.002,1.262,1.082,1.14,1.034,1.3,0.721,1.126,0.113700499,0.33571191,0.002882509,0.171206827,-0.471928835,0.344828497,0.171206827,0.378511623,0.048236186,0.189033824,1.0386,1.174,1.130367803,0.176792278,0.241414854,0.671892403,RFIP3_MOUSE,Rab11 family-interacting protein 3 OS=Mus musculus GN=Rab11fip3 PE=1 SV=2,Rab11fip3
THNS2_MOUSE,1.078,0.95,1.131,0.98,1.042,0.966,1.042,1.077,1.097,1.109,0.059355278,-0.029146346,0.177598929,0.149259365,0.133563526,-0.074000581,0.108357178,0.10701825,0.059355278,-0.049904906,1.0718,1.0226,0.954095913,-0.06779379,0.242627812,0.671892403,THNS2_MOUSE,Threonine synthase-like 2 OS=Mus musculus GN=Thnsl2 PE=1 SV=1,Thnsl2
HCDH_MOUSE,0.973,1.413,0.83,0.884,0.817,1.1247,0.887,0.98,1.0938,1.073,-0.291592017,-0.177881725,-0.268816758,0.101650076,0.129348967,0.498761466,-0.03948829,-0.029146346,-0.17299399,0.169540231,0.93956,1.07554,1.144727319,0.195003981,0.244513606,0.673414523,HCDH_MOUSE,"Hydroxyacyl-coenzyme A dehydrogenase, mitochondrial OS=Mus musculus GN=Hadh PE=1 SV=2",Hadh
CGNL1_MOUSE,2.604,2.803,1.119,1.401,1.694,0.803,1.3,1.38,0.817,0.864,0.760433875,0.486456956,0.162210036,-0.210896782,-0.291592017,1.486971744,1.380729449,0.464668267,0.378511623,-0.316528107,1.179,1.778,1.508057676,0.592691606,0.248155293,0.676055501,CGNL1_MOUSE,Cingulin-like protein 1 OS=Mus musculus GN=Cgnl1 PE=1 SV=2,Cgnl1
SNX3_MOUSE,1.031,1.021,0.981,0.979,0.998,1.366,1.14,0.937,1.039,0.995,-0.002888279,-0.030619235,-0.027674958,-0.007231569,0.055195654,0.029982866,0.044044333,-0.093879047,0.189033824,0.449957484,0.9984,1.099,1.100761218,0.138501547,0.247619325,0.676055501,SNX3_MOUSE,Sorting nexin-3 OS=Mus musculus GN=Snx3 PE=1 SV=3,Snx3
EEA1_MOUSE,1.221,1.15,1.251,1.077,1.026,1.082,1.137,1.049,0.989,0.919,0.037030731,0.10701825,0.32308179,-0.121863233,-0.015957574,0.201633861,0.2880632,0.069014678,0.185232254,0.113700499,1.0524,1.1278,1.071645762,0.099828094,0.252668069,0.680987736,EEA1_MOUSE,Early endosome antigen 1 OS=Mus musculus GN=Eea1 PE=1 SV=2,Eea1
TOM1_MOUSE,1.564,1.131,1.378,1.764,1.213,0.911,1.038,0.992,1.159,1.07,0.27857955,0.818850561,0.462575888,0.097610797,0.212880566,0.177598929,0.645240513,-0.011587974,0.053806444,-0.134477041,1.3168,1.1272,0.856014581,-0.224292724,0.251339223,0.680987736,TOM1_MOUSE,Target of Myb protein 1 OS=Mus musculus GN=Tom1 PE=1 SV=1,Tom1
ACTN4_MOUSE,1.095,0.956,0.893,1.263,1.104,0.949,1.074,0.854,1.086,1.032,0.142740172,0.336854639,-0.16326792,0.045442971,0.119024103,-0.064917477,0.13093087,-0.227692025,0.102993993,-0.075520008,1.0756,0.9856,0.916325772,-0.126067499,0.272368472,0.686394198,ACTN4_MOUSE,Alpha-actinin-4 OS=Mus musculus GN=Actn4 PE=1 SV=1,Actn4
CAH3_MOUSE,0.715,0.684,0.646,0.755,1.448,0.844,0.695,0.885,1.181,0.816,0.534061602,-0.40545145,-0.63039393,-0.293358943,0.240008965,-0.54793177,-0.483984853,-0.17625064,-0.524915117,-0.244685096,0.9692,0.7646,0.78889806,-0.342089205,0.268869347,0.686394198,CAH3_MOUSE,Carbonic anhydrase 3 OS=Mus musculus GN=Ca3 PE=1 SV=3,Ca3
CALR_MOUSE,1.501,0.934,1.21,0.949,0.819,0.844,1.393,0.969,0.811,0.922,-0.288064643,-0.075520008,0.275007047,-0.117161344,-0.30222618,-0.098505545,0.585923977,-0.045431429,0.478195258,-0.244685096,0.9422,1.1282,1.197410316,0.259917605,0.268429672,0.686394198,CALR_MOUSE,Calreticulin OS=Mus musculus GN=Calr PE=1 SV=1,Calr
CDC37_MOUSE,0.989,0.919,1.049,1.011,0.922,0.758,0.942,0.851,0.858,0.931,-0.117161344,0.015782997,0.069014678,-0.103146927,-0.220950447,-0.121863233,-0.015957574,-0.232768963,-0.086201035,-0.399730246,0.9542,0.8918,0.934604905,-0.097571487,0.27237865,0.686394198,CDC37_MOUSE,Hsp90 co-chaperone Cdc37 OS=Mus musculus GN=Cdc37 PE=1 SV=1,Cdc37
CLH1_MOUSE,1.667,1.27,0.794,1.378,0.908,0.845,1.252,1.045,1.088,0.883,-0.139235797,0.462575888,-0.332789088,-0.179514657,0.121678557,0.344828497,0.737254104,0.063502942,0.324234562,-0.242976753,1.0102,1.2158,1.203524055,0.267264977,0.262715169,0.686394198,CLH1_MOUSE,Clathrin heavy chain 1 OS=Mus musculus GN=Cltc PE=1 SV=3,Cltc
HIF3A_MOUSE,1.169,1.107,1.033,1.121,0.626,0.675,1.455,0.972,0.804,0.796,-0.675765438,0.164786278,0.046840254,-0.329159664,-0.314732593,0.146655222,0.22527493,-0.040971781,0.541019153,-0.567040593,0.876,1.0756,1.227853881,0.296138885,0.267405527,0.686394198,HIF3A_MOUSE,Hypoxia-inducible factor 3-alpha OS=Mus musculus GN=Hif3a PE=1 SV=2,Hif3a
IDE_MOUSE,0.647,0.837,0.953,1.152,0.667,0.848,1.061,0.753,0.976,1.083,-0.584241333,0.204140717,-0.069451881,0.115033243,-0.035046947,-0.256700472,-0.628162383,-0.40927823,0.085424656,-0.23786383,0.9662,0.8292,0.85820741,-0.220601736,0.26661093,0.686394198,IDE_MOUSE,Insulin-degrading enzyme OS=Mus musculus GN=Ide PE=1 SV=1,Ide
PALM_MOUSE,1.358,1.325,1.187,1.284,1.323,1.162,1.228,1.149,0.93,0.957,0.403813062,0.360645202,0.247319935,-0.06340917,-0.104697379,0.40599236,0.44148348,0.200378798,0.296310561,0.216610069,1.1362,1.2444,1.095229713,0.131233492,0.269721115,0.686394198,PALM_MOUSE,Paralemmin-1 OS=Mus musculus GN=Palm PE=1 SV=1,Palm
PGM1_MOUSE,1.02,0.876,1.319,0.996,1.017,0.964,0.959,0.965,0.956,0.939,0.024319679,-0.005782353,0.399444565,-0.090802937,-0.064917477,-0.190997225,0.028569152,-0.051399153,-0.06039728,-0.052894948,1.0454,0.9568,0.915247752,-0.12776577,0.271370533,0.686394198,PGM1_MOUSE,Phosphoglucomutase-1 OS=Mus musculus GN=Pgm1 PE=1 SV=4,Pgm1
PRVA_MOUSE,0.977,0.711,1.234,1.173,1.081,0.776,1.31,0.704,0.795,0.936,0.112366523,0.230203013,0.303342394,-0.095419565,-0.330973234,-0.492078535,-0.033569533,-0.506352666,0.389566812,-0.365871442,1.0438,0.8956,0.858018778,-0.220918874,0.27188837,0.686394198,PRVA_MOUSE,Parvalbumin alpha OS=Mus musculus GN=Pvalb PE=1 SV=3,Pvalb
PTMA_MOUSE,1.044,0.717,1.088,1.522,1.004,1.071,0.923,1.077,0.919,1.042,0.005759269,0.605968359,0.121678557,0.059355278,-0.121863233,-0.479954976,0.062121712,0.10701825,-0.115597447,0.09895848,1.115,0.9664,0.866726457,-0.20635135,0.266492005,0.686394198,PTMA_MOUSE,Prothymosin alpha OS=Mus musculus GN=Ptma PE=1 SV=2,Ptma
SYNE2_MOUSE,1.19,1.455,1.05,1.039,1.467,1.217,1.346,1.4,1.261,1.246,0.552868871,0.055195654,0.070389328,0.317304068,0.334568276,0.541019153,0.250961574,0.485426827,0.42867841,0.283329168,1.2126,1.3216,1.089889494,0.124181864,0.26667608,0.686394198,SYNE2_MOUSE,Nesprin-2 OS=Mus musculus GN=Syne2 PE=1 SV=2,Syne2
VWA8_MOUSE,0.689,0.972,0.803,0.795,0.843,0.879,0.671,0.851,1.338,0.971,-0.246395464,-0.330973234,-0.316528107,-0.042456799,0.420078116,-0.040971781,-0.537424112,-0.232768963,-0.575615328,-0.18606493,0.95,0.8124,0.855157895,-0.225737274,0.26414338,0.686394198,VWA8_MOUSE,von Willebrand factor A domain-containing protein 8 OS=Mus musculus GN=Vwa8 PE=1 SV=2,Vwa8
CAND1_MOUSE,1,1.208,0.962,0.996,0.365,1.072,0.89,1.048,0.949,1.026,-1.454031631,-0.005782353,-0.055891201,0.037030731,-0.075520008,0.272620455,0,0.067638717,-0.168122759,0.100304906,0.8596,1.0436,1.214053048,0.279831461,0.27667283,0.693746798,CAND1_MOUSE,Cullin-associated NEDD8-dissociated protein 1 OS=Mus musculus GN=Cand1 PE=1 SV=2,Cand1
ACS2L_MOUSE,1.097,0.685,1.366,0.857,0.777,0.765,1.038,0.738,0.989,1.079,-0.364013496,-0.222632891,0.449957484,0.109694865,-0.015957574,-0.545824107,0.133563526,-0.438307279,0.053806444,-0.386468347,1.0136,0.8646,0.852999211,-0.229383688,0.280529143,0.6999341,ACS2L_MOUSE,"Acetyl-coenzyme A synthetase 2-like, mitochondrial OS=Mus musculus GN=Acss1 PE=1 SV=1",Acss1
CERU_MOUSE,0.733,0.603,0.898,0.754,0.921,0.965,0.97,0.922,1.086,1.093,-0.118726939,-0.407363571,-0.15521265,0.128293401,0.119024103,-0.729770093,-0.448114897,-0.117161344,-0.043943348,-0.051399153,0.9504,0.8386,0.88236532,-0.180552006,0.289721526,0.710751712,CERU_MOUSE,Ceruloplasmin OS=Mus musculus GN=Cp PE=1 SV=2,Cp
KAD1_MOUSE,0.734,0.52,1.152,0.789,0.751,0.628,0.84,0.748,0.913,0.557,-0.413115187,-0.341902795,0.204140717,-0.844250767,-0.131313235,-0.943416472,-0.446148032,-0.418889825,-0.251538767,-0.671163536,0.8324,0.694,0.833733782,-0.262341302,0.287676751,0.710751712,KAD1_MOUSE,Adenylate kinase isoenzyme 1 OS=Mus musculus GN=Ak1 PE=1 SV=1,Ak1
PLEC_MOUSE,1.532,1.124,0.474,1.156,1.098,0.599,1.144,0.872,0.636,0.729,0.134878054,0.209141398,-1.077041036,-0.45600928,-0.652901329,0.168642036,0.615416297,-0.19759996,0.194087052,-0.739372092,0.8186,1.0542,1.287808453,0.364918025,0.289955845,0.710751712,PLEC_MOUSE,Plectin OS=Mus musculus GN=Plec PE=1 SV=3,Plec
TXNL1_MOUSE,0.879,1.046,0.86,0.983,0.946,1.226,0.887,1.232,1.009,0.959,-0.080087911,-0.024736678,-0.217591435,-0.06039728,0.012926174,0.064882852,-0.18606493,0.301002256,-0.17299399,0.293958979,0.9514,1.054,1.107841076,0.147750937,0.29050566,0.710751712,TXNL1_MOUSE,Thioredoxin-like protein 1 OS=Mus musculus GN=Txnl1 PE=1 SV=3,Txnl1
PDIA6_MOUSE,1.3,1.019,1.084,1.316,1.105,0.996,1.552,1.253,1.015,0.894,0.14404637,0.396159489,0.116364757,-0.161653263,0.021479727,0.027154052,0.378511623,0.325386415,0.634128558,-0.005782353,1.0828,1.224,1.13040266,0.176836765,0.2942626,0.71646546,PDIA6_MOUSE,Protein disulfide-isomerase A6 OS=Mus musculus GN=Pdia6 PE=1 SV=3,Pdia6
K2C8_MOUSE,1.114,0.891,1.119,1.186,1.025,0.559,0.96,0.797,0.767,0.898,0.03562391,0.24610401,0.162210036,-0.15521265,-0.382701517,-0.166502663,0.155749233,-0.327348371,-0.058893689,-0.839079812,0.999,0.8642,0.865065065,-0.209119447,0.295776669,0.71668962,K2C8_MOUSE,"Keratin, type II cytoskeletal 8 OS=Mus musculus GN=Krt8 PE=1 SV=4",Krt8
ACSM5_MOUSE,0.9,0.985,0.872,1.004,0.98,1.013,0.612,0.997,1.208,0.975,-0.029146346,0.005759269,-0.19759996,-0.036525876,0.272620455,-0.02180437,-0.152003093,-0.00433459,-0.708396442,0.018634174,1.0078,0.9014,0.894423497,-0.160970006,0.300939044,0.717994974,ACSM5_MOUSE,"Acyl-coenzyme A synthetase ACSM5, mitochondrial OS=Mus musculus GN=Acsm5 PE=1 SV=1",Acsm5
AP1S1_MOUSE,1.327,1.438,0.967,1.096,0.968,0.792,1.208,0.934,0.958,0.882,-0.046921047,0.132247798,-0.048412205,-0.181149439,-0.061902439,0.524063676,0.408168371,-0.098505545,0.272620455,-0.336427665,0.9742,1.1398,1.169985629,0.22649081,0.302238925,0.717994974,AP1S1_MOUSE,AP-1 complex subunit sigma-1A OS=Mus musculus GN=Ap1s1 PE=1 SV=1,Ap1s1
CSN4_MOUSE,1.486,1.175,1.165,1.064,1.023,0.901,1.023,1.111,0.92,0.89,0.032806145,0.089498151,0.220329955,-0.168122759,-0.120294234,0.232660757,0.571434116,0.151858817,0.032806145,-0.150400989,1.0124,1.1392,1.125246938,0.170241639,0.299353053,0.717994974,CSN4_MOUSE,COP9 signalosome complex subunit 4 OS=Mus musculus GN=Cops4 PE=1 SV=1,Cops4
PDIA4_MOUSE,1.581,1.048,1.104,1.187,1.047,0.914,1.23,1.045,1.006,0.637,0.066261442,0.247319935,0.142740172,-0.650634722,0.008630305,0.067638717,0.660837368,0.063502942,0.298658316,-0.12973393,0.9962,1.1636,1.168038546,0.224087885,0.304058394,0.717994974,PDIA4_MOUSE,Protein disulfide-isomerase A4 OS=Mus musculus GN=Pdia4 PE=1 SV=3,Pdia4
PGK1_MOUSE,1.076,0.904,1.021,1.049,1.073,1.142,0.932,0.948,1.213,0.971,0.101650076,0.069014678,0.029982866,-0.042456799,0.27857955,-0.145605322,0.105678078,-0.077041036,-0.10159814,0.191562651,1.0654,1.0004,0.938990051,-0.090818223,0.304862945,0.717994974,PGK1_MOUSE,Phosphoglycerate kinase 1 OS=Mus musculus GN=Pgk1 PE=1 SV=4,Pgk1
ROCK1_MOUSE,1.017,1.022,1.068,0.996,1.061,0.785,0.837,0.933,0.856,0.953,0.085424656,-0.005782353,0.094911647,-0.069451881,-0.224317298,0.031395196,0.024319679,-0.100051014,-0.256700472,-0.349235441,0.9868,0.9188,0.931090393,-0.103006859,0.301706781,0.717994974,ROCK1_MOUSE,Rho-associated protein kinase 1 OS=Mus musculus GN=Rock1 PE=1 SV=1,Rock1
NDUV2_MOUSE,1.205,0.958,0.95,0.919,0.313,0.965,1.023,1.046,1.099,1.01,-1.675765438,-0.121863233,-0.074000581,0.014355293,0.136191386,-0.061902439,0.269033146,0.064882852,0.032806145,-0.051399153,0.8582,1.0394,1.211139595,0.276365158,0.307755736,0.721436702,NDUV2_MOUSE,"NADH dehydrogenase [ubiquinone] flavoprotein 2, mitochondrial OS=Mus musculus GN=Ndufv2 PE=1 SV=2",Ndufv2
6PGL_MOUSE,0.959,1.212,0.936,1.464,1.0613,1.045,0.697,0.784,0.909,1.019,0.085832524,0.549915554,-0.095419565,0.027154052,-0.1376478,0.277389699,-0.06039728,-0.351074441,-0.520769439,0.063502942,1.07786,0.9394,0.871541759,-0.198358304,0.310896603,0.721687293,6PGL_MOUSE,6-phosphogluconolactonase OS=Mus musculus GN=Pgls PE=1 SV=1,Pgls
G6PI_MOUSE,0.926,0.865,1.134,1.038,0.918,0.904,0.973,1.087,1.002,0.946,-0.123433941,0.053806444,0.18142064,-0.080087911,0.002882509,-0.209227962,-0.110915901,0.12035194,-0.03948829,-0.145605322,1.0076,0.951,0.943826915,-0.083405781,0.312158393,0.721687293,G6PI_MOUSE,Glucose-6-phosphate isomerase OS=Mus musculus GN=Gpi PE=1 SV=4,Gpi
HEM2_MOUSE,0.975,0.977,1.093,0.914,0.814,0.885,0.951,1.023,0.896,0.804,-0.2968993,-0.12973393,0.128293401,-0.314732593,-0.158429363,-0.033569533,-0.036525876,0.032806145,-0.072482754,-0.17625064,0.9042,0.9622,1.064145101,0.089694882,0.309358159,0.721687293,HEM2_MOUSE,Delta-aminolevulinic acid dehydratase OS=Mus musculus GN=Alad PE=1 SV=1,Alad
MPI_MOUSE,1.174,0.961,1.196,1.166,1.022,0.805,0.973,0.786,0.938,0.867,0.031395196,0.221567789,0.25821739,-0.205896101,-0.092340172,-0.057391664,0.231432408,-0.347398782,-0.03948829,-0.312939312,1.0378,0.9398,0.905569474,-0.143102768,0.316085988,0.72437861,MPI_MOUSE,Mannose-6-phosphate isomerase OS=Mus musculus GN=Mpi PE=1 SV=1,Mpi
PHS_MOUSE,1.767,1.193,1.352,0.953,1.618,0.689,0.702,0.739,1.086,1.046,0.694211608,-0.069451881,0.435095152,0.064882852,0.119024103,0.254594043,0.82130204,-0.436353731,-0.510457064,-0.537424112,1.211,1.018,0.840627581,-0.250461304,0.316766553,0.72437861,PHS_MOUSE,Pterin-4-alpha-carbinolamine dehydratase OS=Mus musculus GN=Pcbd1 PE=1 SV=2,Pcbd1
PTN23_MOUSE,1.085,1.042,1.043,1.114,0.864,0.893,1.036,0.882,0.727,0.754,-0.210896782,0.155749233,0.060739158,-0.407363571,-0.459972731,0.059355278,0.117695043,-0.181149439,0.051024003,-0.16326792,0.9004,0.9876,1.096845846,0.13336078,0.32050879,0.72437861,PTN23_MOUSE,Tyrosine-protein phosphatase non-receptor type 23 OS=Mus musculus GN=Ptpn23 PE=1 SV=2,Ptpn23
RBSK_MOUSE,0.633,0.818,0.779,1.017,0.991,0.885,1.024,1.048,1.365,0.913,-0.013043037,0.024319679,-0.360304767,-0.131313235,0.448900951,-0.289827252,-0.659722595,0.067638717,0.034215715,-0.17625064,1.013,0.8816,0.870286278,-0.200438045,0.318187856,0.72437861,RBSK_MOUSE,Ribokinase OS=Mus musculus GN=Rbks PE=1 SV=1,Rbks
TPD54_MOUSE,0.96,0.979,1.085,1.017,0.956,1.2,1.472,1.249,1.12,1.098,-0.064917477,0.024319679,0.117695043,0.134878054,0.163498732,-0.030619235,-0.058893689,0.320773477,0.557777671,0.263034406,1.0552,1.172,1.110689917,0.1514561,0.32027323,0.72437861,TPD54_MOUSE,Tumor protein D54 OS=Mus musculus GN=Tpd52l2 PE=1 SV=1,Tpd52l2
BAX_MOUSE,1.002,1.003,0.957,1.101,1.272,1.054,1.05,0.916,1.059,0.974,0.347098671,0.138814469,-0.06340917,-0.038006323,0.082702589,0.004321606,0.002882509,-0.126580497,0.070389328,0.075874867,1.0726,1.005,0.936975573,-0.093916657,0.325999539,0.728276488,BAX_MOUSE,Apoptosis regulator BAX OS=Mus musculus GN=Bax PE=1 SV=1,Bax
CAD16_MOUSE,1.171,0.984,0.766,0.969,0.991,0.962,1.801,1.341,1.343,1.228,-0.013043037,-0.045431429,-0.384583703,0.296310561,0.425459305,-0.023269779,0.227741076,0.423309237,0.848798181,-0.055891201,1.0594,1.2518,1.181612233,0.240756668,0.327172183,0.728276488,CAD16_MOUSE,Cadherin-16 OS=Mus musculus GN=Cdh16 PE=1 SV=1,Cdh16
F16P1_MOUSE,1.019,0.918,1.245,0.927,0.839,1.227,1.072,1.017,0.94,0.889,-0.253257284,-0.109358756,0.316145742,-0.169744676,-0.089267338,-0.123433941,0.027154052,0.024319679,0.100304906,0.295135249,0.968,1.0506,1.085330579,0.118134537,0.328013418,0.728276488,F16P1_MOUSE,"Fructose-1,6-bisphosphatase 1 OS=Mus musculus GN=Fbp1 PE=1 SV=3",Fbp1
SGTA_MOUSE,0.909,0.593,0.775,0.869,0.558,0.794,1.217,0.998,0.888,0.718,-0.841662973,-0.202571918,-0.367731785,-0.477944251,-0.171368418,-0.75389599,-0.1376478,-0.002888279,0.283329168,-0.332789088,0.7616,0.9022,1.184611345,0.244413807,0.324603263,0.728276488,SGTA_MOUSE,Small glutamine-rich tetratricopeptide repeat-containing protein alpha OS=Mus musculus GN=Sgta PE=1 SV=2,Sgta
NAMPT_MOUSE,0.345,0.956,0.707,0.758,0.828,0.728,0.94,0.89,1.035,1.468,-0.272297327,-0.399730246,-0.50021788,0.553851968,0.049630768,-0.064917477,-1.535331733,-0.168122759,-0.089267338,-0.457989644,0.9592,0.7718,0.804628857,-0.313604615,0.333119255,0.729965672,NAMPT_MOUSE,Nicotinamide phosphoribosyltransferase OS=Mus musculus GN=Nampt PE=1 SV=1,Nampt
TPM3_MOUSE,1.188,1.142,1.087,1.101,0.777,0.777,1.285,1.078,0.986,0.907,-0.364013496,0.138814469,0.12035194,-0.140825544,-0.020340448,0.191562651,0.248534836,0.108357178,0.361768359,-0.364013496,0.9716,1.094,1.125977769,0.171178343,0.330452298,0.729965672,TPM3_MOUSE,Tropomyosin alpha-3 chain OS=Mus musculus GN=Tpm3 PE=1 SV=3,Tpm3
UK114_MOUSE,1.525,0.903,1.161,0.788,1.198,1.39,1.13,1.21,0.984,1.273,0.260627908,-0.343732465,0.215367972,0.348232419,-0.023269779,-0.147202107,0.608809243,0.275007047,0.176322773,0.475084883,1.0808,1.2316,1.139526277,0.188434193,0.332689902,0.729965672,UK114_MOUSE,Ribonuclease UK114 OS=Mus musculus GN=Hrsp12 PE=1 SV=3,Hrsp12
CBS_MOUSE,0.56,1.137,0.497,1.284,1.265,0.798,0.447,0.835,0.881,0.898,0.339137385,0.360645202,-1.008682243,-0.15521265,-0.182786076,0.185232254,-0.836501268,-0.260151897,-1.161653263,-0.325539348,0.965,0.7554,0.782797927,-0.353288159,0.336054224,0.733209215,CBS_MOUSE,Cystathionine beta-synthase OS=Mus musculus GN=Cbs PE=1 SV=3,Cbs
CH60_MOUSE,0.869,1.035,0.737,0.864,1.072,1.044,0.658,0.712,1.096,1.093,0.100304906,-0.210896782,-0.440263476,0.128293401,0.132247798,0.049630768,-0.202571918,-0.490050854,-0.603840511,0.062121712,0.9724,0.8636,0.888111888,-0.17118665,0.346283267,0.739520197,CH60_MOUSE,"60 kDa heat shock protein, mitochondrial OS=Mus musculus GN=Hspd1 PE=1 SV=1",Hspd1
CRYL1_MOUSE,1.054,0.954,0.98,0.872,0.904,0.943,1.063,0.995,0.967,1.075,-0.145605322,-0.19759996,-0.029146346,0.10433666,-0.048412205,-0.067938829,0.075874867,-0.007231569,0.088141597,-0.084670324,0.9596,1.0018,1.043976657,0.062089454,0.34314593,0.739520197,CRYL1_MOUSE,Lambda-crystallin homolog OS=Mus musculus GN=Cryl1 PE=1 SV=3,Cryl1
IF4H_MOUSE,1.103,1.142,1.1,1.177,0.87,0.99,1.219,1.274,1.217,0.951,-0.200912694,0.23511432,0.137503524,-0.072482754,0.283329168,0.191562651,0.141432791,0.349365278,0.285698126,-0.01449957,1.063,1.1456,1.07770461,0.107961801,0.340436994,0.739520197,IF4H_MOUSE,Eukaryotic translation initiation factor 4H OS=Mus musculus GN=Eif4h PE=1 SV=3,Eif4h
PLSL_MOUSE,1.141,0.757,1.179,1.112,0.974,0.797,1.107,0.905,1.011,0.878,-0.038006323,0.153156788,0.237563718,-0.187707155,0.015782997,-0.401634795,0.190298792,-0.144010303,0.146655222,-0.327348371,1.0308,0.9414,0.913271246,-0.130884684,0.345953844,0.739520197,PLSL_MOUSE,Plastin-2 OS=Mus musculus GN=Lcp1 PE=1 SV=4,Lcp1
RD23A_MOUSE,1.6121,3.214,5.563,3.136,2.048,0.9505,0.942,1.1755,0.755,1.574,1.034215715,1.648925559,2.475863106,0.654435541,-0.40545145,1.684369929,0.688941238,0.233274539,-0.086201035,-0.073241468,2.6152,1.57882,0.603709085,-0.728074582,0.344748897,0.739520197,RD23A_MOUSE,UV excision repair protein RAD23 homolog A OS=Mus musculus GN=Rad23a PE=1 SV=2,Rad23a
DCPS_MOUSE,0.891,0.733,0.871,0.863,0.752,0.702,0.809,0.637,0.715,0.827,-0.411195433,-0.212567535,-0.199255376,-0.274040765,-0.483984853,-0.448114897,-0.166502663,-0.650634722,-0.305788392,-0.510457064,0.8056,0.7544,0.936444886,-0.094734007,0.353249692,0.744928222,DCPS_MOUSE,m7GpppX diphosphatase OS=Mus musculus GN=Dcps PE=1 SV=1,Dcps
KPYR_MOUSE,1.059,0.932,1.095,1.353,1.225,0.836,1.3,0.962,1.091,0.873,0.292781749,0.436161839,0.13093087,-0.195946441,0.125651102,-0.10159814,0.082702589,-0.055891201,0.378511623,-0.258425153,1.1274,1.0178,0.902785169,-0.147545376,0.35136087,0.744928222,KPYR_MOUSE,Pyruvate kinase PKLR OS=Mus musculus GN=Pklr PE=1 SV=1,Pklr
LPP_MOUSE,1.086,1.04,0.968,0.95,1.024,0.923,1.179,1.053,1.02,1.074,0.034215715,-0.074000581,-0.046921047,0.102993993,0.028569152,0.056583528,0.119024103,0.074505436,0.237563718,-0.115597447,1.0072,1.0562,1.048649722,0.068532858,0.352529441,0.744928222,LPP_MOUSE,Lipoma-preferred partner homolog OS=Mus musculus GN=Lpp PE=1 SV=1,Lpp
OCTC_MOUSE,0.533,1.192,0.579,0.941,1.258,1.066,0.375,0.559,0.91,0.798,0.331131922,-0.087733372,-0.788364747,-0.325539348,-0.13606155,0.253384236,-0.907792562,-0.839079812,-1.415037499,0.092207438,0.8972,0.745,0.830361123,-0.268189195,0.358646791,0.751824943,OCTC_MOUSE,Peroxisomal carnitine O-octanoyltransferase OS=Mus musculus GN=Crot PE=1 SV=1,Crot
S10A6_MOUSE,0.966,0.805,1.1,0.908,1.05,0.955,1.074,1.157,1.14,1.107,0.070389328,-0.139235797,0.137503524,0.146655222,0.189033824,-0.312939312,-0.049904906,0.210388864,0.102993993,-0.066427362,1.061,0.9914,0.934401508,-0.097885492,0.359503594,0.751824943,S10A6_MOUSE,Protein S100-A6 OS=Mus musculus GN=S100a6 PE=1 SV=3,S100a6
ATPA_MOUSE,1.012,1.173,1.043,0.816,1.521,0.943,0.713,1.007,1.017,1.144,0.605020153,-0.293358943,0.060739158,0.194087052,0.024319679,0.230203013,0.01720929,0.010063683,-0.488026018,-0.084670324,1.1082,0.9696,0.874932323,-0.192756668,0.363294943,0.753947425,ATPA_MOUSE,"ATP synthase subunit alpha, mitochondrial OS=Mus musculus GN=Atp5a1 PE=1 SV=1",Atp5a1
CUL4A_MOUSE,0.98,0.881,0.946,0.813,1.026,1.284,1.457,1.036,1.079,1.152,0.037030731,-0.298672743,-0.080087911,0.204140717,0.109694865,-0.182786076,-0.029146346,0.051024003,0.543000877,0.360645202,1.0032,1.1276,1.12400319,0.16864613,0.363510366,0.753947425,CUL4A_MOUSE,Cullin-4A OS=Mus musculus GN=Cul4a PE=1 SV=1,Cul4a
ATPB_MOUSE,1.118,1.054,1.17,1.21,0.904,0.719,0.745,0.813,0.846,0.836,-0.145605322,0.275007047,0.22650853,-0.258425153,-0.241270432,0.075874867,0.160920188,-0.298672743,-0.424687669,-0.475936324,0.9932,0.8898,0.895892066,-0.158603163,0.376812783,0.7783346,ATPB_MOUSE,"ATP synthase subunit beta, mitochondrial OS=Mus musculus GN=Atp5b PE=1 SV=2",Atp5b
KAP2_MOUSE,1.355,1.082,1.219,1.086,1.339,1.006,1.069,1.01,1.201,1.039,0.421155961,0.119024103,0.285698126,0.055195654,0.264236151,0.113700499,0.438292852,0.014355293,0.096261853,0.008630305,1.1768,1.1044,0.938477226,-0.091606359,0.380879226,0.783522979,KAP2_MOUSE,cAMP-dependent protein kinase type II-alpha regulatory subunit OS=Mus musculus GN=Prkar2a PE=1 SV=2,Prkar2a
AASD1_MOUSE,0.863,0.987,0.96,1.08,1.038,1.067,0.92,1.209,0.252,0.961,0.053806444,0.111031312,-0.058893689,-0.057391664,-1.988504361,-0.01887801,-0.212567535,0.273814245,-0.120294234,0.093560176,0.8582,1.0092,1.175949662,0.233826305,0.390326874,0.784453479,AASD1_MOUSE,Alanyl-tRNA editing protein Aarsd1 OS=Mus musculus GN=Aarsd1 PE=1 SV=2,Aarsd1
ASSY_MOUSE,0.665,1.411,0.833,1.203,1.554,1.195,0.796,1.409,1.304,1.457,0.635986504,0.266636643,-0.263611599,0.543000877,0.38294387,0.496717988,-0.588573754,0.494671612,-0.329159664,0.257010618,1.2702,1.0952,0.862226421,-0.213861323,0.394570787,0.784453479,ASSY_MOUSE,Argininosuccinate synthase OS=Mus musculus GN=Ass1 PE=1 SV=1,Ass1
ECHP_MOUSE,2.213,1.138,1.71,2.665,1.359555556,0.639,0.876,0.476,0.742,0.728,0.443135105,1.414135533,0.773996325,-0.457989644,-0.430508908,0.186500558,1.146003451,-1.070966521,-0.190997225,-0.646112164,1.440911111,1.0684,0.741475301,-0.431529458,0.40105479,0.784453479,ECHP_MOUSE,Peroxisomal bifunctional enzyme OS=Mus musculus GN=Ehhadh PE=1 SV=4,Ehhadh
GFPT1_MOUSE,0.803,0.9466,0.836,0.896,0.68,1.062,0.935,0.994,0.962,1.039,-0.556393349,-0.158429363,-0.258425153,0.055195654,-0.055891201,-0.079173173,-0.316528107,-0.008682243,-0.09696173,0.086783766,0.8826,0.94812,1.074235214,0.10330992,0.397384033,0.784453479,GFPT1_MOUSE,Glutamine--fructose-6-phosphate aminotransferase [isomerizing] 1 OS=Mus musculus GN=Gfpt1 PE=1 SV=3,Gfpt1
IF4A1_MOUSE,0.984,1.381,0.96,0.717,1.215,1.033,0.928,1.041,0.939,1.04,0.280956314,-0.479954976,-0.058893689,0.056583528,-0.090802937,0.46571332,-0.023269779,0.057970069,-0.10780329,0.046840254,0.9742,1.0734,1.10182714,0.139897905,0.384527659,0.784453479,IF4A1_MOUSE,Eukaryotic initiation factor 4A-I OS=Mus musculus GN=Eif4a1 PE=1 SV=1,Eif4a1
KHK_MOUSE,1.025,0.969,0.919,0.582,1.287,1.201,0.803,0.973,1.393,0.097,0.364012054,-0.780908942,-0.121863233,-3.365871442,0.478195258,-0.045431429,0.03562391,-0.03948829,-0.316528107,0.264236151,0.8556,0.9942,1.161991585,0.216599621,0.401565472,0.784453479,KHK_MOUSE,Ketohexokinase OS=Mus musculus GN=Khk PE=1 SV=1,Khk
LDHB_MOUSE,1.078,1.041,1.532,1.4,1.13,1.479,1.485,1.67,1.783,1.658,0.176322773,0.485426827,0.615416297,0.729444007,0.834306703,0.057970069,0.108357178,0.739848103,0.570462931,0.564622052,1.5006,1.3506,0.900039984,-0.151939001,0.395676262,0.784453479,LDHB_MOUSE,L-lactate dehydrogenase B chain OS=Mus musculus GN=Ldhb PE=1 SV=2,Ldhb
MAP4_MOUSE,0.843,0.842,1.006,0.877,0.854,0.907,1.671,1.26,1.023,0.906,-0.227692025,-0.189351252,0.008630305,-0.142417045,0.032806145,-0.248107862,-0.246395464,0.333423734,0.740711733,-0.140825544,0.9332,1.1046,1.183669096,0.24326582,0.391474771,0.784453479,MAP4_MOUSE,Microtubule-associated protein 4 OS=Mus musculus GN=Map4 PE=1 SV=3,Map4
PTGR2_MOUSE,0.861,0.901,0.914,0.847,1.455,0.732,0.933,0.832,0.861,0.781,0.541019153,-0.239566125,-0.12973393,-0.356605547,-0.215914857,-0.150400989,-0.215914857,-0.265344567,-0.100051014,-0.450084446,0.9716,0.8518,0.87669823,-0.18984776,0.400697061,0.784453479,PTGR2_MOUSE,Prostaglandin reductase 2 OS=Mus musculus GN=Ptgr2 PE=1 SV=2,Ptgr2
PTRF_MOUSE,1.754,1.391,1.186,1.096,1.735,1.117,1.316,1.208,0.676,1.304,0.794935663,0.132247798,0.24610401,0.38294387,-0.564904848,0.47612242,0.810648748,0.272620455,0.396159489,0.159629186,1.1994,1.3572,1.131565783,0.178320457,0.399404031,0.784453479,PTRF_MOUSE,Polymerase I and transcript release factor OS=Mus musculus GN=Ptrf PE=1 SV=1,Ptrf
SNX7_MOUSE,1.627,1.135,1.577,1.684,1.184,0.856,1.096,0.442,0.852,0.932,0.243669081,0.751892138,0.65718266,-0.10159814,-0.231074664,0.182692298,0.702214251,-1.177881725,0.132247798,-0.224317298,1.2458,1.0312,0.82774121,-0.272748309,0.387354434,0.784453479,SNX7_MOUSE,Sorting nexin-7 OS=Mus musculus GN=Snx7 PE=1 SV=1,Snx7
TTL12_MOUSE,1.062,0.083,1.087,1.19,1.008,0.922,1.033,1.22,0.891,1.005,0.011495639,0.250961574,0.12035194,0.007195501,-0.166502663,-3.590744853,0.086783766,0.286881148,0.046840254,-0.117161344,1.0362,0.864,0.833815866,-0.262199271,0.395171088,0.784453479,TTL12_MOUSE,Tubulin--tyrosine ligase-like protein 12 OS=Mus musculus GN=Ttll12 PE=1 SV=1,Ttll12
VPS29_MOUSE,1.439,2.031,1.328,1.43,1.398,1.078,1.166,1.103,0.862,0.791,0.483364361,0.516015147,0.409255147,-0.3382504,-0.214240226,1.02219024,0.525066592,0.141432791,0.221567789,0.108357178,1.1618,1.3634,1.173523842,0.230847153,0.382895875,0.784453479,VPS29_MOUSE,Vacuolar protein sorting-associated protein 29 OS=Mus musculus GN=Vps29 PE=1 SV=1,Vps29
AL1L1_MOUSE,0.979,1.102,0.981,0.947,1.063,0.946,0.97,1.056,1.217,1.098,0.088141597,-0.078563669,-0.027674958,0.134878054,0.283329168,0.140124224,-0.030619235,0.078609835,-0.043943348,-0.080087911,1.0612,1.0106,0.95231813,-0.070484496,0.406268944,0.784775673,AL1L1_MOUSE,Cytosolic 10-formyltetrahydrofolate dehydrogenase OS=Mus musculus GN=Aldh1l1 PE=1 SV=1,Aldh1l1
KBL_MOUSE,1.301,1.127,1.074,0.764,0.826,0.933,0.808,0.973,0.808,1.171,-0.275786313,-0.388355457,0.102993993,0.227741076,-0.307572802,0.172487516,0.379620962,-0.03948829,-0.307572802,-0.100051014,0.9286,1.0284,1.107473616,0.147272329,0.406401688,0.784775673,KBL_MOUSE,"2-amino-3-ketobutyrate coenzyme A ligase, mitochondrial OS=Mus musculus GN=Gcat PE=1 SV=2",Gcat
SASH1_MOUSE,0.702,0.866,1.025,0.512,1.257,0.633,0.556,0.706,0.658,0.766,0.32998465,-0.965784285,0.03562391,-0.384583703,-0.603840511,-0.20756107,-0.510457064,-0.502259911,-0.846843212,-0.659722595,0.8436,0.6926,0.821005216,-0.284536708,0.403742464,0.784775673,SASH1_MOUSE,SAM and SH3 domain-containing protein 1 OS=Mus musculus GN=Sash1 PE=1 SV=1,Sash1
ACSM2_MOUSE,0.406,1.204,0.507,1.101,1.031,1.458,0.332,1.038,1.645,1.261,0.044044333,0.138814469,-0.979942348,0.334568276,0.718087584,0.267835392,-1.300448367,0.053806444,-1.590744853,0.54399072,1.109,0.8876,0.800360685,-0.321277793,0.408251062,0.78533792,ACSM2_MOUSE,"Acyl-coenzyme A synthetase ACSM2, mitochondrial OS=Mus musculus GN=Acsm2 PE=1 SV=1",Acsm2
ACSM3_MOUSE,0.9583,1.354,0.076,0.746,1.313,1.718,0.7884,0.669,1.031,1.222,0.392866916,-0.422752464,-3.717856771,0.289244285,0.044044333,0.437227739,-0.061450726,-0.579921884,-0.343000319,0.780730036,0.8776,1.09754,1.250615314,0.322638089,0.410969017,0.785929443,ACSM3_MOUSE,"Acyl-coenzyme A synthetase ACSM3, mitochondrial OS=Mus musculus GN=Acsm3 PE=1 SV=2",Acsm3
TBA1A_MOUSE,1.108,1.229,1.158,1.198,0.898,0.978,1.266,1.098,1.031,1.073,-0.15521265,0.260627908,0.211635253,0.101650076,0.044044333,0.297484916,0.147957881,0.134878054,0.340277405,-0.03209363,1.0716,1.1358,1.059910414,0.083942331,0.412395362,0.785929443,TBA1A_MOUSE,Tubulin alpha-1A chain OS=Mus musculus GN=Tuba1a PE=1 SV=1,Tuba1a
TCPB_MOUSE,1.001,1.785,0.843,1.446,1.604,1.284,1.306,1.397,1.113,1.006,0.681674142,0.532067552,-0.246395464,0.008630305,0.154453593,0.835924074,0.001441974,0.482332021,0.385154897,0.360645202,1.2024,1.3546,1.126580173,0.171949987,0.413236711,0.785929443,TCPB_MOUSE,T-complex protein 1 subunit beta OS=Mus musculus GN=Cct2 PE=1 SV=4,Cct2
COF1_MOUSE,0.808,0.908,0.785,0.816,0.632,0.71,0.734,0.666,0.742,0.601,-0.662003536,-0.293358943,-0.349235441,-0.734563104,-0.430508908,-0.139235797,-0.307572802,-0.586405918,-0.446148032,-0.49410907,0.7152,0.7652,1.069910515,0.097490137,0.421001037,0.797686175,COF1_MOUSE,Cofilin-1 OS=Mus musculus GN=Cfl1 PE=1 SV=3,Cfl1
PSB6_MOUSE,0.976,1.508,0.843,0.787,1.601,1.549,1.207,1.359,1.47,1.183,0.678973308,-0.345564459,-0.246395464,0.242450074,0.555816155,0.592636429,-0.035046947,0.442545456,0.271425676,0.631337144,1.1768,1.3198,1.121515976,0.165450171,0.425951067,0.804042463,PSB6_MOUSE,Proteasome subunit beta type-6 OS=Mus musculus GN=Psmb6 PE=1 SV=3,Psmb6
SUOX_MOUSE,0.833,1.178,0.999,0.755,0.984,0.697,0.72,0.737,0.837,0.929,-0.023269779,-0.40545145,-0.001443417,-0.106249498,-0.256700472,0.236339539,-0.263611599,-0.440263476,-0.473931188,-0.520769439,0.9008,0.833,0.92473357,-0.112890332,0.430379377,0.80636136,SUOX_MOUSE,"Sulfite oxidase, mitochondrial OS=Mus musculus GN=Suox PE=1 SV=2",Suox
TAGL2_MOUSE,1.17,1.051,0.952,0.972,0.806,0.833,0.994,0.813,0.904,0.886,-0.311148256,-0.040971781,-0.070966521,-0.174621396,-0.145605322,0.071762669,0.22650853,-0.298672743,-0.008682243,-0.263611599,0.904,0.9722,1.075442478,0.104930361,0.42942422,0.80636136,TAGL2_MOUSE,Transgelin-2 OS=Mus musculus GN=Tagln2 PE=1 SV=4,Tagln2
COTL1_MOUSE,1.372,0.876,1.649,0.899,0.81,0.741,4.097,0.812,0.63,0.884,-0.304006187,-0.153606979,0.721591399,-0.177881725,-0.666576266,-0.190997225,0.456280482,-0.300448367,2.034567893,-0.432454552,0.9744,1.5796,1.621100164,0.696973235,0.433160884,0.807178253,COTL1_MOUSE,Coactosin-like protein OS=Mus musculus GN=Cotl1 PE=1 SV=3,Cotl1
FAAA_MOUSE,0.836,1.015,0.806,0.778,0.861,1.026,0.04,0.937,0.919,1.041,-0.215914857,-0.36215794,-0.311148256,0.057970069,-0.121863233,0.021479727,-0.258425153,-0.093879047,-4.64385619,0.037030731,0.881,0.7708,0.874914869,-0.192785448,0.434018466,0.807178253,FAAA_MOUSE,Fumarylacetoacetase OS=Mus musculus GN=Fah PE=1 SV=2,Fah
MAOX_MOUSE,0.584,1.039,0.609,1.159,1.203,1.202,0.54,1.014,1.052,1.028,0.266636643,0.212880566,-0.715485867,0.039840265,0.073134705,0.055195654,-0.775959726,0.020057652,-0.888968688,0.265436896,1.0102,0.8758,0.866957038,-0.205967592,0.441644262,0.818340838,MAOX_MOUSE,NADP-dependent malic enzyme OS=Mus musculus GN=Me1 PE=1 SV=2,Me1
1433T_MOUSE,0.914,0.917,1.258,1.053,1.008,0.862,1.143,1.156,1.007,0.955,0.011495639,0.074505436,0.331131922,-0.066427362,0.010063683,-0.125006361,-0.12973393,0.209141398,0.192825404,-0.214240226,1.0562,0.9984,0.945275516,-0.081193207,0.469371018,0.820624054,1433T_MOUSE,14-3-3 protein theta OS=Mus musculus GN=Ywhaq PE=1 SV=1,Ywhaq
AK1A1_MOUSE,0.721,0.954,0.69,0.854,0.778,1.15,0.981,1.052,1.019,1.109,-0.36215794,-0.227692025,-0.535331733,0.149259365,0.027154052,-0.067938829,-0.471928835,0.073134705,-0.027674958,0.201633861,0.89,0.9716,1.091685393,0.126557154,0.459455273,0.820624054,AK1A1_MOUSE,Alcohol dehydrogenase [NADP(+)] OS=Mus musculus GN=Akr1a1 PE=1 SV=3,Akr1a1
ALDOB_MOUSE,0.961,1.014,1.005,0.954,0.954,0.966,0.941,1.006,1.021,1.043,-0.067938829,-0.067938829,0.007195501,0.060739158,0.029982866,0.020057652,-0.057391664,0.008630305,-0.087733372,-0.049904906,0.9954,0.9776,0.982117742,-0.026032102,0.462352947,0.820624054,ALDOB_MOUSE,Fructose-bisphosphate aldolase B OS=Mus musculus GN=Aldob PE=1 SV=3,Aldob
CISY_MOUSE,0.957,1.383,0.919,0.959,0.957,1.096,0.864,1.05,1.121,0.991,-0.06340917,-0.06039728,-0.121863233,-0.013043037,0.164786278,0.467801156,-0.06340917,0.070389328,-0.210896782,0.132247798,0.9894,1.07,1.081463513,0.112984992,0.461621389,0.820624054,CISY_MOUSE,"Citrate synthase, mitochondrial OS=Mus musculus GN=Cs PE=1 SV=1",Cs
CLIC1_MOUSE,1.121,0.837,1.231,0.905,1.093,0.878,1.066,0.893,0.889,1.008,0.128293401,-0.144010303,0.299830762,0.011495639,-0.169744676,-0.256700472,0.164786278,-0.16326792,0.092207438,-0.187707155,1.0252,0.959,0.935427234,-0.096302663,0.452818779,0.820624054,CLIC1_MOUSE,Chloride intracellular channel protein 1 OS=Mus musculus GN=Clic1 PE=1 SV=3,Clic1
FAS_MOUSE,1.657,1.838,1.103,0.664,2.416,0.989,1.076,1.279,1.099,0.804,1.272620455,-0.590744853,0.141432791,-0.314732593,0.136191386,0.878136767,0.728573603,0.355016264,0.105678078,-0.015957574,1.2172,1.3678,1.123726586,0.168291056,0.465771534,0.820624054,FAS_MOUSE,Fatty acid synthase OS=Mus musculus GN=Fasn PE=1 SV=2,Fasn
FIBB_MOUSE,0.642,0.72,0.892,0.895,1.091,1.601,0.858,1.194,1.367,1.348,0.125651102,-0.160040413,-0.164884385,0.430820497,0.451013243,-0.473931188,-0.639354798,0.255802837,-0.220950447,0.678973308,1.1186,1.003,0.896656535,-0.157372629,0.464084391,0.820624054,FIBB_MOUSE,Fibrinogen beta chain OS=Mus musculus GN=Fgb PE=1 SV=1,Fgb
GABT_MOUSE,0.97,0.988,0.936,0.773,0.578,0.887,1.072,0.997,1.219,1.045,-0.790858602,-0.371459681,-0.095419565,0.063502942,0.285698126,-0.017417053,-0.043943348,-0.00433459,0.100304906,-0.17299399,0.9102,0.9828,1.07976269,0.110714271,0.46150615,0.820624054,GABT_MOUSE,"4-aminobutyrate aminotransferase, mitochondrial OS=Mus musculus GN=Abat PE=1 SV=1",Abat
GLOD4_MOUSE,0.859,0.762,1.003,0.847,0.743,0.841,0.889,0.846,0.886,0.925,-0.428565884,-0.239566125,0.004321606,-0.112474729,-0.174621396,-0.392137097,-0.219269964,-0.241270432,-0.169744676,-0.249822294,0.8808,0.8394,0.952997275,-0.069456006,0.457337721,0.820624054,GLOD4_MOUSE,Glyoxalase domain-containing protein 4 OS=Mus musculus GN=Glod4 PE=1 SV=1,Glod4
IDHC_MOUSE,1.042,0.925,1.054,0.83,0.958,0.929,0.941,1.001,1.144,1.15,-0.061902439,-0.268816758,0.075874867,0.201633861,0.194087052,-0.112474729,0.059355278,0.001441974,-0.087733372,-0.106249498,1.0272,0.9676,0.941978193,-0.086234433,0.450279361,0.820624054,IDHC_MOUSE,Isocitrate dehydrogenase [NADP] cytoplasmic OS=Mus musculus GN=Idh1 PE=1 SV=2,Idh1
MYH10_MOUSE,0.636,0.879,0.825,1.117,0.544,1.132,0.998,0.957,0.907,0.734,-0.878321443,0.159629186,-0.277533976,-0.446148032,-0.140825544,-0.18606493,-0.652901329,-0.06340917,-0.002888279,0.178873958,0.8254,0.9204,1.115095711,0.157167545,0.462652893,0.820624054,MYH10_MOUSE,Myosin-10 OS=Mus musculus GN=Myh10 PE=1 SV=2,Myh10
NUDT3_MOUSE,1.193,0.821,1.45,0.725,0.978,1.104,0.447,1.057,0.943,1.21,-0.03209363,-0.4639471,0.5360529,0.275007047,-0.084670324,-0.284545873,0.254594043,0.079975377,-1.161653263,0.142740172,1.0612,0.9244,0.871089333,-0.199107416,0.463409893,0.820624054,NUDT3_MOUSE,Diphosphoinositol polyphosphate phosphohydrolase 1 OS=Mus musculus GN=Nudt3 PE=1 SV=1,Nudt3
PLSI_MOUSE,1.135,0.793,1.312,0.896,0.941,0.827,1.118,0.87,0.993,0.987,-0.087733372,-0.158429363,0.39176772,-0.01887801,-0.010134377,-0.334607229,0.182692298,-0.200912694,0.160920188,-0.274040765,1.0258,0.9486,0.924741665,-0.112877703,0.448836681,0.820624054,PLSI_MOUSE,Plastin-1 OS=Mus musculus GN=Pls1 PE=1 SV=1,Pls1
PP2AB_MOUSE,1.145,0.88,1.008,0.953,1.081,1.18,1.14,1.2,1.136,1.075,0.112366523,-0.069451881,0.011495639,0.10433666,0.183962835,-0.184424571,0.195347598,0.263034406,0.189033824,0.23878686,1.0506,1.109,1.055587283,0.078045876,0.470556253,0.820624054,PP2AB_MOUSE,Serine/threonine-protein phosphatase 2A catalytic subunit beta isoform OS=Mus musculus GN=Ppp2cb PE=1 SV=1,Ppp2cb
THRB_MOUSE,0.765,0.957,0.886,0.926,1.072,1.041,0.937,1.024,0.99,1.096,0.100304906,-0.110915901,-0.174621396,0.132247798,-0.01449957,-0.06340917,-0.386468347,0.034215715,-0.093879047,0.057970069,0.994,0.9448,0.950503018,-0.073236887,0.461422634,0.820624054,THRB_MOUSE,Prothrombin OS=Mus musculus GN=F2 PE=1 SV=1,F2
TPPC3_MOUSE,0.966,1.21,0.812,1.053,1.495,1.121,1.087,0.961,1.049,1.862,0.580145484,0.074505436,-0.300448367,0.896853073,0.069014678,0.275007047,-0.049904906,-0.057391664,0.12035194,0.164786278,1.2542,1.069,0.852336151,-0.230505572,0.469644389,0.820624054,TPPC3_MOUSE,Trafficking protein particle complex subunit 3 OS=Mus musculus GN=Trappc3 PE=1 SV=1,Trappc3
VINC_MOUSE,1.164,1.025,1.064,1.198,0.913,0.9,1.188,1.093,0.974,0.936,-0.131313235,0.260627908,0.089498151,-0.095419565,-0.038006323,0.03562391,0.219091058,0.128293401,0.248534836,-0.152003093,1.017,1.074,1.056047198,0.078674314,0.460587884,0.820624054,VINC_MOUSE,Vinculin OS=Mus musculus GN=Vcl PE=1 SV=4,Vcl
SYNRG_MOUSE,1.253,0.542,1.133,0.831,1.141,0.97,0.736,0.986,0.89,0.917,0.190298792,-0.267079618,0.180147861,-0.125006361,-0.168122759,-0.883635243,0.325386415,-0.020340448,-0.442222329,-0.043943348,0.9824,0.8974,0.913477199,-0.130559377,0.47292779,0.821915884,SYNRG_MOUSE,Synergin gamma OS=Mus musculus GN=Synrg PE=1 SV=1,Synrg
ANXA5_MOUSE,0.887,0.882,1.174,1.019,0.869,0.895,1.014,0.947,0.984,0.841,-0.202571918,0.027154052,0.231432408,-0.249822294,-0.023269779,-0.181149439,-0.17299399,-0.078563669,0.020057652,-0.160040413,0.9774,0.925,0.946388377,-0.079495739,0.482060763,0.826883381,ANXA5_MOUSE,Annexin A5 OS=Mus musculus GN=Anxa5 PE=1 SV=1,Anxa5
GLRX1_MOUSE,0.741,0.783,0.735,0.738,1.102,1.031,0.729,0.881,0.905,1.056,0.140124224,-0.438307279,-0.444183845,0.078609835,-0.144010303,-0.352915787,-0.432454552,-0.182786076,-0.45600928,0.044044333,0.9072,0.833,0.918209877,-0.123104145,0.482348639,0.826883381,GLRX1_MOUSE,Glutaredoxin-1 OS=Mus musculus GN=Glrx PE=1 SV=3,Glrx
GUAA_MOUSE,0.96,0.981,0.922,0.973,1.148,0.715,0.766,0.856,0.761,0.802,0.199122642,-0.03948829,-0.117161344,-0.318325858,-0.394031641,-0.027674958,-0.058893689,-0.224317298,-0.384583703,-0.483984853,0.9212,0.8556,0.928788537,-0.106577929,0.481527587,0.826883381,GUAA_MOUSE,GMP synthase [glutamine-hydrolyzing] OS=Mus musculus GN=Gmps PE=1 SV=2,Gmps
MUP1_MOUSE,0.366,0.422,0.325,0.354,0.98,0.8,0.442,0.518,1.085,0.679,-0.029146346,-1.498178735,-1.621488377,-0.55851652,0.117695043,-1.244685096,-1.450084446,-0.948975997,-1.177881725,-0.321928095,0.6846,0.5096,0.744376278,-0.425896015,0.477465414,0.826883381,MUP1_MOUSE,Major urinary protein 1 OS=Mus musculus GN=Mup1 PE=1 SV=1,Mup1
CSN1_MOUSE,1.005,0.937,0.958,1.09,1.014,1.122,1.316,1.241,1.138,1.102,0.020057652,0.124328135,-0.061902439,0.140124224,0.186500558,-0.093879047,0.007195501,0.311503115,0.396159489,0.166072676,1.0604,1.1242,1.060165975,0.084290145,0.486441364,0.828356884,CSN1_MOUSE,COP9 signalosome complex subunit 1 OS=Mus musculus GN=Gps1 PE=1 SV=1,Gps1
GLGB_MOUSE,0.998,1.284,0.965,0.799,1.503,0.965,0.871,0.952,1.209,1.161,0.587845009,-0.323732592,-0.051399153,0.215367972,0.273814245,0.360645202,-0.002888279,-0.070966521,-0.199255376,-0.051399153,1.1274,1.014,0.899414582,-0.15294182,0.486495313,0.828356884,GLGB_MOUSE,"1,4-alpha-glucan-branching enzyme OS=Mus musculus GN=Gbe1 PE=1 SV=1",Gbe1
PARK7_MOUSE,1.027,0.816,1.047,0.898,0.808,0.945,0.944,0.952,0.869,0.878,-0.307572802,-0.15521265,0.066261442,-0.187707155,-0.202571918,-0.293358943,0.038436182,-0.070966521,-0.083141235,-0.081613766,0.9,0.9368,1.040888889,0.057816074,0.489530494,0.830718413,PARK7_MOUSE,Protein deglycase DJ-1 OS=Mus musculus GN=Park7 PE=1 SV=1,Park7
COASY_MOUSE,0.675,1.07,0.904,1.03,0.945,1.276,0.667,1.05,1.131,1.082,-0.081613766,0.042644337,-0.145605322,0.113700499,0.177598929,0.097610797,-0.567040593,0.070389328,-0.584241333,0.351628329,1.0184,0.9476,0.930479183,-0.103954221,0.4930673,0.832188523,COASY_MOUSE,Bifunctional coenzyme A synthase OS=Mus musculus GN=Coasy PE=1 SV=2,Coasy
NUCKS_MOUSE,1.606,1.318,0.776,1.104,1.038,1.36,1.507,0.718,1.364,1.355,0.053806444,0.142740172,-0.365871442,0.438292852,0.447843644,0.39835037,0.683471893,-0.477944251,0.591679417,0.443606651,1.1274,1.3018,1.154692212,0.207508347,0.493699144,0.832188523,NUCKS_MOUSE,Nuclear ubiquitous casein and cyclin-dependent kinase substrate 1 OS=Mus musculus GN=Nucks1 PE=1 SV=1,Nucks1
SAHH3_MOUSE,1.521,1.317,1.065,1.217,1.306,1.687,0.922,1.14,1.147,1.217,0.385154897,0.283329168,0.09085343,0.283329168,0.197865391,0.397255346,0.605020153,0.189033824,-0.117161344,0.754459974,1.1904,1.3174,1.106686828,0.146247024,0.500585102,0.838189009,SAHH3_MOUSE,Putative adenosylhomocysteinase 3 OS=Mus musculus GN=Ahcyl2 PE=1 SV=1,Ahcyl2
SBP1_MOUSE,0.824,1.034,0.938,0.965,0.996,1.136,0.958,1.178,1.281,1.345,-0.005782353,-0.051399153,-0.092340172,0.427606173,0.357270476,0.048236186,-0.279283757,0.236339539,-0.061902439,0.183962835,1.105,1.026,0.928506787,-0.107015639,0.499471301,0.838189009,SBP1_MOUSE,Selenium-binding protein 1 OS=Mus musculus GN=Selenbp1 PE=1 SV=2,Selenbp1
TGFA1_MOUSE,1.087,1.271,1.028,1.132,1.272,1.201,1.086,1.148,0.961,1.183,0.347098671,0.178873958,0.039840265,0.242450074,-0.057391664,0.34596403,0.12035194,0.199122642,0.119024103,0.264236151,1.1152,1.1586,1.038916786,0.055080104,0.502751083,0.839028298,TGFA1_MOUSE,Transforming growth factor-beta receptor-associated protein 1 OS=Mus musculus GN=Tgfbrap1 PE=1 SV=1,Tgfbrap1
DLRB1_MOUSE,1.663,2.425,1.04,2.08,1.726,1.411,1.229,1.371,1.278,1.078,0.787432465,1.056583528,0.056583528,0.108357178,0.353887836,1.277984747,0.733788169,0.455228571,0.297484916,0.496717988,1.4404,1.6198,1.124548736,0.169346187,0.508646774,0.840934705,DLRB1_MOUSE,Dynein light chain roadblock-type 1 OS=Mus musculus GN=Dynlrb1 PE=1 SV=3,Dynlrb1
FIBA_MOUSE,0.57,0.715,0.856,0.925,0.887,1.294,0.779,1.003,0.918,1.081,-0.17299399,-0.112474729,-0.224317298,0.112366523,-0.123433941,-0.483984853,-0.810966176,0.004321606,-0.360304767,0.371837617,0.9334,0.8722,0.934433255,-0.097836477,0.508898978,0.840934705,FIBA_MOUSE,Fibrinogen alpha chain OS=Mus musculus GN=Fga PE=1 SV=1,Fga
FLNA_MOUSE,1.051,1.096,0.477,1.008,1.155,0.987,1.095,1.134,1.051,1.276,0.207892852,0.011495639,-1.067938829,0.351628329,0.071762669,0.132247798,0.071762669,0.18142064,0.13093087,-0.01887801,0.9934,1.0726,1.079726193,0.110665507,0.507927158,0.840934705,FLNA_MOUSE,Filamin-A OS=Mus musculus GN=Flna PE=1 SV=5,Flna
K1C18_MOUSE,1.292,0.983,1.216,1.237,1.041,0.543,0.994,0.801,0.802,0.791,0.057970069,0.3068455,0.282143229,-0.3382504,-0.318325858,-0.024736678,0.36960607,-0.320125852,-0.008682243,-0.880975897,1.0174,0.9226,0.906821309,-0.141109802,0.517281079,0.851992366,K1C18_MOUSE,"Keratin, type I cytoskeletal 18 OS=Mus musculus GN=Krt18 PE=1 SV=5",Krt18
B2CL1_MOUSE,1.398,1.401,1.465,1.422,0.853,1.055,1.199,1.25,1.079,1.103,-0.229382353,0.507921465,0.550900665,0.141432791,0.109694865,0.486456956,0.483364361,0.321928095,0.261831659,0.077242999,1.1844,1.2606,1.064336373,0.089954172,0.523504774,0.856644175,B2CL1_MOUSE,Bcl-2-like protein 1 OS=Mus musculus GN=Bcl2l1 PE=1 SV=1,Bcl2l1
ETFB_MOUSE,0.842,0.858,1.043,0.931,0.806,1.088,0.747,0.901,0.881,0.99,-0.311148256,-0.103146927,0.060739158,-0.01449957,-0.182786076,-0.220950447,-0.248107862,-0.150400989,-0.420819852,0.121678557,0.9302,0.8872,0.953773382,-0.068281574,0.522681124,0.856644175,ETFB_MOUSE,Electron transfer flavoprotein subunit beta OS=Mus musculus GN=Etfb PE=1 SV=3,Etfb
ATG3_MOUSE,1.864,2.179,1.953,2.118,2.297,0.716,0.766,0.775,0.755,0.748,1.199750857,1.082702589,0.965691949,-0.418889825,-0.40545145,1.123666196,0.89840186,-0.367731785,-0.384583703,-0.481968507,1.5742,1.26,0.800406556,-0.321195111,0.53791515,0.860713101,ATG3_MOUSE,Ubiquitin-like-conjugating enzyme ATG3 OS=Mus musculus GN=Atg3 PE=1 SV=1,Atg3
IDI1_MOUSE,0.774,0.966,0.569,0.984,1.236,1.302,0.601,0.874,1.003,1.401,0.305678743,-0.023269779,-0.813499442,0.486456956,0.004321606,-0.049904906,-0.369594529,-0.194294815,-0.734563104,0.380729449,1.0386,0.9034,0.869824764,-0.201203312,0.539127404,0.860713101,IDI1_MOUSE,Isopentenyl-diphosphate Delta-isomerase 1 OS=Mus musculus GN=Idi1 PE=1 SV=1,Idi1
IF4G1_MOUSE,0.859,0.898,0.868,0.895,0.968,0.933,0.845,0.986,0.946,0.944,-0.046921047,-0.160040413,-0.204233052,-0.083141235,-0.080087911,-0.15521265,-0.219269964,-0.020340448,-0.242976753,-0.100051014,0.9242,0.9042,0.978359662,-0.031563172,0.531889801,0.860713101,IF4G1_MOUSE,Eukaryotic translation initiation factor 4 gamma 1 OS=Mus musculus GN=Eif4g1 PE=1 SV=1,Eif4g1
LKHA4_MOUSE,1.029,0.852,1.119,0.797,0.959,0.923,1.492,1.214,1.112,1.042,-0.06039728,-0.327348371,0.162210036,0.059355278,0.153156788,-0.231074664,0.041242982,0.279768422,0.577247536,-0.115597447,1.0058,1.102,1.095645258,0.131780765,0.530442517,0.860713101,LKHA4_MOUSE,Leukotriene A-4 hydrolase OS=Mus musculus GN=Lta4h PE=1 SV=4,Lta4h
NEDD4_MOUSE,0.827,1.053,0.889,0.878,1.208,0.968,0.925,1.065,1.165,0.982,0.272620455,-0.187707155,-0.169744676,-0.02620507,0.220329955,0.074505436,-0.274040765,0.09085343,-0.112474729,-0.046921047,1.0244,0.9676,0.944552909,-0.082296484,0.539653452,0.860713101,NEDD4_MOUSE,E3 ubiquitin-protein ligase NEDD4 OS=Mus musculus GN=Nedd4 PE=1 SV=3,Nedd4
PUR4_MOUSE,1.137,0.635,1.137,0.805,1.039,0.896,1.192,1.01,1.176,1.071,0.055195654,-0.312939312,0.185232254,0.09895848,0.23388806,-0.655171503,0.185232254,0.014355293,0.253384236,-0.158429363,1.0456,0.974,0.931522571,-0.102337369,0.533320724,0.860713101,PUR4_MOUSE,Phosphoribosylformylglycinamidine synthase OS=Mus musculus GN=Pfas PE=1 SV=1,Pfas
RAGP1_MOUSE,1.253,1.34,1.141555556,1.795,1.341777778,0.993,0.964,1.193,1.062,0.987,0.424145755,0.843983844,0.191001072,-0.01887801,0.086783766,0.422233001,0.325386415,0.254594043,-0.052894948,-0.010134377,1.265466667,1.1486,0.907649352,-0.139793039,0.534949455,0.860713101,RAGP1_MOUSE,Ran GTPase-activating protein 1 OS=Mus musculus GN=Rangap1 PE=1 SV=2,Rangap1
TIM44_MOUSE,0.952,1.111,1.123,1.099,0.807,1.635,0.904,0.927,1.06,0.897,-0.309359421,0.136191386,0.167357928,-0.15682011,0.084064265,0.151858817,-0.070966521,-0.109358756,-0.145605322,0.709290636,0.9972,1.1058,1.108904934,0.149135689,0.528608955,0.860713101,TIM44_MOUSE,Mitochondrial import inner membrane translocase subunit TIM44 OS=Mus musculus GN=Timm44 PE=1 SV=2,Timm44
SKP1_MOUSE,1.095,1.011,1.021,0.838,1.237,0.932,0.926,1.065,1.085,1.122,0.3068455,-0.254977851,0.029982866,0.166072676,0.117695043,0.015782997,0.13093087,0.09085343,-0.110915901,-0.10159814,1.0606,1.0058,0.948331133,-0.076537195,0.542494045,0.862514191,SKP1_MOUSE,S-phase kinase-associated protein 1 OS=Mus musculus GN=Skp1 PE=1 SV=3,Skp1
CPNS1_MOUSE,1.705,1.04,1.339,0.883,1.11,1.021,0.868,1.035,1.133,1.845,0.150559677,-0.179514657,0.421155961,0.883620816,0.180147861,0.056583528,0.769771739,0.049630768,-0.204233052,0.029982866,1.262,1.1338,0.898415214,-0.154545736,0.549260941,0.865085983,CPNS1_MOUSE,Calpain small subunit 1 OS=Mus musculus GN=Capns1 PE=1 SV=1,Capns1
SUCB2_MOUSE,0.91,0.995,1.02,1.058,0.954,1.311,1.106,1.694,1.209,1.216,-0.067938829,0.081339627,0.028569152,0.282143229,0.273814245,-0.007231569,-0.13606155,0.760433875,0.145351386,0.390667686,1.0914,1.2032,1.102437237,0.140696523,0.547319207,0.865085983,SUCB2_MOUSE,"Succinyl-CoA ligase [GDP-forming] subunit beta, mitochondrial OS=Mus musculus GN=Suclg2 PE=1 SV=3",Suclg2
UBE2K_MOUSE,0.857,0.935,0.884,0.836,0.948,0.936,0.975,0.975,1.144,1.095,-0.077041036,-0.258425153,-0.177881725,0.13093087,0.194087052,-0.09696173,-0.222632891,-0.036525876,-0.036525876,-0.095419565,0.9814,0.9356,0.953331975,-0.06894941,0.54904536,0.865085983,UBE2K_MOUSE,Ubiquitin-conjugating enzyme E2 K OS=Mus musculus GN=Ube2k PE=1 SV=3,Ube2k
GRHPR_MOUSE,1.069,1.055,0.864,1.141,1.125,1.376,1.21,0.625,1.397,1.231,0.169925001,0.190298792,-0.210896782,0.299830762,0.482332021,0.077242999,0.096261853,-0.678071905,0.275007047,0.46048047,1.1516,1.067,0.926536992,-0.110079518,0.554435242,0.870515147,GRHPR_MOUSE,Glyoxylate reductase/hydroxypyruvate reductase OS=Mus musculus GN=Grhpr PE=1 SV=1,Grhpr
ACOT2_MOUSE,1.066,0.788,1.244,1.006,0.842,0.838,0.72,0.698,0.639,0.794,-0.248107862,0.008630305,0.314986485,-0.332789088,-0.646112164,-0.343732465,0.092207438,-0.518701058,-0.473931188,-0.254977851,0.905,0.822,0.908287293,-0.138779398,0.56082777,0.872297497,ACOT2_MOUSE,"Acyl-coenzyme A thioesterase 2, mitochondrial OS=Mus musculus GN=Acot2 PE=1 SV=2",Acot2
CORO7_MOUSE,1.055,1.027,1.111,0.989,1,0.9273,0.775,1.029,0.943,0.941,0,-0.015957574,0.151858817,-0.087733372,-0.084670324,0.038436182,0.077242999,0.041242982,-0.367731785,-0.10889194,0.9968,0.96266,0.965750401,-0.050277723,0.565367257,0.872297497,CORO7_MOUSE,Coronin-7 OS=Mus musculus GN=Coro7 PE=1 SV=2,Coro7
GALE_MOUSE,1.021,1.078,1.012,0.989,1.084,1.212,1.068,0.519,1.043,1.049,0.116364757,-0.015957574,0.01720929,0.069014678,0.060739158,0.108357178,0.029982866,-0.946193556,0.094911647,0.277389699,1.0354,0.9796,0.946107784,-0.079923544,0.567324417,0.872297497,GALE_MOUSE,UDP-glucose 4-epimerase OS=Mus musculus GN=Gale PE=1 SV=1,Gale
GRP75_MOUSE,0.821,0.881,0.86,0.978,0.68,1.132,0.917,1.045,1.066,0.958,-0.556393349,-0.03209363,-0.217591435,-0.061902439,0.092207438,-0.182786076,-0.284545873,0.063502942,-0.125006361,0.178873958,0.9084,0.9592,1.055922501,0.078503953,0.560849202,0.872297497,GRP75_MOUSE,"Stress-70 protein, mitochondrial OS=Mus musculus GN=Hspa9 PE=1 SV=3",Hspa9
HAOX2_MOUSE,1.663,0.324,2.314,0.761,0.626,0.308,1.638,0.508,0.784,0.616,-0.675765438,-0.394031641,1.210388864,-0.698997744,-0.351074441,-1.625934282,0.733788169,-0.977099598,0.711935357,-1.698997744,1.0202,0.8882,0.870613605,-0.199895529,0.567685673,0.872297497,HAOX2_MOUSE,Hydroxyacid oxidase 2 OS=Mus musculus GN=Hao2 PE=1 SV=1,Hao2
PSB1_MOUSE,0.985,0.07,0.859,0.985,0.955,1.351,1.216,1.413,1.135,1.096,-0.066427362,-0.02180437,-0.219269964,0.132247798,0.182692298,-3.836501268,-0.02180437,0.498761466,0.282143229,0.434027675,1.006,1.007,1.000994036,0.001433378,0.559469062,0.872297497,PSB1_MOUSE,Proteasome subunit beta type-1 OS=Mus musculus GN=Psmb1 PE=1 SV=1,Psmb1
TPM4_MOUSE,1.061,0.995,1.108,1.003,0.845,0.834,1.058,0.947,0.976,0.754,-0.242976753,0.004321606,0.147957881,-0.407363571,-0.035046947,-0.007231569,0.085424656,-0.078563669,0.081339627,-0.261880711,0.9372,0.979,1.044600939,0.062951906,0.56616414,0.872297497,TPM4_MOUSE,Tropomyosin alpha-4 chain OS=Mus musculus GN=Tpm4 PE=1 SV=3,Tpm4
ZFAN6_MOUSE,1.16,1.551,1.208,0.837,0.967,0.975,0.855,1.277,0.887,1.445,-0.048412205,-0.256700472,0.272620455,0.531069493,-0.17299399,0.633198686,0.214124805,0.352758525,-0.226003675,-0.036525876,1.0688,1.1636,1.088697605,0.122603289,0.575890989,0.882215983,ZFAN6_MOUSE,AN1-type zinc finger protein 6 OS=Mus musculus GN=Zfand6 PE=1 SV=1,Zfand6
ALAT1_MOUSE,0.865,1.232,0.84,0.999,0.994,1.026,0.791,1.089,1.054,0.822,-0.008682243,-0.001443417,-0.251538767,-0.282789701,0.075874867,0.301002256,-0.209227962,0.123003954,-0.3382504,0.037030731,0.9418,1.0006,1.062433638,0.08737273,0.591824659,0.883455548,ALAT1_MOUSE,Alanine aminotransferase 1 OS=Mus musculus GN=Gpt PE=1 SV=3,Gpt
AMPB_MOUSE,1.581,1.285,1.218,1.01,0.94,0.874,0.934,0.865,0.899,0.953,-0.089267338,0.014355293,0.284514133,-0.069451881,-0.153606979,0.361768359,0.660837368,-0.209227962,-0.098505545,-0.194294815,1.004,1.1078,1.103386454,0.141938174,0.596199762,0.883455548,AMPB_MOUSE,Aminopeptidase B OS=Mus musculus GN=Rnpep PE=1 SV=2,Rnpep
BAG6_MOUSE,1.045,1.09,0.895,0.866,0.879,1.112,1.124,1.086,1.522,1.104,-0.18606493,-0.20756107,-0.160040413,0.142740172,0.605968359,0.124328135,0.063502942,0.119024103,0.168642036,0.153156788,1.0532,1.0914,1.036270414,0.051400522,0.608252133,0.883455548,BAG6_MOUSE,Large proline-rich protein BAG6 OS=Mus musculus GN=Bag6 PE=1 SV=1,Bag6
ECHD2_MOUSE,0.741,1.08,0.858,0.944,0.742,1.298,0.88,1.17,1.21,1.034,-0.430508908,-0.083141235,-0.220950447,0.048236186,0.275007047,0.111031312,-0.432454552,0.22650853,-0.184424571,0.376290383,0.9576,1.0338,1.079573935,0.11046205,0.604627618,0.883455548,ECHD2_MOUSE,"Enoyl-CoA hydratase domain-containing protein 2, mitochondrial OS=Mus musculus GN=Echdc2 PE=1 SV=2",Echdc2
GSTM1_MOUSE,1.072,0.816,1.068,1.014,0.871,0.818,1.092,0.888,0.961,0.946,-0.199255376,0.020057652,0.094911647,-0.080087911,-0.057391664,-0.293358943,0.100304906,-0.171368418,0.126972856,-0.289827252,0.972,0.9372,0.964197531,-0.05259936,0.580111362,0.883455548,GSTM1_MOUSE,Glutathione S-transferase Mu 1 OS=Mus musculus GN=Gstm1 PE=1 SV=2,Gstm1
HOT_MOUSE,1.086,0.956,0.81,1.026,1.097,1.007,0.926,1,1.034,1.303,0.133563526,0.037030731,-0.304006187,0.381837084,0.048236186,-0.064917477,0.119024103,0,-0.110915901,0.010063683,1.054,0.995,0.94402277,-0.083106436,0.581903604,0.883455548,HOT_MOUSE,"Hydroxyacid-oxoacid transhydrogenase, mitochondrial OS=Mus musculus GN=Adhfe1 PE=1 SV=2",Adhfe1
HSP74_MOUSE,0.947,0.949,1.029,0.935,1.122,1.013,0.999,0.981,0.989,0.928,0.166072676,-0.09696173,0.041242982,-0.10780329,-0.015957574,-0.075520008,-0.078563669,-0.027674958,-0.001443417,0.018634174,1.0006,0.9778,0.977213672,-0.033254047,0.598275798,0.883455548,HSP74_MOUSE,Heat shock 70 kDa protein 4 OS=Mus musculus GN=Hspa4 PE=1 SV=1,Hspa4
HSP7C_MOUSE,0.964,1.139,0.86,0.911,1.048,0.917,0.939,0.943,0.897,1.035,0.067638717,-0.134477041,-0.217591435,0.049630768,-0.15682011,0.187767747,-0.052894948,-0.084670324,-0.090802937,-0.125006361,0.9502,0.9804,1.031782783,0.045139277,0.59038091,0.883455548,HSP7C_MOUSE,Heat shock cognate 71 kDa protein OS=Mus musculus GN=Hspa8 PE=1 SV=1,Hspa8
HYOU1_MOUSE,1.463,0.984,1.24,1.212,1.067,0.991,1.425,1.054,1.036,0.981,0.093560176,0.277389699,0.310340121,-0.027674958,0.051024003,-0.023269779,0.548929769,0.075874867,0.510961919,-0.013043037,1.1072,1.1834,1.068822254,0.096021952,0.60268421,0.883455548,HYOU1_MOUSE,Hypoxia up-regulated protein 1 OS=Mus musculus GN=Hyou1 PE=1 SV=1,Hyou1
NHLC2_MOUSE,1.027,1.094,0.362,1.014,1.148,0.913,0.859,0.821,1.04,0.904,0.199122642,0.020057652,-1.465938398,-0.145605322,0.056583528,0.129612738,0.038436182,-0.284545873,-0.219269964,-0.131313235,0.8936,0.9428,1.055058192,0.077322573,0.606789713,0.883455548,NHLC2_MOUSE,NHL repeat-containing protein 2 OS=Mus musculus GN=Nhlrc2 PE=1 SV=1,Nhlrc2
OGT1_MOUSE,1.021,1.1,0.925,1.17,1.241,0.92,1.053,1.014,0.716,0.837,0.311503115,0.22650853,-0.112474729,-0.256700472,-0.481968507,0.137503524,0.029982866,0.020057652,0.074505436,-0.120294234,0.9778,1.0216,1.044794436,0.06321912,0.582748672,0.883455548,OGT1_MOUSE,UDP-N-acetylglucosamine--peptide N-acetylglucosaminyltransferase 110 kDa subunit OS=Mus musculus GN=Ogt PE=1 SV=2,Ogt
OTUB1_MOUSE,0.973,0.909,1.116,1.41,0.795,0.896,0.926,0.963,0.925,0.83,-0.330973234,0.495695163,0.158337027,-0.268816758,-0.112474729,-0.1376478,-0.03948829,-0.054392297,-0.110915901,-0.158429363,1.0152,0.9334,0.919424744,-0.121196602,0.595239756,0.883455548,OTUB1_MOUSE,Ubiquitin thioesterase OTUB1 OS=Mus musculus GN=Otub1 PE=1 SV=2,Otub1
PRS6A_MOUSE,1.164,1.284,0.934,1.23,1.208,0.989,0.96,1.117,0.963,0.953,0.272620455,0.298658316,-0.098505545,-0.069451881,-0.054392297,0.360645202,0.219091058,0.159629186,-0.058893689,-0.015957574,1.0576,1.1028,1.042738275,0.060377091,0.605701883,0.883455548,PRS6A_MOUSE,26S protease regulatory subunit 6A OS=Mus musculus GN=Psmc3 PE=1 SV=2,Psmc3
PZP_MOUSE,0.542,0.723,0.529,1.011,0.915,1.084,0.611,0.962,0.837,0.981,-0.128156351,0.015782997,-0.918660373,-0.027674958,-0.256700472,-0.467932448,-0.883635243,-0.055891201,-0.710755715,0.116364757,0.8546,0.7844,0.917856307,-0.123659781,0.60524072,0.883455548,PZP_MOUSE,Pregnancy zone protein OS=Mus musculus GN=Pzp PE=1 SV=3,Pzp
S10A1_MOUSE,0.953,0.72,1.069,0.877,0.593,0.889,1.134,0.753,0.855,0.779,-0.75389599,-0.189351252,0.096261853,-0.360304767,-0.226003675,-0.473931188,-0.069451881,-0.40927823,0.18142064,-0.169744676,0.8346,0.8898,1.066139468,0.092396178,0.604278384,0.883455548,S10A1_MOUSE,Protein S100-A1 OS=Mus musculus GN=S100a1 PE=1 SV=2,S100a1
TRFE_MOUSE,0.92,0.695,0.411,0.882,1.206,0.956,0.597,0.793,1.185,1.025,0.270229907,-0.181149439,-1.282789701,0.03562391,0.244887059,-0.524915117,-0.120294234,-0.334607229,-0.744197163,-0.064917477,0.9418,0.7922,0.841155235,-0.249556021,0.598385816,0.883455548,TRFE_MOUSE,Serotransferrin OS=Mus musculus GN=Tf PE=1 SV=1,Tf
TWF1_MOUSE,0.83,0.951,0.905,0.988,1.099,0.874,0.846,0.88,0.757,0.834,0.136191386,-0.017417053,-0.144010303,-0.261880711,-0.401634795,-0.072482754,-0.268816758,-0.184424571,-0.241270432,-0.194294815,0.9166,0.8762,0.955924067,-0.065032071,0.606639787,0.883455548,TWF1_MOUSE,Twinfilin-1 OS=Mus musculus GN=Twf1 PE=1 SV=2,Twf1
VTDB_MOUSE,0.867,0.825,0.765,0.882,0.872,1.144,0.773,0.935,1.18,1.146,-0.19759996,-0.181149439,-0.386468347,0.196607044,0.23878686,-0.277533976,-0.205896101,-0.09696173,-0.371459681,0.194087052,0.969,0.9088,0.937874097,-0.092533831,0.598194479,0.883455548,VTDB_MOUSE,Vitamin D-binding protein OS=Mus musculus GN=Gc PE=1 SV=2,Gc
DMPK_MOUSE,1.449,0.979,1.071,1.368,1.181,0.941,0.893,0.992,0.907,1.011,0.240008965,0.45206823,0.09895848,0.015782997,-0.140825544,-0.030619235,0.535057595,-0.011587974,-0.16326792,-0.087733372,1.1076,1.0508,0.948717949,-0.075948853,0.611383789,0.885452383,DMPK_MOUSE,Myotonin-protein kinase OS=Mus musculus GN=Dmpk PE=1 SV=1,Dmpk
AL4A1_MOUSE,1.057,1.121,0.973,0.813,0.83,1.43,0.714,0.897,1.139,1.031,-0.268816758,-0.298672743,-0.03948829,0.044044333,0.187767747,0.164786278,0.079975377,-0.15682011,-0.486004021,0.516015147,0.9572,1.0438,1.090472211,0.124953005,0.623420152,0.895167398,AL4A1_MOUSE,"Delta-1-pyrroline-5-carboxylate dehydrogenase, mitochondrial OS=Mus musculus GN=Aldh4a1 PE=1 SV=3",Aldh4a1
GIMA4_MOUSE,1.42,1.133,1.267,1.267,1.398,1.078,1.11,0.981,0.876,1.245,0.483364361,0.341416524,0.341416524,0.316145742,-0.190997225,0.180147861,0.50589093,-0.027674958,0.150559677,0.108357178,1.2106,1.1444,0.945316372,-0.081130853,0.622633572,0.895167398,GIMA4_MOUSE,GTPase IMAP family member 4 OS=Mus musculus GN=Gimap4 PE=1 SV=1,Gimap4
NNRE_MOUSE,0.975,1.028,0.839,1.185,1.038,1.104,0.923,0.987,1.041,1.113,0.053806444,0.244887059,-0.253257284,0.154453593,0.057970069,0.039840265,-0.036525876,-0.01887801,-0.115597447,0.142740172,1.0432,1.0034,0.96184816,-0.056118931,0.620319649,0.895167398,NNRE_MOUSE,NAD(P)H-hydrate epimerase OS=Mus musculus GN=Naxe PE=1 SV=1,Naxe
ACY1_MOUSE,1.276,0.8314,1.646,0.54,0.697,0.909,1.195,0.854,0.929,1.019,-0.520769439,-0.888968688,0.718964336,0.027154052,-0.106249498,-0.266385347,0.351628329,-0.227692025,0.257010618,-0.1376478,0.9662,1.01308,1.048519975,0.068354346,0.637453128,0.896018981,ACY1_MOUSE,Aminoacylase-1 OS=Mus musculus GN=Acy1 PE=1 SV=1,Acy1
CO3_MOUSE,0.845,0.931,0.894,0.93,1.249,1.531,0.903,0.756,1.021,1.094,0.320773477,-0.104697379,-0.161653263,0.129612738,0.029982866,-0.103146927,-0.242976753,-0.40354186,-0.147202107,0.614474283,1.0376,0.9932,0.957208944,-0.063094218,0.630208725,0.896018981,CO3_MOUSE,Complement C3 OS=Mus musculus GN=C3 PE=1 SV=3,C3
E41L3_MOUSE,1.518,1.916,1.48,1.665,1.76,0.872,1.26,0.797,0.86,0.256,0.815575429,0.735522177,0.565597176,-1.965784285,-0.217591435,0.938097561,0.602171791,-0.327348371,0.333423734,-0.19759996,1.2042,1.2726,1.056801196,0.079704004,0.640205654,0.896018981,E41L3_MOUSE,Band 4.1-like protein 3 OS=Mus musculus GN=Epb41l3 PE=1 SV=1,Epb41l3
GSTM2_MOUSE,1.001,0.883,1.062,0.953,0.862,0.891,1.045,0.969,1.066,0.971,-0.214240226,-0.069451881,0.086783766,-0.042456799,0.092207438,-0.179514657,0.001441974,-0.045431429,0.063502942,-0.166502663,0.9828,0.9578,0.974562475,-0.037173422,0.640422539,0.896018981,GSTM2_MOUSE,Glutathione S-transferase Mu 2 OS=Mus musculus GN=Gstm2 PE=1 SV=2,Gstm2
HIBCH_MOUSE,0.854,0.928,0.9,0.955,0.748,0.941,0.853,0.842,0.987,0.975,-0.418889825,-0.066427362,-0.152003093,-0.036525876,-0.01887801,-0.10780329,-0.227692025,-0.248107862,-0.229382353,-0.087733372,0.913,0.8836,0.967798467,-0.047221442,0.627809338,0.896018981,HIBCH_MOUSE,"3-hydroxyisobutyryl-CoA hydrolase, mitochondrial OS=Mus musculus GN=Hibch PE=1 SV=1",Hibch
KAP0_MOUSE,0.676,0.881,0.615,0.901,0.969,0.853,1.052,0.904,1.08,1.146,-0.045431429,-0.150400989,-0.701341684,0.196607044,0.111031312,-0.182786076,-0.564904848,-0.145605322,0.073134705,-0.229382353,0.9422,0.8732,0.926767141,-0.109721202,0.640390702,0.896018981,KAP0_MOUSE,cAMP-dependent protein kinase type I-alpha regulatory subunit OS=Mus musculus GN=Prkar1a PE=1 SV=3,Prkar1a
LRP2_MOUSE,0.378,1.194,0.927,0.923,0.961444444,0.905,1.108,1.03,0.533,0.578,-0.056724599,-0.115597447,-0.109358756,-0.790858602,-0.907792562,0.255802837,-1.40354186,0.042644337,0.147957881,-0.144010303,0.784488889,0.923,1.176562234,0.234577634,0.637027338,0.896018981,LRP2_MOUSE,Low-density lipoprotein receptor-related protein 2 OS=Mus musculus GN=Lrp2 PE=1 SV=1,Lrp2
NDKA_MOUSE,1.31,1.201,0.966,0.938,1.299,1.175,0.81,0.84,0.862,0.92,0.377401431,-0.092340172,-0.049904906,-0.120294234,-0.214240226,0.264236151,0.389566812,-0.251538767,-0.304006187,0.232660757,0.997,1.0672,1.070411234,0.098165162,0.639762462,0.896018981,NDKA_MOUSE,Nucleoside diphosphate kinase A OS=Mus musculus GN=Nme1 PE=1 SV=1,Nme1
PTPA_MOUSE,0.842,1.067,0.88,1.028,1.001,0.911,0.993,0.94,0.925,1.037,0.001441974,0.039840265,-0.184424571,0.052415894,-0.112474729,0.093560176,-0.248107862,-0.089267338,-0.010134377,-0.134477041,0.9742,0.9506,0.975774995,-0.035379582,0.629989605,0.896018981,PTPA_MOUSE,Serine/threonine-protein phosphatase 2A activator OS=Mus musculus GN=Ppp2r4 PE=1 SV=1,Ppp2r4
RINI_MOUSE,0.893,0.725,0.914,0.716,0.848,1.008,0.894,1.241,1.015,0.989,-0.23786383,-0.481968507,-0.12973393,-0.015957574,0.021479727,-0.4639471,-0.16326792,0.311503115,-0.161653263,0.011495639,0.8964,0.9522,1.062248996,0.08712198,0.641791374,0.896018981,RINI_MOUSE,Ribonuclease inhibitor OS=Mus musculus GN=Rnh1 PE=1 SV=1,Rnh1
CCS_MOUSE,1.34,1.507,0.994,1.617,1.541,1.022,1.046,1.24,1.173,1.21,0.623866862,0.693319679,-0.008682243,0.275007047,0.230203013,0.591679417,0.422233001,0.310340121,0.064882852,0.031395196,1.307,1.231,0.941851568,-0.086428379,0.653419914,0.897447882,CCS_MOUSE,Copper chaperone for superoxide dismutase OS=Mus musculus GN=Ccs PE=1 SV=1,Ccs
GMPR1_MOUSE,0.853,0.895,1.215,1.023,0.924,1.168,0.96,1.196,1.105,0.981,-0.114035243,0.032806145,0.280956314,-0.027674958,0.14404637,-0.160040413,-0.229382353,0.25821739,-0.058893689,0.224040274,1.0496,1.0144,0.966463415,-0.049212974,0.654939351,0.897447882,GMPR1_MOUSE,GMP reductase 1 OS=Mus musculus GN=Gmpr PE=1 SV=1,Gmpr
HCD2_MOUSE,0.825,0.982,0.521,0.587,1.044,1.058,0.82,0.964,1.067,1.264,0.062121712,-0.768567592,-0.940644722,0.337996464,0.093560176,-0.02620507,-0.277533976,-0.052894948,-0.286304185,0.081339627,0.8966,0.9298,1.037028775,0.052455926,0.645034737,0.897447882,HCD2_MOUSE,3-hydroxyacyl-CoA dehydrogenase type-2 OS=Mus musculus GN=Hsd17b10 PE=1 SV=4,Hsd17b10
PCKGC_MOUSE,1.107,0.749,1.581,0.874,0.952,0.833,1.534,0.91,0.891,1.225,-0.070966521,-0.194294815,0.660837368,0.292781749,-0.166502663,-0.416962376,0.146655222,-0.13606155,0.617298483,-0.263611599,1.1046,1.0266,0.929386203,-0.105649867,0.651957348,0.897447882,PCKGC_MOUSE,"Phosphoenolpyruvate carboxykinase, cytosolic [GTP] OS=Mus musculus GN=Pck1 PE=1 SV=1",Pck1
PGTA_MOUSE,1.121,1.019,1.147,0.838,1.143,1.071,1.038,1.102,1.018,1.081,0.192825404,-0.254977851,0.197865391,0.112366523,0.025737561,0.027154052,0.164786278,0.140124224,0.053806444,0.09895848,1.0454,1.0702,1.023722977,0.03382537,0.65068967,0.897447882,PGTA_MOUSE,Geranylgeranyl transferase type-2 subunit alpha OS=Mus musculus GN=Rabggta PE=1 SV=1,Rabggta
RPB2_MOUSE,0.78,1.048,0.82,0.754,1.101,1.071,1.072,1.208,1.087,1.174,0.138814469,-0.407363571,-0.286304185,0.231432408,0.12035194,0.067638717,-0.358453971,0.272620455,0.100304906,0.09895848,0.9872,1.0358,1.049230146,0.069331164,0.655279406,0.897447882,RPB2_MOUSE,DNA-directed RNA polymerase II subunit RPB2 OS=Mus musculus GN=Polr2b PE=1 SV=2,Polr2b
STIP1_MOUSE,1.465,1.375,1.2,1.476,1.824,1.207,0.966,0.884,0.894,1.045,0.86710573,0.561692721,0.263034406,0.063502942,-0.161653263,0.459431619,0.550900665,-0.177881725,-0.049904906,0.271425676,1.2878,1.1794,0.915825439,-0.126855456,0.652243774,0.897447882,STIP1_MOUSE,Stress-induced-phosphoprotein 1 OS=Mus musculus GN=Stip1 PE=1 SV=1,Stip1
6PGD_MOUSE,0.791,0.851,0.885,1.02,1.03,1.044,0.838,0.899,0.672,1.053,0.042644337,0.028569152,-0.17625064,0.074505436,-0.573466862,-0.232768963,-0.3382504,-0.153606979,-0.254977851,0.062121712,0.932,0.8846,0.949141631,-0.075304713,0.667662855,0.901507163,6PGD_MOUSE,"6-phosphogluconate dehydrogenase, decarboxylating OS=Mus musculus GN=Pgd PE=1 SV=3",Pgd
AKA12_MOUSE,1.156,0.938,1.168,1.226,0.978,0.83,0.917,0.955,0.875,0.803,-0.03209363,0.293958979,0.224040274,-0.316528107,-0.192645078,-0.092340172,0.209141398,-0.066427362,-0.125006361,-0.268816758,1.01,0.9592,0.94970297,-0.074451729,0.662846285,0.901507163,AKA12_MOUSE,A-kinase anchor protein 12 OS=Mus musculus GN=Akap12 PE=1 SV=1,Akap12
ANXA1_MOUSE,0.98,0.856,1.163,1.059,0.863,1.006,1.148,1.141,1.092,1.128,-0.212567535,0.082702589,0.217851097,0.173767068,0.126972856,-0.224317298,-0.029146346,0.190298792,0.199122642,0.008630305,1.061,1.0262,0.967200754,-0.048112726,0.666650777,0.901507163,ANXA1_MOUSE,Annexin A1 OS=Mus musculus GN=Anxa1 PE=1 SV=2,Anxa1
DAB2_MOUSE,0.788,1.244,0.928,0.901,1.247,1.183,0.807,1.093,0.98,1.321,0.318461465,-0.150400989,-0.10780329,0.401630467,-0.029146346,0.314986485,-0.343732465,0.128293401,-0.309359421,0.242450074,1.0754,1.023,0.951273945,-0.072067232,0.668975553,0.901507163,DAB2_MOUSE,Disabled homolog 2 OS=Mus musculus GN=Dab2 PE=1 SV=2,Dab2
MDHC_MOUSE,0.738,0.82,0.919,0.973,0.839,0.804,0.797,0.846,1.064,0.192,-0.253257284,-0.03948829,-0.121863233,-2.380821784,0.089498151,-0.286304185,-0.438307279,-0.241270432,-0.327348371,-0.314732593,0.7974,0.801,1.004514673,0.006498637,0.660751278,0.901507163,MDHC_MOUSE,"Malate dehydrogenase, cytoplasmic OS=Mus musculus GN=Mdh1 PE=1 SV=3",Mdh1
SYYC_MOUSE,0.917,1.016,0.987,0.901,0.954,1.33,1.057,1.233,1.373,1.107,-0.067938829,-0.150400989,-0.01887801,0.146655222,0.457331625,0.022900402,-0.125006361,0.3021728,0.079975377,0.411426246,1.0644,1.1106,1.043404735,0.061298886,0.665650794,0.901507163,SYYC_MOUSE,"Tyrosine--tRNA ligase, cytoplasmic OS=Mus musculus GN=Yars PE=1 SV=3",Yars
CLUS_MOUSE,0.644,1.065,0.676,0.673,1.034,1.331,0.626,1.105,1.449,1.547,0.048236186,-0.57132159,-0.564904848,0.629473197,0.535057595,0.09085343,-0.634867407,0.14404637,-0.675765438,0.412510571,1.0758,0.9542,0.886967838,-0.173046303,0.674443185,0.90264426,CLUS_MOUSE,Clusterin OS=Mus musculus GN=Clu PE=1 SV=1,Clu
GATB_MOUSE,1.445,1.144,0.964,0.581,1.2129,1.106,0.885,0.861,1.308,1.076,0.278460609,-0.783389931,-0.052894948,0.105678078,0.387362541,0.194087052,0.531069493,-0.215914857,-0.17625064,0.145351386,1.02838,1.0882,1.058169159,0.081570276,0.674347674,0.90264426,GATB_MOUSE,"Glutamyl-tRNA(Gln) amidotransferase subunit B, mitochondrial OS=Mus musculus GN=Gatb PE=1 SV=1",Gatb
VATH_MOUSE,1,1.182,0.843,0.998,1.131,1.317,1.515,1.149,1.428,1.504,0.177598929,-0.002888279,-0.246395464,0.588804567,0.513995979,0.241230036,0,0.200378798,0.599317794,0.397255346,1.1808,1.2326,1.043868564,0.06194007,0.675192234,0.90264426,VATH_MOUSE,V-type proton ATPase subunit H OS=Mus musculus GN=Atp6v1h PE=1 SV=1,Atp6v1h
LDHA_MOUSE,0.768,0.856,0.645,0.805,0.941,0.955,0.837,0.921,0.886,0.947,-0.087733372,-0.312939312,-0.632628934,-0.078563669,-0.174621396,-0.224317298,-0.380821784,-0.118726939,-0.256700472,-0.066427362,0.8448,0.8674,1.026751894,0.038087609,0.695282607,0.924597452,LDHA_MOUSE,L-lactate dehydrogenase A chain OS=Mus musculus GN=Ldha PE=1 SV=3,Ldha
PBLD2_MOUSE,1.257,1.136,1.01,1.132,1.385,0.887,1.136,1.099,1.094,1.072,0.469885976,0.178873958,0.014355293,0.100304906,0.129612738,0.183962835,0.32998465,0.136191386,0.183962835,-0.17299399,1.1386,1.103,0.968733532,-0.045828214,0.693736503,0.924597452,PBLD2_MOUSE,Phenazine biosynthesis-like domain-containing protein 2 OS=Mus musculus GN=Pbld2 PE=1 SV=1,Pbld2
ACSM1_MOUSE,1.654,0.733,1.871,0.906,0.625,0.815,1.248,1.229,1.106,0.849,-0.678071905,-0.142417045,0.903809559,-0.236163541,0.145351386,-0.448114897,0.725959235,0.297484916,0.319617934,-0.295128036,1.0714,1.1358,1.06010827,0.084211616,0.730226868,0.93453019,ACSM1_MOUSE,"Acyl-coenzyme A synthetase ACSM1, mitochondrial OS=Mus musculus GN=Acsm1 PE=1 SV=1",Acsm1
AMPL_MOUSE,0.674,1.221,0.679,1.008,1.263,1.367,0.596,1.046,1.115,1.043,0.336854639,0.011495639,-0.55851652,0.060739158,0.15704371,0.2880632,-0.569179503,0.064882852,-0.746615764,0.451013243,1.0216,0.9808,0.960062647,-0.058799546,0.722383047,0.93453019,AMPL_MOUSE,Cytosol aminopeptidase OS=Mus musculus GN=Lap3 PE=1 SV=3,Lap3
ASPC1_MOUSE,1.065,1.123,0.874,1.001,1.33,1.287,1.083,1.341,1.301,1.236,0.411426246,0.001441974,-0.194294815,0.305678743,0.379620962,0.167357928,0.09085343,0.423309237,0.115033243,0.364012054,1.1484,1.1798,1.027342389,0.038917079,0.719187495,0.93453019,ASPC1_MOUSE,Tether containing UBX domain for GLUT4 OS=Mus musculus GN=Aspscr1 PE=1 SV=1,Aspscr1
BPHL_MOUSE,0.977,1.097,1.178,0.869,0.81,1.011,0.738,0.85,1.009,0.974,-0.304006187,-0.202571918,0.236339539,-0.038006323,0.012926174,0.133563526,-0.033569533,-0.234465254,-0.438307279,0.015782997,0.968,0.9346,0.965495868,-0.05065801,0.713316244,0.93453019,BPHL_MOUSE,Valacyclovir hydrolase OS=Mus musculus GN=Bphl PE=1 SV=1,Bphl
CAP1_MOUSE,1.474,1.305,0.767,0.809,1.627,1.314,0.931,1.007,1.195,1.425,0.702214251,-0.305788392,-0.382701517,0.510961919,0.257010618,0.384049807,0.559736524,0.010063683,-0.103146927,0.393965276,1.1646,1.2062,1.035720419,0.050634616,0.723519957,0.93453019,CAP1_MOUSE,Adenylyl cyclase-associated protein 1 OS=Mus musculus GN=Cap1 PE=1 SV=4,Cap1
DPYS_MOUSE,0.552,1.224,0.344,1.415,1.002,1.175,0.309,1.336,1.296,1.047,0.002882509,0.500802053,-1.53951953,0.066261442,0.374065718,0.291603558,-0.857259828,0.417920008,-1.694321257,0.232660757,1.0208,0.9192,0.900470219,-0.151249531,0.72304608,0.93453019,DPYS_MOUSE,Dihydropyrimidinase OS=Mus musculus GN=Dpys PE=1 SV=2,Dpys
HS90A_MOUSE,0.942,0.963,0.982,0.997,1.214,0.995,1.004,0.878,0.862,0.884,0.279768422,-0.00433459,-0.02620507,-0.177881725,-0.214240226,-0.054392297,-0.086201035,-0.187707155,0.005759269,-0.007231569,0.9878,0.9564,0.968212189,-0.046604839,0.706377698,0.93453019,HS90A_MOUSE,Heat shock protein HSP 90-alpha OS=Mus musculus GN=Hsp90aa1 PE=1 SV=4,Hsp90aa1
HUWE1_MOUSE,0.878,0.832,0.815,1.003,0.927,1.057,0.917,1.074,0.963,0.932,-0.109358756,0.004321606,-0.295128036,-0.10159814,-0.054392297,-0.265344567,-0.187707155,0.102993993,-0.125006361,0.079975377,0.928,0.9516,1.025431034,0.036230466,0.727229638,0.93453019,HUWE1_MOUSE,E3 ubiquitin-protein ligase HUWE1 OS=Mus musculus GN=Huwe1 PE=1 SV=5,Huwe1
IQGA2_MOUSE,1.398,1.133,1.399,0.99,1.084,0.644,1.283,0.906,1.035,1.032,0.116364757,-0.01449957,0.484395963,0.045442971,0.049630768,0.180147861,0.483364361,-0.142417045,0.35952117,-0.634867407,1.108,1.0728,0.968231047,-0.046576739,0.706755887,0.93453019,IQGA2_MOUSE,Ras GTPase-activating-like protein IQGAP2 OS=Mus musculus GN=Iqgap2 PE=1 SV=2,Iqgap2
KLC4_MOUSE,0.904,1.431,0.927,0.962,1.14,1.539,0.578,1.312,0.936,1.1,0.189033824,-0.055891201,-0.109358756,0.137503524,-0.095419565,0.517023672,-0.145605322,0.39176772,-0.790858602,0.621993232,1.013,1.1528,1.138005923,0.186508066,0.713837388,0.93453019,KLC4_MOUSE,Kinesin light chain 4 OS=Mus musculus GN=Klc4 PE=1 SV=1,Klc4
KPYM_MOUSE,1.004,0.717,1.298,0.947,0.982,0.746,0.937,1.449,0.857,0.914,-0.02620507,-0.078563669,0.376290383,-0.12973393,-0.222632891,-0.479954976,0.005759269,0.535057595,-0.093879047,-0.422752464,0.9996,0.9706,0.970988395,-0.042474041,0.731792963,0.93453019,KPYM_MOUSE,Pyruvate kinase PKM OS=Mus musculus GN=Pkm PE=1 SV=4,Pkm
PEPL1_MOUSE,0.65,1.212,0.666,0.99,1.241,1.37,0.586,1.047,1.113,1.037,0.311503115,-0.01449957,-0.586405918,0.052415894,0.154453593,0.277389699,-0.621488377,0.066261442,-0.77102743,0.454175893,1.0094,0.973,0.963938974,-0.052986282,0.733406971,0.93453019,PEPL1_MOUSE,Probable aminopeptidase NPEPL1 OS=Mus musculus GN=Npepl1 PE=1 SV=1,Npepl1
PROF1_MOUSE,0.767,0.682,0.809,0.812,0.685,1.137,0.942,1.029,0.987,1.05,-0.545824107,-0.300448367,-0.305788392,0.070389328,-0.01887801,-0.552156356,-0.382701517,0.041242982,-0.086201035,0.185232254,0.8686,0.9114,1.049274695,0.069392418,0.736127948,0.93453019,PROF1_MOUSE,Profilin-1 OS=Mus musculus GN=Pfn1 PE=1 SV=2,Pfn1
PUR9_MOUSE,0.957,0.887,0.997,0.989,0.9,0.951,0.944,1.009,0.939,0.971,-0.152003093,-0.015957574,-0.00433459,-0.042456799,-0.090802937,-0.17299399,-0.06340917,0.012926174,-0.083141235,-0.072482754,0.9592,0.9496,0.98999166,-0.014511724,0.72387298,0.93453019,PUR9_MOUSE,Bifunctional purine biosynthesis protein PURH OS=Mus musculus GN=Atic PE=1 SV=2,Atic
PYC_MOUSE,0.777,1.176,0.821,1.061,0.848,1.102,0.726,0.964,1.246,0.948,-0.23786383,0.085424656,-0.284545873,-0.077041036,0.317304068,0.23388806,-0.364013496,-0.052894948,-0.461958547,0.140124224,0.9848,0.949,0.963647441,-0.053422675,0.734886716,0.93453019,PYC_MOUSE,"Pyruvate carboxylase, mitochondrial OS=Mus musculus GN=Pc PE=1 SV=1",Pc
SNX1_MOUSE,0.617,1.012,0.897,0.842,0.672,0.958,0.788,0.93,1.028,1.056,-0.573466862,-0.248107862,-0.15682011,0.078609835,0.039840265,0.01720929,-0.696657606,-0.104697379,-0.343732465,-0.061902439,0.899,0.861,0.957730812,-0.062307878,0.715627415,0.93453019,SNX1_MOUSE,Sorting nexin-1 OS=Mus musculus GN=Snx1 PE=1 SV=1,Snx1
THIM_MOUSE,1.394,0.942,1.378,0.964,0.912,0.917,1.315,1.039,1.14,0.967,-0.13289427,-0.052894948,0.462575888,-0.048412205,0.189033824,-0.086201035,0.479230561,0.055195654,0.3950628,-0.125006361,1.0722,1.1214,1.045886961,0.064726935,0.725384135,0.93453019,THIM_MOUSE,"3-ketoacyl-CoA thiolase, mitochondrial OS=Mus musculus GN=Acaa2 PE=1 SV=3",Acaa2
VIME_MOUSE,2.048,1.242,1.047,1.523,0.827,0.557,1.441,0.915,0.828,1.082,-0.274040765,0.606915942,0.066261442,0.113700499,-0.272297327,0.312665174,1.034215715,-0.128156351,0.527070336,-0.844250767,1.0614,1.2406,1.168833616,0.225069576,0.723263117,0.93453019,VIME_MOUSE,Vimentin OS=Mus musculus GN=Vim PE=1 SV=3,Vim
1433F_MOUSE,1.119,0.985,1.223,1.009,1.029,0.974,1.17,1.026,0.948,0.98,0.041242982,0.012926174,0.290424404,-0.029146346,-0.077041036,-0.02180437,0.162210036,0.037030731,0.22650853,-0.038006323,1.0378,1.0548,1.016380806,0.023441035,0.76510344,0.936984404,1433F_MOUSE,14-3-3 protein eta OS=Mus musculus GN=Ywhah PE=1 SV=2,Ywhah
ABHEB_MOUSE,1.009,0.922,1.246,1.043,0.867,0.899,0.823,0.763,0.762,0.724,-0.205896101,0.060739158,0.317304068,-0.465938398,-0.392137097,-0.117161344,0.012926174,-0.390245038,-0.281035664,-0.153606979,0.9284,0.8832,0.951314089,-0.072006351,0.773499576,0.936984404,ABHEB_MOUSE,Protein ABHD14B OS=Mus musculus GN=Abhd14b PE=1 SV=1,Abhd14b
ACOX2_MOUSE,1.728,0.735,1.724,0.573,0.937,0.46,0.893,0.339,0.617,0.567,-0.093879047,-0.803392956,0.785759774,-0.81857936,-0.696657606,-0.444183845,0.789103218,-1.560642822,-0.16326792,-1.120294234,0.8836,0.831,0.940470801,-0.088544942,0.741271539,0.936984404,ACOX2_MOUSE,Peroxisomal acyl-coenzyme A oxidase 2 OS=Mus musculus GN=Acox2 PE=1 SV=2,Acox2
ANXA6_MOUSE,1.086,0.682,1.332,0.821,0.887,0.821,1.204,0.957,0.951,0.915,-0.17299399,-0.284545873,0.413594082,-0.128156351,-0.072482754,-0.552156356,0.119024103,-0.06340917,0.267835392,-0.284545873,0.9812,0.95,0.968202201,-0.04661972,0.783684531,0.936984404,ANXA6_MOUSE,Annexin A6 OS=Mus musculus GN=Anxa6 PE=1 SV=3,Anxa6
APOE_MOUSE,1.079,1.227,0.935,0.977,1.219,1.36,1.32,0.673,1.135,1.041,0.285698126,-0.033569533,-0.09696173,0.057970069,0.182692298,0.295135249,0.109694865,-0.57132159,0.40053793,0.443606651,1.0614,1.1318,1.066327492,0.092650589,0.787654344,0.936984404,APOE_MOUSE,Apolipoprotein E OS=Mus musculus GN=Apoe PE=1 SV=2,Apoe
ARLY_MOUSE,0.963,1.341,2.518,0.703,1.041,1.208,0.812,3.29,1.118,1.266,0.057970069,-0.508403406,1.332278283,0.340277405,0.160920188,0.423309237,-0.054392297,1.718087584,-0.300448367,0.272620455,1.3292,1.5228,1.14565152,0.196168277,0.776805001,0.936984404,ARLY_MOUSE,Argininosuccinate lyase OS=Mus musculus GN=Asl PE=1 SV=1,Asl
ARMC1_MOUSE,1.305,1.338,1.149,1.251,1.21,0.951,1.044,1.013,1.063,0.797,0.275007047,0.32308179,0.200378798,-0.327348371,0.088141597,0.420078116,0.384049807,0.018634174,0.062121712,-0.072482754,1.094,1.1302,1.03308958,0.046965356,0.750876325,0.936984404,ARMC1_MOUSE,Armadillo repeat-containing protein 1 OS=Mus musculus GN=Armc1 PE=1 SV=1,Armc1
BSND_MOUSE,0.989,1.214,0.809,0.967,1.185,1.01,1.347,0.953,1.27,1.128,0.244887059,-0.048412205,-0.305788392,0.173767068,0.344828497,0.279768422,-0.015957574,-0.069451881,0.429749851,0.014355293,1.0718,1.1026,1.028736705,0.040873785,0.769986265,0.936984404,BSND_MOUSE,Barttin OS=Mus musculus GN=Bsnd PE=1 SV=3,Bsnd
ENOA_MOUSE,1.058,0.881,1.265,1.071,0.905,1.185,1.026,0.946,0.912,0.844,-0.144010303,0.09895848,0.339137385,-0.244685096,-0.13289427,-0.182786076,0.081339627,-0.080087911,0.037030731,0.244887059,0.9994,1.0192,1.019811887,0.02830306,0.781996633,0.936984404,ENOA_MOUSE,Alpha-enolase OS=Mus musculus GN=Eno1 PE=1 SV=3,Eno1
FA63B_MOUSE,1.377,1.522,1.179,1.548,1.64,1.056,0.948,0.95,0.952,0.881,0.713695815,0.630405471,0.237563718,-0.182786076,-0.070966521,0.605968359,0.461528559,-0.074000581,-0.077041036,0.078609835,1.24,1.1706,0.944032258,-0.083091937,0.779078393,0.936984404,FA63B_MOUSE,Protein FAM63B OS=Mus musculus GN=Fam63b PE=1 SV=1,Fam63b
GRP78_MOUSE,1.282,1.026,1.142,1.104,1.12,0.94,1.407,0.453,0.904,0.876,0.163498732,0.142740172,0.191562651,-0.190997225,-0.145605322,0.037030731,0.358396262,-1.142417045,0.492622329,-0.089267338,1.0292,1.0216,0.992615624,-0.010692932,0.750983003,0.936984404,GRP78_MOUSE,78 kDa glucose-regulated protein OS=Mus musculus GN=Hspa5 PE=1 SV=3,Hspa5
HNRPF_MOUSE,1.072,1.498,1.067444444,1.464,1.115888889,0.739,1.128,1.139,0.967,0.688,0.158193383,0.549915554,0.094160986,-0.53951953,-0.048412205,0.583037624,0.100304906,0.187767747,0.173767068,-0.436353731,1.060466667,1.1152,1.051612498,0.072603193,0.751058789,0.936984404,HNRPF_MOUSE,Heterogeneous nuclear ribonucleoprotein F OS=Mus musculus GN=Hnrnpf PE=1 SV=3,Hnrnpf
ITPA_MOUSE,1.092,0.846,1.198,0.97,0.841,0.916,0.858,0.901,0.851,0.882,-0.249822294,-0.043943348,0.260627908,-0.181149439,-0.232768963,-0.241270432,0.126972856,-0.150400989,-0.220950447,-0.126580497,0.9484,0.9226,0.972796288,-0.03979037,0.782720786,0.936984404,ITPA_MOUSE,Inosine triphosphate pyrophosphatase OS=Mus musculus GN=Itpa PE=1 SV=2,Itpa
LASP1_MOUSE,1.368,1.138,1.098,0.965,1.332,1.022,1.09,0.858,1.1,1.111,0.413594082,-0.051399153,0.134878054,0.151858817,0.137503524,0.186500558,0.45206823,-0.220950447,0.124328135,0.031395196,1.1212,1.0952,0.97681056,-0.033849298,0.756285451,0.936984404,LASP1_MOUSE,LIM and SH3 domain protein 1 OS=Mus musculus GN=Lasp1 PE=1 SV=1,Lasp1
MUTA_MOUSE,0.881,0.949,0.935,0.872,0.945,1.202,0.932,0.911,1.206,1.027,-0.081613766,-0.19759996,-0.09696173,0.038436182,0.270229907,-0.075520008,-0.182786076,-0.134477041,-0.10159814,0.265436896,0.997,0.975,0.977933801,-0.032191286,0.782681909,0.936984404,MUTA_MOUSE,"Methylmalonyl-CoA mutase, mitochondrial OS=Mus musculus GN=Mut PE=1 SV=2",Mut
MYH11_MOUSE,1.363,1.181,1.054,1.208,1.401,0.684,0.927,0.977,0.675,0.629,0.486456956,0.272620455,0.075874867,-0.668868078,-0.567040593,0.240008965,0.446785562,-0.033569533,-0.109358756,-0.54793177,0.9934,1.0264,1.033219247,0.047146424,0.78825672,0.936984404,MYH11_MOUSE,Myosin-11 OS=Mus musculus GN=Myh11 PE=1 SV=1,Myh11
MYLK_MOUSE,1.004,0.993,1.08,1.154,1.199,1.208,1.013,1.097,0.95,1.031,0.261831659,0.206643224,0.111031312,0.044044333,-0.074000581,-0.010134377,0.005759269,0.133563526,0.018634174,0.272620455,1.0828,1.063,0.981714075,-0.026625196,0.755132231,0.936984404,MYLK_MOUSE,"Myosin light chain kinase, smooth muscle OS=Mus musculus GN=Mylk PE=1 SV=3",Mylk
NOL3_MOUSE,0.883,0.949,0.349,1.202,1.079,0.943,0.953,0.883,1.02,0.975,0.109694865,0.265436896,-1.518701058,-0.036525876,0.028569152,-0.075520008,-0.179514657,-0.179514657,-0.069451881,-0.084670324,0.925,0.9222,0.996972973,-0.0043737,0.747804096,0.936984404,NOL3_MOUSE,Nucleolar protein 3 OS=Mus musculus GN=Nol3 PE=1 SV=1,Nol3
SAE1_MOUSE,0.906,0.657,0.761,0.896,0.884,1.007,0.82,1.424,0.98,0.955,-0.177881725,-0.158429363,-0.394031641,-0.066427362,-0.029146346,-0.606034724,-0.142417045,0.509949146,-0.286304185,0.010063683,0.8952,0.9628,1.075513852,0.105026105,0.762211769,0.936984404,SAE1_MOUSE,SUMO-activating enzyme subunit 1 OS=Mus musculus GN=Sae1 PE=1 SV=1,Sae1
SAE2_MOUSE,0.712,0.716,0.831,0.908,0.823,1.108,1.255,1.018,1.157,1.237,-0.281035664,-0.139235797,-0.267079618,0.3068455,0.210388864,-0.481968507,-0.490050854,0.025737561,0.327687364,0.147957881,0.9912,0.9618,0.970338983,-0.043439261,0.779990042,0.936984404,SAE2_MOUSE,SUMO-activating enzyme subunit 2 OS=Mus musculus GN=Uba2 PE=1 SV=1,Uba2
STRAP_MOUSE,1.434,1.287,1.142,1.041,1.523,1.189,1.074,1.154,1.11,1.206,0.606915942,0.057970069,0.191562651,0.270229907,0.150559677,0.364012054,0.520045024,0.206643224,0.102993993,0.249748715,1.2044,1.2276,1.019262703,0.027525938,0.786310632,0.936984404,STRAP_MOUSE,Serine-threonine kinase receptor-associated protein OS=Mus musculus GN=Strap PE=1 SV=2,Strap
TBA4A_MOUSE,0.798,0.974,1.138,0.955,0.851,0.964,0.951,1.152,0.815,0.97,-0.232768963,-0.066427362,0.186500558,-0.043943348,-0.295128036,-0.038006323,-0.325539348,0.204140717,-0.072482754,-0.052894948,0.9458,0.9678,1.023260732,0.033173797,0.785843764,0.936984404,TBA4A_MOUSE,Tubulin alpha-4A chain OS=Mus musculus GN=Tuba4a PE=1 SV=1,Tuba4a
TBCB_MOUSE,0.999,0.903,0.892,1.07,0.985,1.077,1.05,1.0768,1.243,1.036,-0.02180437,0.097610797,-0.164884385,0.051024003,0.313826296,-0.147202107,-0.001443417,0.106750315,0.070389328,0.10701825,1.0452,1.02116,0.976999617,-0.033570098,0.769532272,0.936984404,TBCB_MOUSE,Tubulin-folding cofactor B OS=Mus musculus GN=Tbcb PE=1 SV=2,Tbcb
TERA_MOUSE,0.938,0.978,0.9,1.207,1.023,1.068,1.044,1.113,1.005,0.93,0.032806145,0.271425676,-0.152003093,-0.104697379,0.007195501,-0.03209363,-0.092340172,0.154453593,0.062121712,0.094911647,1.013,1.0282,1.015004936,0.021486743,0.767534524,0.936984404,TERA_MOUSE,Transitional endoplasmic reticulum ATPase OS=Mus musculus GN=Vcp PE=1 SV=4,Vcp
THIO_MOUSE,0.895,1.164,0.88,0.773,1.133,0.929,0.885,0.79,0.967,1.052,0.180147861,-0.371459681,-0.184424571,0.073134705,-0.048412205,0.219091058,-0.160040413,-0.340075442,-0.17625064,-0.106249498,0.961,0.9326,0.970447451,-0.043278001,0.758106847,0.936984404,THIO_MOUSE,Thioredoxin OS=Mus musculus GN=Txn PE=1 SV=3,Txn
TNPO1_MOUSE,0.851,0.979,0.904,1.036,0.96,1.057,1.184,1.005,1.089,0.964,-0.058893689,0.051024003,-0.145605322,-0.052894948,0.123003954,-0.030619235,-0.232768963,0.007195501,0.243669081,0.079975377,0.9906,1.0152,1.024833434,0.035389448,0.749307936,0.936984404,TNPO1_MOUSE,Transportin-1 OS=Mus musculus GN=Tnpo1 PE=1 SV=2,Tnpo1
VPS35_MOUSE,1.338,1.193,0.851,1.363,1.256,1.318,1.245,0.658,1.199,1.251,0.328836464,0.446785562,-0.232768963,0.32308179,0.261831659,0.254594043,0.420078116,-0.603840511,0.316145742,0.39835037,1.184,1.1504,0.971621622,-0.0415335,0.771136662,0.936984404,VPS35_MOUSE,Vacuolar protein sorting-associated protein 35 OS=Mus musculus GN=Vps35 PE=1 SV=1,Vps35
MYH9_MOUSE,0.892,1.078,0.978,1.079,1.039,1.02,1.182,1.23,1.099,1.088,0.055195654,0.109694865,-0.03209363,0.121678557,0.136191386,0.108357178,-0.164884385,0.298658316,0.241230036,0.028569152,1.0566,1.0804,1.02252508,0.03213623,0.792874595,0.94025599,MYH9_MOUSE,Myosin-9 OS=Mus musculus GN=Myh9 PE=1 SV=4,Myh9
A16A1_MOUSE,1.167,1.093,1.206,1.354,0.765,0.93,1.045,0.926,0.865,0.924,-0.386468347,0.437227739,0.270229907,-0.114035243,-0.209227962,0.128293401,0.222804561,-0.110915901,0.063502942,-0.104697379,1.0228,1.0322,1.009190458,0.01319847,0.818091288,0.957540352,A16A1_MOUSE,Aldehyde dehydrogenase family 16 member A1 OS=Mus musculus GN=Aldh16a1 PE=1 SV=2,Aldh16a1
AADAT_MOUSE,0.691,1.178,2.681,0.752,0.899,0.946,1.4336,0.894,0.36,0.990333333,-0.153606979,-0.411195433,1.422771219,-0.014013896,-1.473931188,0.236339539,-0.533242384,-0.161653263,0.519642543,-0.080087911,1.136466667,1.02852,0.905015545,-0.143985522,0.815488769,0.957540352,AADAT_MOUSE,"Kynurenine/alpha-aminoadipate aminotransferase, mitochondrial OS=Mus musculus GN=Aadat PE=1 SV=1",Aadat
ANXA2_MOUSE,1.386,1.227,0.97,1.374,1.301,0.806,1.037,1.106,0.994,1.046,0.379620962,0.458382004,-0.043943348,0.064882852,-0.008682243,0.295135249,0.470927257,0.145351386,0.052415894,-0.311148256,1.137,1.1124,0.978364116,-0.031556604,0.819588819,0.957540352,ANXA2_MOUSE,Annexin A2 OS=Mus musculus GN=Anxa2 PE=1 SV=2,Anxa2
ANXA4_MOUSE,0.957,0.745,1.247,0.901,0.724,0.785,1.093,0.954,0.93,0.886,-0.465938398,-0.150400989,0.318461465,-0.174621396,-0.104697379,-0.424687669,-0.06340917,-0.067938829,0.128293401,-0.349235441,0.9376,0.9068,0.967150171,-0.048188179,0.811267188,0.957540352,ANXA4_MOUSE,Annexin A4 OS=Mus musculus GN=Anxa4 PE=1 SV=4,Anxa4
GRAP1_MOUSE,0.386,0.744,0.733,0.591,1.0331,0.848,1.1,0.751,0.697,0.81,0.046979908,-0.758769964,-0.448114897,-0.304006187,-0.520769439,-0.426625474,-1.373327247,-0.413115187,0.137503524,-0.23786383,0.77282,0.7658,0.990916384,-0.01316477,0.82368542,0.957540352,GRAP1_MOUSE,GRIP1-associated protein 1 OS=Mus musculus GN=Gripap1 PE=1 SV=1,Gripap1
IQGA1_MOUSE,1.118,0.888,1.234,0.968,1.191,0.849,1.139,1.029,0.996,0.79,0.252173413,-0.046921047,0.303342394,-0.340075442,-0.005782353,-0.171368418,0.160920188,0.041242982,0.187767747,-0.236163541,1.0358,1.0046,0.969878355,-0.044124283,0.809368093,0.957540352,IQGA1_MOUSE,Ras GTPase-activating-like protein IQGAP1 OS=Mus musculus GN=Iqgap1 PE=1 SV=2,Iqgap1
PSMD5_MOUSE,0.681,0.72,1.014,0.845,0.45,0.808,0.969,0.967,0.858,0.928,-1.152003093,-0.242976753,0.020057652,-0.10780329,-0.220950447,-0.473931188,-0.554273297,-0.048412205,-0.045431429,-0.307572802,0.819,0.829,1.012210012,0.01750865,0.822165788,0.957540352,PSMD5_MOUSE,26S proteasome non-ATPase regulatory subunit 5 OS=Mus musculus GN=Psmd5 PE=1 SV=4,Psmd5
SARDH_MOUSE,0.94,0.991,1.082,0.903,0.794,1.024,0.786,1.072,1.174,0.974,-0.332789088,-0.147202107,0.113700499,-0.038006323,0.231432408,-0.013043037,-0.089267338,0.100304906,-0.347398782,0.034215715,0.9854,0.9626,0.976862188,-0.033773048,0.826448518,0.957540352,SARDH_MOUSE,"Sarcosine dehydrogenase, mitochondrial OS=Mus musculus GN=Sardh PE=1 SV=1",Sardh
SPT16_MOUSE,0.68,1.117,0.924,0.903,1.009,0.971,0.883,0.813,0.821,0.854,0.012926174,-0.147202107,-0.114035243,-0.227692025,-0.284545873,0.159629186,-0.556393349,-0.298672743,-0.179514657,-0.042456799,0.9022,0.8928,0.989581024,-0.015110259,0.819243976,0.957540352,SPT16_MOUSE,Spermatogenesis-associated protein 16 OS=Mus musculus GN=Spata16 PE=2 SV=1,Spata16
TS101_MOUSE,1.385,1.202,1.105,0.948,1.284,0.956,0.994,1.064,1.084,1.049,0.360645202,-0.077041036,0.14404637,0.069014678,0.116364757,0.265436896,0.469885976,0.089498151,-0.008682243,-0.064917477,1.094,1.1202,1.023948812,0.034143595,0.824940899,0.957540352,TS101_MOUSE,Tumor susceptibility gene 101 protein OS=Mus musculus GN=Tsg101 PE=1 SV=2,Tsg101
GCSH_MOUSE,0.943,0.83,0.928,0.78,0.777,0.931,0.977,0.895,1.112,0.94,-0.364013496,-0.358453971,-0.10780329,-0.089267338,0.153156788,-0.268816758,-0.084670324,-0.160040413,-0.033569533,-0.103146927,0.9074,0.9152,1.008595989,0.012348392,0.832507771,0.962348432,GCSH_MOUSE,"Glycine cleavage system H protein, mitochondrial OS=Mus musculus GN=Gcsh PE=1 SV=2",Gcsh
MMSA_MOUSE,0.984,0.956,0.922,0.888,0.828,1.123,0.765,1,1.142,0.956,-0.272297327,-0.171368418,-0.117161344,-0.064917477,0.191562651,-0.064917477,-0.023269779,0,-0.386468347,0.167357928,0.9472,0.9656,1.019425676,0.027756595,0.836715462,0.964187235,MMSA_MOUSE,"Methylmalonate-semialdehyde dehydrogenase [acylating], mitochondrial OS=Mus musculus GN=Aldh6a1 PE=1 SV=1",Aldh6a1
NEDD8_MOUSE,0.887,0.986,0.687,1.145,0.915,0.597,0.823,0.786,0.541,0.739,-0.128156351,0.195347598,-0.541617996,-0.436353731,-0.886299501,-0.020340448,-0.17299399,-0.347398782,-0.281035664,-0.744197163,0.8054,0.8158,1.012912838,0.018510035,0.839914794,0.964187235,NEDD8_MOUSE,NEDD8 OS=Mus musculus GN=Nedd8 PE=1 SV=2,Nedd8
SPA3K_MOUSE,0.239,0.833,0.242,0.831,1.381,10.43,3.667,5.983,8.846,6.758,0.46571332,-0.267079618,-2.046921047,2.756596351,3.145025242,-0.263611599,-2.064917477,2.580869063,1.874600266,3.382667253,3.6116,4.2304,1.171336804,0.228155965,0.839108358,0.964187235,SPA3K_MOUSE,Serine protease inhibitor A3K OS=Mus musculus GN=Serpina3k PE=1 SV=2,Serpina3k
TFIP8_MOUSE,1.377,1.269,0.993,1.307,1.475,1.326,1.427,0.995,1.208,1.295,0.560714954,0.386259141,-0.010134377,0.372952098,0.272620455,0.343692069,0.461528559,-0.007231569,0.512985335,0.407080775,1.2556,1.2788,1.018477222,0.026413715,0.841750761,0.964187235,TFIP8_MOUSE,Tumor necrosis factor alpha-induced protein 8 OS=Mus musculus GN=Tnfaip8 PE=1 SV=1,Tnfaip8
BPNT1_MOUSE,1.061,1.159,1.783,0.997,1.459,0.893,0.924,3.837,1.096,1.014,0.544979883,-0.00433459,0.834306703,0.020057652,0.132247798,0.212880566,0.085424656,1.939978765,-0.114035243,-0.16326792,1.2698,1.5748,1.240195306,0.310567335,0.846176187,0.966389105,BPNT1_MOUSE,"3'(2'),5'-bisphosphate nucleotidase 1 OS=Mus musculus GN=Bpnt1 PE=1 SV=2",Bpnt1
OAT_MOUSE,1.187,0.703,1.544,0.72,0.683,0.792,1.102,0.773,0.871,1.018,-0.550042516,-0.473931188,0.626672753,0.025737561,-0.199255376,-0.508403406,0.247319935,-0.371459681,0.140124224,-0.336427665,0.9672,0.9114,0.942307692,-0.085729874,0.84792318,0.966389105,OAT_MOUSE,"Ornithine aminotransferase, mitochondrial OS=Mus musculus GN=Oat PE=1 SV=1",Oat
TIF1B_MOUSE,0.718,0.773,0.948,1.072,0.809,1.034,1.24,1.033,0.967,0.827,-0.305788392,0.100304906,-0.077041036,-0.274040765,-0.048412205,-0.371459681,-0.477944251,0.046840254,0.310340121,0.048236186,0.9246,0.9596,1.037854207,0.053603795,0.851342783,0.966389105,TIF1B_MOUSE,Transcription intermediary factor 1-beta OS=Mus musculus GN=Trim28 PE=1 SV=3,Trim28
ZFP28_MOUSE,1.049,0.828,0.999,0.529,1.023,0.958,0.772,0.891,1.141,1.078,0.032806145,-0.918660373,-0.001443417,0.108357178,0.190298792,-0.272297327,0.069014678,-0.166502663,-0.373327247,-0.061902439,0.954,0.8996,0.942976939,-0.084705605,0.849743763,0.966389105,ZFP28_MOUSE,Zinc finger protein 28 OS=Mus musculus GN=Zfp28 PE=2 SV=3,Zfp28
DOPD_MOUSE,1.211,1.481,0.968,1.033,1.1787,0.624,0.767,1.134,0.968333333,0.9982,0.237196574,0.046840254,-0.046921047,-0.002599191,-0.046424337,0.566571641,0.276198865,0.18142064,-0.382701517,-0.680382066,1.029246667,1.0434,1.013751158,0.019703562,0.854746949,0.968072949,DOPD_MOUSE,D-dopachrome decarboxylase OS=Mus musculus GN=Ddt PE=1 SV=3,Ddt
GMFB_MOUSE,0.869,1.025,0.739,0.806,1.063,0.792,0.891,0.894,1.115,0.862,0.088141597,-0.311148256,-0.436353731,-0.214240226,0.15704371,0.03562391,-0.202571918,-0.161653263,-0.166502663,-0.336427665,0.917,0.8942,0.975136314,-0.036324188,0.864593447,0.972667628,GMFB_MOUSE,Glia maturation factor beta OS=Mus musculus GN=Gmfb PE=1 SV=3,Gmfb
GSTM5_MOUSE,2.29,1.427,1.887,1.32,1.22,0.924,1.032,0.974,0.803,1.018,0.286881148,0.40053793,0.916094423,0.025737561,-0.316528107,0.512985335,1.195347598,-0.038006323,0.045442971,-0.114035243,1.2496,1.3294,1.063860435,0.0893089,0.860799058,0.972667628,GSTM5_MOUSE,Glutathione S-transferase Mu 5 OS=Mus musculus GN=Gstm5 PE=1 SV=1,Gstm5
LPPRC_MOUSE,0.855,1.109,0.94,0.987,0.877,0.948,0.733,0.954,1.036,0.802,-0.189351252,-0.01887801,-0.089267338,-0.318325858,0.051024003,0.149259365,-0.226003675,-0.067938829,-0.448114897,-0.077041036,0.9284,0.9198,0.990736751,-0.013426325,0.863994647,0.972667628,LPPRC_MOUSE,"Leucine-rich PPR motif-containing protein, mitochondrial OS=Mus musculus GN=Lrpprc PE=1 SV=2",Lrpprc
TAU_MOUSE,0.615,0.869,1.062,0.998,0.83,0.943,1.054,0.99,0.748,0.88,-0.268816758,-0.002888279,0.086783766,-0.184424571,-0.418889825,-0.202571918,-0.701341684,-0.01449957,0.075874867,-0.084670324,0.9036,0.8942,0.989597167,-0.015086725,0.870388363,0.977006092,TAU_MOUSE,Microtubule-associated protein tau OS=Mus musculus GN=Mapt PE=1 SV=3,Mapt
1433S_MOUSE,1.376,0.9983,1.2011,1.072,1.037,0.722,1.297,0.832,0.846,1.005,0.052415894,0.100304906,0.264356271,0.007195501,-0.241270432,-0.002454669,0.46048047,-0.265344567,0.37517848,-0.469929258,1.03222,1.04506,1.012439209,0.017835285,0.934186464,0.982409236,1433S_MOUSE,14-3-3 protein sigma OS=Mus musculus GN=Sfn PE=1 SV=2,Sfn
3HIDH_MOUSE,0.892,1.017,0.849,0.932,0.759,0.954,0.699,0.797,1.021,0.829,-0.397828209,-0.10159814,-0.236163541,-0.270555993,0.029982866,0.024319679,-0.164884385,-0.327348371,-0.516635639,-0.067938829,0.878,0.8718,0.992938497,-0.010223736,0.902928733,0.982409236,3HIDH_MOUSE,"3-hydroxyisobutyrate dehydrogenase, mitochondrial OS=Mus musculus GN=Hibadh PE=1 SV=1",Hibadh
ANXA3_MOUSE,0.93,0.864,1.194,0.899,0.812,0.893,1.105,0.968,0.95,0.962,-0.300448367,-0.153606979,0.255802837,-0.055891201,-0.074000581,-0.210896782,-0.104697379,-0.046921047,0.14404637,-0.16326792,0.9634,0.952,0.988166909,-0.01717335,0.92514051,0.982409236,ANXA3_MOUSE,Annexin A3 OS=Mus musculus GN=Anxa3 PE=1 SV=4,Anxa3
ANXA7_MOUSE,0.803,0.929,0.951,0.884,0.933,1.288,0.946,1.023,1.054,1.089,-0.100051014,-0.177881725,-0.072482754,0.123003954,0.075874867,-0.106249498,-0.316528107,0.032806145,-0.080087911,0.365132593,0.9822,0.9978,1.015882712,0.022733847,0.94308784,0.982409236,ANXA7_MOUSE,Annexin A7 OS=Mus musculus GN=Anxa7 PE=1 SV=2,Anxa7
ARHL2_MOUSE,0.857,0.92,0.956,0.638,1.018,1.28,1.086,1.209,1.403,1.365,0.025737561,-0.648371671,-0.064917477,0.448900951,0.488515009,-0.120294234,-0.222632891,0.273814245,0.119024103,0.35614381,1.076,1.0704,0.994795539,-0.007528057,0.898294341,0.982409236,ARHL2_MOUSE,Poly(ADP-ribose) glycohydrolase ARH3 OS=Mus musculus GN=Adprhl2 PE=1 SV=1,Adprhl2
CGL_MOUSE,1.637,1.042,1.595,0.992,0.976,0.807,1.167,1.007,0.943,1.031,-0.035046947,-0.011587974,0.673556424,0.044044333,-0.084670324,0.059355278,0.711054322,0.010063683,0.222804561,-0.309359421,1.1074,1.132,1.022214195,0.031697531,0.923972731,0.982409236,CGL_MOUSE,Cystathionine gamma-lyase OS=Mus musculus GN=Cth PE=1 SV=1,Cth
CK054_MOUSE,0.838,0.986,1.133,0.906,0.828,1.031,0.876,0.939,0.902,0.884,-0.272297327,-0.142417045,0.180147861,-0.177881725,-0.148800661,-0.020340448,-0.254977851,-0.090802937,-0.190997225,0.044044333,0.9306,0.934,1.003653557,0.005261363,0.921235468,0.982409236,CK054_MOUSE,Ester hydrolase C11orf54 homolog OS=Mus musculus PE=1 SV=1,Ester hydrolase C11orf54 homolog OS=Mus musculus
CLIC4_MOUSE,1.553,1.208,0.786,1.157,1.416,0.971,1.035,0.785,0.945,1.36,0.501821265,0.210388864,-0.347398782,0.443606651,-0.081613766,0.272620455,0.63505783,-0.349235441,0.049630768,-0.042456799,1.1328,1.1104,0.980225989,-0.028813698,0.891817041,0.982409236,CLIC4_MOUSE,Chloride intracellular channel protein 4 OS=Mus musculus GN=Clic4 PE=1 SV=3,Clic4
CNN3_MOUSE,1.268,0.976,1.047,1.136,1.066,0.847,1.242,1.09,1.051,1.027,0.092207438,0.183962835,0.066261442,0.038436182,0.071762669,-0.035046947,0.342554745,0.124328135,0.312665174,-0.239566125,1.0654,1.0846,1.0180214,0.025767889,0.929630353,0.982409236,CNN3_MOUSE,Calponin-3 OS=Mus musculus GN=Cnn3 PE=1 SV=1,Cnn3
DPYL2_MOUSE,1.006,0.882,1.011,0.938,1.119,0.675,0.89,0.754,0.58,0.689,0.162210036,-0.092340172,0.015782997,-0.537424112,-0.785875195,-0.181149439,0.008630305,-0.407363571,-0.168122759,-0.567040593,0.8674,0.8414,0.970025363,-0.043905625,0.942053617,0.982409236,DPYL2_MOUSE,Dihydropyrimidinase-related protein 2 OS=Mus musculus GN=Dpysl2 PE=1 SV=2,Dpysl2
GATM_MOUSE,1.428,0.829,1.409,0.671,0.84,0.839,1.032,0.774,0.926,1.006,-0.251538767,-0.575615328,0.494671612,0.008630305,-0.110915901,-0.270555993,0.513995979,-0.369594529,0.045442971,-0.253257284,0.9704,0.9804,1.010305029,0.014790934,0.934559729,0.982409236,GATM_MOUSE,"Glycine amidinotransferase, mitochondrial OS=Mus musculus GN=Gatm PE=1 SV=1",Gatm
GDIA_MOUSE,1.423,0.986,1.266,0.916,1.1,1.597,0.953,1.327,1.378,1.531,0.137503524,-0.126580497,0.340277405,0.614474283,0.462575888,-0.020340448,0.508935662,0.408168371,-0.069451881,0.675364313,1.2382,1.2572,1.015344855,0.021969813,0.941410632,0.982409236,GDIA_MOUSE,Rab GDP dissociation inhibitor alpha OS=Mus musculus GN=Gdi1 PE=1 SV=3,Gdi1
GLU2B_MOUSE,1.632,1.072,1.199,1.376,1.229,0.769,1.156,0.938,0.877,0.874,0.297484916,0.46048047,0.261831659,-0.194294815,-0.189351252,0.100304906,0.706641057,-0.092340172,0.209141398,-0.378944497,1.111,1.1134,1.002160216,0.003113172,0.937284412,0.982409236,GLU2B_MOUSE,Glucosidase 2 subunit beta OS=Mus musculus GN=Prkcsh PE=1 SV=1,Prkcsh
GSTA4_MOUSE,1.611,0.454,1.951,0.463,0.657,0.418,1.951,0.652,0.674,0.834,-0.606034724,-1.110915901,0.964213778,-0.261880711,-0.569179503,-1.139235797,0.687956494,-0.61705613,0.964213778,-1.258425153,0.9158,1.0172,1.110722865,0.151498897,0.94114889,0.982409236,GSTA4_MOUSE,Glutathione S-transferase A4 OS=Mus musculus GN=Gsta4 PE=1 SV=3,Gsta4
H2AV_MOUSE,0.755,0.362,0.823,0.961,0.669,1.099,1.482,0.858,0.869,0.985,-0.579921884,-0.057391664,-0.281035664,-0.02180437,-0.202571918,-1.465938398,-0.40545145,-0.220950447,0.567545448,0.136191386,0.8614,0.9112,1.057812863,0.081084423,0.895496334,0.982409236,H2AV_MOUSE,Histone H2A.V OS=Mus musculus GN=H2afv PE=1 SV=3,H2afv
IF6_MOUSE,0.7669,0.854,0.677,0.646,1.309,1.006,1.174,0.871,1.034,1.041,0.388465097,-0.63039393,-0.562772261,0.057970069,0.048236186,-0.227692025,-0.382889625,-0.199255376,0.231432408,0.008630305,0.9414,0.93438,0.992543021,-0.010798459,0.912001109,0.982409236,IF6_MOUSE,Eukaryotic translation initiation factor 6 OS=Mus musculus GN=Eif6 PE=1 SV=2,Eif6
IGBP1_MOUSE,1.038,0.662,0.748,0.658,0.766,1.244,1.126,1.25,1.307,2.189,-0.384583703,-0.603840511,-0.418889825,1.130271955,0.386259141,-0.595096878,0.053806444,0.321928095,0.171206827,0.314986485,1.1336,1.064,0.938602682,-0.091413513,0.934254511,0.982409236,IGBP1_MOUSE,Immunoglobulin-binding protein 1 OS=Mus musculus GN=Igbp1 PE=1 SV=1,Igbp1
IVD_MOUSE,0.484,1.097,0.733,0.711,0.951,1.298,0.841,1.039,1.252,1.092,-0.072482754,-0.492078535,-0.448114897,0.126972856,0.324234562,0.133563526,-1.046921047,0.055195654,-0.249822294,0.376290383,0.9478,0.9518,1.0042203,0.006075794,0.910919425,0.982409236,IVD_MOUSE,"Isovaleryl-CoA dehydrogenase, mitochondrial OS=Mus musculus GN=Ivd PE=1 SV=1",Ivd
JIP4_MOUSE,0.838,1.061,1.082,1,1.002,1.249,1.019,1.098,1.05,1.04,0.002882509,0,0.113700499,0.056583528,0.070389328,0.085424656,-0.254977851,0.134878054,0.027154052,0.320773477,1.0348,1.053,1.01758794,0.025153477,0.890763372,0.982409236,JIP4_MOUSE,C-Jun-amino-terminal kinase-interacting protein 4 OS=Mus musculus GN=Spag9 PE=1 SV=2,Spag9
KAT1_MOUSE,0.974,1.16,0.745,1.202,1.433,1.289,0.842,0.959,0.849,1.185,0.51903861,0.265436896,-0.424687669,0.244887059,-0.236163541,0.214124805,-0.038006323,-0.06039728,-0.248107862,0.366252264,1.0828,1.0448,0.9649058,-0.051539991,0.899587045,0.982409236,KAT1_MOUSE,Kynurenine--oxoglutarate transaminase 1 OS=Mus musculus GN=Kyat1 PE=1 SV=1,Kyat1
KAT3_MOUSE,2.112,0.714,2.028,0.928,0.754,0.794,1.398,0.685,0.961,0.757,-0.407363571,-0.10780329,1.020057652,-0.401634795,-0.057391664,-0.486004021,1.078609835,-0.545824107,0.483364361,-0.332789088,1.0856,1.1406,1.050663228,0.071300312,0.943424743,0.982409236,KAT3_MOUSE,Kynurenine--oxoglutarate transaminase 3 OS=Mus musculus GN=Kyat3 PE=1 SV=1,Kyat3
M2GD_MOUSE,0.912,0.958,0.935,0.94,0.687,0.883,0.764,1.052,1.117,0.96,-0.541617996,-0.089267338,-0.09696173,-0.058893689,0.159629186,-0.061902439,-0.13289427,0.073134705,-0.388355457,-0.179514657,0.9278,0.9138,0.984910541,-0.021935404,0.930004932,0.982409236,M2GD_MOUSE,"Dimethylglycine dehydrogenase, mitochondrial OS=Mus musculus GN=Dmgdh PE=1 SV=1",Dmgdh
MIGA2_MOUSE,0.924,0.92,0.99,0.918,0.901,0.912,0.934,1.072,0.997,0.926,-0.150400989,-0.123433941,-0.01449957,-0.110915901,-0.00433459,-0.120294234,-0.114035243,0.100304906,-0.098505545,-0.13289427,0.9464,0.9524,1.006339814,0.009117547,0.889349152,0.982409236,MIGA2_MOUSE,Mitoguardin-2 OS=Mus musculus GN=Fam73b PE=1 SV=1,Fam73b
MTAP_MOUSE,0.979,0.74,0.809,0.933,0.963,1.024,1.124,1.077,1.146,1.136,-0.054392297,-0.100051014,-0.305788392,0.183962835,0.196607044,-0.434402824,-0.030619235,0.10701825,0.168642036,0.034215715,0.9974,0.9888,0.991377582,-0.01249346,0.9180179,0.982409236,MTAP_MOUSE,S-methyl-5'-thioadenosine phosphorylase OS=Mus musculus GN=Mtap PE=1 SV=1,Mtap
MYL9_MOUSE,1.095,1.384,1.036,1.186,1.375,1.026,1.13,1.135,1.006,1.13,0.459431619,0.24610401,0.051024003,0.176322773,0.008630305,0.468843943,0.13093087,0.182692298,0.176322773,0.037030731,1.1466,1.154,1.006453864,0.00928104,0.922276271,0.982409236,MYL9_MOUSE,Myosin regulatory light polypeptide 9 OS=Mus musculus GN=Myl9 PE=1 SV=3,Myl9
NSF1C_MOUSE,1.035,1.054,1.03,1.033,1.003,1.005,1.143,0.776,0.918,0.958,0.004321606,0.046840254,0.042644337,-0.061902439,-0.123433941,0.075874867,0.049630768,-0.365871442,0.192825404,0.007195501,0.9884,1.0026,1.014366653,0.020579223,0.922564454,0.982409236,NSF1C_MOUSE,NSFL1 cofactor p47 OS=Mus musculus GN=Nsfl1c PE=1 SV=1,Nsfl1c
PCCA_MOUSE,0.836,1.241,0.897,0.922,0.967,1.152,0.801,1.432,1.74,1.062,-0.048412205,-0.117161344,-0.15682011,0.086783766,0.799087306,0.311503115,-0.258425153,0.518031493,-0.320125852,0.204140717,1.1176,1.0924,0.977451682,-0.032902707,0.930470143,0.982409236,PCCA_MOUSE,"Propionyl-CoA carboxylase alpha chain, mitochondrial OS=Mus musculus GN=Pcca PE=1 SV=2",Pcca
PEPD_MOUSE,0.804,1.122,0.753,1,1.046,1.121,0.883,0.985,1.006,1.048,0.064882852,0,-0.40927823,0.067638717,0.008630305,0.166072676,-0.314732593,-0.02180437,-0.179514657,0.164786278,0.9706,0.983,1.012775603,0.018314556,0.90215012,0.982409236,PEPD_MOUSE,Xaa-Pro dipeptidase OS=Mus musculus GN=Pepd PE=1 SV=3,Pepd
PP6R3_MOUSE,1.153,0.943,1.026,0.999,0.978,1.122,0.989,0.878,0.953,1.154,-0.03209363,-0.001443417,0.037030731,0.206643224,-0.069451881,-0.084670324,0.205392513,-0.187707155,-0.015957574,0.166072676,1.022,1.017,0.995107632,-0.007075517,0.90037777,0.982409236,PP6R3_MOUSE,Serine/threonine-protein phosphatase 6 regulatory subunit 3 OS=Mus musculus GN=Ppp6r3 PE=1 SV=1,Ppp6r3
PPCE_MOUSE,1.061,0.932,0.905,0.826,1.021,0.895,0.868,0.9,0.967,0.957,0.029982866,-0.275786313,-0.144010303,-0.06340917,-0.048412205,-0.10159814,0.085424656,-0.152003093,-0.204233052,-0.160040413,0.9352,0.9312,0.99572284,-0.006183872,0.934332268,0.982409236,PPCE_MOUSE,Prolyl endopeptidase OS=Mus musculus GN=Prep PE=1 SV=1,Prep
SCOT1_MOUSE,1.145,0.939,0.839,0.719,1.162,1.152,0.724,0.833,1.045,1.102,0.216610069,-0.475936324,-0.253257284,0.140124224,0.063502942,-0.090802937,0.195347598,-0.263611599,-0.465938398,0.204140717,0.9734,0.9586,0.984795562,-0.022103835,0.906477695,0.982409236,SCOT1_MOUSE,"Succinyl-CoA:3-ketoacid coenzyme A transferase 1, mitochondrial OS=Mus musculus GN=Oxct1 PE=1 SV=1",Oxct1
SYAC_MOUSE,0.848,0.936,0.793,1.052,1.132,1.214,0.904,1.178,1.078,1.071,0.178873958,0.073134705,-0.334607229,0.09895848,0.108357178,-0.095419565,-0.23786383,0.236339539,-0.145605322,0.279768422,1.0252,1.016,0.991026141,-0.013004982,0.903231315,0.982409236,SYAC_MOUSE,"Alanine--tRNA ligase, cytoplasmic OS=Mus musculus GN=Aars PE=1 SV=1",Aars
TLN1_MOUSE,0.985,1.128,0.958,1.172,1.06,0.998,0.901,1.012,0.898,0.969,0.084064265,0.22897257,-0.061902439,-0.045431429,-0.15521265,0.173767068,-0.02180437,0.01720929,-0.150400989,-0.002888279,1.0114,1.0048,0.993474392,-0.009445314,0.93678747,0.982409236,TLN1_MOUSE,Talin-1 OS=Mus musculus GN=Tln1 PE=1 SV=2,Tln1
TRAP1_MOUSE,0.758,0.902,0.959,0.927,0.896,1.058,0.98,0.914,0.945,0.884,-0.158429363,-0.109358756,-0.06039728,-0.177881725,-0.081613766,-0.148800661,-0.399730246,-0.12973393,-0.029146346,0.081339627,0.9222,0.9224,1.000216873,0.000312847,0.93016837,0.982409236,TRAP1_MOUSE,"Heat shock protein 75 kDa, mitochondrial OS=Mus musculus GN=Trap1 PE=1 SV=1",Trap1
XPO2_MOUSE,1.01,0.875,1.092,1.213,1.01,1.001,1.127,0.973,1.044,0.649,0.014355293,0.27857955,0.126972856,-0.623709617,0.062121712,-0.192645078,0.014355293,-0.03948829,0.172487516,0.001441974,1.0016,0.9972,0.995607029,-0.006351679,0.910659186,0.982409236,XPO2_MOUSE,Exportin-2 OS=Mus musculus GN=Cse1l PE=1 SV=1,Cse1l
2AAA_MOUSE,1.147,0.887,1.081,0.986,0.993,1.09,1.01,1.141,1.036,1.185,-0.010134377,-0.020340448,0.112366523,0.244887059,0.051024003,-0.17299399,0.197865391,0.190298792,0.014355293,0.124328135,1.0562,1.055,0.998863852,-0.001640048,0.956386535,0.985723545,2AAA_MOUSE,Serine/threonine-protein phosphatase 2A 65 kDa regulatory subunit A alpha isoform OS=Mus musculus GN=Ppp2r1a PE=1 SV=3,Ppp2r1a
CRK_MOUSE,1.065,1.037,0.903,0.994,1.261,1.325,1.351,1.25,1.583,1.431,0.334568276,-0.008682243,-0.147202107,0.517023672,0.662661255,0.052415894,0.09085343,0.321928095,0.434027675,0.40599236,1.2344,1.2056,0.976668827,-0.034058645,0.952980688,0.985723545,CRK_MOUSE,Adapter molecule crk OS=Mus musculus GN=Crk PE=1 SV=1,Crk
HS90B_MOUSE,0.984,1.141,1.154,1.309,0.918,0.996,1.061,0.828,0.876,0.782,-0.123433941,0.388465097,0.206643224,-0.354759487,-0.190997225,0.190298792,-0.023269779,-0.272297327,0.085424656,-0.005782353,1.0078,1.002,0.99424489,-0.008326853,0.952454923,0.985723545,HS90B_MOUSE,Heat shock protein HSP 90-beta OS=Mus musculus GN=Hsp90ab1 PE=1 SV=3,Hsp90ab1
MYL6_MOUSE,1.141,1.136,0.881,1.114,1.116,0.793,1.106,0.918,0.953,0.973,0.158337027,0.155749233,-0.182786076,-0.03948829,-0.069451881,0.183962835,0.190298792,-0.123433941,0.145351386,-0.334607229,1.0074,1.0188,1.01131626,0.016234229,0.95132019,0.985723545,MYL6_MOUSE,Myosin light polypeptide 6 OS=Mus musculus GN=Myl6 PE=1 SV=3,Myl6
PDIA3_MOUSE,1.417,0.937,1.19,1.217,1.183,0.828,1.435,1.073,0.959,0.994,0.242450074,0.283329168,0.250961574,-0.008682243,-0.06039728,-0.093879047,0.502839758,0.101650076,0.521050737,-0.272297327,1.1086,1.138,1.026519935,0.037761645,0.95475949,0.985723545,PDIA3_MOUSE,Protein disulfide-isomerase A3 OS=Mus musculus GN=Pdia3 PE=1 SV=2,Pdia3
ALDH2_MOUSE,0.961,1.059,1.014,0.876,1,1.1,0.894,1.147,1.235,1.029,0,-0.190997225,0.020057652,0.041242982,0.304511042,0.082702589,-0.057391664,0.197865391,-0.161653263,0.137503524,1.0308,1.0322,1.001358168,0.001958093,0.963642813,0.991123677,ALDH2_MOUSE,"Aldehyde dehydrogenase, mitochondrial OS=Mus musculus GN=Aldh2 PE=1 SV=1",Aldh2
FABP4_MOUSE,1.636,1.074,1.195,1.223,1.605,1.119,0.926,0.999,0.857,0.923,0.682573297,0.290424404,0.257010618,-0.115597447,-0.222632891,0.102993993,0.710172748,-0.001443417,-0.110915901,0.162210036,1.1606,1.1508,0.991556092,-0.012233708,0.979324585,0.991123677,FABP4_MOUSE,"Fatty acid-binding protein, adipocyte OS=Mus musculus GN=Fabp4 PE=1 SV=3",Fabp4
FKBP4_MOUSE,1.025,1.003,1.067,0.911,1.103,1.028,0.913,0.962,0.926,0.928,0.141432791,-0.134477041,0.093560176,-0.10780329,-0.110915901,0.004321606,0.03562391,-0.055891201,-0.131313235,0.039840265,0.987,0.9862,0.999189463,-0.001169832,0.975200602,0.991123677,FKBP4_MOUSE,Peptidyl-prolyl cis-trans isomerase FKBP4 OS=Mus musculus GN=Fkbp4 PE=1 SV=5,Fkbp4
GORS2_MOUSE,0.782,0.794,0.939,0.931,0.689,0.758,0.918,0.777,0.755,0.748,-0.537424112,-0.103146927,-0.090802937,-0.418889825,-0.40545145,-0.332789088,-0.354759487,-0.364013496,-0.123433941,-0.399730246,0.8124,0.8058,0.991875923,-0.011768434,0.971686462,0.991123677,GORS2_MOUSE,Golgi reassembly-stacking protein 2 OS=Mus musculus GN=Gorasp2 PE=1 SV=3,Gorasp2
IAH1_MOUSE,0.941,0.842,1.125,0.816,0.853,0.917,0.754,1.063,0.841,0.894,-0.229382353,-0.293358943,0.169925001,-0.161653263,-0.249822294,-0.248107862,-0.087733372,0.088141597,-0.407363571,-0.125006361,0.9058,0.9034,0.997350408,-0.003827626,0.979233973,0.991123677,IAH1_MOUSE,Isoamyl acetate-hydrolyzing esterase 1 homolog OS=Mus musculus GN=Iah1 PE=1 SV=1,Iah1
PFD3_MOUSE,0.944,1.065,0.946,0.78,1.057,0.93,0.962,0.977,0.996,1.148,0.079975377,-0.358453971,-0.080087911,0.199122642,-0.005782353,0.09085343,-0.083141235,-0.033569533,-0.055891201,-0.104697379,0.9854,0.9756,0.9900548,-0.014419714,0.967690746,0.991123677,PFD3_MOUSE,Prefoldin subunit 3 OS=Mus musculus GN=Vbp1 PE=1 SV=2,Vbp1
PRDX1_MOUSE,1.136,1.331,1.082,1.141,1.387,1.144,0.935,1.162,0.98,1.106,0.471967788,0.190298792,0.113700499,0.145351386,-0.029146346,0.412510571,0.183962835,0.216610069,-0.09696173,0.194087052,1.1392,1.1416,1.002106742,0.003036189,0.975857352,0.991123677,PRDX1_MOUSE,Peroxiredoxin-1 OS=Mus musculus GN=Prdx1 PE=1 SV=1,Prdx1
PRS7_MOUSE,1.041,1.338,0.879,0.934,1.429,0.992,0.823,1.035,0.933,1.052,0.515005916,-0.098505545,-0.18606493,0.073134705,-0.100051014,0.420078116,0.057970069,0.049630768,-0.281035664,-0.011587974,1.0454,1.0458,1.000382629,0.000551911,0.971048349,0.991123677,PRS7_MOUSE,26S protease regulatory subunit 7 OS=Mus musculus GN=Psmc2 PE=1 SV=5,Psmc2
SERA_MOUSE,1.238,0.922,1.219,0.809,1.332,1.055,1.225,0.874,0.966,0.994,0.413594082,-0.305788392,0.285698126,-0.008682243,-0.049904906,-0.117161344,0.308011315,-0.194294815,0.292781749,0.077242999,1.064,1.0628,0.99887218,-0.001628018,0.970174944,0.991123677,SERA_MOUSE,D-3-phosphoglycerate dehydrogenase OS=Mus musculus GN=Phgdh PE=1 SV=3,Phgdh
PDIA1_MOUSE,1.644,1.021,1.311,1.247,0.866,0.76,1.276,0.611,0.868,0.828,-0.20756107,0.318461465,0.390667686,-0.272297327,-0.204233052,0.029982866,0.717210299,-0.710755715,0.351628329,-0.395928676,1.024,1.0624,1.0375,0.053111336,0.982760179,0.992607475,PDIA1_MOUSE,Protein disulfide-isomerase OS=Mus musculus GN=P4hb PE=1 SV=2,P4hb
NSUN2_MOUSE,0.757,1.034,0.655,0.891,0.942,1.386,0.68,0.873,1.159,0.996,-0.086201035,-0.166502663,-0.610433188,-0.005782353,0.212880566,0.048236186,-0.401634795,-0.195946441,-0.556393349,0.470927257,0.9286,0.946,1.018737885,0.026782903,0.985495714,0.993379679,NSUN2_MOUSE,tRNA (cytosine(34)-C(5))-methyltransferase OS=Mus musculus GN=Nsun2 PE=1 SV=2,Nsun2
DYN2_MOUSE,1.35,1.415,1.107,1.369,1.489,1.051,1.136,1.07,0.907,1.188,0.574343754,0.453122447,0.146655222,0.248534836,-0.140825544,0.500802053,0.432959407,0.097610797,0.183962835,0.071762669,1.212,1.2044,0.993729373,-0.009075086,0.994675946,0.996445377,DYN2_MOUSE,Dynamin-2 OS=Mus musculus GN=Dnm2 PE=1 SV=2,Dnm2
HACL1_MOUSE,1.566,0.604,1.696,0.719,0.8028,0.572,1.812,0.542,0.848,0.646,-0.316887478,-0.475936324,0.76213617,-0.63039393,-0.23786383,-0.727379545,0.647084213,-0.883635243,0.857582955,-0.805912948,0.94236,1.0192,1.081539963,0.113086975,0.995501938,0.996445377,HACL1_MOUSE,2-hydroxyacyl-CoA lyase 1 OS=Mus musculus GN=Hacl1 PE=1 SV=2,Hacl1
HS74L_MOUSE,0.89,0.781,1.019,0.88,0.961,1.045,1.037,0.956,0.918,0.908,-0.057391664,-0.184424571,0.027154052,-0.139235797,-0.123433941,-0.356605547,-0.168122759,-0.064917477,0.052415894,0.063502942,0.9372,0.9418,1.004908237,0.007063768,0.993612129,0.996445377,HS74L_MOUSE,Heat shock 70 kDa protein 4L OS=Mus musculus GN=Hspa4l PE=1 SV=2,Hspa4l
UCHL3_MOUSE,0.279,0.923,1.004,1.023,0.992,1.111,0.945,0.962,1.03,0.25,-0.011587974,0.032806145,0.005759269,-2,0.042644337,-0.115597447,-1.841662973,-0.055891201,-0.081613766,0.151858817,0.8598,0.844,0.981623633,-0.026758111,0.996445377,0.996445377,UCHL3_MOUSE,Ubiquitin carboxyl-terminal hydrolase isozyme L3 OS=Mus musculus GN=Uchl3 PE=1 SV=2,Uchl3
