# Supplementary material for: Proteomic analysis reveals co-ordinated alterations in protein synthesis and degradation pathways in LRRK2 knockout mice
Source: Hum Mol Genet. 2018 Jun 18;27(18):3257–71. doi: 10.1093/hmg/ddy232 (PMC6121185; doi:10.1093/hmg/ddy232)
Supplement: Supplementary Data [file ddy232_supp.zip › Supplementary Table 2_LRRK2-KO microsomal fractions.xls]

,KO2,KO1,WT3,WT2,WT1,KO5,KO4,KO3,WT5,WT4,Log2WT1,Log2WT2,Log2WT3,Log2WT4,Log2WT5,Log2KO1,Log2KO2,Log2KO3,Log2KO4,Log2KO5,mean_WT,mean_KO,fold,log2fold,raw.p,p.adj,Accession,Description,gene
DPP2_MOUSE,2.708,2.712,1.391,1.103,1.175,3.035,3.226,2.27,1.314,1.185,0.232660757,0.141432791,0.47612242,0.244887059,0.393965276,1.439357178,1.437227739,1.182692298,1.689746438,1.601696516,1.2336,2.7902,2.261835279,1.177493867,9.27E-06,0.011000706,DPP2_MOUSE,Dipeptidyl peptidase 2 OS=Mus musculus GN=Dpp7 PE=1 SV=2,Dpp7
COQ4_MOUSE,0.701,0.706,1.003,1.156,0.961,0.768,0.797,0.701,1.054,1.033,-0.057391664,0.209141398,0.004321606,0.046840254,0.075874867,-0.502259911,-0.512513651,-0.512513651,-0.327348371,-0.380821784,1.0414,0.7346,0.705396582,-0.503493511,3.09E-05,0.018314461,COQ4_MOUSE,"Ubiquinone biosynthesis protein COQ4 homolog, mitochondrial OS=Mus musculus GN=Coq4 PE=1 SV=1",Coq4
ASAH1_MOUSE,2.04,2.535,1.032,0.83,0.862,1.617,1.998,1.623,1.104,0.714,-0.214240226,-0.268816758,0.045442971,-0.486004021,0.142740172,1.341985747,1.028569152,0.698663,0.998556583,0.693319679,0.9084,1.9626,2.160501982,1.111366554,0.000154551,0.030575368,ASAH1_MOUSE,Acid ceramidase OS=Mus musculus GN=Asah1 PE=1 SV=1,Asah1
PRDX1_MOUSE,0.606,0.597,0.92,0.828,0.985,0.491,0.459,0.574,1.189,1.003,-0.02180437,-0.272297327,-0.120294234,0.004321606,0.249748715,-0.744197163,-0.722610301,-0.800877358,-1.123433941,-1.02620507,0.985,0.5454,0.553705584,-0.852809024,9.03E-05,0.030575368,PRDX1_MOUSE,Peroxiredoxin-1 OS=Mus musculus GN=Prdx1 PE=1 SV=1,Prdx1
UBE3A_MOUSE,0.549,0.572,0.984,0.857,0.953,0.572,0.674,0.482,1.184,1.188,-0.069451881,-0.222632891,-0.023269779,0.248534836,0.243669081,-0.805912948,-0.865121946,-1.052894948,-0.569179503,-0.805912948,1.0332,0.5698,0.551490515,-0.858592022,0.000116863,0.030575368,UBE3A_MOUSE,Ubiquitin-protein ligase E3A OS=Mus musculus GN=Ube3a PE=1 SV=2,Ube3a
UBP14_MOUSE,0.832,0.829,1.034,1.087,0.984,0.905,0.866,0.782,1.059,1.078,-0.023269779,0.12035194,0.048236186,0.108357178,0.082702589,-0.270555993,-0.265344567,-0.354759487,-0.20756107,-0.144010303,1.0484,0.8428,0.803891644,-0.31492704,0.000135052,0.030575368,UBP14_MOUSE,Ubiquitin carboxyl-terminal hydrolase 14 OS=Mus musculus GN=Usp14 PE=1 SV=3,Usp14
BGAL_MOUSE,2.585,3.897,0.928,0.826,0.686,3.142,3.127,1.851,1.426,1.119,-0.543719518,-0.275786313,-0.10780329,0.162210036,0.511973982,1.962363932,1.370164281,0.888304895,1.644779219,1.651683181,0.997,2.9204,2.929187563,1.550500575,0.000296728,0.033986115,BGAL_MOUSE,Beta-galactosidase OS=Mus musculus GN=Glb1 PE=1 SV=1,Glb1
EIF3D_MOUSE,0.754,0.841,1.014,1.052,1.062,0.777,0.86,0.726,1.037,0.963,0.086783766,0.073134705,0.020057652,-0.054392297,0.052415894,-0.249822294,-0.407363571,-0.461958547,-0.217591435,-0.364013496,1.0256,0.7916,0.771840874,-0.37362465,0.000343583,0.033986115,EIF3D_MOUSE,Eukaryotic translation initiation factor 3 subunit D OS=Mus musculus GN=Eif3d PE=1 SV=2,Eif3d
EWS_MOUSE,0.448,0.38,0.694,0.707,0.921,0.423,0.5,0.434,0.992,0.742,-0.118726939,-0.50021788,-0.526992432,-0.430508908,-0.011587974,-1.395928676,-1.158429363,-1.204233052,-1,-1.241270432,0.8112,0.437,0.538708087,-0.892424373,0.000247574,0.033986115,EWS_MOUSE,RNA-binding protein EWS OS=Mus musculus GN=Ewsr1 PE=1 SV=2,Ewsr1
IF5_MOUSE,0.553,0.513,0.969,0.792,0.993,0.623,0.544,0.639,0.774,0.832,-0.010134377,-0.336427665,-0.045431429,-0.265344567,-0.369594529,-0.962969269,-0.854648614,-0.646112164,-0.878321443,-0.682695932,0.872,0.5744,0.658715596,-0.602272386,0.000294962,0.033986115,IF5_MOUSE,Eukaryotic translation initiation factor 5 OS=Mus musculus GN=Eif5 PE=1 SV=1,Eif5
PSMD3_MOUSE,0.78,0.702,1.167,0.962,1.121,0.855,0.831,0.725,1.092,1.01,0.164786278,-0.055891201,0.222804561,0.014355293,0.126972856,-0.510457064,-0.358453971,-0.4639471,-0.267079618,-0.226003675,1.0704,0.7786,0.727391629,-0.459195771,0.000277082,0.033986115,PSMD3_MOUSE,26S proteasome non-ATPase regulatory subunit 3 OS=Mus musculus GN=Psmd3 PE=1 SV=3,Psmd3
SYVC_MOUSE,0.632,0.64,1.019,0.985,0.939,0.773,0.746,0.771,1.212,1.166,-0.090802937,-0.02180437,0.027154052,0.221567789,0.277389699,-0.64385619,-0.662003536,-0.375197235,-0.422752464,-0.371459681,1.0642,0.7124,0.669423041,-0.579009887,0.00033779,0.033986115,SYVC_MOUSE,Valine--tRNA ligase OS=Mus musculus GN=Vars PE=1 SV=1,Vars
CSN4_MOUSE,0.774,0.635,1.1,1.152,0.918,0.736,0.743,0.724,0.933,0.972,-0.123433941,0.204140717,0.137503524,-0.040971781,-0.100051014,-0.655171503,-0.369594529,-0.465938398,-0.428565884,-0.442222329,1.015,0.7224,0.711724138,-0.490609929,0.000459508,0.040035867,CSN4_MOUSE,COP9 signalosome complex subunit 4 OS=Mus musculus GN=Cops4 PE=1 SV=1,Cops4
TBB4B_MOUSE,0.493,0.473,0.862,0.692,0.837,0.645,0.54,0.55,0.975,0.966,-0.256700472,-0.531156057,-0.214240226,-0.049904906,-0.036525876,-1.080087911,-1.020340448,-0.862496476,-0.888968688,-0.632628934,0.8664,0.5402,0.623499538,-0.681539603,0.000472201,0.040035867,TBB4B_MOUSE,Tubulin beta-4B chain OS=Mus musculus GN=Tubb4b PE=1 SV=1,Tubb4b
EIF3L_MOUSE,1.002,1.04,1.144,1.212,1.208,1.111,1.009,0.987,1.194,1.242,0.272620455,0.277389699,0.194087052,0.312665174,0.255802837,0.056583528,0.002882509,-0.01887801,0.012926174,0.151858817,1.2,1.0298,0.858166667,-0.220670231,0.000518122,0.040687838,EIF3L_MOUSE,Eukaryotic translation initiation factor 3 subunit L OS=Mus musculus GN=Eif3l PE=1 SV=1,Eif3l
GEPH_MOUSE,0.655,0.726,0.95,0.951,0.965,0.697,0.664,0.568,0.994,0.981,-0.051399153,-0.072482754,-0.074000581,-0.027674958,-0.008682243,-0.461958547,-0.610433188,-0.816037165,-0.590744853,-0.520769439,0.9682,0.662,0.683743028,-0.548473877,0.000560759,0.040687838,GEPH_MOUSE,Gephyrin OS=Mus musculus GN=Gphn PE=1 SV=2,Gphn
SRP54_MOUSE,0.678,0.631,0.887,0.964,0.882,0.768,0.731,0.699,0.878,0.826,-0.181149439,-0.052894948,-0.17299399,-0.275786313,-0.187707155,-0.66428809,-0.560642822,-0.516635639,-0.452056689,-0.380821784,0.8874,0.7014,0.790398918,-0.339347123,0.000617002,0.040687838,SRP54_MOUSE,Signal recognition particle 54 kDa protein OS=Mus musculus GN=Srp54 PE=1 SV=2,Srp54
TGFA1_MOUSE,0.536,0.524,1.019,0.835,1.183,0.469,0.535,0.447,1.542,1.136,0.242450074,-0.260151897,0.027154052,0.183962835,0.624802765,-0.932361283,-0.899695094,-1.161653263,-0.902389203,-1.092340172,1.143,0.5022,0.439370079,-1.18649147,0.000598581,0.040687838,TGFA1_MOUSE,Transforming growth factor-beta receptor-associated protein 1 OS=Mus musculus GN=Tgfbrap1 PE=1 SV=1,Tgfbrap1
IF4G3_MOUSE,0.648,0.653,0.892,0.954,1.03,0.809,0.625,0.577,1.228,1.248,0.042644337,-0.067938829,-0.164884385,0.319617934,0.296310561,-0.614845103,-0.625934282,-0.793356776,-0.678071905,-0.305788392,1.0704,0.6624,0.618834081,-0.692375443,0.000668404,0.041757674,IF4G3_MOUSE,Eukaryotic translation initiation factor 4 gamma 3 OS=Mus musculus GN=Eif4g3 PE=1 SV=2,Eif4g3
PRS6A_MOUSE,0.794,0.859,0.94,0.969,0.875,0.813,0.851,0.796,0.975,0.949,-0.192645078,-0.045431429,-0.089267338,-0.075520008,-0.036525876,-0.219269964,-0.332789088,-0.329159664,-0.232768963,-0.298672743,0.9416,0.8226,0.873619371,-0.194923249,0.000788423,0.046792892,PRS6A_MOUSE,26S protease regulatory subunit 6A OS=Mus musculus GN=Psmc3 PE=1 SV=2,Psmc3
COR1C_MOUSE,0.575,0.723,1.112,1.255,1.083,0.818,0.748,0.797,0.983,1.06,0.115033243,0.327687364,0.153156788,0.084064265,-0.024736678,-0.467932448,-0.798366139,-0.327348371,-0.418889825,-0.289827252,1.0986,0.7322,0.666484617,-0.585356518,0.000976213,0.048973331,COR1C_MOUSE,Coronin-1C OS=Mus musculus GN=Coro1c PE=1 SV=2,Coro1c
FGF1_MOUSE,1.371,1.186,0.825,1.042,0.865,1.675,1.607,1.333,1.028,0.961,-0.209227962,0.059355278,-0.277533976,-0.057391664,0.039840265,0.24610401,0.455228571,0.41467678,0.684369929,0.744161096,0.9442,1.4344,1.519169667,0.603283005,0.000990194,0.048973331,FGF1_MOUSE,Fibroblast growth factor 1 OS=Mus musculus GN=Fgf1 PE=1 SV=1,Fgf1
LGMN_MOUSE,2.832,2.718,1.349,0.813,0.996,1.967,2.369,1.436,0.958,0.806,-0.005782353,-0.298672743,0.431890348,-0.311148256,-0.061902439,1.442545456,1.501821265,0.522055749,1.244278199,0.975996958,0.9844,2.2644,2.300284437,1.201812266,0.000936696,0.048973331,LGMN_MOUSE,Legumain OS=Mus musculus GN=Lgmn PE=1 SV=1,Lgmn
NAA15_MOUSE,0.782,0.626,0.94,1.054,1.128,0.599,0.78,0.62,0.921,0.961,0.173767068,0.075874867,-0.089267338,-0.057391664,-0.118726939,-0.675765438,-0.354759487,-0.689659879,-0.358453971,-0.739372092,1.0008,0.6814,0.680855316,-0.554579842,0.000949318,0.048973331,NAA15_MOUSE,"N-alpha-acetyltransferase 15, NatA auxiliary subunit OS=Mus musculus GN=Naa15 PE=1 SV=1",Naa15
VWA8_MOUSE,0.802,0.852,0.943,0.951,0.926,0.862,0.777,0.746,1.034,0.963,-0.110915901,-0.072482754,-0.084670324,-0.054392297,0.048236186,-0.231074664,-0.318325858,-0.422752464,-0.364013496,-0.214240226,0.9634,0.8078,0.838488686,-0.254136778,0.001039658,0.049362957,VWA8_MOUSE,von Willebrand factor A domain-containing protein 8 OS=Mus musculus GN=Vwa8 PE=1 SV=2,Vwa8
DDB1_MOUSE,0.806,0.737,1.176,1.195,1.007,0.762,0.841,0.622,0.978,0.961,0.010063683,0.257010618,0.23388806,-0.057391664,-0.03209363,-0.440263476,-0.311148256,-0.685013515,-0.249822294,-0.392137097,1.0634,0.7536,0.708670303,-0.496813501,0.00117427,0.053609935,DDB1_MOUSE,DNA damage-binding protein 1 OS=Mus musculus GN=Ddb1 PE=1 SV=2,Ddb1
PSA1_MOUSE,0.755,0.782,0.896,0.882,0.855,0.772,0.841,0.737,0.972,0.959,-0.226003675,-0.181149439,-0.158429363,-0.06039728,-0.040971781,-0.354759487,-0.40545145,-0.440263476,-0.249822294,-0.373327247,0.9128,0.7774,0.851665206,-0.231641684,0.001361273,0.059844341,PSA1_MOUSE,Proteasome subunit alpha type-1 OS=Mus musculus GN=Psma1 PE=1 SV=1,Psma1
SYSC_MOUSE,0.878,0.859,1.047,1.007,1.077,0.919,0.761,0.825,1.067,0.955,0.10701825,0.010063683,0.066261442,-0.066427362,0.093560176,-0.219269964,-0.187707155,-0.277533976,-0.394031641,-0.121863233,1.0306,0.8484,0.823209781,-0.280667972,0.001411661,0.059844341,SYSC_MOUSE,"Serine--tRNA ligase, cytoplasmic OS=Mus musculus GN=Sars PE=1 SV=3",Sars
CSN1_MOUSE,0.826,0.698,1.062,0.951,1.116,0.67,0.823,0.611,1.048,0.959,0.158337027,-0.072482754,0.086783766,-0.06039728,0.067638717,-0.518701058,-0.275786313,-0.710755715,-0.281035664,-0.577766999,1.0272,0.7256,0.706386293,-0.501470747,0.001817912,0.071180119,CSN1_MOUSE,COP9 signalosome complex subunit 1 OS=Mus musculus GN=Gps1 PE=1 SV=1,Gps1
MA2B1_MOUSE,1.355,1.834,0.967,1.209,0.982,1.665,1.696,1.23,0.905,0.905,-0.02620507,0.273814245,-0.048412205,-0.144010303,-0.144010303,0.874993639,0.438292852,0.298658316,0.76213617,0.735522177,0.9936,1.556,1.566022544,0.647104982,0.001777421,0.071180119,MA2B1_MOUSE,Lysosomal alpha-mannosidase OS=Mus musculus GN=Man2b1 PE=1 SV=4,Man2b1
PLAP_MOUSE,0.728,0.557,0.95,1.016,1.233,0.518,0.572,0.364,1.081,1.08,0.3021728,0.022900402,-0.074000581,0.111031312,0.112366523,-0.844250767,-0.457989644,-1.457989644,-0.805912948,-0.948975997,1.072,0.5478,0.511007463,-0.968583735,0.001978891,0.071180119,PLAP_MOUSE,Phospholipase A-2-activating protein OS=Mus musculus GN=Plaa PE=1 SV=4,Plaa
PSB5_MOUSE,1.098,0.958,1.299,1.309,1.264,0.989,0.947,0.826,1.164,1.282,0.337996464,0.388465097,0.377401431,0.358396262,0.219091058,-0.061902439,0.134878054,-0.275786313,-0.078563669,-0.015957574,1.2636,0.9636,0.762583096,-0.391033544,0.001935201,0.071180119,PSB5_MOUSE,Proteasome subunit beta type-5 OS=Mus musculus GN=Psmb5 PE=1 SV=3,Psmb5
RT4I1_MOUSE,0.741,0.708,1.121,0.923,0.855,0.731,0.726,0.537,1.121,0.969,-0.226003675,-0.115597447,0.164786278,-0.045431429,0.164786278,-0.498178735,-0.432454552,-0.897006007,-0.461958547,-0.452056689,0.9978,0.6886,0.69011826,-0.535084488,0.001867187,0.071180119,RT4I1_MOUSE,"Reticulon-4-interacting protein 1, mitochondrial OS=Mus musculus GN=Rtn4ip1 PE=1 SV=2",Rtn4ip1
PGS1_MOUSE,0.741,0.624,1.025,0.956,0.856,0.773,0.797,0.569,1.063,1.187,-0.224317298,-0.064917477,0.03562391,0.247319935,0.088141597,-0.680382066,-0.432454552,-0.813499442,-0.327348371,-0.371459681,1.0174,0.7008,0.688814626,-0.537812319,0.002456438,0.084888256,PGS1_MOUSE,Biglycan OS=Mus musculus GN=Bgn PE=1 SV=1,Bgn
SYMC_MOUSE,0.805,0.815,1.109,0.986,0.912,0.896,0.846,0.869,1.059,1.061,-0.13289427,-0.020340448,0.149259365,0.085424656,0.082702589,-0.295128036,-0.312939312,-0.202571918,-0.241270432,-0.158429363,1.0254,0.8462,0.825238931,-0.277116212,0.002503024,0.084888256,SYMC_MOUSE,"Methionine--tRNA ligase, cytoplasmic OS=Mus musculus GN=Mars PE=1 SV=1",Mars
ST1C2_MOUSE,1.326,1.47,1.083,0.858,0.961,1.204,1.328,1.051,0.894,0.805,-0.057391664,-0.220950447,0.115033243,-0.312939312,-0.161653263,0.555816155,0.407080775,0.071762669,0.409255147,0.267835392,0.9202,1.2758,1.386437731,0.471382822,0.0027519,0.090736247,ST1C2_MOUSE,Sulfotransferase 1C2 OS=Mus musculus GN=Sult1c2 PE=1 SV=1,Sult1c2
PSD12_MOUSE,0.956,0.95,1.042,1.053,1.047,0.93,0.94,0.828,1.118,1.058,0.066261442,0.074505436,0.059355278,0.081339627,0.160920188,-0.074000581,-0.064917477,-0.272297327,-0.089267338,-0.104697379,1.0636,0.9208,0.865739,-0.207995944,0.002997971,0.096178153,PSD12_MOUSE,26S proteasome non-ATPase regulatory subunit 12 OS=Mus musculus GN=Psmd12 PE=1 SV=4,Psmd12
HNRPD_MOUSE,1.046,1.187,0.899,0.854,0.874,1.269,1.234,1.18,1.027,1.051,-0.194294815,-0.227692025,-0.153606979,0.071762669,0.038436182,0.247319935,0.064882852,0.23878686,0.303342394,0.343692069,0.941,1.1832,1.25738576,0.330427329,0.003186798,0.098032375,HNRPD_MOUSE,Heterogeneous nuclear ribonucleoprotein D0 OS=Mus musculus GN=Hnrnpd PE=1 SV=2,Hnrnpd
PRDX2_MOUSE,0.722,0.607,0.989,0.831,0.872,0.639,0.692,0.472,0.978,0.97,-0.19759996,-0.267079618,-0.015957574,-0.043943348,-0.03209363,-0.720231578,-0.469929258,-1.083141235,-0.531156057,-0.646112164,0.928,0.6264,0.675,-0.567040593,0.003220946,0.098032375,PRDX2_MOUSE,Peroxiredoxin-2 OS=Mus musculus GN=Prdx2 PE=1 SV=3,Prdx2
A16A1_MOUSE,0.769,0.847,0.915,0.871,0.846,0.803,0.75,0.703,0.948,0.965,-0.241270432,-0.199255376,-0.128156351,-0.051399153,-0.077041036,-0.239566125,-0.378944497,-0.508403406,-0.415037499,-0.316528107,0.909,0.7744,0.851925193,-0.231201342,0.004285743,0.108237795,A16A1_MOUSE,Aldehyde dehydrogenase family 16 member A1 OS=Mus musculus GN=Aldh16a1 PE=1 SV=2,Aldh16a1
DNM1L_MOUSE,0.938,0.765,1.113,0.987,0.979,0.885,0.902,0.873,1.128,1.026,-0.030619235,-0.01887801,0.154453593,0.037030731,0.173767068,-0.386468347,-0.092340172,-0.195946441,-0.148800661,-0.17625064,1.0466,0.8726,0.833747372,-0.262317785,0.004102776,0.108237795,DNM1L_MOUSE,Dynamin-1-like protein OS=Mus musculus GN=Dnm1l PE=1 SV=2,Dnm1l
FIBB_MOUSE,0.853,0.763,1.184,1.144,1.119,0.994,0.819,0.706,0.989,1.085,0.162210036,0.194087052,0.243669081,0.117695043,-0.015957574,-0.390245038,-0.229382353,-0.502259911,-0.288064643,-0.008682243,1.1042,0.827,0.748958522,-0.417042272,0.003896862,0.108237795,FIBB_MOUSE,Fibrinogen beta chain OS=Mus musculus GN=Fgb PE=1 SV=1,Fgb
PGK1_MOUSE,1.602,1.31,1.08,1.216,0.952,1.269,1.233,1.31,0.975,0.957,-0.070966521,0.282143229,0.111031312,-0.06340917,-0.036525876,0.389566812,0.679874148,0.389566812,0.3021728,0.343692069,1.036,1.3448,1.298069498,0.376367627,0.00422646,0.108237795,PGK1_MOUSE,Phosphoglycerate kinase 1 OS=Mus musculus GN=Pgk1 PE=1 SV=4,Pgk1
RS3A_MOUSE,1.124,1.178,0.733,0.898,0.92,1.28,1.111,1.018,0.98,0.908,-0.120294234,-0.15521265,-0.448114897,-0.139235797,-0.029146346,0.236339539,0.168642036,0.025737561,0.151858817,0.35614381,0.8878,1.1422,1.286551025,0.363508676,0.003938025,0.108237795,RS3A_MOUSE,40S ribosomal protein S3a OS=Mus musculus GN=Rps3a PE=1 SV=3,Rps3a
SYNC_MOUSE,0.592,0.49,0.953,0.78,0.922,0.671,0.739,0.726,0.996,1.022,-0.117161344,-0.358453971,-0.069451881,0.031395196,-0.005782353,-1.029146346,-0.756330919,-0.461958547,-0.436353731,-0.575615328,0.9346,0.6436,0.68863685,-0.538184711,0.004284359,0.108237795,SYNC_MOUSE,"Asparagine--tRNA ligase, cytoplasmic OS=Mus musculus GN=Nars PE=1 SV=2",Nars
TCPA_MOUSE,0.994,1.062,0.915,0.911,0.972,1.125,1.124,1.11,0.903,1.023,-0.040971781,-0.134477041,-0.128156351,0.032806145,-0.147202107,0.086783766,-0.008682243,0.150559677,0.168642036,0.169925001,0.9448,1.083,1.146274344,0.196952373,0.003660732,0.108237795,TCPA_MOUSE,T-complex protein 1 subunit alpha OS=Mus musculus GN=Tcp1 PE=1 SV=3,Tcp1
THRB_MOUSE,0.909,0.752,1.256,0.947,0.994,0.835,0.868,0.698,1.036,1.147,-0.008682243,-0.078563669,0.328836464,0.197865391,0.051024003,-0.411195433,-0.1376478,-0.518701058,-0.204233052,-0.260151897,1.076,0.8124,0.755018587,-0.405415933,0.004006343,0.108237795,THRB_MOUSE,Prothrombin OS=Mus musculus GN=F2 PE=1 SV=1,F2
COPZ1_MOUSE,0.682,0.723,1.018,0.926,0.816,0.751,0.791,0.719,1.071,0.877,-0.293358943,-0.110915901,0.025737561,-0.189351252,0.09895848,-0.467932448,-0.552156356,-0.475936324,-0.3382504,-0.413115187,0.9416,0.7332,0.778674596,-0.360907534,0.004379428,0.108299603,COPZ1_MOUSE,Coatomer subunit zeta-1 OS=Mus musculus GN=Copz1 PE=1 SV=1,Copz1
RL23A_MOUSE,1.046,1.326,0.668,0.89,0.898,1.354,1.404,1.119,0.986,0.962,-0.15521265,-0.168122759,-0.582079992,-0.055891201,-0.020340448,0.407080775,0.064882852,0.162210036,0.489542936,0.437227739,0.8808,1.2498,1.41893733,0.504810871,0.004908257,0.118900031,RL23A_MOUSE,60S ribosomal protein L23a OS=Mus musculus GN=Rpl23a PE=1 SV=1,Rpl23a
GALNS_MOUSE,1.314,2.666,0.697,0.909,0.857,2.933,1.698,1.723,1.115,1.273,-0.222632891,-0.1376478,-0.520769439,0.348232419,0.15704371,1.41467678,0.393965276,0.784922702,0.763836459,1.552377071,0.9702,2.0668,2.130282416,1.091044704,0.00503582,0.119550378,GALNS_MOUSE,N-acetylgalactosamine-6-sulfatase OS=Mus musculus GN=Galns PE=1 SV=2,Galns
MCCA_MOUSE,1.674,1.802,0.96,1.086,0.93,1.495,1.562,1.133,1.071,1.152,-0.104697379,0.119024103,-0.058893689,0.204140717,0.09895848,0.849599011,0.743299528,0.180147861,0.643394453,0.580145484,1.0398,1.5332,1.47451433,0.560239843,0.005400463,0.123275948,MCCA_MOUSE,"Methylcrotonoyl-CoA carboxylase subunit alpha, mitochondrial OS=Mus musculus GN=Mccc1 PE=1 SV=2",Mccc1
PRS7_MOUSE,0.984,0.965,0.968,1.054,1.05,0.917,0.915,0.879,1.132,1.095,0.070389328,0.075874867,-0.046921047,0.13093087,0.178873958,-0.051399153,-0.023269779,-0.18606493,-0.128156351,-0.125006361,1.0598,0.932,0.87941121,-0.185390173,0.005371136,0.123275948,PRS7_MOUSE,26S protease regulatory subunit 7 OS=Mus musculus GN=Psmc2 PE=1 SV=5,Psmc2
LAMP1_MOUSE,1.262,1.566,1.134,0.801,0.748,1.451,1.546,0.994,0.963,0.751,-0.418889825,-0.320125852,0.18142064,-0.413115187,-0.054392297,0.647084213,0.33571191,-0.008682243,0.628540319,0.537047519,0.8794,1.3638,1.550830111,0.633040652,0.00574579,0.128684011,LAMP1_MOUSE,Lysosome-associated membrane glycoprotein 1 OS=Mus musculus GN=Lamp1 PE=1 SV=2,Lamp1
DDX3X_MOUSE,0.75,0.606,0.885,1.04,0.984,0.656,0.647,0.916,1.092,1.011,-0.023269779,0.056583528,-0.17625064,0.015782997,0.126972856,-0.722610301,-0.415037499,-0.126580497,-0.628162383,-0.60823228,1.0024,0.715,0.713288109,-0.487443173,0.005890528,0.129482522,DDX3X_MOUSE,ATP-dependent RNA helicase DDX3X OS=Mus musculus GN=Ddx3x PE=1 SV=3,Ddx3x
EI2BD_MOUSE,0.467,0.606,0.698,0.816,0.861,0.71,0.646,0.5,1.011,1.164,-0.215914857,-0.293358943,-0.518701058,0.219091058,0.015782997,-0.722610301,-1.098505545,-1,-0.63039393,-0.49410907,0.91,0.5858,0.643736264,-0.635458352,0.006193197,0.131273654,EI2BD_MOUSE,Translation initiation factor eIF-2B subunit delta OS=Mus musculus GN=Eif2b4 PE=1 SV=2,Eif2b4
PAIP1_MOUSE,1.0245,0.908,1.296,1.332,1.326,1.036,0.826,0.694,1.316,1.239,0.407080775,0.413594082,0.374065718,0.309176187,0.396159489,-0.139235797,0.034919984,-0.526992432,-0.275786313,0.051024003,1.3018,0.8977,0.689583653,-0.536202519,0.006121162,0.131273654,PAIP1_MOUSE,Polyadenylate-binding protein-interacting protein 1 OS=Mus musculus GN=Paip1 PE=1 SV=1,Paip1
IMDH2_MOUSE,0.868,0.789,1.12,1.051,1.066,0.756,0.754,0.945,0.922,0.932,0.092207438,0.071762669,0.163498732,-0.10159814,-0.117161344,-0.341902795,-0.204233052,-0.081613766,-0.407363571,-0.40354186,1.0182,0.8224,0.807699863,-0.308108801,0.006483025,0.135006144,IMDH2_MOUSE,Inosine-5'-monophosphate dehydrogenase 2 OS=Mus musculus GN=Impdh2 PE=1 SV=2,Impdh2
PFD3_MOUSE,0.781,0.695,1.014,0.841,1.027,0.799,0.822,0.539,1.099,1.213,0.038436182,-0.249822294,0.020057652,0.27857955,0.136191386,-0.524915117,-0.356605547,-0.891642822,-0.282789701,-0.323732592,1.0388,0.7272,0.700038506,-0.514493814,0.006908384,0.141383644,PFD3_MOUSE,Prefoldin subunit 3 OS=Mus musculus GN=Vbp1 PE=1 SV=2,Vbp1
PSMD5_MOUSE,0.809,0.907,1.256,1.118,0.997,0.783,0.933,0.613,1.052,1.188,-0.00433459,0.160920188,0.328836464,0.248534836,0.073134705,-0.140825544,-0.305788392,-0.706041021,-0.100051014,-0.352915787,1.1222,0.809,0.720905364,-0.47211821,0.007129986,0.143445656,PSMD5_MOUSE,26S proteasome non-ATPase regulatory subunit 5 OS=Mus musculus GN=Psmd5 PE=1 SV=4,Psmd5
HEXI1_MOUSE,0.811,0.589,1.014,1.093,0.948,0.586,0.8357,0.596,0.94,0.893,-0.077041036,0.128293401,0.020057652,-0.16326792,-0.089267338,-0.763660461,-0.30222618,-0.746615764,-0.258942959,-0.77102743,0.9776,0.68354,0.699202128,-0.51621852,0.007469995,0.146070328,HEXI1_MOUSE,Protein HEXIM1 OS=Mus musculus GN=Hexim1 PE=1 SV=1,Hexim1
PUR6_MOUSE,0.8,0.771,0.972,0.953,0.858,0.838,0.892,0.811,1.077,1.034,-0.220950447,-0.069451881,-0.040971781,0.048236186,0.10701825,-0.375197235,-0.321928095,-0.30222618,-0.164884385,-0.254977851,0.9788,0.8224,0.840212505,-0.251173837,0.007672114,0.146070328,PUR6_MOUSE,Multifunctional protein ADE2 OS=Mus musculus GN=Paics PE=1 SV=4,Paics
RL9_MOUSE,1.2,1.48,0.788,0.995,0.904,1.455,1.505,1.091,1.132,1.058,-0.145605322,-0.007231569,-0.343732465,0.081339627,0.178873958,0.565597176,0.263034406,0.125651102,0.589763487,0.541019153,0.9754,1.3462,1.380151733,0.464826884,0.007555104,0.146070328,RL9_MOUSE,60S ribosomal protein L9 OS=Mus musculus GN=Rpl9 PE=2 SV=2,Rpl9
SYK_MOUSE,0.713,0.638,0.975,0.883,0.806,0.83,0.775,0.777,0.97,0.956,-0.311148256,-0.179514657,-0.036525876,-0.064917477,-0.043943348,-0.648371671,-0.488026018,-0.364013496,-0.367731785,-0.268816758,0.918,0.7466,0.81328976,-0.298158645,0.00775268,0.146070328,SYK_MOUSE,Lysine--tRNA ligase OS=Mus musculus GN=Kars PE=1 SV=1,Kars
DHE3_MOUSE,1.091,1.009,1.051,0.881,0.848,1.183,1.125,1.068,0.958,0.93,-0.23786383,-0.182786076,0.071762669,-0.104697379,-0.061902439,0.012926174,0.125651102,0.094911647,0.169925001,0.242450074,0.9336,1.0952,1.173093402,0.230317886,0.00890442,0.152734217,DHE3_MOUSE,"Glutamate dehydrogenase 1, mitochondrial OS=Mus musculus GN=Glud1 PE=1 SV=1",Glud1
EF2_MOUSE,1.193,1.122,1.109,0.985,1.117,1.157,1.171,1.227,1.065,1.041,0.159629186,-0.02180437,0.149259365,0.057970069,0.09085343,0.166072676,0.254594043,0.295135249,0.227741076,0.210388864,1.0634,1.174,1.104006018,0.142748037,0.008548106,0.152734217,EF2_MOUSE,Elongation factor 2 OS=Mus musculus GN=Eef2 PE=1 SV=2,Eef2
EXOC4_MOUSE,1.284,1.334,1.1,0.885,1.098,1.295,1.353,1.174,1.01,1.168,0.134878054,-0.17625064,0.137503524,0.224040274,0.014355293,0.415758667,0.360645202,0.231432408,0.436161839,0.372952098,1.0522,1.288,1.224101882,0.291723638,0.009007073,0.152734217,EXOC4_MOUSE,Exocyst complex component 4 OS=Mus musculus GN=Exoc4 PE=1 SV=2,Exoc4
GPX1_MOUSE,0.822,0.709,1.281,0.895,0.843,0.631,0.845,0.565,1.086,1.046,-0.246395464,-0.160040413,0.357270476,0.064882852,0.119024103,-0.496142467,-0.282789701,-0.823677227,-0.242976753,-0.66428809,1.0302,0.7144,0.693457581,-0.52812046,0.008881531,0.152734217,GPX1_MOUSE,Glutathione peroxidase 1 OS=Mus musculus GN=Gpx1 PE=1 SV=2,Gpx1
LYZ2_MOUSE,0.909,0.852,1.386,1.483,1.027,0.801,0.984,0.641,1.005,1.183,0.038436182,0.568518598,0.470927257,0.242450074,0.007195501,-0.231074664,-0.1376478,-0.641603738,-0.023269779,-0.320125852,1.2168,0.8374,0.688198554,-0.539103235,0.008309939,0.152734217,LYZ2_MOUSE,Lysozyme C-2 OS=Mus musculus GN=Lyz2 PE=1 SV=2,Lyz2
PP6R3_MOUSE,0.908,0.848,1.054,1.009,1.043,0.969,0.957,0.979,1.017,1.153,0.060739158,0.012926174,0.075874867,0.205392513,0.024319679,-0.23786383,-0.139235797,-0.030619235,-0.06340917,-0.045431429,1.0552,0.9322,0.88343442,-0.178805052,0.008580373,0.152734217,PP6R3_MOUSE,Serine/threonine-protein phosphatase 6 regulatory subunit 3 OS=Mus musculus GN=Ppp6r3 PE=1 SV=1,Ppp6r3
TERA_MOUSE,0.849,0.886,1.04,1.021,1.025,0.723,0.713,0.636,0.939,0.904,0.03562391,0.029982866,0.056583528,-0.145605322,-0.090802937,-0.174621396,-0.236163541,-0.652901329,-0.488026018,-0.467932448,0.9858,0.7614,0.77236762,-0.372640411,0.008635893,0.152734217,TERA_MOUSE,Transitional endoplasmic reticulum ATPase OS=Mus musculus GN=Vcp PE=1 SV=4,Vcp
CBR4_MOUSE,0.754,0.782,0.831,0.884,0.859,0.662,0.75,0.591,0.949,0.872,-0.219269964,-0.177881725,-0.267079618,-0.19759996,-0.075520008,-0.354759487,-0.407363571,-0.758769964,-0.415037499,-0.595096878,0.879,0.7078,0.80523322,-0.312521404,0.009761129,0.163189583,CBR4_MOUSE,Carbonyl reductase family member 4 OS=Mus musculus GN=Cbr4 PE=1 SV=2,Cbr4
SCOT1_MOUSE,1.158,1.157,0.836,1.031,0.991,1.083,0.995,1.33,0.91,0.795,-0.013043037,0.044044333,-0.258425153,-0.330973234,-0.13606155,0.210388864,0.211635253,0.411426246,-0.007231569,0.115033243,0.9126,1.1446,1.254218716,0.326788953,0.010651894,0.175608302,SCOT1_MOUSE,"Succinyl-CoA:3-ketoacid coenzyme A transferase 1, mitochondrial OS=Mus musculus GN=Oxct1 PE=1 SV=1",Oxct1
DYHC2_MOUSE,0.782,1.001,1.008,0.989,1.125,0.909,0.831,0.853,0.972,1.16,0.169925001,-0.015957574,0.011495639,0.214124805,-0.040971781,0.001441974,-0.354759487,-0.229382353,-0.267079618,-0.1376478,1.0508,0.8752,0.832889227,-0.263803462,0.010901867,0.177267339,DYHC2_MOUSE,Cytoplasmic dynein 2 heavy chain 1 OS=Mus musculus GN=Dync2h1 PE=1 SV=1,Dync2h1
COPE_MOUSE,0.873,0.813,1.051,0.937,1.007,0.789,0.883,0.655,1.235,0.91,0.010063683,-0.093879047,0.071762669,-0.13606155,0.304511042,-0.298672743,-0.195946441,-0.610433188,-0.179514657,-0.341902795,1.028,0.8026,0.7807393,-0.357087203,0.011693569,0.177952136,COPE_MOUSE,Coatomer subunit epsilon OS=Mus musculus GN=Cope PE=1 SV=3,Cope
EIF3A_MOUSE,0.72,0.732,0.94,0.985,0.977,0.96,0.866,0.836,1.259,1.204,-0.033569533,-0.02180437,-0.089267338,0.267835392,0.332278283,-0.450084446,-0.473931188,-0.258425153,-0.20756107,-0.058893689,1.073,0.8228,0.766821994,-0.383036377,0.011496727,0.177952136,EIF3A_MOUSE,Eukaryotic translation initiation factor 3 subunit A OS=Mus musculus GN=Eif3a PE=1 SV=5,Eif3a
GALC_MOUSE,2.975,4.426,0.82,1.309,1.127,2.352,3.305,1.256,1.161,1.12,0.172487516,0.388465097,-0.286304185,0.163498732,0.215367972,2.146003451,1.572889668,0.328836464,1.724650272,1.23388806,1.1074,2.8628,2.585154416,1.370250458,0.011115697,0.177952136,GALC_MOUSE,Galactocerebrosidase OS=Mus musculus GN=Galc PE=1 SV=2,Galc
HOOK3_MOUSE,0.853,0.56,1.096,1.056,0.929,0.75,0.627,0.841,0.941,1.013,-0.106249498,0.078609835,0.132247798,0.018634174,-0.087733372,-0.836501268,-0.229382353,-0.249822294,-0.673462652,-0.415037499,1.007,0.7262,0.721151936,-0.471624848,0.011661124,0.177952136,HOOK3_MOUSE,Protein Hook homolog 3 OS=Mus musculus GN=Hook3 PE=1 SV=2,Hook3
L2GL2_MOUSE,1.058,0.862,1.06,1.322,1.146,0.941,0.948,0.975,1.16,1.039,0.196607044,0.402722177,0.084064265,0.055195654,0.214124805,-0.214240226,0.081339627,-0.036525876,-0.077041036,-0.087733372,1.1454,0.9568,0.835341365,-0.259562214,0.011540363,0.177952136,L2GL2_MOUSE,Lethal(2) giant larvae protein homolog 2 OS=Mus musculus GN=Llgl2 PE=1 SV=2,Llgl2
UBXN1_MOUSE,0.721,0.711,0.852,1.242,0.832,0.782,0.677,0.725,1.102,0.969,-0.265344567,0.312665174,-0.231074664,-0.045431429,0.140124224,-0.492078535,-0.471928835,-0.4639471,-0.562772261,-0.354759487,0.9994,0.7232,0.723634181,-0.46666754,0.012351433,0.185584189,UBXN1_MOUSE,UBX domain-containing protein 1 OS=Mus musculus GN=Ubxn1 PE=1 SV=1,Ubxn1
BIRC6_MOUSE,0.826,0.816,0.899,1.085,1.154,0.813,0.785,0.856,0.914,0.966,0.206643224,0.117695043,-0.153606979,-0.049904906,-0.12973393,-0.293358943,-0.275786313,-0.224317298,-0.349235441,-0.298672743,1.0036,0.8192,0.816261459,-0.292896755,0.013068305,0.193900975,BIRC6_MOUSE,Baculoviral IAP repeat-containing protein 6 OS=Mus musculus GN=Birc6 PE=1 SV=2,Birc6
USP9X_MOUSE,0.899,0.789,1.178,1.1,1.255,0.707,0.865,0.624,0.966,0.831,0.327687364,0.137503524,0.236339539,-0.267079618,-0.049904906,-0.341902795,-0.153606979,-0.680382066,-0.209227962,-0.50021788,1.066,0.7768,0.728705441,-0.456592332,0.013563748,0.196861776,USP9X_MOUSE,Probable ubiquitin carboxyl-terminal hydrolase FAF-X OS=Mus musculus GN=Usp9x PE=1 SV=2,Usp9x
VA0D1_MOUSE,1.059,1.233,1.107,0.989,0.917,1.235,1.316,1.033,0.927,0.864,-0.125006361,-0.015957574,0.146655222,-0.210896782,-0.109358756,0.3021728,0.082702589,0.046840254,0.396159489,0.304511042,0.9608,1.1752,1.223147377,0.290598245,0.01359955,0.196861776,VA0D1_MOUSE,V-type proton ATPase subunit d 1 OS=Mus musculus GN=Atp6v0d1 PE=1 SV=2,Atp6v0d1
RL31_MOUSE,1.274,1.345,0.808,0.898,0.862,1.186,1.208,0.942,1.073,0.988,-0.214240226,-0.15521265,-0.307572802,-0.017417053,0.101650076,0.427606173,0.349365278,-0.086201035,0.272620455,0.24610401,0.9258,1.191,1.286454958,0.363400945,0.013947716,0.197253564,RL31_MOUSE,60S ribosomal protein L31 OS=Mus musculus GN=Rpl31 PE=1 SV=1,Rpl31
RS9_MOUSE,1.176,1.582,0.902,0.931,0.989,1.338,1.387,1.145,1.159,1.171,-0.015957574,-0.103146927,-0.148800661,0.227741076,0.212880566,0.6617496,0.23388806,0.195347598,0.471967788,0.420078116,1.0304,1.3256,1.286490683,0.363441009,0.01412515,0.197253564,RS9_MOUSE,40S ribosomal protein S9 OS=Mus musculus GN=Rps9 PE=1 SV=3,Rps9
XPO2_MOUSE,0.984,0.851,0.976,0.991,1.15,0.859,0.938,0.733,1.092,1.083,0.201633861,-0.013043037,-0.035046947,0.115033243,0.126972856,-0.232768963,-0.023269779,-0.448114897,-0.092340172,-0.219269964,1.0584,0.873,0.824829932,-0.277831408,0.014029042,0.197253564,XPO2_MOUSE,Exportin-2 OS=Mus musculus GN=Cse1l PE=1 SV=1,Cse1l
PSB1_MOUSE,0.817,0.884,1.025,1.07,0.844,0.769,0.858,0.859,0.979,0.974,-0.244685096,0.097610797,0.03562391,-0.038006323,-0.030619235,-0.177881725,-0.291592017,-0.219269964,-0.220950447,-0.378944497,0.9784,0.8374,0.855887163,-0.224507486,0.014628986,0.199462982,PSB1_MOUSE,Proteasome subunit beta type-1 OS=Mus musculus GN=Psmb1 PE=1 SV=1,Psmb1
UCHL5_MOUSE,0.677,0.82,1.066,0.85,0.969,0.824,0.805,0.942,1.125,1.157,-0.045431429,-0.234465254,0.092207438,0.210388864,0.169925001,-0.286304185,-0.562772261,-0.086201035,-0.312939312,-0.279283757,1.0334,0.8136,0.787304045,-0.345007205,0.014787483,0.199462982,UCHL5_MOUSE,Ubiquitin carboxyl-terminal hydrolase isozyme L5 OS=Mus musculus GN=Uchl5 PE=1 SV=2,Uchl5
VATB2_MOUSE,1.357,1.13,1.029,0.96,0.882,1.045,1.039,1.198,0.919,0.97,-0.181149439,-0.058893689,0.041242982,-0.043943348,-0.121863233,0.176322773,0.440420721,0.260627908,0.055195654,0.063502942,0.952,1.1538,1.21197479,0.27735969,0.014673755,0.199462982,VATB2_MOUSE,"V-type proton ATPase subunit B, brain isoform OS=Mus musculus GN=Atp6v1b2 PE=1 SV=1",Atp6v1b2
IQGA1_MOUSE,0.996,0.804,1.219,1.009,1.044,0.832,0.978,0.773,1.189,0.965,0.062121712,0.012926174,0.285698126,-0.051399153,0.249748715,-0.314732593,-0.005782353,-0.371459681,-0.03209363,-0.265344567,1.0852,0.8766,0.807777368,-0.307970369,0.015155229,0.202126485,IQGA1_MOUSE,Ras GTPase-activating-like protein IQGAP1 OS=Mus musculus GN=Iqgap1 PE=1 SV=2,Iqgap1
GSTP1_MOUSE,0.843,0.958,0.918,1.2,1.037,0.892,0.858,0.694,1.389,1.068,0.052415894,0.263034406,-0.123433941,0.094911647,0.474046599,-0.061902439,-0.246395464,-0.526992432,-0.220950447,-0.164884385,1.1224,0.849,0.756414825,-0.402750455,0.01570494,0.206147609,GSTP1_MOUSE,Glutathione S-transferase P 1 OS=Mus musculus GN=Gstp1 PE=1 SV=2,Gstp1
NAA10_MOUSE,0.798,0.685,1.029,0.721,1.129,0.712,0.812,0.646,1.047,1.005,0.175045486,-0.471928835,0.041242982,0.007195501,0.066261442,-0.545824107,-0.325539348,-0.63039393,-0.300448367,-0.490050854,0.9862,0.7306,0.740823362,-0.432798499,0.015867612,0.206147609,NAA10_MOUSE,N-alpha-acetyltransferase 10 OS=Mus musculus GN=Naa10 PE=1 SV=1,Naa10
PSD10_MOUSE,0.902,0.891,0.91,1.057,1.07,0.927,0.858,0.674,1.077,1.22,0.097610797,0.079975377,-0.13606155,0.286881148,0.10701825,-0.166502663,-0.148800661,-0.569179503,-0.220950447,-0.109358756,1.0668,0.8504,0.797150356,-0.327076228,0.015977742,0.206147609,PSD10_MOUSE,26S proteasome non-ATPase regulatory subunit 10 OS=Mus musculus GN=Psmd10 PE=1 SV=3,Psmd10
G3P_MOUSE,0.987,1.008,0.841,0.803,0.843,1.129,0.995,1.254,0.968,0.987,-0.246395464,-0.316528107,-0.249822294,-0.01887801,-0.046921047,0.011495639,-0.01887801,0.326537348,-0.007231569,0.175045486,0.8884,1.0746,1.209590275,0.274518445,0.016430326,0.209707497,G3P_MOUSE,Glyceraldehyde-3-phosphate dehydrogenase OS=Mus musculus GN=Gapdh PE=1 SV=2,Gapdh
MSH5_MOUSE,1.191,1.247,0.837,0.746,0.675,0.829,1.349,0.867,0.835,0.653,-0.567040593,-0.422752464,-0.256700472,-0.614845103,-0.260151897,0.318461465,0.252173413,-0.205896101,0.431890348,-0.270555993,0.7492,1.0966,1.463694608,0.549614574,0.016884632,0.213213386,MSH5_MOUSE,MutS protein homolog 5 OS=Mus musculus GN=Msh5 PE=2 SV=1,Msh5
PSME2_MOUSE,0.649,0.735,0.962,1.046,0.785,0.833,0.832,0.664,1.387,1.094,-0.349235441,0.064882852,-0.055891201,0.129612738,0.471967788,-0.444183845,-0.623709617,-0.590744853,-0.265344567,-0.263611599,1.0548,0.7426,0.704019719,-0.506312256,0.017400836,0.217418872,PSME2_MOUSE,Proteasome activator complex subunit 2 OS=Mus musculus GN=Psme2 PE=1 SV=4,Psme2
HAP28_MOUSE,0.54,0.462,0.883,0.864,0.77,0.688,0.702,0.742,0.885,0.917,-0.377069649,-0.210896782,-0.179514657,-0.125006361,-0.17625064,-1.114035243,-0.888968688,-0.430508908,-0.510457064,-0.53951953,0.8638,0.6268,0.725630933,-0.462692137,0.017909455,0.221442954,HAP28_MOUSE,28 kDa heat- and acid-stable phosphoprotein OS=Mus musculus GN=Pdap1 PE=1 SV=1,Pdap1
HS71A_MOUSE,0.896,0.82,1.383,1.136,1.087,0.695,0.802,0.572,0.802,0.995,0.12035194,0.183962835,0.467801156,-0.007231569,-0.318325858,-0.286304185,-0.158429363,-0.805912948,-0.318325858,-0.524915117,1.0806,0.757,0.700536739,-0.513467382,0.018168565,0.222330786,HS71A_MOUSE,Heat shock 70 kDa protein 1A OS=Mus musculus GN=Hspa1a PE=1 SV=2,Hspa1a
MPPA_MOUSE,0.737,0.924,0.893,0.949,0.995,0.919,0.815,0.716,1.134,1.046,-0.007231569,-0.075520008,-0.16326792,0.064882852,0.18142064,-0.114035243,-0.440263476,-0.481968507,-0.295128036,-0.121863233,1.0034,0.8222,0.819413992,-0.287335566,0.01851271,0.22399957,MPPA_MOUSE,Mitochondrial-processing peptidase subunit alpha OS=Mus musculus GN=Pmpca PE=1 SV=1,Pmpca
RD23B_MOUSE,0.712,0.807,0.915,0.785,0.918,0.815,0.831,0.705,1.028,0.926,-0.123433941,-0.349235441,-0.128156351,-0.110915901,0.039840265,-0.309359421,-0.490050854,-0.504304837,-0.267079618,-0.295128036,0.9144,0.774,0.846456693,-0.240491837,0.018682357,0.22399957,RD23B_MOUSE,UV excision repair protein RAD23 homolog B OS=Mus musculus GN=Rad23b PE=1 SV=2,Rad23b
CAPR1_MOUSE,0.997,0.79,0.983,1.168,1.139,0.911,0.903,0.696,1.071,0.991,0.187767747,0.224040274,-0.024736678,-0.013043037,0.09895848,-0.340075442,-0.00433459,-0.522840789,-0.147202107,-0.134477041,1.0704,0.8594,0.802877429,-0.316748339,0.019404477,0.228050634,CAPR1_MOUSE,Caprin-1 OS=Mus musculus GN=Caprin1 PE=1 SV=2,Caprin1
TXNL1_MOUSE,0.828,0.87,0.917,1.005,0.988,0.824,0.829,0.616,1.048,0.976,-0.017417053,0.007195501,-0.125006361,-0.035046947,0.067638717,-0.200912694,-0.272297327,-0.698997744,-0.270555993,-0.279283757,0.9868,0.7934,0.804012971,-0.314709318,0.019365108,0.228050634,TXNL1_MOUSE,Thioredoxin-like protein 1 OS=Mus musculus GN=Txnl1 PE=1 SV=3,Txnl1
PLCB3_MOUSE,0.619,0.466,0.8879,0.881,0.958,0.555,0.872,0.644,0.823,0.9438,-0.061902439,-0.182786076,-0.171530893,-0.083446923,-0.281035664,-1.10159814,-0.691988685,-0.634867407,-0.19759996,-0.849440323,0.89874,0.6312,0.702316577,-0.509806608,0.01988743,0.231435091,PLCB3_MOUSE,"1-phosphatidylinositol 4,5-bisphosphate phosphodiesterase beta-3 OS=Mus musculus GN=Plcb3 PE=1 SV=2",Plcb3
MCCB_MOUSE,1.834,1.867,1.018,1.255,0.969,1.476,1.645,1.025,1.029,0.99,-0.045431429,0.327687364,0.025737561,-0.01449957,0.041242982,0.900721928,0.874993639,0.03562391,0.718087584,0.561692721,1.0522,1.5694,1.491541532,0.57680415,0.021189806,0.244197084,MCCB_MOUSE,"Methylcrotonoyl-CoA carboxylase beta chain, mitochondrial OS=Mus musculus GN=Mccc2 PE=1 SV=1",Mccc2
SAP_MOUSE,2.401,2.706,1.916,1.157,1.42,5.51,5.237,1.421,1.1,0.926,0.50589093,0.210388864,0.938097561,-0.110915901,0.137503524,1.436161839,1.263635404,0.506906555,2.388740605,2.462052319,1.3038,3.455,2.649946311,1.40596313,0.0215236,0.245658781,SAP_MOUSE,Prosaposin OS=Mus musculus GN=Psap PE=1 SV=2,Psap
CAP1_MOUSE,0.951,0.812,0.921,0.923,1.083,0.883,0.837,0.866,0.952,1.067,0.115033243,-0.115597447,-0.118726939,0.093560176,-0.070966521,-0.300448367,-0.072482754,-0.20756107,-0.256700472,-0.179514657,0.9892,0.8698,0.879296401,-0.185578531,0.022698243,0.2494705,CAP1_MOUSE,Adenylyl cyclase-associated protein 1 OS=Mus musculus GN=Cap1 PE=1 SV=4,Cap1
CSN7A_MOUSE,0.808,0.681,1.078,0.868,0.861,0.61,0.864,0.525,0.939,0.962,-0.215914857,-0.204233052,0.108357178,-0.055891201,-0.090802937,-0.554273297,-0.307572802,-0.929610672,-0.210896782,-0.713118852,0.9416,0.6976,0.74086661,-0.43271428,0.02231552,0.2494705,CSN7A_MOUSE,COP9 signalosome complex subunit 7a OS=Mus musculus GN=Cops7a PE=1 SV=2,Cops7a
IF4B_MOUSE,0.53,0.543,0.815,0.972,0.898,0.443,0.413,0.925,0.845,0.97,-0.15521265,-0.040971781,-0.295128036,-0.043943348,-0.242976753,-0.880975897,-0.915935735,-0.112474729,-1.275786313,-1.174621396,0.9,0.5708,0.634222222,-0.656939667,0.022601335,0.2494705,IF4B_MOUSE,Eukaryotic translation initiation factor 4B OS=Mus musculus GN=Eif4b PE=1 SV=1,Eif4b
PSB7_MOUSE,0.731,0.763,0.867,0.913,0.795,0.833,0.825,0.702,1.073,1.017,-0.330973234,-0.131313235,-0.205896101,0.024319679,0.101650076,-0.390245038,-0.452056689,-0.510457064,-0.277533976,-0.263611599,0.933,0.7708,0.826152197,-0.275520509,0.022556842,0.2494705,PSB7_MOUSE,Proteasome subunit beta type-7 OS=Mus musculus GN=Psmb7 PE=1 SV=1,Psmb7
MMSA_MOUSE,0.805,0.952,1.087,0.969,0.852,0.71,0.712,0.768,1.085,0.869,-0.231074664,-0.045431429,0.12035194,-0.202571918,0.117695043,-0.070966521,-0.312939312,-0.380821784,-0.490050854,-0.49410907,0.9724,0.7894,0.811805841,-0.300793374,0.023604398,0.252418198,MMSA_MOUSE,"Methylmalonate-semialdehyde dehydrogenase [acylating], mitochondrial OS=Mus musculus GN=Aldh6a1 PE=1 SV=1",Aldh6a1
SPCS_MOUSE,0.576,0.456,0.739,0.863,0.723,0.545,0.802,0.451,0.824,0.82,-0.467932448,-0.212567535,-0.436353731,-0.286304185,-0.279283757,-1.13289427,-0.795859283,-1.148800661,-0.318325858,-0.875671865,0.7938,0.566,0.713025951,-0.487973509,0.023469994,0.252418198,SPCS_MOUSE,O-phosphoseryl-tRNA(Sec) selenium transferase OS=Mus musculus GN=Sepsecs PE=1 SV=2,Sepsecs
YBOX1_MOUSE,0.774,0.935,0.98,1.274,1.363,0.923,0.8063,0.548,0.953,1.018,0.446785562,0.349365278,-0.029146346,0.025737561,-0.069451881,-0.09696173,-0.369594529,-0.867752202,-0.310611373,-0.115597447,1.1176,0.79726,0.713367931,-0.487281732,0.023482204,0.252418198,YBOX1_MOUSE,Nuclease-sensitive element-binding protein 1 OS=Mus musculus GN=Ybx1 PE=1 SV=3,Ybx1
DC1I2_MOUSE,1.117,1.401,1.084,0.935,0.976,1.248,1.227,1.087,1.096,1.107,-0.035046947,-0.09696173,0.116364757,0.146655222,0.132247798,0.486456956,0.159629186,0.12035194,0.295135249,0.319617934,1.0396,1.216,1.169680646,0.22611469,0.027293048,0.281585262,DC1I2_MOUSE,Cytoplasmic dynein 1 intermediate chain 2 OS=Mus musculus GN=Dync1i2 PE=1 SV=1,Dync1i2
EF1G_MOUSE,0.63,0.612,1.192,0.875,0.974,0.783,0.638,1.07,1.011,1.12,-0.038006323,-0.192645078,0.253384236,0.163498732,0.015782997,-0.708396442,-0.666576266,0.097610797,-0.648371671,-0.352915787,1.0344,0.7466,0.721771075,-0.470386767,0.027356716,0.281585262,EF1G_MOUSE,Elongation factor 1-gamma OS=Mus musculus GN=Eef1g PE=1 SV=3,Eef1g
MA2A1_MOUSE,1.38,1.314,1.351,1.026,0.997,1.257,1.413,1.198,0.951,0.859,-0.00433459,0.037030731,0.434027675,-0.219269964,-0.072482754,0.393965276,0.464668267,0.260627908,0.498761466,0.32998465,1.0368,1.3124,1.265817901,0.340069876,0.027518021,0.281585262,MA2A1_MOUSE,Alpha-mannosidase 2 OS=Mus musculus GN=Man2a1 PE=1 SV=2,Man2a1
RL4_MOUSE,1.014,1.523,1.026,1.019,0.84,1.335,1.582,1.28,1.061,1.186,-0.251538767,0.027154052,0.037030731,0.24610401,0.085424656,0.606915942,0.020057652,0.35614381,0.6617496,0.416839742,1.0264,1.3468,1.312159002,0.391942551,0.027304388,0.281585262,RL4_MOUSE,60S ribosomal protein L4 OS=Mus musculus GN=Rpl4 PE=1 SV=3,Rpl4
SYIC_MOUSE,0.844,0.881,1.16,1.021,1.062,0.977,0.84,1.056,0.969,1.142,0.086783766,0.029982866,0.214124805,0.191562651,-0.045431429,-0.182786076,-0.244685096,0.078609835,-0.251538767,-0.033569533,1.0708,0.9196,0.858797161,-0.219610673,0.027041311,0.281585262,SYIC_MOUSE,"Isoleucine--tRNA ligase, cytoplasmic OS=Mus musculus GN=Iars PE=1 SV=2",Iars
HCD2_MOUSE,0.983,0.78,1.012,1.007,1.014,0.708,0.699,0.574,0.979,0.917,0.020057652,0.010063683,0.01720929,-0.125006361,-0.030619235,-0.358453971,-0.024736678,-0.800877358,-0.516635639,-0.498178735,0.9858,0.7488,0.759586123,-0.396714546,0.02788648,0.282916681,HCD2_MOUSE,3-hydroxyacyl-CoA dehydrogenase type-2 OS=Mus musculus GN=Hsd17b10 PE=1 SV=4,Hsd17b10
VPP1_MOUSE,1.14,1.55,1.138,0.96,0.837,1.142,1.214,1.009,0.939,0.858,-0.256700472,-0.058893689,0.186500558,-0.220950447,-0.090802937,0.632268215,0.189033824,0.012926174,0.279768422,0.191562651,0.9464,1.211,1.279585799,0.355676886,0.028331432,0.284994998,VPP1_MOUSE,V-type proton ATPase 116 kDa subunit a isoform 1 OS=Mus musculus GN=Atp6v0a1 PE=1 SV=3,Atp6v0a1
STIP1_MOUSE,0.735,0.761,0.97,0.855,0.923,0.827,0.798,0.972,1.008,1.054,-0.115597447,-0.226003675,-0.043943348,0.075874867,0.011495639,-0.394031641,-0.444183845,-0.040971781,-0.325539348,-0.274040765,0.962,0.8186,0.850935551,-0.232878227,0.028892962,0.285799548,STIP1_MOUSE,Stress-induced-phosphoprotein 1 OS=Mus musculus GN=Stip1 PE=1 SV=1,Stip1
TCPB_MOUSE,0.865,0.96,0.778,0.81,0.82,1.154,1.177,1.058,0.94,0.941,-0.286304185,-0.304006187,-0.36215794,-0.087733372,-0.089267338,-0.058893689,-0.209227962,0.081339627,0.23511432,0.206643224,0.8578,1.0428,1.215667988,0.281749267,0.028691755,0.285799548,TCPB_MOUSE,T-complex protein 1 subunit beta OS=Mus musculus GN=Cct2 PE=1 SV=4,Cct2
HNRPK_MOUSE,0.879,0.847,0.827,1.184,1.119,0.784,0.931,0.771,1.151,0.971,0.162210036,0.243669081,-0.274040765,-0.042456799,0.202887833,-0.239566125,-0.18606493,-0.375197235,-0.103146927,-0.351074441,1.0504,0.8424,0.801980198,-0.31836148,0.029461786,0.289017684,HNRPK_MOUSE,Heterogeneous nuclear ribonucleoprotein K OS=Mus musculus GN=Hnrnpk PE=1 SV=1,Hnrnpk
ABCF1_MOUSE,0.662,0.818,0.983,0.93,0.972,0.898,0.872,0.691,0.966,0.924,-0.040971781,-0.104697379,-0.024736678,-0.114035243,-0.049904906,-0.289827252,-0.595096878,-0.533242384,-0.19759996,-0.15521265,0.955,0.7882,0.825340314,-0.276938984,0.030515542,0.295540378,ABCF1_MOUSE,ATP-binding cassette sub-family F member 1 OS=Mus musculus GN=Abcf1 PE=1 SV=1,Abcf1
RM43_MOUSE,0.906,0.968,1.113,0.913,0.937,0.922,0.799,0.714,1.246,1.123,-0.093879047,-0.131313235,0.154453593,0.167357928,0.317304068,-0.046921047,-0.142417045,-0.486004021,-0.323732592,-0.117161344,1.0664,0.8618,0.808139535,-0.307323682,0.030624656,0.295540378,RM43_MOUSE,"39S ribosomal protein L43, mitochondrial OS=Mus musculus GN=Mrpl43 PE=1 SV=1",Mrpl43
APMAP_MOUSE,1.352,1.04,0.934,0.97,0.962,1.032,1.095,1.051,0.949,0.906,-0.055891201,-0.043943348,-0.098505545,-0.142417045,-0.075520008,0.056583528,0.435095152,0.071762669,0.13093087,0.045442971,0.9442,1.114,1.179834781,0.238584845,0.032385542,0.297427558,APMAP_MOUSE,Adipocyte plasma membrane-associated protein OS=Mus musculus GN=Apmap PE=1 SV=1,Apmap
BAG6_MOUSE,0.89,0.812,0.998,1.068,1.072,0.727,0.877,0.671,1.13,0.764,0.100304906,0.094911647,-0.002888279,-0.388355457,0.176322773,-0.300448367,-0.168122759,-0.575615328,-0.189351252,-0.459972731,1.0064,0.7954,0.790341812,-0.33945136,0.03175529,0.297427558,BAG6_MOUSE,Large proline-rich protein BAG6 OS=Mus musculus GN=Bag6 PE=1 SV=1,Bag6
CAPZB_MOUSE,0.865,0.842,1.275,1.137,0.979,0.673,0.858,0.463,0.967,0.881,-0.030619235,0.185232254,0.350497247,-0.182786076,-0.048412205,-0.248107862,-0.209227962,-1.110915901,-0.220950447,-0.57132159,1.0478,0.7402,0.706432525,-0.501376326,0.035960285,0.297427558,CAPZB_MOUSE,F-actin-capping protein subunit beta OS=Mus musculus GN=Capzb PE=1 SV=3,Capzb
CATA_MOUSE,0.951,0.986,0.88,1.294,1.395,0.817,0.77,0.807,1.045,1.052,0.480265122,0.371837617,-0.184424571,0.073134705,0.063502942,-0.020340448,-0.072482754,-0.309359421,-0.377069649,-0.291592017,1.1332,0.8662,0.764384045,-0.387630429,0.032308421,0.297427558,CATA_MOUSE,Catalase OS=Mus musculus GN=Cat PE=1 SV=4,Cat
DCTN3_MOUSE,0.912,0.916,1.114,1.108,1.007,0.909,0.937,0.694,1.019,0.936,0.010063683,0.147957881,0.155749233,-0.095419565,0.027154052,-0.126580497,-0.13289427,-0.526992432,-0.093879047,-0.1376478,1.0368,0.8736,0.842592593,-0.247092862,0.033642499,0.297427558,DCTN3_MOUSE,Dynactin subunit 3 OS=Mus musculus GN=Dctn3 PE=1 SV=2,Dctn3
DYN2_MOUSE,1.141,1.047,1.003,1.03,0.983,1.188,1.249,1.104,1.08,1.105,-0.024736678,0.042644337,0.004321606,0.14404637,0.111031312,0.066261442,0.190298792,0.142740172,0.320773477,0.248534836,1.0402,1.1458,1.101518939,0.1394943,0.035991418,0.297427558,DYN2_MOUSE,Dynamin-2 OS=Mus musculus GN=Dnm2 PE=1 SV=2,Dnm2
HRG_MOUSE,0.608,0.7609,0.798,0.820777778,0.876111111,0.692,0.842,0.502,0.99,0.976,-0.190814246,-0.284936424,-0.325539348,-0.035046947,-0.01449957,-0.394221232,-0.717856771,-0.994240731,-0.248107862,-0.531156057,0.892177778,0.68098,0.76327837,-0.389718786,0.031679745,0.297427558,HRG_MOUSE,Histidine-rich glycoprotein OS=Mus musculus GN=Hrg PE=1 SV=2,Hrg
IF2B_MOUSE,0.708,0.82,0.794,0.893,0.831,0.578,0.85,0.727,1.035,1.028,-0.267079618,-0.16326792,-0.332789088,0.039840265,0.049630768,-0.286304185,-0.498178735,-0.459972731,-0.234465254,-0.790858602,0.9162,0.7366,0.803972932,-0.314781166,0.035603889,0.297427558,IF2B_MOUSE,Eukaryotic translation initiation factor 2 subunit 2 OS=Mus musculus GN=Eif2s2 PE=1 SV=1,Eif2s2
LRBA_MOUSE,0.924,0.864,1.142,1.092,0.917,0.892,1.022,0.76,1.064,0.999,-0.125006361,0.126972856,0.191562651,-0.001443417,0.089498151,-0.210896782,-0.114035243,-0.395928676,0.031395196,-0.164884385,1.0428,0.8924,0.855772919,-0.224700069,0.034848947,0.297427558,LRBA_MOUSE,Lipopolysaccharide-responsive and beige-like anchor protein OS=Mus musculus GN=Lrba PE=1 SV=1,Lrba
MPRD_MOUSE,0.657,0.693,0.926,0.876,0.781,0.782,0.911,0.655,0.923,0.945,-0.356605547,-0.190997225,-0.110915901,-0.081613766,-0.115597447,-0.529072743,-0.606034724,-0.610433188,-0.134477041,-0.354759487,0.8902,0.7396,0.830824534,-0.267384276,0.0361675,0.297427558,MPRD_MOUSE,Cation-dependent mannose-6-phosphate receptor OS=Mus musculus GN=M6pr PE=1 SV=1,M6pr
MYH10_MOUSE,1.121,1.07,0.965,0.939,0.972,1.03,1.199,0.963,0.946,0.966,-0.040971781,-0.090802937,-0.051399153,-0.049904906,-0.080087911,0.097610797,0.164786278,-0.054392297,0.261831659,0.042644337,0.9576,1.0766,1.124269006,0.168987273,0.035709275,0.297427558,MYH10_MOUSE,Myosin-10 OS=Mus musculus GN=Myh10 PE=1 SV=2,Myh10
MYOV2_MOUSE,0.906,0.572,1.115,0.9811,1.055,0.787,0.927,0.545,1.083,0.924,0.077242999,-0.027527902,0.15704371,-0.114035243,0.115033243,-0.805912948,-0.142417045,-0.875671865,-0.109358756,-0.345564459,1.03162,0.7474,0.724491576,-0.464959179,0.035056246,0.297427558,MYOV2_MOUSE,Myeloma-overexpressed gene 2 protein homolog OS=Mus musculus GN=Myeov2 PE=1 SV=1,Myeov2
OPLA_MOUSE,1.091,0.811,1.022,1.165,1.152,0.82,0.785,0.835,0.946,0.973,0.204140717,0.220329955,0.031395196,-0.03948829,-0.080087911,-0.30222618,0.125651102,-0.260151897,-0.349235441,-0.286304185,1.0516,0.8684,0.825789273,-0.276154416,0.031710178,0.297427558,OPLA_MOUSE,5-oxoprolinase OS=Mus musculus GN=Oplah PE=1 SV=1,Oplah
PSB10_MOUSE,0.732,0.875,0.87,1.044,0.799,0.849,0.829,0.635,1.135,1.071,-0.323732592,0.062121712,-0.200912694,0.09895848,0.182692298,-0.192645078,-0.450084446,-0.655171503,-0.270555993,-0.236163541,0.9838,0.784,0.796909941,-0.327511401,0.036211156,0.297427558,PSB10_MOUSE,Proteasome subunit beta type-10 OS=Mus musculus GN=Psmb10 PE=1 SV=1,Psmb10
PSD13_MOUSE,0.782,0.802,0.888,0.838,0.913,0.864,0.887,0.79,1.045,0.968,-0.131313235,-0.254977851,-0.171368418,-0.046921047,0.063502942,-0.318325858,-0.354759487,-0.340075442,-0.17299399,-0.210896782,0.9304,0.825,0.886715391,-0.173456977,0.034990275,0.297427558,PSD13_MOUSE,26S proteasome non-ATPase regulatory subunit 13 OS=Mus musculus GN=Psmd13 PE=1 SV=1,Psmd13
PSMD9_MOUSE,0.735,0.609,0.929,0.85,0.859,0.719,0.763,0.898,0.866,0.969,-0.219269964,-0.234465254,-0.106249498,-0.045431429,-0.20756107,-0.715485867,-0.444183845,-0.15521265,-0.390245038,-0.475936324,0.8946,0.7448,0.832550861,-0.264389685,0.034535246,0.297427558,PSMD9_MOUSE,26S proteasome non-ATPase regulatory subunit 9 OS=Mus musculus GN=Psmd9 PE=1 SV=1,Psmd9
PTMA_MOUSE,0.918,0.681,1.227,1.016,0.912,0.821,0.911,0.623,1.085,0.856,-0.13289427,0.022900402,0.295135249,-0.224317298,0.117695043,-0.554273297,-0.123433941,-0.682695932,-0.134477041,-0.284545873,1.0192,0.7908,0.775902669,-0.366052407,0.034956438,0.297427558,PTMA_MOUSE,Prothymosin alpha OS=Mus musculus GN=Ptma PE=1 SV=2,Ptma
PTRF_MOUSE,0.713,0.787,0.983,0.82,1.056,0.439,0.574,0.428,0.698,0.701,0.078609835,-0.286304185,-0.024736678,-0.512513651,-0.518701058,-0.345564459,-0.488026018,-1.224317298,-0.800877358,-1.187707155,0.8516,0.5882,0.690699859,-0.533869166,0.036332768,0.297427558,PTRF_MOUSE,Polymerase I and transcript release factor OS=Mus musculus GN=Ptrf PE=1 SV=1,Ptrf
RL13A_MOUSE,1.246,1.709,0.914,1.226,1.1,1.219,1.47,1.163,1.063,1.114,0.137503524,0.293958979,-0.12973393,0.155749233,0.088141597,0.773152397,0.317304068,0.217851097,0.555816155,0.285698126,1.0834,1.3614,1.256599594,0.329525019,0.036013553,0.297427558,RL13A_MOUSE,60S ribosomal protein L13a OS=Mus musculus GN=Rpl13a PE=1 SV=4,Rpl13a
SYYC_MOUSE,0.938,0.85,0.977,1.06,1.086,0.957,0.843,0.642,1.161,0.952,0.119024103,0.084064265,-0.033569533,-0.070966521,0.215367972,-0.234465254,-0.092340172,-0.639354798,-0.246395464,-0.06340917,1.0472,0.846,0.807868602,-0.307807434,0.033310372,0.297427558,SYYC_MOUSE,"Tyrosine--tRNA ligase, cytoplasmic OS=Mus musculus GN=Yars PE=1 SV=3",Yars
TNPO1_MOUSE,0.942,1.027,1.071,1.323,1.148333333,0.984,0.726,0.673,1.099,0.974,0.199541482,0.403813062,0.09895848,-0.038006323,0.136191386,0.038436182,-0.086201035,-0.57132159,-0.461958547,-0.023269779,1.123066667,0.8704,0.775020776,-0.367693109,0.034969197,0.297427558,TNPO1_MOUSE,Transportin-1 OS=Mus musculus GN=Tnpo1 PE=1 SV=2,Tnpo1
UB2D3_MOUSE,0.861,0.74,1.106,0.849,0.847,0.862,0.646,0.812,0.965,0.947,-0.239566125,-0.236163541,0.145351386,-0.078563669,-0.051399153,-0.434402824,-0.215914857,-0.300448367,-0.63039393,-0.214240226,0.9428,0.7842,0.831777683,-0.265730117,0.036230594,0.297427558,UB2D3_MOUSE,Ubiquitin-conjugating enzyme E2 D3 OS=Mus musculus GN=Ube2d3 PE=1 SV=1,Ube2d3
AP1B1_MOUSE,1.295,1.09,1.064,1.075,0.775,1.061,1.113,1.173,0.974,0.922,-0.367731785,0.10433666,0.089498151,-0.117161344,-0.038006323,0.124328135,0.372952098,0.230203013,0.154453593,0.085424656,0.962,1.1464,1.191683992,0.253001716,0.037971725,0.300958535,AP1B1_MOUSE,AP-1 complex subunit beta-1 OS=Mus musculus GN=Ap1b1 PE=1 SV=2,Ap1b1
ARPC5_MOUSE,1.15,1.227,1.149,1.357,1.555,1.203,1.242,0.869,1.471,1.497,0.63691458,0.440420721,0.200378798,0.582074221,0.556797247,0.295135249,0.201633861,-0.202571918,0.312665174,0.266636643,1.4058,1.1382,0.809645753,-0.304637275,0.038407592,0.300958535,ARPC5_MOUSE,Actin-related protein 2/3 complex subunit 5 OS=Mus musculus GN=Arpc5 PE=1 SV=3,Arpc5
COQ9_MOUSE,0.811,0.82,1.197,0.872,0.746,0.644,0.665,0.65,1.055,0.826,-0.422752464,-0.19759996,0.259423152,-0.275786313,0.077242999,-0.286304185,-0.30222618,-0.621488377,-0.588573754,-0.634867407,0.9392,0.718,0.764480409,-0.387448564,0.038538919,0.300958535,COQ9_MOUSE,"Ubiquinone biosynthesis protein COQ9, mitochondrial OS=Mus musculus GN=Coq9 PE=1 SV=1",Coq9
DAB2_MOUSE,1.615,1.266,1.005,1.288,0.694,1.184,1.756,0.933,0.67,0.482,-0.526992432,0.365132593,0.007195501,-1.052894948,-0.577766999,0.340277405,0.691534165,-0.100051014,0.812292845,0.243669081,0.8278,1.3508,1.63179512,0.706459931,0.038274487,0.300958535,DAB2_MOUSE,Disabled homolog 2 OS=Mus musculus GN=Dab2 PE=1 SV=2,Dab2
DEN4C_MOUSE,0.99,0.799,1.112,0.989,1.012,0.927,1.096,0.748,1.315,1.267,0.01720929,-0.015957574,0.153156788,0.341416524,0.3950628,-0.323732592,-0.01449957,-0.418889825,0.132247798,-0.109358756,1.139,0.912,0.800702371,-0.320662018,0.03836855,0.300958535,DEN4C_MOUSE,DENN domain-containing protein 4C OS=Mus musculus GN=Dennd4c PE=1 SV=1,Dennd4c
PRS4_MOUSE,0.834,0.849,1.03,0.982,0.98,0.854,0.901,0.558,1.105,1.031,-0.029146346,-0.02620507,0.042644337,0.044044333,0.14404637,-0.236163541,-0.261880711,-0.841662973,-0.150400989,-0.227692025,1.0256,0.7992,0.77925117,-0.359839679,0.037590076,0.300958535,PRS4_MOUSE,26S protease regulatory subunit 4 OS=Mus musculus GN=Psmc1 PE=1 SV=1,Psmc1
TCPH_MOUSE,1.227,1.203,1.114,0.878,1.059,1.141,1.152,1.001,1.003,0.923,0.082702589,-0.187707155,0.155749233,-0.115597447,0.004321606,0.266636643,0.295135249,0.001441974,0.204140717,0.190298792,0.9954,1.1448,1.150090416,0.201747285,0.037490512,0.300958535,TCPH_MOUSE,T-complex protein 1 subunit eta OS=Mus musculus GN=Cct7 PE=1 SV=1,Cct7
MTX1_MOUSE,0.9,0.85,1.212,1.058,0.943,1.107,0.88,0.752,1.15,1.05,-0.084670324,0.081339627,0.277389699,0.070389328,0.201633861,-0.234465254,-0.152003093,-0.411195433,-0.184424571,0.146655222,1.0826,0.8978,0.829299834,-0.270034292,0.039244729,0.302490219,MTX1_MOUSE,Metaxin-1 OS=Mus musculus GN=Mtx1 PE=1 SV=1,Mtx1
RS17_MOUSE,0.905,1.354,0.675,0.745,0.815,1.148,1.22,0.777,0.935,0.77,-0.295128036,-0.424687669,-0.567040593,-0.377069649,-0.09696173,0.437227739,-0.144010303,-0.364013496,0.286881148,0.199122642,0.788,1.0808,1.371573604,0.455832045,0.039217668,0.302490219,RS17_MOUSE,40S ribosomal protein S17 OS=Mus musculus GN=Rps17 PE=1 SV=2,Rps17
APOA4_MOUSE,1.333,1.358,0.998,1.103,0.995,1.092,1.381,1.053,1.161,0.935,-0.007231569,0.141432791,-0.002888279,-0.09696173,0.215367972,0.44148348,0.41467678,0.074505436,0.46571332,0.126972856,1.0384,1.2434,1.197419106,0.259928196,0.039989319,0.304277699,APOA4_MOUSE,Apolipoprotein A-IV OS=Mus musculus GN=Apoa4 PE=1 SV=3,Apoa4
NUCL_MOUSE,0.906,1.02,1.132,1.115,0.948,0.956,0.965,0.775,1.139,1.012,-0.077041036,0.15704371,0.178873958,0.01720929,0.187767747,0.028569152,-0.142417045,-0.367731785,-0.051399153,-0.064917477,1.0692,0.9244,0.864571642,-0.209942578,0.039966557,0.304277699,NUCL_MOUSE,Nucleolin OS=Mus musculus GN=Ncl PE=1 SV=2,Ncl
1433Z_MOUSE,0.821,0.887,1.07,0.957,0.859,0.865,0.95,0.786,1.141,0.973,-0.219269964,-0.06340917,0.097610797,-0.03948829,0.190298792,-0.17299399,-0.284545873,-0.347398782,-0.074000581,-0.209227962,1,0.8618,0.8618,-0.214574996,0.041682007,0.312554751,1433Z_MOUSE,14-3-3 protein zeta/delta OS=Mus musculus GN=Ywhaz PE=1 SV=1,Ywhaz
AL9A1_MOUSE,0.839,0.923,0.913,1.135,0.976,0.928,0.92,0.985,1.149,1.073,-0.035046947,0.182692298,-0.131313235,0.101650076,0.200378798,-0.115597447,-0.253257284,-0.02180437,-0.120294234,-0.10780329,1.0492,0.919,0.875905452,-0.191152946,0.042086667,0.312554751,AL9A1_MOUSE,4-trimethylaminobutyraldehyde dehydrogenase OS=Mus musculus GN=Aldh9a1 PE=1 SV=1,Aldh9a1
ASPH_MOUSE,1.159,1.245,0.93,0.699,0.92,0.916,1.076,0.834,0.848,0.766,-0.120294234,-0.516635639,-0.104697379,-0.384583703,-0.23786383,0.316145742,0.212880566,-0.261880711,0.105678078,-0.126580497,0.8326,1.046,1.256305549,0.329187388,0.044277025,0.312554751,ASPH_MOUSE,Aspartyl/asparaginyl beta-hydroxylase OS=Mus musculus GN=Asph PE=1 SV=1,Asph
BLMH_MOUSE,0.583,0.814,0.795,0.797,0.887,0.821,0.787,0.656,1.167,1.048,-0.17299399,-0.327348371,-0.330973234,0.067638717,0.222804561,-0.2968993,-0.778432211,-0.60823228,-0.345564459,-0.284545873,0.9388,0.7322,0.779931828,-0.358580068,0.043479736,0.312554751,BLMH_MOUSE,Bleomycin hydrolase OS=Mus musculus GN=Blmh PE=1 SV=1,Blmh
CLH1_MOUSE,1.776,1.45,0.958,1.274,1.046,1.279,1.501,1.024,1.129,0.895,0.064882852,0.349365278,-0.061902439,-0.160040413,0.175045486,0.5360529,0.828631582,0.034215715,0.585923977,0.355016264,1.0604,1.406,1.325914749,0.406988019,0.042542921,0.312554751,CLH1_MOUSE,Clathrin heavy chain 1 OS=Mus musculus GN=Cltc PE=1 SV=3,Cltc
GCYB1_MOUSE,0.999,0.761,0.924,1.077,1.152,0.799,0.917,0.699,0.896,0.998,0.204140717,0.10701825,-0.114035243,-0.002888279,-0.158429363,-0.394031641,-0.001443417,-0.516635639,-0.125006361,-0.323732592,1.0094,0.835,0.827224094,-0.273649889,0.043682237,0.312554751,GCYB1_MOUSE,Guanylate cyclase soluble subunit beta-1 OS=Mus musculus GN=Gucy1b3 PE=1 SV=1,Gucy1b3
IDE_MOUSE,0.778,0.879,1.238,1.141,0.888,0.839,0.807,0.637,0.779,1.052,-0.171368418,0.190298792,0.308011315,0.073134705,-0.360304767,-0.18606493,-0.36215794,-0.650634722,-0.309359421,-0.253257284,1.0196,0.788,0.772852099,-0.371735744,0.042873351,0.312554751,IDE_MOUSE,Insulin-degrading enzyme OS=Mus musculus GN=Ide PE=1 SV=1,Ide
KCD12_MOUSE,0.893,0.606,1.459,1.417,0.814,0.666,1.098,0.585,1.167,0.9,-0.2968993,0.502839758,0.544979883,-0.152003093,0.222804561,-0.722610301,-0.16326792,-0.77349147,0.134878054,-0.586405918,1.1514,0.7696,0.668403682,-0.581208413,0.043161196,0.312554751,KCD12_MOUSE,BTB/POZ domain-containing protein KCTD12 OS=Mus musculus GN=Kctd12 PE=1 SV=1,Kctd12
PSMD1_MOUSE,0.867,0.845,1.365,0.994,1.167,0.93,1.066,1.048,1.027,1.127,0.222804561,-0.008682243,0.448900951,0.172487516,0.038436182,-0.242976753,-0.205896101,0.067638717,0.092207438,-0.104697379,1.136,0.9512,0.837323944,-0.256142215,0.044268585,0.312554751,PSMD1_MOUSE,26S proteasome non-ATPase regulatory subunit 1 OS=Mus musculus GN=Psmd1 PE=1 SV=1,Psmd1
SLMAP_MOUSE,1.436,1.129,0.858,1.005,1.049,1.164,1.685,1.034,1.131,0.885,0.069014678,0.007195501,-0.220950447,-0.17625064,0.177598929,0.175045486,0.522055749,0.048236186,0.752748591,0.219091058,0.9856,1.2896,1.308441558,0.387849488,0.043794288,0.312554751,SLMAP_MOUSE,Sarcolemmal membrane-associated protein OS=Mus musculus GN=Slmap PE=1 SV=2,Slmap
SYCC_MOUSE,0.858,0.805,1.081,0.897,1.012,0.879,0.798,0.577,0.93,0.902,0.01720929,-0.15682011,0.112366523,-0.148800661,-0.104697379,-0.312939312,-0.220950447,-0.793356776,-0.325539348,-0.18606493,0.9644,0.7834,0.81231854,-0.299882523,0.044421421,0.312554751,SYCC_MOUSE,"Cysteine--tRNA ligase, cytoplasmic OS=Mus musculus GN=Cars PE=1 SV=2",Cars
UBR4_MOUSE,0.761,0.701,0.982,0.941,0.781,0.887,0.928,0.682,1.12,1.095,-0.356605547,-0.087733372,-0.02620507,0.13093087,0.163498732,-0.512513651,-0.394031641,-0.552156356,-0.10780329,-0.17299399,0.9838,0.7918,0.804838382,-0.313228988,0.041554228,0.312554751,UBR4_MOUSE,E3 ubiquitin-protein ligase UBR4 OS=Mus musculus GN=Ubr4 PE=1 SV=1,Ubr4
WDR26_MOUSE,0.972,0.941,1.002,1.043,1.101,0.869,0.976,0.717,1.025,1.071,0.138814469,0.060739158,0.002882509,0.09895848,0.03562391,-0.087733372,-0.040971781,-0.479954976,-0.035046947,-0.202571918,1.0484,0.895,0.853681801,-0.228229671,0.044500213,0.312554751,WDR26_MOUSE,WD repeat-containing protein 26 OS=Mus musculus GN=Wdr26 PE=1 SV=3,Wdr26
ACADL_MOUSE,0.997,0.978,1.13,1.268,1.109,1.166,0.82,0.679,1.303,1.114,0.149259365,0.342554745,0.176322773,0.155749233,0.381837084,-0.03209363,-0.00433459,-0.55851652,-0.286304185,0.221567789,1.1848,0.928,0.783254558,-0.352446835,0.046479404,0.312876854,ACADL_MOUSE,"Long-chain specific acyl-CoA dehydrogenase, mitochondrial OS=Mus musculus GN=Acadl PE=1 SV=2",Acadl
ASSY_MOUSE,0.919,1.211,1.102,1.427,1.264,0.925,1.088,1.121,1.251,1.163,0.337996464,0.512985335,0.140124224,0.217851097,0.32308179,0.276198865,-0.121863233,0.164786278,0.121678557,-0.112474729,1.2414,1.0528,0.848074754,-0.237736657,0.045591973,0.312876854,ASSY_MOUSE,Argininosuccinate synthase OS=Mus musculus GN=Ass1 PE=1 SV=1,Ass1
CSDE1_MOUSE,0.835,1.002,0.944,1.087,0.966,0.976,0.891,0.703,1.174,1.1,-0.049904906,0.12035194,-0.083141235,0.137503524,0.231432408,0.002882509,-0.260151897,-0.508403406,-0.166502663,-0.035046947,1.0542,0.8814,0.836084234,-0.258279795,0.046654762,0.312876854,CSDE1_MOUSE,Cold shock domain-containing protein E1 OS=Mus musculus GN=Csde1 PE=1 SV=1,Csde1
PARVA_MOUSE,1.292,1.338,0.897,0.891,0.927,0.889,1.229,0.904,0.789,0.837,-0.109358756,-0.166502663,-0.15682011,-0.256700472,-0.341902795,0.420078116,0.36960607,-0.145605322,0.297484916,-0.169744676,0.8682,1.1304,1.302004147,0.380734043,0.046433489,0.312876854,PARVA_MOUSE,Alpha-parvin OS=Mus musculus GN=Parva PE=1 SV=1,Parva
RL26_MOUSE,1.213,1.689,0.967,1.041,1.042,1.351,1.512,1.05,1.117,1.171,0.059355278,0.057970069,-0.048412205,0.227741076,0.159629186,0.756169328,0.27857955,0.070389328,0.59645814,0.434027675,1.0676,1.363,1.276695392,0.352414352,0.045703251,0.312876854,RL26_MOUSE,60S ribosomal protein L26 OS=Mus musculus GN=Rpl26 PE=1 SV=1,Rpl26
RL40_MOUSE,0.824,0.923,1.091,1.054,0.899,0.968,0.874,0.849,1.19,0.928,-0.153606979,0.075874867,0.125651102,-0.10780329,0.250961574,-0.115597447,-0.279283757,-0.236163541,-0.194294815,-0.046921047,1.0324,0.8876,0.859744285,-0.218020474,0.046285016,0.312876854,RL40_MOUSE,Ubiquitin-60S ribosomal protein L40 OS=Mus musculus GN=Uba52 PE=1 SV=2,Uba52
RS4X_MOUSE,1.242,1.634,1.053,1.239,1.012,1.135,1.352,1.145,1.02,1.011,0.01720929,0.309176187,0.074505436,0.015782997,0.028569152,0.708407983,0.312665174,0.195347598,0.435095152,0.182692298,1.067,1.3016,1.219868791,0.28672598,0.04512539,0.312876854,RS4X_MOUSE,"40S ribosomal protein S4, X isoform OS=Mus musculus GN=Rps4x PE=1 SV=2",Rps4x
SIGIR_MOUSE,0.999,1.117,0.826,0.869,0.763,1.104,1.148,0.983,1.039,1.031,-0.390245038,-0.202571918,-0.275786313,0.044044333,0.055195654,0.159629186,-0.001443417,-0.024736678,0.199122642,0.142740172,0.9056,1.0702,1.181757951,0.240934571,0.046217262,0.312876854,SIGIR_MOUSE,Single Ig IL-1-related receptor OS=Mus musculus GN=Sigirr PE=1 SV=2,Sigirr
VAMP2_MOUSE,1.358,1.679,1.036,1.228,1.064,1.325,1.464,0.999,1.098,0.872,0.089498151,0.296310561,0.051024003,-0.19759996,0.134878054,0.74760223,0.44148348,-0.001443417,0.549915554,0.40599236,1.0596,1.365,1.288221971,0.365381202,0.047146344,0.314397247,VAMP2_MOUSE,Vesicle-associated membrane protein 2 OS=Mus musculus GN=Vamp2 PE=1 SV=2,Vamp2
SYAC_MOUSE,0.856,1.024,0.953,0.976,1.023,0.652,0.828,0.68,1.025,1.038,0.032806145,-0.035046947,-0.069451881,0.053806444,0.03562391,0.034215715,-0.224317298,-0.556393349,-0.272297327,-0.61705613,1.003,0.808,0.80558325,-0.311894408,0.047886153,0.317546723,SYAC_MOUSE,"Alanine--tRNA ligase, cytoplasmic OS=Mus musculus GN=Aars PE=1 SV=1",Aars
ARP3_MOUSE,1.117,1.162,1.131,0.956,0.96,1.203,1.124,1.099,1.047,1.102,-0.058893689,-0.064917477,0.177598929,0.140124224,0.066261442,0.216610069,0.159629186,0.136191386,0.168642036,0.266636643,1.0392,1.141,1.097959969,0.134825456,0.048920949,0.321232499,ARP3_MOUSE,Actin-related protein 3 OS=Mus musculus GN=Actr3 PE=1 SV=3,Actr3
NB5R3_MOUSE,0.632,1.092,0.824,1.245,1.095,0.844,0.777,0.797,1.212,1.012,0.13093087,0.316145742,-0.279283757,0.01720929,0.277389699,0.126972856,-0.662003536,-0.327348371,-0.364013496,-0.244685096,1.0776,0.8284,0.76874536,-0.379422297,0.04898322,0.321232499,NB5R3_MOUSE,NADH-cytochrome b5 reductase 3 OS=Mus musculus GN=Cyb5r3 PE=1 SV=3,Cyb5r3
1433G_MOUSE,0.885,0.853,1.037,0.947,0.896,0.935,0.97,0.881,1.035,1.022,-0.158429363,-0.078563669,0.052415894,0.031395196,0.049630768,-0.229382353,-0.17625064,-0.182786076,-0.043943348,-0.09696173,0.9874,0.9048,0.916345959,-0.126035716,0.049303608,0.321557051,1433G_MOUSE,14-3-3 protein gamma OS=Mus musculus GN=Ywhag PE=1 SV=2,Ywhag
ABHEB_MOUSE,1.015,1.464,1.158,0.921,0.53,1.19,1.106,1.291,0.92,0.825,-0.915935735,-0.118726939,0.211635253,-0.277533976,-0.120294234,0.549915554,0.021479727,0.368489001,0.145351386,0.250961574,0.8708,1.2132,1.393201654,0.47840409,0.049693279,0.322327441,ABHEB_MOUSE,Protein ABHD14B OS=Mus musculus GN=Abhd14b PE=1 SV=1,Abhd14b
3BHS3_MOUSE,0.706,1.031,0.731,1.305,1.16,0.806,0.727,0.651,1.229,0.954,0.214124805,0.384049807,-0.452056689,-0.067938829,0.297484916,0.044044333,-0.502259911,-0.619270551,-0.459972731,-0.311148256,1.0758,0.7842,0.728945901,-0.456116347,0.050054951,0.322908843,3BHS3_MOUSE,3 beta-hydroxysteroid dehydrogenase/Delta 5-->4-isomerase type 3 OS=Mus musculus GN=Hsd3b3 PE=1 SV=3,Hsd3b3
SPTN1_MOUSE,2.348,1.808,1.028,1.326,1.3,1.637,1.59,1.02,1.024,0.995,0.378511623,0.407080775,0.039840265,-0.007231569,0.034215715,0.854394678,1.231432408,0.028569152,0.669026766,0.711054322,1.1346,1.6806,1.481226864,0.56679262,0.051579967,0.330948219,SPTN1_MOUSE,"Spectrin alpha chain, non-erythrocytic 1 OS=Mus musculus GN=Sptan1 PE=1 SV=4",Sptan1
SAMH1_MOUSE,1.176,1.06,1.426,1.091,1.426,1.173,0.962,0.919,1.139,1.21,0.511973982,0.125651102,0.511973982,0.275007047,0.187767747,0.084064265,0.23388806,-0.121863233,-0.055891201,0.230203013,1.2584,1.058,0.840750159,-0.250250948,0.052007151,0.331895096,SAMH1_MOUSE,Deoxynucleoside triphosphate triphosphohydrolase SAMHD1 OS=Mus musculus GN=Samhd1 PE=1 SV=2,Samhd1
EIF3G_MOUSE,0.764,0.773,0.892,0.817,0.877,0.803,0.677,0.539,0.936,0.767,-0.189351252,-0.291592017,-0.164884385,-0.382701517,-0.095419565,-0.371459681,-0.388355457,-0.891642822,-0.562772261,-0.316528107,0.8578,0.7112,0.829097692,-0.270385992,0.053692576,0.331943168,EIF3G_MOUSE,Eukaryotic translation initiation factor 3 subunit G OS=Mus musculus GN=Eif3g PE=1 SV=2,Eif3g
FAK2_MOUSE,1.068,0.96,1.413,1.005,1.226,0.658,0.915,0.651,0.949,1.034,0.293958979,0.007195501,0.498761466,0.048236186,-0.075520008,-0.058893689,0.094911647,-0.619270551,-0.128156351,-0.603840511,1.1254,0.8504,0.755642438,-0.404224367,0.053023899,0.331943168,FAK2_MOUSE,Protein-tyrosine kinase 2-beta OS=Mus musculus GN=Ptk2b PE=1 SV=2,Ptk2b
LPPRC_MOUSE,0.737,0.73,1.027,0.737,0.793,0.817,0.773,0.693,1.041,0.986,-0.334607229,-0.440263476,0.038436182,-0.020340448,0.057970069,-0.454031631,-0.440263476,-0.529072743,-0.371459681,-0.291592017,0.9168,0.75,0.818062827,-0.289716448,0.052516534,0.331943168,LPPRC_MOUSE,"Leucine-rich PPR motif-containing protein, mitochondrial OS=Mus musculus GN=Lrpprc PE=1 SV=2",Lrpprc
TBA4A_MOUSE,0.783,0.75,1.175,0.793,0.853,0.697,0.767,0.852,0.9,0.917,-0.229382353,-0.334607229,0.232660757,-0.125006361,-0.152003093,-0.415037499,-0.352915787,-0.231074664,-0.382701517,-0.520769439,0.9276,0.7698,0.829883571,-0.269019149,0.052649436,0.331943168,TBA4A_MOUSE,Tubulin alpha-4A chain OS=Mus musculus GN=Tuba4a PE=1 SV=1,Tuba4a
TCPZ_MOUSE,1.192,1.351,1.121,1.144,0.865,1.171,1.321,1.035,1.086,0.873,-0.209227962,0.194087052,0.164786278,-0.195946441,0.119024103,0.434027675,0.253384236,0.049630768,0.401630467,0.227741076,1.0178,1.214,1.192768717,0.254314325,0.053195443,0.331943168,TCPZ_MOUSE,T-complex protein 1 subunit zeta OS=Mus musculus GN=Cct6a PE=1 SV=3,Cct6a
TRAP1_MOUSE,0.72,0.788,1.013,0.762,0.99,0.72,0.761,0.509,0.777,0.827,-0.01449957,-0.392137097,0.018634174,-0.274040765,-0.364013496,-0.343732465,-0.473931188,-0.974262439,-0.394031641,-0.473931188,0.8738,0.6996,0.800640879,-0.320772817,0.05360086,0.331943168,TRAP1_MOUSE,"Heat shock protein 75 kDa, mitochondrial OS=Mus musculus GN=Trap1 PE=1 SV=1",Trap1
NDST2_MOUSE,1.274,1.644,0.994,1.17,1.035,1.276,1.385,0.974,1.081,0.882,0.049630768,0.22650853,-0.008682243,-0.181149439,0.112366523,0.717210299,0.349365278,-0.038006323,0.469885976,0.351628329,1.0324,1.3106,1.269469198,0.34422539,0.05406088,0.332488419,NDST2_MOUSE,Bifunctional heparan sulfate N-deacetylase/N-sulfotransferase 2 OS=Mus musculus GN=Ndst2 PE=1 SV=1,Ndst2
HS90B_MOUSE,0.687,0.788,0.873,0.736,0.851,0.778,0.754,0.807,0.862,0.905,-0.232768963,-0.442222329,-0.195946441,-0.144010303,-0.214240226,-0.343732465,-0.541617996,-0.309359421,-0.407363571,-0.36215794,0.8454,0.7628,0.902294772,-0.148329269,0.056199221,0.34385812,HS90B_MOUSE,Heat shock protein HSP 90-beta OS=Mus musculus GN=Hsp90ab1 PE=1 SV=3,Hsp90ab1
STRAP_MOUSE,1.066,0.851,1.013,1.062,1.124,0.58,0.822,0.791,1.046,0.969,0.168642036,0.086783766,0.018634174,-0.045431429,0.064882852,-0.232768963,0.092207438,-0.3382504,-0.282789701,-0.785875195,1.0428,0.822,0.788262371,-0.343252189,0.057257345,0.348535733,STRAP_MOUSE,Serine-threonine kinase receptor-associated protein OS=Mus musculus GN=Strap PE=1 SV=2,Strap
ARSB_MOUSE,1.636,1.696,0.891,1.26,1.331,1.619,1.736,0.945,0.884,1.124,0.412510571,0.333423734,-0.166502663,0.168642036,-0.177881725,0.76213617,0.710172748,-0.081613766,0.795766948,0.695102986,1.098,1.5264,1.390163934,0.475255022,0.058070719,0.351683385,ARSB_MOUSE,Arylsulfatase B OS=Mus musculus GN=Arsb PE=1 SV=3,Arsb
DCTN2_MOUSE,0.777,0.912,1.023,0.956,0.844,0.879,0.881,0.745,0.939,0.923,-0.244685096,-0.064917477,0.032806145,-0.115597447,-0.090802937,-0.13289427,-0.364013496,-0.424687669,-0.182786076,-0.18606493,0.937,0.8388,0.895197439,-0.159722186,0.058895987,0.354870743,DCTN2_MOUSE,Dynactin subunit 2 OS=Mus musculus GN=Dctn2 PE=1 SV=3,Dctn2
CLU_MOUSE,1.057,0.956,0.992,1.142,1.144,0.995,0.916,0.91,1.045,0.989,0.194087052,0.191562651,-0.011587974,-0.015957574,0.063502942,-0.064917477,0.079975377,-0.13606155,-0.126580497,-0.007231569,1.0624,0.9668,0.91001506,-0.136037674,0.059459199,0.356454892,CLU_MOUSE,Clustered mitochondria protein homolog OS=Mus musculus GN=Cluh PE=1 SV=2,Cluh
EXOC7_MOUSE,1.325,1.347,0.996,0.976,1.046,1.925,1.266,2.147,1.227,1.583,0.064882852,-0.035046947,-0.005782353,0.662661255,0.295135249,0.429749851,0.40599236,1.102322191,0.340277405,0.944858446,1.1656,1.602,1.374399451,0.458801365,0.060635628,0.356982827,EXOC7_MOUSE,Exocyst complex component 7 OS=Mus musculus GN=Exoc7 PE=1 SV=2,Exoc7
RLA0_MOUSE,1.153,1.667,0.965,1.043,1.016,1.655,1.261,1.039,1.155,1.037,0.022900402,0.060739158,-0.051399153,0.052415894,0.207892852,0.737254104,0.205392513,0.055195654,0.334568276,0.726831217,1.0432,1.355,1.298888037,0.377277077,0.060750237,0.356982827,RLA0_MOUSE,60S acidic ribosomal protein P0 OS=Mus musculus GN=Rplp0 PE=1 SV=3,Rplp0
S27A2_MOUSE,0.855,1.018,0.903,1.207,0.988,0.853,0.943,0.853,1.142,0.991,-0.017417053,0.271425676,-0.147202107,-0.013043037,0.191562651,0.025737561,-0.226003675,-0.229382353,-0.084670324,-0.229382353,1.0462,0.9044,0.864461862,-0.210125778,0.060410023,0.356982827,S27A2_MOUSE,Very long-chain acyl-CoA synthetase OS=Mus musculus GN=Slc27a2 PE=1 SV=2,Slc27a2
U5S1_MOUSE,1.453,1.532,0.783,0.995,0.817,0.822,1.65,1.108,1.051,0.957,-0.291592017,-0.007231569,-0.352915787,-0.06340917,0.071762669,0.615416297,0.539034703,0.147957881,0.722466024,-0.282789701,0.9206,1.313,1.426243754,0.512220569,0.060441253,0.356982827,U5S1_MOUSE,116 kDa U5 small nuclear ribonucleoprotein component OS=Mus musculus GN=Eftud2 PE=1 SV=1,Eftud2
ZZEF1_MOUSE,0.884,0.924,1.088,0.94,0.944,1.006,0.957,0.905,1.147,1.119,-0.083141235,-0.089267338,0.121678557,0.162210036,0.197865391,-0.114035243,-0.177881725,-0.144010303,-0.06340917,0.008630305,1.0476,0.9352,0.89270714,-0.16374113,0.061061278,0.357043037,ZZEF1_MOUSE,Zinc finger ZZ-type and EF-hand domain-containing protein 1 OS=Mus musculus GN=Zzef1 PE=1 SV=2,Zzef1
ALDOB_MOUSE,0.973,0.983,1.123,1.239,0.954,0.843,1.077,0.693,1.19,1.043,-0.067938829,0.309176187,0.167357928,0.060739158,0.250961574,-0.024736678,-0.03948829,-0.529072743,0.10701825,-0.246395464,1.1098,0.9138,0.823391602,-0.28034936,0.062780375,0.360494488,ALDOB_MOUSE,Fructose-bisphosphate aldolase B OS=Mus musculus GN=Aldob PE=1 SV=3,Aldob
CALM_MOUSE,1.229,1.113,1.287,1.033,0.972,1.275,1.219,1.286,1.072,1.084,-0.040971781,0.046840254,0.364012054,0.116364757,0.100304906,0.154453593,0.297484916,0.362890643,0.285698126,0.350497247,1.0896,1.2244,1.123715125,0.168276342,0.064404504,0.360494488,CALM_MOUSE,Calmodulin OS=Mus musculus GN=Calm1 PE=1 SV=2,Calm1
EHD4_MOUSE,1.06,1.105,1.1,0.899,0.856,1.107,1.055,1.051,0.899,1.034,-0.224317298,-0.153606979,0.137503524,0.048236186,-0.153606979,0.14404637,0.084064265,0.071762669,0.077242999,0.146655222,0.9576,1.0756,1.123224728,0.167646603,0.063516737,0.360494488,EHD4_MOUSE,EH domain-containing protein 4 OS=Mus musculus GN=Ehd4 PE=1 SV=1,Ehd4
HNRLL_MOUSE,0.801,0.832,0.785,1.114,1.012,1.056,0.845,0.729,1.226,1.257,0.01720929,0.155749233,-0.349235441,0.32998465,0.293958979,-0.265344567,-0.320125852,-0.45600928,-0.242976753,0.078609835,1.0788,0.8526,0.790322581,-0.339486466,0.063550273,0.360494488,HNRLL_MOUSE,Heterogeneous nuclear ribonucleoprotein L-like OS=Mus musculus GN=Hnrnpll PE=1 SV=3,Hnrnpll
K2C8_MOUSE,0.965,0.888,1.005,0.966,0.851,0.584,0.689,0.559,1.037,0.885,-0.232768963,-0.049904906,0.007195501,-0.17625064,0.052415894,-0.171368418,-0.051399153,-0.839079812,-0.537424112,-0.775959726,0.9488,0.737,0.776770658,-0.364439391,0.064907138,0.360494488,K2C8_MOUSE,"Keratin, type II cytoskeletal 8 OS=Mus musculus GN=Krt8 PE=1 SV=4",Krt8
ODPB_MOUSE,0.761,0.803,1.415,1.033,0.913,0.999,0.982,0.926,1.017,1.107,-0.131313235,0.046840254,0.500802053,0.146655222,0.024319679,-0.316528107,-0.394031641,-0.110915901,-0.02620507,-0.001443417,1.097,0.8942,0.815132179,-0.294894075,0.063656335,0.360494488,ODPB_MOUSE,"Pyruvate dehydrogenase E1 component subunit beta, mitochondrial OS=Mus musculus GN=Pdhb PE=1 SV=1",Pdhb
PCBP2_MOUSE,0.878,0.833,0.944,1.202,1.049,1.016,1,0.876,1.169,0.942,0.069014678,0.265436896,-0.083141235,-0.086201035,0.22527493,-0.263611599,-0.187707155,-0.190997225,0,0.022900402,1.0612,0.9206,0.867508481,-0.205050233,0.064992267,0.360494488,PCBP2_MOUSE,Poly(rC)-binding protein 2 OS=Mus musculus GN=Pcbp2 PE=1 SV=1,Pcbp2
PYR1_MOUSE,1.045,0.95,1.181,1.177,1.217,0.687,0.803,0.461,0.919,0.996,0.283329168,0.23511432,0.240008965,-0.005782353,-0.121863233,-0.074000581,0.063502942,-1.117161344,-0.316528107,-0.541617996,1.098,0.7892,0.718761384,-0.476415193,0.063822049,0.360494488,PYR1_MOUSE,CAD protein OS=Mus musculus GN=Cad PE=1 SV=1,Cad
RL30_MOUSE,1.672,1.205,0.801,1.34,1.116,1.176,1.478,1.062,0.886,0.925,0.158337027,0.422233001,-0.320125852,-0.112474729,-0.174621396,0.269033146,0.741574847,0.086783766,0.563646269,0.23388806,1.0136,1.3186,1.300907656,0.379518557,0.063106001,0.360494488,RL30_MOUSE,60S ribosomal protein L30 OS=Mus musculus GN=Rpl30 PE=1 SV=2,Rpl30
SSBP_MOUSE,0.693,0.807,0.987,0.66,0.955,0.761,0.757,0.545,0.984,0.862,-0.066427362,-0.59946207,-0.01887801,-0.214240226,-0.023269779,-0.309359421,-0.529072743,-0.875671865,-0.401634795,-0.394031641,0.8896,0.7126,0.801034173,-0.320064305,0.064930565,0.360494488,SSBP_MOUSE,"Single-stranded DNA-binding protein, mitochondrial OS=Mus musculus GN=Ssbp1 PE=1 SV=1",Ssbp1
UD3A1_MOUSE,0.875,1.066,0.927,1.196,1.081,0.868,0.7,0.686,0.996,0.934,0.112366523,0.25821739,-0.109358756,-0.098505545,-0.005782353,0.092207438,-0.192645078,-0.543719518,-0.514573173,-0.204233052,1.0268,0.839,0.817101675,-0.291412485,0.06415762,0.360494488,UD3A1_MOUSE,UDP-glucuronosyltransferase 3A1 OS=Mus musculus GN=Ugt3a1 PE=1 SV=1,Ugt3a1
TBA1C_MOUSE,0.79,0.748,0.89,0.859,0.864,0.792,0.898,0.573,0.97,0.945,-0.210896782,-0.219269964,-0.168122759,-0.081613766,-0.043943348,-0.418889825,-0.340075442,-0.803392956,-0.15521265,-0.336427665,0.9056,0.7602,0.839443463,-0.252494933,0.066577078,0.367567401,TBA1C_MOUSE,Tubulin alpha-1C chain OS=Mus musculus GN=Tuba1c PE=1 SV=1,Tuba1c
CCD93_MOUSE,1.026,0.694,0.97,1.057,0.959,0.831,0.762,0.522,0.995,0.95,-0.06039728,0.079975377,-0.043943348,-0.074000581,-0.007231569,-0.526992432,0.037030731,-0.937878288,-0.392137097,-0.267079618,0.9862,0.767,0.777732711,-0.362653675,0.067717072,0.371621263,CCD93_MOUSE,Coiled-coil domain-containing protein 93 OS=Mus musculus GN=Ccdc93 PE=1 SV=1,Ccdc93
RT30_MOUSE,0.832,0.91,1.398,1.033,0.964,0.743,0.61,0.876,0.977,0.78,-0.052894948,0.046840254,0.483364361,-0.358453971,-0.033569533,-0.13606155,-0.265344567,-0.190997225,-0.713118852,-0.428565884,1.0304,0.7942,0.770768634,-0.375630233,0.067937501,0.371621263,RT30_MOUSE,"28S ribosomal protein S30, mitochondrial OS=Mus musculus GN=Mrps30 PE=1 SV=1",Mrps30
DYHC1_MOUSE,1.042,1.307,1.1,0.948,1.024,1.194,1.212,1.043,1.025,1.073,0.034215715,-0.077041036,0.137503524,0.101650076,0.03562391,0.386259141,0.059355278,0.060739158,0.277389699,0.255802837,1.034,1.1596,1.121470019,0.165391053,0.069300147,0.376406977,DYHC1_MOUSE,Cytoplasmic dynein 1 heavy chain 1 OS=Mus musculus GN=Dync1h1 PE=1 SV=2,Dync1h1
TRFE_MOUSE,0.884,0.775,1.175,1.061,1.056,1.118,0.84,1.053,1.042,1.149,0.078609835,0.085424656,0.232660757,0.200378798,0.059355278,-0.367731785,-0.177881725,0.074505436,-0.251538767,0.160920188,1.0966,0.934,0.851723509,-0.231542924,0.069446612,0.376406977,TRFE_MOUSE,Serotransferrin OS=Mus musculus GN=Tf PE=1 SV=1,Tf
RL10_MOUSE,1.149,1.808,1.005,0.916,0.977,1.397,1.247,1.004,1.124,1.07,-0.033569533,-0.126580497,0.007195501,0.097610797,0.168642036,0.854394678,0.200378798,0.005759269,0.318461465,0.482332021,1.0184,1.321,1.297132757,0.375326142,0.07010161,0.376518602,RL10_MOUSE,60S ribosomal protein L10 OS=Mus musculus GN=Rpl10 PE=1 SV=3,Rpl10
TCPQ_MOUSE,1.116,1.263,0.999,0.973,0.907,1.24,1.223,0.904,1.082,0.944,-0.140825544,-0.03948829,-0.001443417,-0.083141235,0.113700499,0.336854639,0.158337027,-0.145605322,0.290424404,0.310340121,0.981,1.1492,1.171457696,0.228304856,0.069894828,0.376518602,TCPQ_MOUSE,T-complex protein 1 subunit theta OS=Mus musculus GN=Cct8 PE=1 SV=3,Cct8
ABCF2_MOUSE,0.66,0.404,0.803,0.858,0.766,0.779,0.814,0.276,1.136,0.977,-0.384583703,-0.220950447,-0.316528107,-0.033569533,0.183962835,-1.307572802,-0.59946207,-1.857259828,-0.2968993,-0.360304767,0.908,0.5866,0.646035242,-0.630315226,0.071866493,0.384259129,ABCF2_MOUSE,ATP-binding cassette sub-family F member 2 OS=Mus musculus GN=Abcf2 PE=1 SV=1,Abcf2
DPYD_MOUSE,0.826,0.296,1.142,0.786,0.855,0.737,0.797,0.588,1.149,0.95,-0.226003675,-0.347398782,0.191562651,-0.074000581,0.200378798,-1.756330919,-0.275786313,-0.76611194,-0.327348371,-0.440263476,0.9764,0.6488,0.66448177,-0.589698476,0.072651323,0.384987146,DPYD_MOUSE,Dihydropyrimidine dehydrogenase [NADP(+)] OS=Mus musculus GN=Dpyd PE=1 SV=1,Dpyd
NUDC_MOUSE,0.808,1.067,1.037,1.087,1.118,0.99,1.041,0.775,1.101,1.107,0.160920188,0.12035194,0.052415894,0.146655222,0.138814469,0.093560176,-0.307572802,-0.367731785,0.057970069,-0.01449957,1.09,0.9362,0.858899083,-0.219439465,0.07244434,0.384987146,NUDC_MOUSE,Nuclear migration protein nudC OS=Mus musculus GN=Nudc PE=1 SV=1,Nudc
MESD_MOUSE,1.043,1.065,1.222,1.196,1.169,1.148,1.22,0.985,1.281,1.117,0.22527493,0.25821739,0.289244285,0.159629186,0.357270476,0.09085343,0.060739158,-0.02180437,0.286881148,0.199122642,1.197,1.0922,0.912447786,-0.13218609,0.073124885,0.385774392,MESD_MOUSE,LDLR chaperone MESD OS=Mus musculus GN=Mesdc2 PE=1 SV=1,Mesdc2
HS90A_MOUSE,0.734,0.747,1.051,0.731,0.985,0.912,0.876,0.749,0.978,1.03,-0.02180437,-0.452056689,0.071762669,0.042644337,-0.03209363,-0.420819852,-0.446148032,-0.416962376,-0.190997225,-0.13289427,0.955,0.8036,0.841465969,-0.249023169,0.073633902,0.38674089,HS90A_MOUSE,Heat shock protein HSP 90-alpha OS=Mus musculus GN=Hsp90aa1 PE=1 SV=4,Hsp90aa1
CDC37_MOUSE,1.062,0.882,1.269,1.001,1.058,0.765,0.873,0.594,0.97,0.927,0.081339627,0.001441974,0.343692069,-0.109358756,-0.043943348,-0.181149439,0.086783766,-0.751465164,-0.195946441,-0.386468347,1.045,0.8352,0.79923445,-0.323309325,0.074389527,0.387419745,CDC37_MOUSE,Hsp90 co-chaperone Cdc37 OS=Mus musculus GN=Cdc37 PE=1 SV=1,Cdc37
GLB1L_MOUSE,2.064,1.961,0.827,1.28,1.171,1.282,1.425,0.898,0.999,0.827,0.227741076,0.35614381,-0.274040765,-0.274040765,-0.001443417,0.971589536,1.045442971,-0.15521265,0.510961919,0.358396262,1.0208,1.526,1.494905956,0.580054728,0.074415924,0.387419745,GLB1L_MOUSE,Beta-galactosidase-1-like protein OS=Mus musculus GN=Glb1l PE=1 SV=1,Glb1l
RT35_MOUSE,0.875,0.887,0.761,1.123,0.867,0.81,0.743,0.608,1.262,0.979,-0.205896101,0.167357928,-0.394031641,-0.030619235,0.33571191,-0.17299399,-0.192645078,-0.717856771,-0.428565884,-0.304006187,0.9984,0.7846,0.785857372,-0.347660599,0.075080576,0.389173117,RT35_MOUSE,"28S ribosomal protein S35, mitochondrial OS=Mus musculus GN=Mrps35 PE=1 SV=2",Mrps35
CPT1A_MOUSE,0.661,0.808,0.943,1.292,0.768,0.891,0.957,0.825,1.214,1.059,-0.380821784,0.36960607,-0.084670324,0.082702589,0.279768422,-0.307572802,-0.597277823,-0.277533976,-0.06340917,-0.166502663,1.0552,0.8284,0.785064443,-0.349117011,0.076099388,0.391548426,CPT1A_MOUSE,"Carnitine O-palmitoyltransferase 1, liver isoform OS=Mus musculus GN=Cpt1a PE=1 SV=4",Cpt1a
KCRB_MOUSE,0.906,1.059,1.162,1.143,1.012,0.861,0.918,0.684,0.974,0.945,0.01720929,0.192825404,0.216610069,-0.081613766,-0.038006323,0.082702589,-0.142417045,-0.54793177,-0.123433941,-0.215914857,1.0472,0.8856,0.845683728,-0.241809875,0.076198556,0.391548426,KCRB_MOUSE,Creatine kinase B-type OS=Mus musculus GN=Ckb PE=1 SV=1,Ckb
HEM2_MOUSE,0.859,0.764,0.982,0.857,0.74,0.725,0.868,0.702,0.984,0.982,-0.434402824,-0.222632891,-0.02620507,-0.02620507,-0.023269779,-0.388355457,-0.219269964,-0.510457064,-0.204233052,-0.4639471,0.909,0.7836,0.862046205,-0.214162897,0.076735979,0.392610376,HEM2_MOUSE,Delta-aminolevulinic acid dehydratase OS=Mus musculus GN=Alad PE=1 SV=1,Alad
ASPC1_MOUSE,0.9,0.946,0.755,1.21,1.125,0.827,0.69,0.553,1.032,0.931,0.169925001,0.275007047,-0.40545145,-0.103146927,0.045442971,-0.080087911,-0.152003093,-0.854648614,-0.535331733,-0.274040765,1.0106,0.7832,0.774985157,-0.367759415,0.077876275,0.394076288,ASPC1_MOUSE,Tether containing UBX domain for GLUT4 OS=Mus musculus GN=Aspscr1 PE=1 SV=1,Aspscr1
PSMG2_MOUSE,1.064,0.609,0.98,1.15,1.132,0.433,0.844666667,0.33,1.097,0.695,0.178873958,0.201633861,-0.029146346,-0.524915117,0.133563526,-0.715485867,0.089498151,-1.59946207,-0.243545976,-1.20756107,1.0108,0.656133333,0.649122807,-0.623436649,0.07783935,0.394076288,PSMG2_MOUSE,Proteasome assembly chaperone 2 OS=Mus musculus GN=Psmg2 PE=1 SV=1,Psmg2
SCAR3_MOUSE,2.53,1.371,0.86,0.986,0.785,1.681,4.074,0.778,1.239,0.845,-0.349235441,-0.020340448,-0.217591435,-0.242976753,0.309176187,0.455228571,1.339137385,-0.36215794,2.02644598,0.749319725,0.943,2.0868,2.212937434,1.145962662,0.078018473,0.394076288,SCAR3_MOUSE,Scavenger receptor class A member 3 OS=Mus musculus GN=Scara3 PE=2 SV=1,Scara3
IF4G1_MOUSE,0.963,0.757,0.765,0.849,1.044,0.754,0.666,0.573,0.985,0.892,0.062121712,-0.236163541,-0.386468347,-0.164884385,-0.02180437,-0.401634795,-0.054392297,-0.803392956,-0.586405918,-0.407363571,0.907,0.7426,0.818743109,-0.288517236,0.079910605,0.399883385,IF4G1_MOUSE,Eukaryotic translation initiation factor 4 gamma 1 OS=Mus musculus GN=Eif4g1 PE=1 SV=1,Eif4g1
IF4G2_MOUSE,0.75,0.63,0.842,0.946,0.881,0.663,0.689,0.598,1.156,0.583,-0.182786076,-0.080087911,-0.248107862,-0.778432211,0.209141398,-0.666576266,-0.415037499,-0.74178261,-0.537424112,-0.592919225,0.8816,0.666,0.755444646,-0.404602047,0.079620187,0.399883385,IF4G2_MOUSE,Eukaryotic translation initiation factor 4 gamma 2 OS=Mus musculus GN=Eif4g2 PE=1 SV=2,Eif4g2
SYLC_MOUSE,0.734,0.793,0.908,0.877,0.848,0.935,0.877,0.835,1.02,1.02,-0.23786383,-0.189351252,-0.139235797,0.028569152,0.028569152,-0.334607229,-0.446148032,-0.260151897,-0.189351252,-0.09696173,0.9346,0.8348,0.893216349,-0.162918437,0.080178808,0.399883385,SYLC_MOUSE,"Leucine--tRNA ligase, cytoplasmic OS=Mus musculus GN=Lars PE=1 SV=2",Lars
ANXA2_MOUSE,1.124,0.906,1.318,1.244,1.057,0.907,0.943,0.859,0.979,0.967,0.079975377,0.314986485,0.39835037,-0.048412205,-0.030619235,-0.142417045,0.168642036,-0.219269964,-0.084670324,-0.140825544,1.113,0.9478,0.851572327,-0.231799027,0.082618724,0.40861844,ANXA2_MOUSE,Annexin A2 OS=Mus musculus GN=Anxa2 PE=1 SV=2,Anxa2
AP2A2_MOUSE,1.645,1.412,0.911,1.312,1.163,1.472,1.217,1.092,1.159,1.11,0.217851097,0.39176772,-0.134477041,0.150559677,0.212880566,0.497740089,0.718087584,0.126972856,0.283329168,0.557777671,1.131,1.3676,1.209195402,0.274047399,0.082351944,0.40861844,AP2A2_MOUSE,AP-2 complex subunit alpha-2 OS=Mus musculus GN=Ap2a2 PE=1 SV=2,Ap2a2
ACTB_MOUSE,1.242,1.115,1.335,1.083,0.987,1.441,1.081,1.586,0.955,0.96,-0.01887801,0.115033243,0.416839742,-0.058893689,-0.066427362,0.15704371,0.312665174,0.665392771,0.112366523,0.527070336,1.064,1.293,1.215225564,0.281224124,0.083418896,0.409166239,ACTB_MOUSE,"Actin, cytoplasmic 1 OS=Mus musculus GN=Actb PE=1 SV=1",Actb
CCAR2_MOUSE,0.737,0.821,0.974,0.785,0.895,0.775,0.961,0.611,1.012,0.957,-0.160040413,-0.349235441,-0.038006323,-0.06340917,0.01720929,-0.284545873,-0.440263476,-0.710755715,-0.057391664,-0.367731785,0.9246,0.781,0.844689596,-0.243506814,0.083356292,0.409166239,CCAR2_MOUSE,Cell cycle and apoptosis regulator protein 2 OS=Mus musculus GN=Ccar2 PE=1 SV=2,Ccar2
CAH14_MOUSE,2.263,1.914,1.143,0.904,1.422,1.191,1.431,1.051,1.024,0.966,0.507921465,-0.145605322,0.192825404,-0.049904906,0.034215715,0.93659083,1.178236585,0.071762669,0.517023672,0.252173413,1.0918,1.57,1.437992306,0.524055957,0.084918122,0.414805808,CAH14_MOUSE,Carbonic anhydrase 14 OS=Mus musculus GN=Ca14 PE=1 SV=1,Ca14
G6PI_MOUSE,0.913,0.835,1.205,0.98,0.889,0.881,0.976,0.812,1.056,0.915,-0.169744676,-0.029146346,0.269033146,-0.128156351,0.078609835,-0.260151897,-0.131313235,-0.300448367,-0.035046947,-0.182786076,1.009,0.8834,0.875520317,-0.191787437,0.085468612,0.415783782,G6PI_MOUSE,Glucose-6-phosphate isomerase OS=Mus musculus GN=Gpi PE=1 SV=4,Gpi
SPTB2_MOUSE,2.449,1.852,1.018,1.405,1.293,1.446,1.546,0.986,0.991,0.969,0.370722275,0.49057013,0.025737561,-0.045431429,-0.013043037,0.889084099,1.292192774,-0.020340448,0.628540319,0.532067552,1.1352,1.6558,1.458597604,0.544581929,0.085838908,0.415880752,SPTB2_MOUSE,"Spectrin beta chain, non-erythrocytic 1 OS=Mus musculus GN=Sptbn1 PE=1 SV=2",Sptbn1
6PGD_MOUSE,1.068,1.065,0.903,0.788,0.856,1.176,1.242,1.075,1.062,1.189,-0.224317298,-0.343732465,-0.147202107,0.249748715,0.086783766,0.09085343,0.094911647,0.10433666,0.312665174,0.23388806,0.9596,1.1252,1.172571905,0.229676395,0.087764344,0.423480799,6PGD_MOUSE,"6-phosphogluconate dehydrogenase, decarboxylating OS=Mus musculus GN=Pgd PE=1 SV=3",Pgd
EIF3I_MOUSE,0.998,0.941,0.902,1.047,1.338,0.971,1.006,0.75,1.128,1.089,0.420078116,0.066261442,-0.148800661,0.123003954,0.173767068,-0.087733372,-0.002888279,-0.415037499,0.008630305,-0.042456799,1.1008,0.9332,0.847747093,-0.238294163,0.088555705,0.423665007,EIF3I_MOUSE,Eukaryotic translation initiation factor 3 subunit I OS=Mus musculus GN=Eif3i PE=1 SV=1,Eif3i
PLPP3_MOUSE,0.971,0.995,1.048,1.193,1.03,0.843,1.045,0.71,1.088,0.961,0.042644337,0.254594043,0.067638717,-0.057391664,0.121678557,-0.007231569,-0.042456799,-0.49410907,0.063502942,-0.246395464,1.064,0.9128,0.857894737,-0.221127454,0.088448963,0.423665007,PLPP3_MOUSE,Phospholipid phosphatase 3 OS=Mus musculus GN=Plpp3 PE=1 SV=1,Plpp3
SYRC_MOUSE,0.614,0.904,1.174,1.037,0.896,0.877,0.884,0.999,0.998,1.02,-0.158429363,0.052415894,0.231432408,0.028569152,-0.002888279,-0.145605322,-0.703689439,-0.001443417,-0.177881725,-0.189351252,1.025,0.8556,0.834731707,-0.260615522,0.088873283,0.423665007,SYRC_MOUSE,"Arginine--tRNA ligase, cytoplasmic OS=Mus musculus GN=Rars PE=1 SV=2",Rars
SNX1_MOUSE,0.951,0.972,1.121,1.183,1.124,0.776,0.888,0.595,0.984,0.793,0.168642036,0.242450074,0.164786278,-0.334607229,-0.023269779,-0.040971781,-0.072482754,-0.749038426,-0.171368418,-0.365871442,1.041,0.8364,0.803458213,-0.315705102,0.090199344,0.428266485,SNX1_MOUSE,Sorting nexin-1 OS=Mus musculus GN=Snx1 PE=1 SV=1,Snx1
FKBP4_MOUSE,1.179,0.964,1.25,1.051,1.23,0.723,0.912,0.591,1.047,0.989,0.298658316,0.071762669,0.321928095,-0.015957574,0.066261442,-0.052894948,0.237563718,-0.758769964,-0.13289427,-0.467932448,1.1134,0.8738,0.784803305,-0.349596977,0.091196228,0.430337546,FKBP4_MOUSE,Peptidyl-prolyl cis-trans isomerase FKBP4 OS=Mus musculus GN=Fkbp4 PE=1 SV=5,Fkbp4
RM22_MOUSE,0.84,0.912,0.881,0.9,0.877,0.821,0.844,0.757,1.372,1.12,-0.189351252,-0.152003093,-0.182786076,0.163498732,0.456280482,-0.13289427,-0.251538767,-0.401634795,-0.244685096,-0.284545873,1.03,0.8348,0.810485437,-0.303141832,0.091360625,0.430337546,RM22_MOUSE,"39S ribosomal protein L22, mitochondrial OS=Mus musculus GN=Mrpl22 PE=1 SV=1",Mrpl22
EIF3E_MOUSE,1.021,0.934,0.887,1.123,1.168,1.025,0.928,0.698,1.247,1.045,0.224040274,0.167357928,-0.17299399,0.063502942,0.318461465,-0.098505545,0.029982866,-0.518701058,-0.10780329,0.03562391,1.094,0.9212,0.842047532,-0.248026422,0.093407026,0.431921587,EIF3E_MOUSE,Eukaryotic translation initiation factor 3 subunit E OS=Mus musculus GN=Eif3e PE=1 SV=1,Eif3e
MPPB_MOUSE,0.885,1.068,0.861,0.967,1.087,0.945,0.763,0.731,1.183,1.089,0.12035194,-0.048412205,-0.215914857,0.123003954,0.242450074,0.094911647,-0.17625064,-0.452056689,-0.390245038,-0.081613766,1.0374,0.8784,0.846732215,-0.240022315,0.093880176,0.431921587,MPPB_MOUSE,Mitochondrial-processing peptidase subunit beta OS=Mus musculus GN=Pmpcb PE=1 SV=1,Pmpcb
OPA1_MOUSE,0.848,0.859,1.248,0.884,0.978,0.887,0.885,0.642,0.867,0.926,-0.03209363,-0.177881725,0.319617934,-0.110915901,-0.205896101,-0.219269964,-0.23786383,-0.639354798,-0.17625064,-0.17299399,0.9806,0.8242,0.840505813,-0.250670298,0.093102209,0.431921587,OPA1_MOUSE,"Dynamin-like 120 kDa protein, mitochondrial OS=Mus musculus GN=Opa1 PE=1 SV=1",Opa1
PLEC_MOUSE,1.056,0.839,0.999,1.109,1.132,0.865,1.028,0.725,1.002,0.978,0.178873958,0.149259365,-0.001443417,-0.03209363,0.002882509,-0.253257284,0.078609835,-0.4639471,0.039840265,-0.209227962,1.044,0.9026,0.864559387,-0.209963028,0.093818073,0.431921587,PLEC_MOUSE,Plectin OS=Mus musculus GN=Plec PE=1 SV=3,Plec
RL5_MOUSE,1.102,1.416,1.046,1.093,0.983,1.236,1.253,0.978,1.097,0.953,-0.024736678,0.128293401,0.064882852,-0.069451881,0.133563526,0.501821265,0.140124224,-0.03209363,0.325386415,0.305678743,1.0344,1.197,1.157192575,0.210628972,0.0921804,0.431921587,RL5_MOUSE,60S ribosomal protein L5 OS=Mus musculus GN=Rpl5 PE=1 SV=3,Rpl5
USO1_MOUSE,1.049,0.941,1.052,1.099,1.095,0.775,0.931,0.582,1.114,0.918,0.13093087,0.136191386,0.073134705,-0.123433941,0.155749233,-0.087733372,0.069014678,-0.780908942,-0.103146927,-0.367731785,1.0556,0.8556,0.810534293,-0.303054868,0.092524771,0.431921587,USO1_MOUSE,General vesicular transport factor p115 OS=Mus musculus GN=Uso1 PE=1 SV=2,Uso1
PRS8_MOUSE,1.178,1.157,1.088,1.337,1.309,0.983,0.841,0.902,1.145,1.036,0.388465097,0.418999465,0.121678557,0.051024003,0.195347598,0.210388864,0.236339539,-0.148800661,-0.249822294,-0.024736678,1.183,1.0122,0.855621302,-0.224955694,0.0951471,0.436060261,PRS8_MOUSE,26S protease regulatory subunit 8 OS=Mus musculus GN=Psmc5 PE=1 SV=1,Psmc5
MOES_MOUSE,0.997,0.758,1.071,1.09,0.968,0.981,0.852,0.98,0.972,1.014,-0.046921047,0.124328135,0.09895848,0.020057652,-0.040971781,-0.399730246,-0.00433459,-0.029146346,-0.231074664,-0.027674958,1.023,0.9136,0.893059629,-0.163171589,0.096023953,0.438386279,MOES_MOUSE,Moesin OS=Mus musculus GN=Msn PE=1 SV=3,Msn
CP2J5_MOUSE,0.794,1.582,1.106,1.926,1.365,0.92,0.853,0.756,1.42,0.966,0.448900951,0.945607703,0.145351386,-0.049904906,0.50589093,0.6617496,-0.332789088,-0.40354186,-0.229382353,-0.120294234,1.3566,0.981,0.723131358,-0.467670356,0.096992808,0.439700359,CP2J5_MOUSE,Cytochrome P450 2J5 OS=Mus musculus GN=Cyp2j5 PE=1 SV=1,Cyp2j5
HUWE1_MOUSE,0.942,0.814,1.069,1.086,0.823,0.756,0.695,0.574,0.837,0.793,-0.281035664,0.119024103,0.096261853,-0.334607229,-0.256700472,-0.2968993,-0.086201035,-0.800877358,-0.524915117,-0.40354186,0.9216,0.7562,0.820529514,-0.285372867,0.097423079,0.439700359,HUWE1_MOUSE,E3 ubiquitin-protein ligase HUWE1 OS=Mus musculus GN=Huwe1 PE=1 SV=5,Huwe1
PSB6_MOUSE,1.166,0.941,1.396,1.156,1.292,1.184,1.038,1.201,1.105,1.268,0.36960607,0.209141398,0.481298942,0.342554745,0.14404637,-0.087733372,0.221567789,0.264236151,0.053806444,0.243669081,1.2434,1.106,0.889496542,-0.168939098,0.097335335,0.439700359,PSB6_MOUSE,Proteasome subunit beta type-6 OS=Mus musculus GN=Psmb6 PE=1 SV=3,Psmb6
GATM_MOUSE,1.941,1.355,1.33,0.66,0.727,1.184,1.148,0.939,1.036,0.988,-0.459972731,-0.59946207,0.411426246,-0.017417053,0.051024003,0.438292852,0.956800118,-0.090802937,0.199122642,0.243669081,0.9482,1.3134,1.385150812,0.470043062,0.098077568,0.440977551,GATM_MOUSE,"Glycine amidinotransferase, mitochondrial OS=Mus musculus GN=Gatm PE=1 SV=1",Gatm
AMPL_MOUSE,0.981,1.056,0.826,1.101,1.273,0.929,0.749,0.633,1.105,1.084,0.348232419,0.138814469,-0.275786313,0.116364757,0.14404637,0.078609835,-0.027674958,-0.659722595,-0.416962376,-0.106249498,1.0778,0.8696,0.806828725,-0.309665646,0.098769379,0.44150893,AMPL_MOUSE,Cytosol aminopeptidase OS=Mus musculus GN=Lap3 PE=1 SV=3,Lap3
DCTN1_MOUSE,0.879,1.001,1.058,0.988,1.031,0.769,1.042,0.833,0.991,1.007,0.044044333,-0.017417053,0.081339627,0.010063683,-0.013043037,0.001441974,-0.18606493,-0.263611599,0.059355278,-0.378944497,1.015,0.9048,0.891428571,-0.165808893,0.098939659,0.44150893,DCTN1_MOUSE,Dynactin subunit 1 OS=Mus musculus GN=Dctn1 PE=1 SV=3,Dctn1
CHID1_MOUSE,1.158,1.082,1.138,0.919,0.903,1.085,1.197,0.947,0.986,0.977,-0.147202107,-0.121863233,0.186500558,-0.033569533,-0.020340448,0.113700499,0.211635253,-0.078563669,0.259423152,0.117695043,0.9846,1.0938,1.110907983,0.151739323,0.102729516,0.451629389,CHID1_MOUSE,Chitinase domain-containing protein 1 OS=Mus musculus GN=Chid1 PE=1 SV=1,Chid1
CLUS_MOUSE,1.249,1.01,1.025,1.364,1.428,0.988,0.834,0.604,1.695,0.883,0.513995979,0.447843644,0.03562391,-0.179514657,0.761285273,0.014355293,0.320773477,-0.727379545,-0.261880711,-0.017417053,1.279,0.937,0.732603597,-0.448895311,0.102197953,0.451629389,CLUS_MOUSE,Clusterin OS=Mus musculus GN=Clu PE=1 SV=1,Clu
MYCB2_MOUSE,1.152,1.464,1.065,0.802,0.919,1.166,1.235,1.129,1.208,1.203,-0.121863233,-0.318325858,0.09085343,0.266636643,0.272620455,0.549915554,0.204140717,0.175045486,0.304511042,0.221567789,1.0394,1.2292,1.182605349,0.241968708,0.102655123,0.451629389,MYCB2_MOUSE,E3 ubiquitin-protein ligase MYCBP2 OS=Mus musculus GN=Mycbp2 PE=1 SV=2,Mycbp2
RL13_MOUSE,1.057,1.462,0.652,1.063,0.942,1.543,1.595,1.163,1.229,1.338,-0.086201035,0.088141597,-0.61705613,0.420078116,0.297484916,0.547943311,0.079975377,0.217851097,0.673556424,0.625738062,1.0448,1.364,1.305513017,0.384616842,0.101969005,0.451629389,RL13_MOUSE,60S ribosomal protein L13 OS=Mus musculus GN=Rpl13 PE=1 SV=3,Rpl13
HYPK_MOUSE,1,0.487,1.175,0.965,1.644,0.793,0.857,0.739,0.979,0.714,0.717210299,-0.051399153,0.232660757,-0.486004021,-0.030619235,-1.038006323,0,-0.436353731,-0.222632891,-0.334607229,1.0954,0.7752,0.70768669,-0.49881731,0.104348967,0.452051911,HYPK_MOUSE,Huntingtin-interacting protein K OS=Mus musculus GN=Hypk PE=1 SV=2,Hypk
PA2G4_MOUSE,0.807,1.236,0.846,0.786,0.833,1.175,1.311,1.085,1.015,1.102,-0.263611599,-0.347398782,-0.241270432,0.140124224,0.021479727,0.305678743,-0.309359421,0.117695043,0.390667686,0.232660757,0.9164,1.1228,1.225229158,0.293051605,0.103394028,0.452051911,PA2G4_MOUSE,Proliferation-associated protein 2G4 OS=Mus musculus GN=Pa2g4 PE=1 SV=3,Pa2g4
RS18_MOUSE,1.348,1.611,1.098,1.203,1.187,1.244,1.302,1.026,1.065,0.995,0.247319935,0.266636643,0.134878054,-0.007231569,0.09085343,0.687956494,0.430820497,0.037030731,0.380729449,0.314986485,1.1096,1.3062,1.177180966,0.235336121,0.104322814,0.452051911,RS18_MOUSE,40S ribosomal protein S18 OS=Mus musculus GN=Rps18 PE=1 SV=3,Rps18
SRS10_MOUSE,1.508,1.264,1.172,1.263,1.079,1.135,1.776,1.301,1.235,1.114,0.109694865,0.336854639,0.22897257,0.155749233,0.304511042,0.337996464,0.592636429,0.379620962,0.828631582,0.182692298,1.1726,1.3968,1.191199045,0.252414502,0.103667553,0.452051911,SRS10_MOUSE,Serine/arginine-rich splicing factor 10 OS=Mus musculus GN=Srsf10 PE=1 SV=2,Srsf10
CLIC1_MOUSE,1.087,1.06,1.138,0.818,1.011,0.955,1.151,1.145,0.837,0.95,0.015782997,-0.289827252,0.186500558,-0.074000581,-0.256700472,0.084064265,0.12035194,0.195347598,0.202887833,-0.066427362,0.9508,1.0796,1.135464872,0.183283074,0.105150405,0.452729673,CLIC1_MOUSE,Chloride intracellular channel protein 1 OS=Mus musculus GN=Clic1 PE=1 SV=3,Clic1
PTCD3_MOUSE,1.191,1.007,1.079,1.255,1.046,0.936,0.841,0.65,1.269,0.999,0.064882852,0.327687364,0.109694865,-0.001443417,0.343692069,0.010063683,0.252173413,-0.621488377,-0.249822294,-0.095419565,1.1296,0.925,0.818873938,-0.288286723,0.105268231,0.452729673,PTCD3_MOUSE,"Pentatricopeptide repeat domain-containing protein 3, mitochondrial OS=Mus musculus GN=Ptcd3 PE=1 SV=2",Ptcd3
FIBA_MOUSE,0.661,0.68,0.886,0.981,0.9,1.023,0.8,0.897,0.958,1.037,-0.152003093,-0.027674958,-0.174621396,0.052415894,-0.061902439,-0.556393349,-0.597277823,-0.15682011,-0.321928095,0.032806145,0.9524,0.8122,0.852792944,-0.229732593,0.107905208,0.460731948,FIBA_MOUSE,Fibrinogen alpha chain OS=Mus musculus GN=Fga PE=1 SV=1,Fga
FYCO1_MOUSE,0.856,0.539,0.947,0.825,1.195,0.744,0.87,0.273,0.981,0.841,0.257010618,-0.277533976,-0.078563669,-0.249822294,-0.027674958,-0.891642822,-0.224317298,-1.873027144,-0.200912694,-0.426625474,0.9578,0.6564,0.685320526,-0.545149197,0.107782486,0.460731948,FYCO1_MOUSE,FYVE and coiled-coil domain-containing protein 1 OS=Mus musculus GN=Fyco1 PE=1 SV=1,Fyco1
CF203_MOUSE,0.722,0.754,0.734,0.838,0.847,0.794,0.781,0.733,1.064,0.83,-0.239566125,-0.254977851,-0.446148032,-0.268816758,0.089498151,-0.407363571,-0.469929258,-0.448114897,-0.356605547,-0.332789088,0.8626,0.7568,0.877347554,-0.188779627,0.108889226,0.46286776,CF203_MOUSE,Uncharacterized protein C6orf203 homolog OS=Mus musculus PE=1 SV=1,Uncharacterized protein C6orf203 homolog OS=Mus musculus
GLPK_MOUSE,1.024,0.884,1.43,1.08,1.135,0.878,0.998,0.904,0.959,0.936,0.182692298,0.111031312,0.516015147,-0.095419565,-0.06039728,-0.177881725,0.034215715,-0.145605322,-0.002888279,-0.187707155,1.108,0.9376,0.846209386,-0.240913407,0.110355161,0.46286776,GLPK_MOUSE,Glycerol kinase OS=Mus musculus GN=Gk PE=1 SV=2,Gk
RS3_MOUSE,1.117,1.353,0.931,1.011,0.974,1.141,1.103,0.909,1.066,0.918,-0.038006323,0.015782997,-0.103146927,-0.123433941,0.092207438,0.436161839,0.159629186,-0.1376478,0.141432791,0.190298792,0.98,1.1246,1.14755102,0.198558298,0.11018516,0.46286776,RS3_MOUSE,40S ribosomal protein S3 OS=Mus musculus GN=Rps3 PE=1 SV=1,Rps3
SDC4_MOUSE,1.077,0.869,0.973,1.183,1.207,0.942,1.058,0.686,1.164,0.96,0.271425676,0.242450074,-0.03948829,-0.058893689,0.219091058,-0.202571918,0.10701825,-0.543719518,0.081339627,-0.086201035,1.0974,0.9264,0.844177146,-0.244382322,0.109820383,0.46286776,SDC4_MOUSE,Syndecan-4 OS=Mus musculus GN=Sdc4 PE=1 SV=1,Sdc4
VAT1_MOUSE,0.994,0.999,1.049,0.633,0.731,0.826,1.033,0.89,0.859,0.732,-0.452056689,-0.659722595,0.069014678,-0.450084446,-0.219269964,-0.001443417,-0.008682243,-0.168122759,0.046840254,-0.275786313,0.8008,0.9484,1.184315684,0.244053689,0.109622929,0.46286776,VAT1_MOUSE,Synaptic vesicle membrane protein VAT-1 homolog OS=Mus musculus GN=Vat1 PE=1 SV=3,Vat1
CASP_MOUSE,1.097,0.881,0.833,1.088,1.156,0.822,0.829,0.64,1.078,0.96,0.209141398,0.121678557,-0.263611599,-0.058893689,0.108357178,-0.182786076,0.133563526,-0.64385619,-0.270555993,-0.282789701,1.023,0.8538,0.834604106,-0.260836077,0.111462532,0.465866286,CASP_MOUSE,Protein CASP OS=Mus musculus GN=Cux1 PE=1 SV=2,Cux1
M4K4_MOUSE,0.664,0.8,0.869,0.822,0.945,0.823,0.596,0.39,0.934,0.657,-0.081613766,-0.282789701,-0.202571918,-0.606034724,-0.098505545,-0.321928095,-0.590744853,-1.358453971,-0.746615764,-0.281035664,0.8454,0.6546,0.77430802,-0.36902051,0.112144443,0.467071767,M4K4_MOUSE,Mitogen-activated protein kinase kinase kinase kinase 4 OS=Mus musculus GN=Map4k4 PE=1 SV=1,Map4k4
COPB_MOUSE,0.777,0.773,1.317,0.97,0.872,0.826,0.832,1.052,0.96,0.922,-0.19759996,-0.043943348,0.397255346,-0.117161344,-0.058893689,-0.371459681,-0.364013496,0.073134705,-0.265344567,-0.275786313,1.0082,0.852,0.845070423,-0.242856524,0.11295548,0.468456246,COPB_MOUSE,Coatomer subunit beta OS=Mus musculus GN=Copb1 PE=1 SV=1,Copb1
CSN8_MOUSE,1.161,0.88,0.92,1.232,1.215,0.764,0.83,0.408,0.973,1.126,0.280956314,0.301002256,-0.120294234,0.171206827,-0.03948829,-0.184424571,0.215367972,-1.293358943,-0.268816758,-0.388355457,1.0932,0.8086,0.739663374,-0.435059256,0.115216411,0.468456246,CSN8_MOUSE,COP9 signalosome complex subunit 8 OS=Mus musculus GN=Cops8 PE=1 SV=1,Cops8
F10A1_MOUSE,0.841,0.779,1.104,1.721,1.076,0.684,0.708,0.914,0.716,0.871,0.105678078,0.783247097,0.142740172,-0.199255376,-0.481968507,-0.360304767,-0.249822294,-0.12973393,-0.498178735,-0.54793177,1.0976,0.7852,0.715379009,-0.483220309,0.115331921,0.468456246,F10A1_MOUSE,Hsc70-interacting protein OS=Mus musculus GN=St13 PE=1 SV=1,St13
LMAN1_MOUSE,1.062,1.237,0.921,1.061,1.032,1.047,1.167,0.995,1.029,1.01,0.045442971,0.085424656,-0.118726939,0.014355293,0.041242982,0.3068455,0.086783766,-0.007231569,0.222804561,0.066261442,1.0106,1.1016,1.090045518,0.12438838,0.113408723,0.468456246,LMAN1_MOUSE,Protein ERGIC-53 OS=Mus musculus GN=Lman1 PE=1 SV=1,Lman1
MBB1A_MOUSE,1.397,1.545,0.931,1.191,1.081,1.156,1.3,0.976,0.924,1.197,0.112366523,0.252173413,-0.103146927,0.259423152,-0.114035243,0.627606838,0.482332021,-0.035046947,0.378511623,0.209141398,1.0648,1.2748,1.197220135,0.259688448,0.116028758,0.468456246,MBB1A_MOUSE,Myb-binding protein 1A OS=Mus musculus GN=Mybbp1a PE=1 SV=2,Mybbp1a
NSF1C_MOUSE,0.503,0.49,0.747,0.813,0.726,0.803,0.724,0.926,1.128,1.094,-0.461958547,-0.298672743,-0.420819852,0.129612738,0.173767068,-1.029146346,-0.991369695,-0.110915901,-0.465938398,-0.316528107,0.9016,0.6892,0.764418811,-0.387564814,0.115961646,0.468456246,NSF1C_MOUSE,NSFL1 cofactor p47 OS=Mus musculus GN=Nsfl1c PE=1 SV=1,Nsfl1c
RL27A_MOUSE,1.102,1.443,0.866,0.884,1.104,1.632,1.609,1.292,1.308,1.504,0.142740172,-0.177881725,-0.20756107,0.588804567,0.387362541,0.5290713,0.140124224,0.36960607,0.686164326,0.706641057,1.1332,1.4156,1.249205789,0.32101116,0.113754457,0.468456246,RL27A_MOUSE,60S ribosomal protein L27a OS=Mus musculus GN=Rpl27a PE=1 SV=5,Rpl27a
RT09_MOUSE,0.837,0.919,0.889,0.966,0.834,0.917,0.887,0.65,1.107,1.096,-0.261880711,-0.049904906,-0.169744676,0.132247798,0.146655222,-0.121863233,-0.256700472,-0.621488377,-0.17299399,-0.125006361,0.9784,0.842,0.860588716,-0.216604171,0.115399539,0.468456246,RT09_MOUSE,"28S ribosomal protein S9, mitochondrial OS=Mus musculus GN=Mrps9 PE=1 SV=3",Mrps9
U520_MOUSE,1.175,1.55,0.973,1.124,1.014,1.007,1.87,1.093,1.182,0.872,0.020057652,0.168642036,-0.03948829,-0.19759996,0.241230036,0.632268215,0.232660757,0.128293401,0.90303827,0.010063683,1.033,1.339,1.296224589,0.374315706,0.115392118,0.468456246,U520_MOUSE,U5 small nuclear ribonucleoprotein 200 kDa helicase OS=Mus musculus GN=Snrnp200 PE=1 SV=1,Snrnp200
2ABA_MOUSE,1.112,0.885,0.986,1.083,1.093,0.824,0.92,0.636,1.068,0.936,0.128293401,0.115033243,-0.020340448,-0.095419565,0.094911647,-0.17625064,0.153156788,-0.652901329,-0.120294234,-0.279283757,1.0332,0.8754,0.847270616,-0.239105259,0.119799383,0.470807261,2ABA_MOUSE,Serine/threonine-protein phosphatase 2A 55 kDa regulatory subunit B alpha isoform OS=Mus musculus GN=Ppp2r2a PE=1 SV=1,Ppp2r2a
DLDH_MOUSE,0.76,0.931,0.836,0.74,0.641,0.771,0.871,1.145,0.775,0.808,-0.641603738,-0.434402824,-0.258425153,-0.307572802,-0.367731785,-0.103146927,-0.395928676,0.195347598,-0.199255376,-0.375197235,0.76,0.8956,1.178421053,0.23685511,0.119215967,0.470807261,DLDH_MOUSE,"Dihydrolipoyl dehydrogenase, mitochondrial OS=Mus musculus GN=Dld PE=1 SV=2",Dld
FAM21_MOUSE,0.632,0.751,0.782,0.958,0.813,0.847,0.839,0.836,0.994,0.882,-0.298672743,-0.061902439,-0.354759487,-0.181149439,-0.008682243,-0.413115187,-0.662003536,-0.258425153,-0.253257284,-0.239566125,0.8858,0.781,0.881688869,-0.181658449,0.117036712,0.470807261,FAM21_MOUSE,WASH complex subunit FAM21 OS=Mus musculus GN=Fam21 PE=1 SV=1,Fam21
FOLH1_MOUSE,1.143,0.888,1.135,0.956,0.852,1.105,1.066,1.224,0.872,0.954,-0.231074664,-0.064917477,0.182692298,-0.067938829,-0.19759996,-0.171368418,0.192825404,0.291603558,0.092207438,0.14404637,0.9538,1.0852,1.137764731,0.186202265,0.119360182,0.470807261,FOLH1_MOUSE,Glutamate carboxypeptidase 2 OS=Mus musculus GN=Folh1 PE=1 SV=2,Folh1
MIGA2_MOUSE,0.982,0.702,0.901,0.938,0.819,0.671,0.887,0.596,0.958,0.918,-0.288064643,-0.092340172,-0.150400989,-0.123433941,-0.061902439,-0.510457064,-0.02620507,-0.746615764,-0.17299399,-0.575615328,0.9068,0.7676,0.846493163,-0.24042968,0.120180792,0.470807261,MIGA2_MOUSE,Mitoguardin-2 OS=Mus musculus GN=Fam73b PE=1 SV=1,Fam73b
PDC6I_MOUSE,0.846,1.141,0.908,0.779,0.827,1.214,1.238,1.186,1.052,1.151,-0.274040765,-0.360304767,-0.139235797,0.202887833,0.073134705,0.190298792,-0.241270432,0.24610401,0.308011315,0.279768422,0.9434,1.125,1.19249523,0.253983495,0.117747992,0.470807261,PDC6I_MOUSE,Programmed cell death 6-interacting protein OS=Mus musculus GN=Pdcd6ip PE=1 SV=3,Pdcd6ip
PPP6_MOUSE,1.098,1.226,0.8301,1.368,1.418,0.745,0.9769,0.8051,1.758,1.116,0.503857533,0.45206823,-0.26864295,0.158337027,0.81393507,0.293958979,0.134878054,-0.312760106,-0.033717206,-0.424687669,1.29802,0.9702,0.74744611,-0.419958528,0.118673125,0.470807261,PPP6_MOUSE,Serine/threonine-protein phosphatase 6 catalytic subunit OS=Mus musculus GN=Ppp6c PE=1 SV=1,Ppp6c
PYRG2_MOUSE,0.491,0.959,1.065,0.815,0.904,0.837,0.901,0.552,1.03,0.943,-0.145605322,-0.295128036,0.09085343,-0.084670324,0.042644337,-0.06039728,-1.02620507,-0.857259828,-0.150400989,-0.256700472,0.9514,0.748,0.786209796,-0.347013755,0.119434181,0.470807261,PYRG2_MOUSE,CTP synthase 2 OS=Mus musculus GN=Ctps2 PE=1 SV=1,Ctps2
RUVB2_MOUSE,0.808,0.939,0.882,0.961,0.807,0.711,0.845,0.727,0.927,0.885,-0.309359421,-0.057391664,-0.181149439,-0.17625064,-0.109358756,-0.090802937,-0.307572802,-0.459972731,-0.242976753,-0.492078535,0.8924,0.806,0.903182429,-0.146910675,0.120080021,0.470807261,RUVB2_MOUSE,RuvB-like 2 OS=Mus musculus GN=Ruvbl2 PE=1 SV=3,Ruvbl2
NUCB1_MOUSE,1.09,1.191,1.048,0.839,0.986,1.11,1.196,0.913,1.008,1.037,-0.020340448,-0.253257284,0.067638717,0.052415894,0.011495639,0.252173413,0.124328135,-0.131313235,0.25821739,0.150559677,0.9836,1.1,1.118340789,0.161359884,0.122031243,0.476483833,NUCB1_MOUSE,Nucleobindin-1 OS=Mus musculus GN=Nucb1 PE=1 SV=2,Nucb1
KLD7A_MOUSE,1.21,0.669,1.525,3.616,1.508714286,0.447,0.615,0.339,0.675,0.498,0.59331962,1.854394678,0.608809243,-1.005782353,-0.567040593,-0.579921884,0.275007047,-1.560642822,-0.701341684,-1.161653263,1.564542857,0.656,0.419291806,-1.253973459,0.122891026,0.478267697,KLD7A_MOUSE,Kelch domain-containing protein 7A OS=Mus musculus GN=Klhdc7a PE=1 SV=3,Klhdc7a
SNX12_MOUSE,1.208,1.142,1.181,1.106,0.855,1.027,1.467,1.069,1.06,0.849,-0.226003675,0.145351386,0.240008965,-0.236163541,0.084064265,0.191562651,0.272620455,0.096261853,0.552868871,0.038436182,1.0102,1.1826,1.170659275,0.227321235,0.124275313,0.482074497,SNX12_MOUSE,Sorting nexin-12 OS=Mus musculus GN=Snx12 PE=1 SV=1,Snx12
LRP2_MOUSE,1.331,1.254,1.717,0.89,0.899,1.225,1.218,1.524,0.904,0.823,-0.153606979,-0.168122759,0.779890039,-0.281035664,-0.145605322,0.326537348,0.412510571,0.607862903,0.284514133,0.292781749,1.0466,1.3104,1.252054271,0.324297098,0.125688031,0.484888376,LRP2_MOUSE,Low-density lipoprotein receptor-related protein 2 OS=Mus musculus GN=Lrp2 PE=1 SV=1,Lrp2
SLK_MOUSE,0.811,0.797,1.032,0.936,0.874,0.467,0.944,0.64,0.99,0.735,-0.194294815,-0.095419565,0.045442971,-0.444183845,-0.01449957,-0.327348371,-0.30222618,-0.64385619,-0.083141235,-1.098505545,0.9134,0.7318,0.801182395,-0.319797374,0.125817708,0.484888376,SLK_MOUSE,STE20-like serine/threonine-protein kinase OS=Mus musculus GN=Slk PE=1 SV=2,Slk
HS105_MOUSE,0.95,0.924,1.082,0.844,1.16,0.897,0.898,0.643,0.936,0.998,0.214124805,-0.244685096,0.113700499,-0.002888279,-0.095419565,-0.114035243,-0.074000581,-0.637109357,-0.15521265,-0.15682011,1.004,0.8624,0.858964143,-0.219330186,0.126982298,0.486219315,HS105_MOUSE,Heat shock protein 105 kDa OS=Mus musculus GN=Hsph1 PE=1 SV=2,Hsph1
SC31A_MOUSE,0.637,0.724,1.114,0.825,0.858,0.992,0.916,0.915,1.073,1.145,-0.220950447,-0.277533976,0.155749233,0.195347598,0.101650076,-0.465938398,-0.650634722,-0.128156351,-0.126580497,-0.011587974,1.003,0.8368,0.834297109,-0.261366849,0.126824208,0.486219315,SC31A_MOUSE,Protein transport protein Sec31A OS=Mus musculus GN=Sec31a PE=1 SV=2,Sec31a
TBA1A_MOUSE,1.012,0.66,1.373,0.919,0.882,0.765,0.895,0.436,0.912,0.861,-0.181149439,-0.121863233,0.457331625,-0.215914857,-0.13289427,-0.59946207,0.01720929,-1.19759996,-0.160040413,-0.386468347,0.9894,0.7536,0.761673742,-0.392754935,0.12846851,0.490328365,TBA1A_MOUSE,Tubulin alpha-1A chain OS=Mus musculus GN=Tuba1a PE=1 SV=1,Tuba1a
CP51A_MOUSE,1.287,1.213,1.196,1.014,0.845,1.01,1.638,0.897,0.978,0.781,-0.242976753,0.020057652,0.25821739,-0.356605547,-0.03209363,0.27857955,0.364012054,-0.15682011,0.711935357,0.014355293,0.9628,1.209,1.255712505,0.328506198,0.13120847,0.497883731,CP51A_MOUSE,Lanosterol 14-alpha demethylase OS=Mus musculus GN=Cyp51a1 PE=1 SV=1,Cyp51a1
NUD19_MOUSE,0.679,0.847,0.85,0.728,0.916,0.735,0.894,0.656,1.008,1.633,-0.126580497,-0.457989644,-0.234465254,0.707524791,0.011495639,-0.239566125,-0.55851652,-0.60823228,-0.161653263,-0.444183845,1.027,0.7622,0.742161636,-0.430194668,0.131288557,0.497883731,NUD19_MOUSE,Nucleoside diphosphate-linked moiety X motif 19 OS=Mus musculus GN=Nudt19 PE=1 SV=2,Nudt19
SYDC_MOUSE,0.713,0.664,0.908,0.951,0.734,0.965,0.847,0.827,1.037,1.07,-0.446148032,-0.072482754,-0.139235797,0.097610797,0.052415894,-0.590744853,-0.488026018,-0.274040765,-0.239566125,-0.051399153,0.94,0.8032,0.854468085,-0.226901488,0.131706396,0.497883731,SYDC_MOUSE,"Aspartate--tRNA ligase, cytoplasmic OS=Mus musculus GN=Dars PE=1 SV=2",Dars
ARMC8_MOUSE,1.091,0.825,0.942,1.393,1.177,0.79,0.854,0.587,1.097,0.722,0.23511432,0.478195258,-0.086201035,-0.469929258,0.133563526,-0.277533976,0.125651102,-0.768567592,-0.227692025,-0.340075442,1.0662,0.8294,0.777902832,-0.362338135,0.13643374,0.500661169,ARMC8_MOUSE,Armadillo repeat-containing protein 8 OS=Mus musculus GN=Armc8 PE=1 SV=2,Armc8
CP062_MOUSE,0.971,0.919,1.299,1.147,1.015,1.011,1.264,0.831,1.271,1.022,0.021479727,0.197865391,0.377401431,0.031395196,0.34596403,-0.121863233,-0.042456799,-0.267079618,0.337996464,0.015782997,1.1508,0.9992,0.868265554,-0.203791744,0.134813434,0.500661169,CP062_MOUSE,UPF0505 protein C16orf62 homolog OS=Mus musculus PE=1 SV=2,UPF0505 protein C16orf62 homolog OS=Mus musculus
GSTM2_MOUSE,1.039,0.891,1.128,1.137,0.932,0.764,0.853,0.561,0.966,0.813,-0.10159814,0.185232254,0.173767068,-0.298672743,-0.049904906,-0.166502663,0.055195654,-0.833927324,-0.229382353,-0.388355457,0.9952,0.8216,0.825562701,-0.276550304,0.137080775,0.500661169,GSTM2_MOUSE,Glutathione S-transferase Mu 2 OS=Mus musculus GN=Gstm2 PE=1 SV=2,Gstm2
NAA35_MOUSE,1.283,1.23,0.964,1.01,1.147,1.171,1.226,0.817,0.902,0.742,0.197865391,0.014355293,-0.052894948,-0.430508908,-0.148800661,0.298658316,0.35952117,-0.291592017,0.293958979,0.227741076,0.953,1.1454,1.201888772,0.265303389,0.136709629,0.500661169,NAA35_MOUSE,"N-alpha-acetyltransferase 35, NatC auxiliary subunit OS=Mus musculus GN=Naa35 PE=1 SV=1",Naa35
PDS5B_MOUSE,1.718,2.129,0.955,0.811,1.442,1.116,0.545,3.09,0.411,0.701,0.528071165,-0.30222618,-0.066427362,-0.512513651,-1.282789701,1.09017595,0.780730036,1.627606838,-0.875671865,0.158337027,0.864,1.7196,1.990277778,0.992969798,0.133541377,0.500661169,PDS5B_MOUSE,Sister chromatid cohesion protein PDS5 homolog B OS=Mus musculus GN=Pds5b PE=1 SV=1,Pds5b
PPIA_MOUSE,1.015,1.116,1.055,1.044,0.966,1.006,1.024,1.218,0.981,0.947,-0.049904906,0.062121712,0.077242999,-0.078563669,-0.027674958,0.158337027,0.021479727,0.284514133,0.034215715,0.008630305,0.9986,1.0758,1.077308232,0.107431082,0.13549669,0.500661169,PPIA_MOUSE,Peptidyl-prolyl cis-trans isomerase A OS=Mus musculus GN=Ppia PE=1 SV=2,Ppia
PRP8_MOUSE,1.688,1.575,0.996,1.267,1.043,1.008,1.896,1.069,1.074,1.164,0.060739158,0.341416524,-0.005782353,0.219091058,0.102993993,0.655351829,0.755314904,0.096261853,0.922958964,0.011495639,1.1088,1.4472,1.305194805,0.38426515,0.135501586,0.500661169,PRP8_MOUSE,Pre-mRNA-processing-splicing factor 8 OS=Mus musculus GN=Prpf8 PE=1 SV=2,Prpf8
QORL1_MOUSE,0.977,0.912,1.034,0.926,1.009,0.715,1.056,0.611,1.071,1.032,0.012926174,-0.110915901,0.048236186,0.045442971,0.09895848,-0.13289427,-0.033569533,-0.710755715,0.078609835,-0.483984853,1.0144,0.8542,0.842074132,-0.247980847,0.136217538,0.500661169,QORL1_MOUSE,Quinone oxidoreductase-like protein 1 OS=Mus musculus GN=Cryzl1 PE=1 SV=1,Cryzl1
RHG18_MOUSE,0.922,0.797,1.035,1.116,0.953,0.768,1.014,0.566,0.866,0.885,-0.069451881,0.158337027,0.049630768,-0.17625064,-0.20756107,-0.327348371,-0.117161344,-0.821126042,0.020057652,-0.380821784,0.971,0.8134,0.8376931,-0.255506305,0.135333431,0.500661169,RHG18_MOUSE,Rho GTPase-activating protein 18 OS=Mus musculus GN=Arhgap18 PE=1 SV=1,Arhgap18
SAHH3_MOUSE,0.28,0.689,0.602,1.236,1.069,1.083,0.841,0.82,1.374,1.383,0.096261853,0.305678743,-0.732164608,0.467801156,0.458382004,-0.537424112,-1.836501268,-0.286304185,-0.249822294,0.115033243,1.1328,0.7426,0.655543785,-0.60923595,0.136816238,0.500661169,SAHH3_MOUSE,Putative adenosylhomocysteinase 3 OS=Mus musculus GN=Ahcyl2 PE=1 SV=1,Ahcyl2
ST1D1_MOUSE,0.62,1.092,0.584,0.837,0.879,1.3,1.076,1.577,0.794,0.955,-0.18606493,-0.256700472,-0.775959726,-0.066427362,-0.332789088,0.126972856,-0.689659879,0.65718266,0.105678078,0.378511623,0.8098,1.133,1.399110892,0.484510313,0.135111859,0.500661169,ST1D1_MOUSE,Sulfotransferase 1 family member D1 OS=Mus musculus GN=Sult1d1 PE=1 SV=1,Sult1d1
RL12_MOUSE,1.083,1.498,0.87,1.06,1.106,1.358,1.242,1.023,1.154,1.148,0.145351386,0.084064265,-0.200912694,0.199122642,0.206643224,0.583037624,0.115033243,0.032806145,0.312665174,0.44148348,1.0676,1.2408,1.162233046,0.216899381,0.137884693,0.502052547,RL12_MOUSE,60S ribosomal protein L12 OS=Mus musculus GN=Rpl12 PE=1 SV=2,Rpl12
MYOME_MOUSE,0.577,0.758,0.817,0.678,0.878,0.691,0.858,0.777,0.953,0.906,-0.187707155,-0.560642822,-0.291592017,-0.142417045,-0.069451881,-0.399730246,-0.793356776,-0.364013496,-0.220950447,-0.533242384,0.8464,0.7322,0.865075614,-0.209101854,0.139596576,0.506731301,MYOME_MOUSE,Myomegalin OS=Mus musculus GN=Pde4dip PE=1 SV=2,Pde4dip
ENPL_MOUSE,0.926,1.15,1.093,0.946,0.883,0.95,1.154,1.001,0.902,0.833,-0.179514657,-0.080087911,0.128293401,-0.263611599,-0.148800661,0.201633861,-0.110915901,0.001441974,0.206643224,-0.074000581,0.9314,1.0362,1.112518789,0.153829701,0.142538129,0.514263706,ENPL_MOUSE,Endoplasmin OS=Mus musculus GN=Hsp90b1 PE=1 SV=2,Hsp90b1
M3K4_MOUSE,0.724,0.732,1.077,0.989,0.866,1.13,0.297,0.977,1.456,1.107,-0.20756107,-0.015957574,0.10701825,0.146655222,0.542010356,-0.450084446,-0.465938398,-0.033569533,-1.751465164,0.176322773,1.099,0.772,0.702456779,-0.509518634,0.142527138,0.514263706,M3K4_MOUSE,Mitogen-activated protein kinase kinase kinase 4 OS=Mus musculus GN=Map3k4 PE=1 SV=2,Map3k4
SPTC2_MOUSE,0.99,1.342,0.731,1.085,1.036,1.424,1.712,0.927,1.016,1.143,0.051024003,0.117695043,-0.452056689,0.192825404,0.022900402,0.424384672,-0.01449957,-0.109358756,0.775682702,0.509949146,1.0022,1.279,1.276192377,0.351845821,0.143516527,0.516224597,SPTC2_MOUSE,Serine palmitoyltransferase 2 OS=Mus musculus GN=Sptlc2 PE=1 SV=2,Sptlc2
CGL_MOUSE,1.196,0.899,0.528,1.021,0.823,0.962,0.854,1.2,0.938,0.839,-0.281035664,0.029982866,-0.921390165,-0.253257284,-0.092340172,-0.153606979,0.25821739,0.263034406,-0.227692025,-0.055891201,0.8298,1.0222,1.2318631,0.300841934,0.14452084,0.518266578,CGL_MOUSE,Cystathionine gamma-lyase OS=Mus musculus GN=Cth PE=1 SV=1,Cth
ACOT9_MOUSE,1.578,1.069,1.3,1.62,1.667,0.777,0.824,0.514,0.981,0.976,0.737254104,0.695993813,0.378511623,-0.035046947,-0.027674958,0.096261853,0.658097205,-0.960159735,-0.279283757,-0.364013496,1.3088,0.9524,0.727689487,-0.458605128,0.145432354,0.518403017,ACOT9_MOUSE,"Acyl-coenzyme A thioesterase 9, mitochondrial OS=Mus musculus GN=Acot9 PE=1 SV=1",Acot9
SEC63_MOUSE,0.871,1.043,0.975,1.002,1.045,0.811,1.054,0.671,1.095,1,0.063502942,0.002882509,-0.036525876,0,0.13093087,0.060739158,-0.199255376,-0.575615328,0.075874867,-0.30222618,1.0234,0.89,0.869650186,-0.201492897,0.145171121,0.518403017,SEC63_MOUSE,Translocation protein SEC63 homolog OS=Mus musculus GN=Sec63 PE=1 SV=4,Sec63
CDHR5_MOUSE,1.136,1.057,1.179,0.805,1.162,1.259,1.163,1.164,0.919,1.049,0.216610069,-0.312939312,0.237563718,0.069014678,-0.121863233,0.079975377,0.183962835,0.219091058,0.217851097,0.332278283,1.0228,1.1558,1.130035197,0.176367709,0.151241694,0.537496679,CDHR5_MOUSE,Cadherin-related family member 5 OS=Mus musculus GN=Cdhr5 PE=1 SV=1,Cdhr5
DC1L1_MOUSE,1.022,1.402,0.861,0.886,0.823,1.108,1.065,0.789,0.97,0.964,-0.281035664,-0.174621396,-0.215914857,-0.052894948,-0.043943348,0.487486349,0.031395196,-0.341902795,0.09085343,0.147957881,0.9008,1.0772,1.195825933,0.258007402,0.152734024,0.537968209,DC1L1_MOUSE,Cytoplasmic dynein 1 light intermediate chain 1 OS=Mus musculus GN=Dync1li1 PE=1 SV=1,Dync1li1
MRRP1_MOUSE,0.887,0.984,1.134,0.808,0.856,0.355,0.85,0.6434,1.054,1.067,-0.224317298,-0.307572802,0.18142064,0.093560176,0.075874867,-0.023269779,-0.17299399,-0.636212159,-0.234465254,-1.49410907,0.9838,0.74388,0.756129295,-0.403295145,0.152441406,0.537968209,MRRP1_MOUSE,Mitochondrial ribonuclease P protein 1 OS=Mus musculus GN=Trmt10c PE=1 SV=2,Trmt10c
OGT1_MOUSE,0.986,0.992,1.16,0.939,1.217,0.9,0.929,0.693,0.885,0.985,0.283329168,-0.090802937,0.214124805,-0.02180437,-0.17625064,-0.011587974,-0.020340448,-0.529072743,-0.106249498,-0.152003093,1.0372,0.9,0.867720787,-0.204697205,0.152555383,0.537968209,OGT1_MOUSE,UDP-N-acetylglucosamine--peptide N-acetylglucosaminyltransferase 110 kDa subunit OS=Mus musculus GN=Ogt PE=1 SV=2,Ogt
RL27_MOUSE,1.624,1.715,1.028,1.368,1.224,1.195,1.337,0.925,0.874,0.891,0.291603558,0.45206823,0.039840265,-0.166502663,-0.194294815,0.778208576,0.699551633,-0.112474729,0.418999465,0.257010618,1.077,1.3592,1.262024141,0.335739508,0.154173508,0.539834674,RL27_MOUSE,60S ribosomal protein L27 OS=Mus musculus GN=Rpl27 PE=1 SV=2,Rpl27
SPRY7_MOUSE,0.823,0.921,0.965,0.97,1.067,0.853,0.951,0.627,0.896,0.849,0.093560176,-0.043943348,-0.051399153,-0.236163541,-0.158429363,-0.118726939,-0.281035664,-0.673462652,-0.072482754,-0.229382353,0.9494,0.835,0.879502844,-0.185239852,0.15413773,0.539834674,SPRY7_MOUSE,SPRY domain-containing protein 7 OS=Mus musculus GN=Spryd7 PE=1 SV=2,Spryd7
AL8A1_MOUSE,0.908,0.735,1.867,1.406,0.984,0.955,0.94,1.452,1.052,1.125,-0.023269779,0.491596594,0.900721928,0.169925001,0.073134705,-0.444183845,-0.139235797,0.538041453,-0.089267338,-0.066427362,1.2868,0.998,0.775567299,-0.36667612,0.157094741,0.548260237,AL8A1_MOUSE,Aldehyde dehydrogenase family 8 member A1 OS=Mus musculus GN=Aldh8a1 PE=1 SV=1,Aldh8a1
RCN2_MOUSE,0.834,1.094,0.87,1.156,1.145,0.916,1.062,0.754,1.101,1.052,0.195347598,0.209141398,-0.200912694,0.073134705,0.138814469,0.129612738,-0.261880711,-0.407363571,0.086783766,-0.126580497,1.0648,0.932,0.875281743,-0.192180616,0.157707772,0.548260237,RCN2_MOUSE,Reticulocalbin-2 OS=Mus musculus GN=Rcn2 PE=1 SV=1,Rcn2
RFIP3_MOUSE,0.881,1.047,1.054,0.978,1.017,0.961,0.969,0.908,0.972,1.001,0.024319679,-0.03209363,0.075874867,0.001441974,-0.040971781,0.066261442,-0.182786076,-0.139235797,-0.045431429,-0.057391664,1.0044,0.9532,0.949024293,-0.075483077,0.15796546,0.548260237,RFIP3_MOUSE,Rab11 family-interacting protein 3 OS=Mus musculus GN=Rab11fip3 PE=1 SV=2,Rab11fip3
DLG1_MOUSE,0.954,0.786,1.166,1.032,0.93,0.661,1.042,0.664,0.917,0.799,-0.104697379,0.045442971,0.221567789,-0.323732592,-0.125006361,-0.347398782,-0.067938829,-0.590744853,0.059355278,-0.597277823,0.9688,0.8214,0.847853014,-0.238113918,0.163787135,0.553711433,DLG1_MOUSE,Disks large homolog 1 OS=Mus musculus GN=Dlg1 PE=1 SV=1,Dlg1
EMC4_MOUSE,1.148,1.205,0.886,1.109,1.266,0.952,1.026,0.706,1.662,1.365,0.340277405,0.149259365,-0.174621396,0.448900951,0.732920382,0.269033146,0.199122642,-0.502259911,0.037030731,-0.070966521,1.2576,1.0074,0.801049618,-0.320036487,0.16323896,0.553711433,EMC4_MOUSE,ER membrane protein complex subunit 4 OS=Mus musculus GN=Emc4 PE=1 SV=1,Emc4
NEUR1_MOUSE,1.436,3.151,1.659,1.265,1.701,1.786,2.609,1.227,1.201,1.273,0.766383141,0.339137385,0.730313886,0.348232419,0.264236151,1.655809754,0.522055749,0.295135249,1.383496944,0.83673208,1.4198,2.0418,1.438089872,0.524153838,0.162542694,0.553711433,NEUR1_MOUSE,Sialidase-1 OS=Mus musculus GN=Neu1 PE=1 SV=1,Neu1
PODXL_MOUSE,1.117,0.856,1.25,1.21,1.053,0.768,1.14,0.592,0.969,0.944,0.074505436,0.275007047,0.321928095,-0.083141235,-0.045431429,-0.224317298,0.159629186,-0.756330919,0.189033824,-0.380821784,1.0852,0.8946,0.824364173,-0.278646289,0.164200863,0.553711433,PODXL_MOUSE,Podocalyxin OS=Mus musculus GN=Podxl PE=1 SV=2,Podxl
PSMD2_MOUSE,0.62,0.811,0.918,0.889,0.816,0.783,0.857,0.893,0.878,0.892,-0.293358943,-0.169744676,-0.123433941,-0.164884385,-0.187707155,-0.30222618,-0.689659879,-0.16326792,-0.222632891,-0.352915787,0.8786,0.7928,0.902344639,-0.148249537,0.163453729,0.553711433,PSMD2_MOUSE,26S proteasome non-ATPase regulatory subunit 2 OS=Mus musculus GN=Psmd2 PE=1 SV=1,Psmd2
PTPRA_MOUSE,1.433,1.122,1.255,1.192,1.287,1.148,1.265,1.499,0.91,1.008,0.364012054,0.253384236,0.327687364,0.011495639,-0.13606155,0.166072676,0.51903861,0.584000383,0.339137385,0.199122642,1.1304,1.2934,1.144196745,0.194335145,0.162362568,0.553711433,PTPRA_MOUSE,Receptor-type tyrosine-protein phosphatase alpha OS=Mus musculus GN=Ptpra PE=1 SV=3,Ptpra
RS7_MOUSE,0.967,1.503,0.748,0.979,0.906,1.427,1.175,0.875,1.222,0.95,-0.142417045,-0.030619235,-0.418889825,-0.074000581,0.289244285,0.587845009,-0.048412205,-0.192645078,0.232660757,0.512985335,0.961,1.1894,1.237669095,0.307625645,0.16340606,0.553711433,RS7_MOUSE,40S ribosomal protein S7 OS=Mus musculus GN=Rps7 PE=2 SV=1,Rps7
TLN1_MOUSE,0.949,0.856,0.997,0.933,0.944,1.036,0.921,0.816,1.003,1.038,-0.083141235,-0.100051014,-0.00433459,0.053806444,0.004321606,-0.224317298,-0.075520008,-0.293358943,-0.118726939,0.051024003,0.983,0.9156,0.931434385,-0.102473954,0.162111222,0.553711433,TLN1_MOUSE,Talin-1 OS=Mus musculus GN=Tln1 PE=1 SV=2,Tln1
VPS29_MOUSE,0.789,1.046,1.115,0.785,0.681,0.873,1.016,1.219,0.766,0.83,-0.554273297,-0.349235441,0.15704371,-0.268816758,-0.384583703,0.064882852,-0.341902795,0.285698126,0.022900402,-0.195946441,0.8354,0.9886,1.183385205,0.242919763,0.1636478,0.553711433,VPS29_MOUSE,Vacuolar protein sorting-associated protein 29 OS=Mus musculus GN=Vps29 PE=1 SV=1,Vps29
VTNC_MOUSE,0.977,0.939,0.779,1.361,1.447,1.098,1.018,0.384,1.369,1.119,0.533064922,0.444667067,-0.360304767,0.162210036,0.453122447,-0.090802937,-0.033569533,-1.380821784,0.025737561,0.134878054,1.215,0.8832,0.72691358,-0.460144237,0.160365081,0.553711433,VTNC_MOUSE,Vitronectin OS=Mus musculus GN=Vtn PE=1 SV=2,Vtn
CUL4A_MOUSE,0.901,1.01,0.979,0.875,0.951,0.873,0.916,0.641,1.12,1.014,-0.072482754,-0.192645078,-0.030619235,0.020057652,0.163498732,0.014355293,-0.150400989,-0.641603738,-0.126580497,-0.195946441,0.9878,0.8682,0.878922859,-0.186191546,0.165915362,0.55790803,CUL4A_MOUSE,Cullin-4A OS=Mus musculus GN=Cul4a PE=1 SV=1,Cul4a
IF2M_MOUSE,0.989,0.873,0.984,1.003,0.89,0.875,0.959,0.586,1.122,0.971,-0.168122759,0.004321606,-0.023269779,-0.042456799,0.166072676,-0.195946441,-0.015957574,-0.77102743,-0.06039728,-0.192645078,0.994,0.8564,0.861569416,-0.214961056,0.166486854,0.558248293,IF2M_MOUSE,"Translation initiation factor IF-2, mitochondrial OS=Mus musculus GN=Mtif2 PE=1 SV=2",Mtif2
FMO2_MOUSE,0.621,1.16,0.696,1.578,1,0.254,0.828,0.896,1.244,1.008,0,0.658097205,-0.522840789,0.011495639,0.314986485,0.214124805,-0.687334826,-0.158429363,-0.272297327,-1.977099598,1.1052,0.7518,0.680238871,-0.555886647,0.167702263,0.560739681,FMO2_MOUSE,Dimethylaniline monooxygenase [N-oxide-forming] 2 OS=Mus musculus GN=Fmo2 PE=1 SV=3,Fmo2
FMNL1_MOUSE,0.443,0.822,0.963,1.153,1.012,1.192,0.915,0.828,0.928,1.264,0.01720929,0.205392513,-0.054392297,0.337996464,-0.10780329,-0.282789701,-1.174621396,-0.272297327,-0.128156351,0.253384236,1.064,0.84,0.789473684,-0.341036918,0.168474413,0.561739123,FMNL1_MOUSE,Formin-like protein 1 OS=Mus musculus GN=Fmnl1 PE=1 SV=1,Fmnl1
AP2A1_MOUSE,1.21,1.168,0.952,1.088,1.007,1.195,1.26,0.919,1.047,1.101,0.010063683,0.121678557,-0.070966521,0.138814469,0.066261442,0.224040274,0.275007047,-0.121863233,0.333423734,0.257010618,1.039,1.1504,1.107218479,0.146939927,0.170202076,0.564636039,AP2A1_MOUSE,AP-2 complex subunit alpha-1 OS=Mus musculus GN=Ap2a1 PE=1 SV=1,Ap2a1
CN166_MOUSE,0.805,1.132,1.07,1.02,1.034,0.985,0.982,0.877,1.077,1.032,0.048236186,0.028569152,0.097610797,0.045442971,0.10701825,0.178873958,-0.312939312,-0.189351252,-0.02620507,-0.02180437,1.0466,0.9562,0.913625072,-0.130325853,0.17070635,0.564636039,CN166_MOUSE,UPF0568 protein C14orf166 homolog OS=Mus musculus PE=1 SV=1,UPF0568 protein C14orf166 homolog OS=Mus musculus
GOGA5_MOUSE,1.1,1.255,0.858,1.043,1.143,1.403,2.087,1.312,1.454,1.245,0.192825404,0.060739158,-0.220950447,0.316145742,0.540027269,0.327687364,0.137503524,0.39176772,1.0614306,0.488515009,1.1486,1.4314,1.246212781,0.317550418,0.171245976,0.564636039,GOGA5_MOUSE,Golgin subfamily A member 5 OS=Mus musculus GN=Golga5 PE=1 SV=2,Golga5
SRSF1_MOUSE,1.401,1.307,0.782,1.203,1.04,0.935,1.669,1.06,1.225,0.93,0.056583528,0.266636643,-0.354759487,-0.104697379,0.292781749,0.386259141,0.486456956,0.084064265,0.738983955,-0.09696173,1.036,1.2744,1.23011583,0.298794169,0.170774352,0.564636039,SRSF1_MOUSE,Serine/arginine-rich splicing factor 1 OS=Mus musculus GN=Srsf1 PE=1 SV=3,Srsf1
RT05_MOUSE,0.807,0.786,0.981,0.907,0.824,1.051,0.967,0.86,1.978,2.371,-0.279283757,-0.140825544,-0.027674958,1.245495663,0.984042426,-0.347398782,-0.309359421,-0.217591435,-0.048412205,0.071762669,1.4122,0.8942,0.633196431,-0.659274971,0.172223182,0.564720766,RT05_MOUSE,"28S ribosomal protein S5, mitochondrial OS=Mus musculus GN=Mrps5 PE=1 SV=1",Mrps5
RUFY3_MOUSE,0.739,0.765,0.779,0.86,0.834,0.845,0.905,0.785,0.929,1.018,-0.261880711,-0.217591435,-0.360304767,0.025737561,-0.106249498,-0.386468347,-0.436353731,-0.349235441,-0.144010303,-0.242976753,0.884,0.8078,0.913800905,-0.130048224,0.172148833,0.564720766,RUFY3_MOUSE,Protein RUFY3 OS=Mus musculus GN=Rufy3 PE=1 SV=1,Rufy3
RM39_MOUSE,1.122,1.082,1.011,1.046,1.099,1.041,0.988,0.739,1.302,1.185,0.136191386,0.064882852,0.015782997,0.244887059,0.380729449,0.113700499,0.166072676,-0.436353731,-0.017417053,0.057970069,1.1286,0.9944,0.881091618,-0.182636053,0.17466992,0.569596689,RM39_MOUSE,"39S ribosomal protein L39, mitochondrial OS=Mus musculus GN=Mrpl39 PE=1 SV=4",Mrpl39
VATH_MOUSE,1.219,1.209,1.234,1.217,1.151,0.922,0.673,0.809,1.168,0.967,0.202887833,0.283329168,0.303342394,-0.048412205,0.224040274,0.273814245,0.285698126,-0.305788392,-0.57132159,-0.117161344,1.1474,0.9664,0.842252048,-0.247676063,0.174616815,0.569596689,VATH_MOUSE,V-type proton ATPase subunit H OS=Mus musculus GN=Atp6v1h PE=1 SV=1,Atp6v1h
KLK1_MOUSE,1.513,1.078,1.179,1.235,1.14,1.205,1.022,1.601,0.926,0.922,0.189033824,0.304511042,0.237563718,-0.117161344,-0.110915901,0.108357178,0.597411988,0.678973308,0.031395196,0.269033146,1.0804,1.2838,1.188263606,0.248854921,0.176044367,0.572505926,KLK1_MOUSE,Kallikrein-1 OS=Mus musculus GN=Klk1 PE=1 SV=3,Klk1
HD_MOUSE,1.175,0.893,0.851,1.274,1.228,0.773,0.733,0.556,0.892,0.864,0.296310561,0.349365278,-0.232768963,-0.210896782,-0.164884385,-0.16326792,0.232660757,-0.846843212,-0.448114897,-0.371459681,1.0218,0.826,0.808377373,-0.306899154,0.177904429,0.5769742,HD_MOUSE,Huntingtin OS=Mus musculus GN=Htt PE=1 SV=2,Htt
CO5_MOUSE,0.757,0.993,0.807,0.969,1.09,0.939,0.809,0.719,0.853,1.057,0.124328135,-0.045431429,-0.309359421,0.079975377,-0.229382353,-0.010134377,-0.401634795,-0.475936324,-0.305788392,-0.090802937,0.9552,0.8434,0.882956449,-0.179585815,0.180087979,0.582464389,CO5_MOUSE,Complement C5 OS=Mus musculus GN=C5 PE=1 SV=2,C5
ACOX3_MOUSE,0.743,1.184,0.703,0.98,1.693,0.771,0.764,0.677,0.95,1.13,0.759581973,-0.029146346,-0.508403406,0.176322773,-0.074000581,0.243669081,-0.428565884,-0.562772261,-0.388355457,-0.375197235,1.0912,0.8278,0.75861437,-0.398561396,0.184567427,0.58325323,ACOX3_MOUSE,Peroxisomal acyl-coenzyme A oxidase 3 OS=Mus musculus GN=Acox3 PE=1 SV=2,Acox3
AL1L1_MOUSE,1.194,0.899,1.119,1.099,1.037,0.973,0.909,0.996,1.119,1.011,0.052415894,0.136191386,0.162210036,0.015782997,0.162210036,-0.153606979,0.255802837,-0.005782353,-0.1376478,-0.03948829,1.077,0.9942,0.923119777,-0.115410241,0.182521678,0.58325323,AL1L1_MOUSE,Cytosolic 10-formyltetrahydrofolate dehydrogenase OS=Mus musculus GN=Aldh1l1 PE=1 SV=1,Aldh1l1
GSTM1_MOUSE,1.039,0.827,1.147,1.063,0.75,0.756,0.96,0.586,1.252,0.865,-0.415037499,0.088141597,0.197865391,-0.209227962,0.324234562,-0.274040765,0.055195654,-0.77102743,-0.058893689,-0.40354186,1.0154,0.8336,0.820957258,-0.284620982,0.184754182,0.58325323,GSTM1_MOUSE,Glutathione S-transferase Mu 1 OS=Mus musculus GN=Gstm1 PE=1 SV=2,Gstm1
HNRPL_MOUSE,1.257,1.202,0.936,1.154,0.979,0.967,2.098,1.124,1.234,0.878,-0.030619235,0.206643224,-0.095419565,-0.187707155,0.303342394,0.265436896,0.32998465,0.168642036,1.069014678,-0.048412205,1.0362,1.3296,1.283149971,0.359689799,0.183911853,0.58325323,HNRPL_MOUSE,Heterogeneous nuclear ribonucleoprotein L OS=Mus musculus GN=Hnrnpl PE=1 SV=2,Hnrnpl
IF4A2_MOUSE,0.8247,0.74,1.0336,1.001,0.9018,0.502,0.817,1.021,0.856,0.831,-0.149120585,0.001441974,0.047677975,-0.267079618,-0.224317298,-0.434402824,-0.278058687,0.029982866,-0.291592017,-0.994240731,0.92468,0.78094,0.844551629,-0.243742475,0.184170167,0.58325323,IF4A2_MOUSE,Eukaryotic initiation factor 4A-II OS=Mus musculus GN=Eif4a2 PE=1 SV=2,Eif4a2
NHRF3_MOUSE,1.132,0.963,1.339,0.779,0.892,0.757,1.234,1.762,0.77,0.637,-0.164884385,-0.360304767,0.421155961,-0.650634722,-0.377069649,-0.054392297,0.178873958,0.817213924,0.303342394,-0.401634795,0.8834,1.1696,1.323975549,0.404876479,0.182044093,0.58325323,NHRF3_MOUSE,Na(+)/H(+) exchange regulatory cofactor NHE-RF3 OS=Mus musculus GN=Pdzk1 PE=1 SV=1,Pdzk1
PDIA4_MOUSE,0.913,0.994,0.932,0.966,0.822,1.036,1.1,0.989,1.001,0.982,-0.282789701,-0.049904906,-0.10159814,-0.02620507,0.001441974,-0.008682243,-0.131313235,-0.015957574,0.137503524,0.051024003,0.9406,1.0064,1.069955348,0.09755059,0.182011396,0.58325323,PDIA4_MOUSE,Protein disulfide-isomerase A4 OS=Mus musculus GN=Pdia4 PE=1 SV=3,Pdia4
RM24_MOUSE,0.898,1.027,1.056,1.097,0.852,0.835,0.872,0.417,1.154,0.906,-0.231074664,0.133563526,0.078609835,-0.142417045,0.206643224,0.038436182,-0.15521265,-1.261880711,-0.19759996,-0.260151897,1.013,0.8098,0.7994077,-0.322996626,0.182982802,0.58325323,RM24_MOUSE,"39S ribosomal protein L24, mitochondrial OS=Mus musculus GN=Mrpl24 PE=1 SV=1",Mrpl24
SNX2_MOUSE,0.766,0.754,1.172,0.968,0.762,0.823,0.834,1.03,1.009,0.904,-0.392137097,-0.046921047,0.22897257,-0.145605322,0.012926174,-0.407363571,-0.384583703,0.042644337,-0.261880711,-0.281035664,0.963,0.8414,0.873727934,-0.19474398,0.182749401,0.58325323,SNX2_MOUSE,Sorting nexin-2 OS=Mus musculus GN=Snx2 PE=1 SV=2,Snx2
NACAM_MOUSE,1.057,1.314,0.893,1.151,1.207,1.061,1.207,1.069,0.954,0.934,0.271425676,0.202887833,-0.16326792,-0.098505545,-0.067938829,0.393965276,0.079975377,0.096261853,0.271425676,0.085424656,1.0278,1.1416,1.11072193,0.151497683,0.1874695,0.586476154,NACAM_MOUSE,"Nascent polypeptide-associated complex subunit alpha, muscle-specific form OS=Mus musculus GN=Naca PE=1 SV=2",Naca
PAPS1_MOUSE,0.937,0.868,1.017,0.8,0.938,0.762,0.792,0.636,1.027,0.761,-0.092340172,-0.321928095,0.024319679,-0.394031641,0.038436182,-0.204233052,-0.093879047,-0.652901329,-0.336427665,-0.392137097,0.9086,0.799,0.879374862,-0.185449802,0.188739588,0.586476154,PAPS1_MOUSE,Bifunctional 3'-phosphoadenosine 5'-phosphosulfate synthase 1 OS=Mus musculus GN=Papss1 PE=1 SV=1,Papss1
PRDX5_MOUSE,0.861,0.913,0.731,1,0.943,1.017,1.077,1.149,0.899,0.929,-0.084670324,0,-0.452056689,-0.106249498,-0.153606979,-0.131313235,-0.215914857,0.200378798,0.10701825,0.024319679,0.9004,1.0034,1.114393603,0.156258881,0.187955078,0.586476154,PRDX5_MOUSE,"Peroxiredoxin-5, mitochondrial OS=Mus musculus GN=Prdx5 PE=1 SV=2",Prdx5
RT14_MOUSE,0.974,0.492,0.896,1.089,0.844,1.077,1.009,0.745,1.489,1.135,-0.244685096,0.123003954,-0.158429363,0.182692298,0.574343754,-1.023269779,-0.038006323,-0.424687669,0.012926174,0.10701825,1.0906,0.8594,0.788006602,-0.343720378,0.188502485,0.586476154,RT14_MOUSE,"28S ribosomal protein S14, mitochondrial OS=Mus musculus GN=Mrps14 PE=1 SV=1",Mrps14
TOM7_MOUSE,1.0044,0.925,0.8905,1.0324,1.0081,0.85,0.755,0.557,0.925,0.884,0.011638756,0.046002047,-0.167312484,-0.177881725,-0.112474729,-0.112474729,0.006333934,-0.844250767,-0.40545145,-0.234465254,0.948,0.81828,0.863164557,-0.212292468,0.188362366,0.586476154,TOM7_MOUSE,Mitochondrial import receptor subunit TOM7 homolog OS=Mus musculus GN=Tomm7 PE=3 SV=1,Tomm7
TPD52_MOUSE,1.136,1.002,0.945,0.878,1.058,1.083,1.06,1.707,1.107,1.046,0.081339627,-0.187707155,-0.081613766,0.064882852,0.146655222,0.002882509,0.183962835,0.771463058,0.084064265,0.115033243,1.0068,1.1976,1.189511323,0.250369005,0.18803677,0.586476154,TPD52_MOUSE,Tumor protein D52 OS=Mus musculus GN=Tpd52 PE=1 SV=2,Tpd52
PYRD2_MOUSE,0.937,1.076,0.858,1.187,1.028,0.731,0.948,0.84,1.063,0.965,0.039840265,0.247319935,-0.220950447,-0.051399153,0.088141597,0.105678078,-0.093879047,-0.251538767,-0.077041036,-0.452056689,1.0202,0.9064,0.888453244,-0.17063224,0.190444779,0.590229641,PYRD2_MOUSE,Pyridine nucleotide-disulfide oxidoreductase domain-containing protein 2 OS=Mus musculus GN=Pyroxd2 PE=1 SV=3,Pyroxd2
DDX41_MOUSE,1.031,0.757,1.115,1.151,1.084,0.828,1.031,0.969,0.907,0.91,0.116364757,0.202887833,0.15704371,-0.13606155,-0.140825544,-0.401634795,0.044044333,-0.045431429,0.044044333,-0.272297327,1.0334,0.9232,0.893361719,-0.16268366,0.193029424,0.596682101,DDX41_MOUSE,Probable ATP-dependent RNA helicase DDX41 OS=Mus musculus GN=Ddx41 PE=1 SV=2,Ddx41
EST2C_MOUSE,0.537,1.056,0.397,1.402,1.507,0.714,0.811,0.563,1.362,1.254,0.591679417,0.487486349,-1.332789088,0.326537348,0.445726703,0.078609835,-0.897006007,-0.828793173,-0.30222618,-0.486004021,1.1844,0.7362,0.621580547,-0.685986741,0.194653509,0.597483783,EST2C_MOUSE,Acylcarnitine hydrolase OS=Mus musculus GN=Ces2c PE=1 SV=1,Ces2c
HBB1_MOUSE,0.831,0.636,0.6,0.913,1.042,0.905,0.674,0.781,0.964,1.215,0.059355278,-0.131313235,-0.736965594,0.280956314,-0.052894948,-0.652901329,-0.267079618,-0.356605547,-0.569179503,-0.144010303,0.9468,0.7654,0.808407267,-0.306845805,0.195470222,0.597483783,HBB1_MOUSE,Hemoglobin subunit beta-1 OS=Mus musculus GN=Hbb-b1 PE=1 SV=2,Hbb-b1
MBL2_MOUSE,1.045,0.779,1.053,0.892,0.849,0.888,0.962,0.533,1.101,1.1,-0.236163541,-0.164884385,0.074505436,0.137503524,0.138814469,-0.360304767,0.063502942,-0.907792562,-0.055891201,-0.171368418,0.999,0.8414,0.842242242,-0.24769286,0.194805416,0.597483783,MBL2_MOUSE,Mannose-binding protein C OS=Mus musculus GN=Mbl2 PE=1 SV=2,Mbl2
MYO5B_MOUSE,1.494,1.355,1.111,1.257,0.997,0.973,1.339,1.023,0.985,0.973,-0.00433459,0.32998465,0.151858817,-0.03948829,-0.02180437,0.438292852,0.579180148,0.032806145,0.421155961,-0.03948829,1.0646,1.2368,1.161750892,0.216300753,0.196308909,0.597483783,MYO5B_MOUSE,Unconventional myosin-Vb OS=Mus musculus GN=Myo5b PE=1 SV=2,Myo5b
PCCA_MOUSE,0.915,0.864,0.937,1.033,0.867,0.863,0.941,1.043,1.07,1.155,-0.205896101,0.046840254,-0.093879047,0.207892852,0.097610797,-0.210896782,-0.128156351,0.060739158,-0.087733372,-0.212567535,1.0124,0.9252,0.913868036,-0.129942241,0.195447121,0.597483783,PCCA_MOUSE,"Propionyl-CoA carboxylase alpha chain, mitochondrial OS=Mus musculus GN=Pcca PE=1 SV=2",Pcca
WDR81_MOUSE,0.869,0.957,0.957,0.994,1.127,0.964,0.775,0.617,0.86,0.841,0.172487516,-0.008682243,-0.06340917,-0.249822294,-0.217591435,-0.06340917,-0.202571918,-0.696657606,-0.367731785,-0.052894948,0.9558,0.8364,0.875078468,-0.192515706,0.196213646,0.597483783,WDR81_MOUSE,WD repeat-containing protein 81 OS=Mus musculus GN=Wdr81 PE=1 SV=2,Wdr81
ACOX2_MOUSE,1.204,0.746,1.598,0.905,1.063,0.648,0.829,0.587,0.846,0.767,0.088141597,-0.144010303,0.676267408,-0.382701517,-0.241270432,-0.422752464,0.267835392,-0.768567592,-0.270555993,-0.625934282,1.0358,0.8028,0.775053099,-0.367632942,0.197250315,0.598813617,ACOX2_MOUSE,Peroxisomal acyl-coenzyme A oxidase 2 OS=Mus musculus GN=Acox2 PE=1 SV=2,Acox2
P20D1_MOUSE,0.712,1.171,0.437,0.975,0.943,1.207,1.932,1.567,1.377,0.935,-0.084670324,-0.036525876,-1.194294815,-0.09696173,0.461528559,0.227741076,-0.490050854,0.64800518,0.950095094,0.271425676,0.9334,1.3178,1.411827727,0.497564059,0.197817392,0.599003175,P20D1_MOUSE,Probable carboxypeptidase PM20D1 OS=Mus musculus GN=Pm20d1 PE=1 SV=1,Pm20d1
DHSO_MOUSE,1.567,1.246,0.825,1.256,1.099,0.988,0.951,1.246,0.944,0.947,0.136191386,0.328836464,-0.277533976,-0.078563669,-0.083141235,0.317304068,0.64800518,0.317304068,-0.072482754,-0.017417053,1.0142,1.1996,1.182804181,0.242211248,0.202060814,0.605104036,DHSO_MOUSE,Sorbitol dehydrogenase OS=Mus musculus GN=Sord PE=1 SV=3,Sord
GID8_MOUSE,1.204,1.106,1.126,1.081,1.363,0.919,0.474,0.685,0.919,0.994,0.446785562,0.112366523,0.171206827,-0.008682243,-0.121863233,0.145351386,0.267835392,-0.545824107,-1.077041036,-0.121863233,1.0966,0.8776,0.800291811,-0.321401948,0.201427827,0.605104036,GID8_MOUSE,Glucose-induced degradation protein 8 homolog OS=Mus musculus GN=Gid8 PE=1 SV=1,Gid8
PEX5_MOUSE,0.979,0.982,1.045,0.995,1.19,0.976,1.018,0.691,0.976,0.977,0.250961574,-0.007231569,0.063502942,-0.033569533,-0.035046947,-0.02620507,-0.030619235,-0.533242384,0.025737561,-0.035046947,1.0366,0.9292,0.896392051,-0.15779824,0.202137834,0.605104036,PEX5_MOUSE,Peroxisomal targeting signal 1 receptor OS=Mus musculus GN=Pex5 PE=1 SV=2,Pex5
PGBM_MOUSE,1.002,0.8,0.938,0.974,0.867,0.844,1.017,0.866,1.082,1.089,-0.205896101,-0.038006323,-0.092340172,0.123003954,0.113700499,-0.321928095,0.002882509,-0.20756107,0.024319679,-0.244685096,0.99,0.9058,0.914949495,-0.128235986,0.202890823,0.605104036,PGBM_MOUSE,Basement membrane-specific heparan sulfate proteoglycan core protein OS=Mus musculus GN=Hspg2 PE=1 SV=1,Hspg2
TKFC_MOUSE,0.886,0.909,0.934,0.877,0.887,0.923,0.942,1.009,0.851,0.935,-0.17299399,-0.189351252,-0.098505545,-0.09696173,-0.232768963,-0.1376478,-0.174621396,0.012926174,-0.086201035,-0.115597447,0.8968,0.9338,1.041257806,0.05832731,0.200474036,0.605104036,TKFC_MOUSE,Triokinase/FMN cyclase OS=Mus musculus GN=Tkfc PE=1 SV=1,Tkfc
UBP15_MOUSE,0.877,0.656,0.956,0.681,0.884,0.787,0.687,0.476,0.767,0.782,-0.177881725,-0.554273297,-0.064917477,-0.354759487,-0.382701517,-0.60823228,-0.189351252,-1.070966521,-0.541617996,-0.345564459,0.814,0.6966,0.855773956,-0.224698322,0.202672831,0.605104036,UBP15_MOUSE,Ubiquitin carboxyl-terminal hydrolase 15 OS=Mus musculus GN=Usp15 PE=1 SV=1,Usp15
CAH3_MOUSE,0.864,0.951,0.83,0.884,1.447,0.812,0.84,0.864,1.133,0.882,0.533064922,-0.177881725,-0.268816758,-0.181149439,0.180147861,-0.072482754,-0.210896782,-0.210896782,-0.251538767,-0.300448367,1.0352,0.8662,0.836746522,-0.257137445,0.210288674,0.608439616,CAH3_MOUSE,Carbonic anhydrase 3 OS=Mus musculus GN=Ca3 PE=1 SV=3,Ca3
CD81_MOUSE,1.139,1.113,1.203,1.007,0.994,1.054,0.722,0.777,1.225,1.082,-0.008682243,0.010063683,0.266636643,0.113700499,0.292781749,0.154453593,0.187767747,-0.364013496,-0.469929258,0.075874867,1.1022,0.961,0.871892578,-0.197777696,0.205174156,0.608439616,CD81_MOUSE,CD81 antigen OS=Mus musculus GN=Cd81 PE=1 SV=2,Cd81
CISY_MOUSE,1.064,0.842,0.988,0.989,0.971,0.954,0.931,0.923,1.045,0.986,-0.042456799,-0.015957574,-0.017417053,-0.020340448,0.063502942,-0.248107862,0.089498151,-0.115597447,-0.103146927,-0.067938829,0.9958,0.9428,0.946776461,-0.078904257,0.209017461,0.608439616,CISY_MOUSE,"Citrate synthase, mitochondrial OS=Mus musculus GN=Cs PE=1 SV=1",Cs
COPG2_MOUSE,0.987,0.806,0.974,0.992,0.929,1.02,1.117,0.83,1.264,1.209,-0.106249498,-0.011587974,-0.038006323,0.273814245,0.337996464,-0.311148256,-0.01887801,-0.268816758,0.159629186,0.028569152,1.0736,0.952,0.886736215,-0.173423098,0.209433827,0.608439616,COPG2_MOUSE,Coatomer subunit gamma-2 OS=Mus musculus GN=Copg2 PE=1 SV=1,Copg2
CP2A5_MOUSE,0.518,0.886,0.291,1.75,1.166,0.537,0.566,0.615,1.63,1.016,0.221567789,0.807354922,-1.780908942,0.022900402,0.704871964,-0.174621396,-0.948975997,-0.701341684,-0.821126042,-0.897006007,1.1706,0.6244,0.533401674,-0.906705741,0.212210616,0.608439616,CP2A5_MOUSE,Cytochrome P450 2A5 OS=Mus musculus GN=Cyp2a5 PE=2 SV=1,Cyp2a5
EHD1_MOUSE,1.045,1.222,1.053,0.899,0.843,1.159,1.129,1.106,1.029,1.284,-0.246395464,-0.153606979,0.074505436,0.360645202,0.041242982,0.289244285,0.063502942,0.145351386,0.175045486,0.212880566,1.0216,1.1322,1.108261551,0.148298399,0.205919385,0.608439616,EHD1_MOUSE,EH domain-containing protein 1 OS=Mus musculus GN=Ehd1 PE=1 SV=1,Ehd1
FMO5_MOUSE,0.692,1.143,0.498,1.509,1.338,0.968,0.754,0.665,1.542,1.336,0.420078116,0.593592806,-1.005782353,0.417920008,0.624802765,0.192825404,-0.531156057,-0.588573754,-0.407363571,-0.046921047,1.2446,0.8444,0.678450908,-0.559683668,0.206154231,0.608439616,FMO5_MOUSE,Dimethylaniline monooxygenase [N-oxide-forming] 5 OS=Mus musculus GN=Fmo5 PE=1 SV=4,Fmo5
G3BP1_MOUSE,0.609,0.919,0.732,1.134,1.085,0.956,0.848,0.874,0.95,0.988,0.117695043,0.18142064,-0.450084446,-0.017417053,-0.074000581,-0.121863233,-0.715485867,-0.194294815,-0.23786383,-0.064917477,0.9778,0.8412,0.86029863,-0.217090555,0.2096986,0.608439616,G3BP1_MOUSE,Ras GTPase-activating protein-binding protein 1 OS=Mus musculus GN=G3bp1 PE=1 SV=1,G3bp1
GNAO_MOUSE,0.9,0.752,0.989,0.892,1.059,0.864,1.124,0.646,0.974,0.948,0.082702589,-0.164884385,-0.015957574,-0.077041036,-0.038006323,-0.411195433,-0.152003093,-0.63039393,0.168642036,-0.210896782,0.9724,0.8572,0.881530234,-0.181918043,0.206007501,0.608439616,GNAO_MOUSE,Guanine nucleotide-binding protein G(o) subunit alpha OS=Mus musculus GN=Gnao1 PE=1 SV=3,Gnao1
NMT1_MOUSE,1.115,1.272,0.83,1.094,1.179,1.273,1.159,0.967,1.141,0.928,0.237563718,0.129612738,-0.268816758,-0.10780329,0.190298792,0.347098671,0.15704371,-0.048412205,0.212880566,0.348232419,1.0344,1.1572,1.118716164,0.161844048,0.207887704,0.608439616,NMT1_MOUSE,Glycylpeptide N-tetradecanoyltransferase 1 OS=Mus musculus GN=Nmt1 PE=1 SV=1,Nmt1
NNRD_MOUSE,1.111,1.035,1.345,1.141,1.069,1.107,1.1,0.655,1.161,1.058,0.096261853,0.190298792,0.427606173,0.081339627,0.215367972,0.049630768,0.151858817,-0.610433188,0.137503524,0.146655222,1.1548,1.0016,0.867336335,-0.205336545,0.211232642,0.608439616,NNRD_MOUSE,ATP-dependent (S)-NAD(P)H-hydrate dehydratase OS=Mus musculus GN=Naxd PE=1 SV=1,Naxd
RER1_MOUSE,1.661,1.446,1.229,1.014,1.048,1.092,1.678,0.779,0.895,0.963,0.067638717,0.020057652,0.297484916,-0.054392297,-0.160040413,0.532067552,0.732052073,-0.360304767,0.746742716,0.126972856,1.0298,1.3312,1.29267819,0.370363163,0.21120611,0.608439616,RER1_MOUSE,Protein RER1 OS=Mus musculus GN=Rer1 PE=1 SV=1,Rer1
VATA_MOUSE,0.934,1.016,1.137,0.868,0.748,1.118,1.094,1.291,1.043,1.03,-0.418889825,-0.204233052,0.185232254,0.042644337,0.060739158,0.022900402,-0.098505545,0.368489001,0.129612738,0.160920188,0.9652,1.0906,1.12992126,0.17622224,0.209367966,0.608439616,VATA_MOUSE,V-type proton ATPase catalytic subunit A OS=Mus musculus GN=Atp6v1a PE=1 SV=2,Atp6v1a
VATF_MOUSE,0.955,0.995,1.308,1.069,0.954,0.86,0.989,0.608,0.972,0.846,-0.067938829,0.096261853,0.387362541,-0.241270432,-0.040971781,-0.007231569,-0.066427362,-0.717856771,-0.015957574,-0.217591435,1.0298,0.8814,0.855894348,-0.224495374,0.211853735,0.608439616,VATF_MOUSE,V-type proton ATPase subunit F OS=Mus musculus GN=Atp6v1f PE=1 SV=2,Atp6v1f
VILI_MOUSE,1.375,1.115,1.34,1.067,1.006,1.01,1.187,1.176,0.934,0.875,0.008630305,0.093560176,0.422233001,-0.192645078,-0.098505545,0.15704371,0.459431619,0.23388806,0.247319935,0.014355293,1.0444,1.1726,1.122749904,0.167036599,0.211581882,0.608439616,VILI_MOUSE,Villin-1 OS=Mus musculus GN=Vil1 PE=1 SV=3,Vil1
XPP1_MOUSE,1.45,1.047,1.336,1.017,1.055,1.308,1.223,1.072,0.955,1.073,0.077242999,0.024319679,0.417920008,0.101650076,-0.066427362,0.066261442,0.5360529,0.100304906,0.290424404,0.387362541,1.0872,1.22,1.122148639,0.166263787,0.207318247,0.608439616,XPP1_MOUSE,Xaa-Pro aminopeptidase 1 OS=Mus musculus GN=Xpnpep1 PE=1 SV=1,Xpnpep1
GRP78_MOUSE,0.991,1.218,0.969,0.995,1.083,1.035,1.139,1.079,1.06,1.042,0.115033243,-0.007231569,-0.045431429,0.059355278,0.084064265,0.284514133,-0.013043037,0.109694865,0.187767747,0.049630768,1.0298,1.0924,1.060788503,0.085137044,0.215025677,0.61408359,GRP78_MOUSE,78 kDa glucose-regulated protein OS=Mus musculus GN=Hspa5 PE=1 SV=3,Hspa5
MECR_MOUSE,1.135,0.98,0.992,1.05,1.276,1.01,0.873,0.869,1.069,0.961,0.351628329,0.070389328,-0.011587974,-0.057391664,0.096261853,-0.029146346,0.182692298,-0.202571918,-0.195946441,0.014355293,1.0696,0.9734,0.910059835,-0.135966691,0.215213794,0.61408359,MECR_MOUSE,"Trans-2-enoyl-CoA reductase, mitochondrial OS=Mus musculus GN=Mecr PE=1 SV=2",Mecr
HECD3_MOUSE,1.17,1.013,1.008,1.154,1.117,0.897,0.973,0.703,1.042,1.004,0.159629186,0.206643224,0.011495639,0.005759269,0.059355278,0.018634174,0.22650853,-0.508403406,-0.03948829,-0.15682011,1.065,0.9512,0.89314554,-0.16303281,0.218388003,0.618679139,HECD3_MOUSE,E3 ubiquitin-protein ligase HECTD3 OS=Mus musculus GN=Hectd3 PE=1 SV=2,Hectd3
RM23_MOUSE,0.867,1.091,0.884,1.067,0.795,0.879,0.741,0.557,1.385,0.89,-0.330973234,0.093560176,-0.177881725,-0.168122759,0.469885976,0.125651102,-0.205896101,-0.844250767,-0.432454552,-0.18606493,1.0042,0.827,0.823541127,-0.280087396,0.218219688,0.618679139,RM23_MOUSE,"39S ribosomal protein L23, mitochondrial OS=Mus musculus GN=Mrpl23 PE=1 SV=1",Mrpl23
RPB2_MOUSE,1.109,0.938,0.984,1.208,1.144,0.727,0.907,0.253,0.993,0.898,0.194087052,0.272620455,-0.023269779,-0.15521265,-0.010134377,-0.092340172,0.149259365,-1.98279071,-0.140825544,-0.459972731,1.0454,0.7868,0.752630572,-0.409986202,0.218217173,0.618679139,RPB2_MOUSE,DNA-directed RNA polymerase II subunit RPB2 OS=Mus musculus GN=Polr2b PE=1 SV=2,Polr2b
AACS_MOUSE,0.511,1.173,0.76,1.748,1.767,1.023,1.058,0.931,1.051,1.037,0.82130204,0.805705185,-0.395928676,0.052415894,0.071762669,0.230203013,-0.968604804,-0.103146927,0.081339627,0.032806145,1.2726,0.9392,0.738016659,-0.438274713,0.22724376,0.619920984,AACS_MOUSE,Acetoacetyl-CoA synthetase OS=Mus musculus GN=Aacs PE=1 SV=1,Aacs
ACTY_MOUSE,0.937,0.93,0.964,0.946,0.974,0.894,0.954,0.735,1.006,0.877,-0.038006323,-0.080087911,-0.052894948,-0.189351252,0.008630305,-0.104697379,-0.093879047,-0.444183845,-0.067938829,-0.161653263,0.9534,0.89,0.933501154,-0.099276289,0.225226134,0.619920984,ACTY_MOUSE,Beta-centractin OS=Mus musculus GN=Actr1b PE=1 SV=1,Actr1b
CAZA1_MOUSE,0.793,0.893,0.963,1.014,0.964,1.073,0.866,1.126,1.086,1.235,-0.052894948,0.020057652,-0.054392297,0.304511042,0.119024103,-0.16326792,-0.334607229,0.171206827,-0.20756107,0.101650076,1.0524,0.9502,0.902888635,-0.147380042,0.229667197,0.619920984,CAZA1_MOUSE,F-actin-capping protein subunit alpha-1 OS=Mus musculus GN=Capza1 PE=1 SV=4,Capza1
CFAB_MOUSE,1.678,0.959,0.871,3.281,2.364,1.055,0.898,0.804,1.057,1.168,1.241230036,1.714135594,-0.199255376,0.224040274,0.079975377,-0.06039728,0.746742716,-0.314732593,-0.15521265,0.077242999,1.7482,1.0788,0.617091866,-0.696442817,0.227658652,0.619920984,CFAB_MOUSE,Complement factor B OS=Mus musculus GN=Cfb PE=1 SV=2,Cfb
DNPEP_MOUSE,1.111,0.924,1.163,0.835,0.949,0.775,0.808,0.675,0.958,0.956,-0.075520008,-0.260151897,0.217851097,-0.064917477,-0.061902439,-0.114035243,0.151858817,-0.567040593,-0.307572802,-0.367731785,0.9722,0.8586,0.883151615,-0.179266961,0.225588689,0.619920984,DNPEP_MOUSE,Aspartyl aminopeptidase OS=Mus musculus GN=Dnpep PE=1 SV=2,Dnpep
DPM1_MOUSE,0.918,1.202,0.936,1.177,1.374,0.923,0.866,0.714,1.006,0.881,0.458382004,0.23511432,-0.095419565,-0.182786076,0.008630305,0.265436896,-0.123433941,-0.486004021,-0.20756107,-0.115597447,1.0748,0.9246,0.86025307,-0.217166959,0.229017649,0.619920984,DPM1_MOUSE,Dolichol-phosphate mannosyltransferase subunit 1 OS=Mus musculus GN=Dpm1 PE=1 SV=1,Dpm1
FXR2_MOUSE,0.854,0.983,0.984,0.954,1.084,1.074,0.985,0.738,1.14,0.942,0.116364757,-0.067938829,-0.023269779,-0.086201035,0.189033824,-0.024736678,-0.227692025,-0.438307279,-0.02180437,0.102993993,1.0208,0.9268,0.907915361,-0.139370285,0.224206983,0.619920984,FXR2_MOUSE,Fragile X mental retardation syndrome-related protein 2 OS=Mus musculus GN=Fxr2 PE=1 SV=1,Fxr2
G6PD1_MOUSE,1.044,0.946,1.162,0.943,1.16,0.823,1.089,0.522,0.938,1.031,0.214124805,-0.084670324,0.216610069,0.044044333,-0.092340172,-0.080087911,0.062121712,-0.937878288,0.123003954,-0.281035664,1.0468,0.8848,0.845242644,-0.242562539,0.224146232,0.619920984,G6PD1_MOUSE,Glucose-6-phosphate 1-dehydrogenase X OS=Mus musculus GN=G6pdx PE=1 SV=3,G6pdx
GANAB_MOUSE,1.071,1.242,0.949,1.335,1.228,1.011,1.013,0.824,1.294,1.027,0.296310561,0.416839742,-0.075520008,0.038436182,0.371837617,0.312665174,0.09895848,-0.279283757,0.018634174,0.015782997,1.1666,1.0322,0.884793417,-0.176587444,0.230063044,0.619920984,GANAB_MOUSE,Neutral alpha-glucosidase AB OS=Mus musculus GN=Ganab PE=1 SV=1,Ganab
IVD_MOUSE,0.992,1.072,0.697,0.915,0.567,0.93,0.853,1.204,1.08,1.037,-0.81857936,-0.128156351,-0.520769439,0.052415894,0.111031312,0.100304906,-0.011587974,0.267835392,-0.229382353,-0.104697379,0.8592,1.0102,1.175744879,0.233575048,0.229243948,0.619920984,IVD_MOUSE,"Isovaleryl-CoA dehydrogenase, mitochondrial OS=Mus musculus GN=Ivd PE=1 SV=1",Ivd
LDHD_MOUSE,0.56,0.559,0.609,0.954,0.733,0.705,0.886,0.829,0.875,1.083,-0.448114897,-0.067938829,-0.715485867,0.115033243,-0.192645078,-0.839079812,-0.836501268,-0.270555993,-0.174621396,-0.504304837,0.8508,0.7078,0.831922896,-0.265478272,0.226987304,0.619920984,LDHD_MOUSE,"Probable D-lactate dehydrogenase, mitochondrial OS=Mus musculus GN=Ldhd PE=1 SV=1",Ldhd
PSA7_MOUSE,0.878,0.83,1.231,1.205,0.943,0.987,0.845,1.068,0.863,0.956,-0.084670324,0.269033146,0.299830762,-0.064917477,-0.212567535,-0.268816758,-0.187707155,0.094911647,-0.242976753,-0.01887801,1.0396,0.9216,0.886494806,-0.173815917,0.222673612,0.619920984,PSA7_MOUSE,Proteasome subunit alpha type-7 OS=Mus musculus GN=Psma7 PE=1 SV=1,Psma7
PSMD6_MOUSE,0.845,0.923,1.072,0.927,0.949,1.004,0.884,1.101,1.058,1.162,-0.075520008,-0.109358756,0.100304906,0.216610069,0.081339627,-0.115597447,-0.242976753,0.138814469,-0.177881725,0.005759269,1.0336,0.9514,0.920472136,-0.119554045,0.219600205,0.619920984,PSMD6_MOUSE,26S proteasome non-ATPase regulatory subunit 6 OS=Mus musculus GN=Psmd6 PE=1 SV=1,Psmd6
PZP_MOUSE,0.456,0.503,0.611,0.673,0.605,0.744,0.594,0.854,0.99,1.087,-0.724992953,-0.57132159,-0.710755715,0.12035194,-0.01449957,-0.991369695,-1.13289427,-0.227692025,-0.751465164,-0.426625474,0.7932,0.6302,0.794503278,-0.331874923,0.224078104,0.619920984,PZP_MOUSE,Pregnancy zone protein OS=Mus musculus GN=Pzp PE=1 SV=3,Pzp
RETST_MOUSE,1.063,0.76,1.064,1.107,0.952,0.788,1.1,0.783,1.099,0.845,-0.070966521,0.146655222,0.089498151,-0.242976753,0.136191386,-0.395928676,0.088141597,-0.352915787,0.137503524,-0.343732465,1.0134,0.8988,0.886915335,-0.173131704,0.226539484,0.619920984,RETST_MOUSE,"All-trans-retinol 13,14-reductase OS=Mus musculus GN=Retsat PE=1 SV=3",Retsat
RL22_MOUSE,1.534,1.507,0.883,1.296,1.398,1.249,1.366,1.212,1.284,1.253,0.483364361,0.374065718,-0.179514657,0.325386415,0.360645202,0.591679417,0.617298483,0.277389699,0.449957484,0.320773477,1.2228,1.3736,1.12332352,0.167773487,0.230262999,0.619920984,RL22_MOUSE,60S ribosomal protein L22 OS=Mus musculus GN=Rpl22 PE=1 SV=2,Rpl22
S10AD_MOUSE,1.104,0.672,1.309,0.751,1.166,0.737,1.115,0.459,0.966,0.929,0.221567789,-0.413115187,0.388465097,-0.106249498,-0.049904906,-0.573466862,0.142740172,-1.123433941,0.15704371,-0.440263476,1.0242,0.8174,0.798086311,-0.325383316,0.22155418,0.619920984,S10AD_MOUSE,Protein S100-A13 OS=Mus musculus GN=S100a13 PE=1 SV=1,S100a13
SELB_MOUSE,1.188,0.881,1.072,1.427,1.069,0.798,0.875,0.455,0.883,0.801,0.096261853,0.512985335,0.100304906,-0.320125852,-0.179514657,-0.182786076,0.248534836,-1.13606155,-0.192645078,-0.325539348,1.0504,0.8394,0.799124143,-0.323508453,0.222379552,0.619920984,SELB_MOUSE,Selenocysteine-specific elongation factor OS=Mus musculus GN=Eefsec PE=1 SV=2,Eefsec
SF3A3_MOUSE,1.137,0.955,1.04,1.047,1.263,1.174,1.085,0.932,1.181,1.179,0.336854639,0.066261442,0.056583528,0.237563718,0.240008965,-0.066427362,0.185232254,-0.10159814,0.117695043,0.231432408,1.142,1.0566,0.925218914,-0.112133336,0.22390271,0.619920984,SF3A3_MOUSE,Splicing factor 3A subunit 3 OS=Mus musculus GN=Sf3a3 PE=1 SV=2,Sf3a3
SL9A8_MOUSE,1.216,1.437,1.004,1.138,0.942,1.21,1.421,0.82,1.12,0.969,-0.086201035,0.186500558,0.005759269,-0.045431429,0.163498732,0.523060062,0.282143229,-0.286304185,0.506906555,0.275007047,1.0346,1.2208,1.179972936,0.238753771,0.226232915,0.619920984,SL9A8_MOUSE,Sodium/hydrogen exchanger 8 OS=Mus musculus GN=Slc9a8 PE=1 SV=1,Slc9a8
TPM4_MOUSE,1.346,1.176,1.186,1.268,1.031,1.103,1.385,0.952,0.898,0.793,0.044044333,0.342554745,0.24610401,-0.334607229,-0.15521265,0.23388806,0.42867841,-0.070966521,0.469885976,0.141432791,1.0352,1.1924,1.151854714,0.203958758,0.221460702,0.619920984,TPM4_MOUSE,Tropomyosin alpha-4 chain OS=Mus musculus GN=Tpm4 PE=1 SV=3,Tpm4
TPSN_MOUSE,1.131,0.958,1.025,1.1,0.887,1.045,1.063,1.016,1.002,0.834,-0.17299399,0.137503524,0.03562391,-0.261880711,0.002882509,-0.061902439,0.177598929,0.022900402,0.088141597,0.063502942,0.9696,1.0426,1.075288779,0.104724161,0.230316052,0.619920984,TPSN_MOUSE,Tapasin OS=Mus musculus GN=Tapbp PE=1 SV=2,Tapbp
GFPT1_MOUSE,0.823,0.837,1.143,0.83,0.775,0.852,0.844,0.499,0.907,0.836,-0.367731785,-0.268816758,0.192825404,-0.258425153,-0.140825544,-0.256700472,-0.281035664,-1.002888279,-0.244685096,-0.231074664,0.8982,0.771,0.858383434,-0.220305862,0.231753209,0.622377962,GFPT1_MOUSE,Glutamine--fructose-6-phosphate aminotransferase [isomerizing] 1 OS=Mus musculus GN=Gfpt1 PE=1 SV=3,Gfpt1
ADDA_MOUSE,1.18,0.973,0.996,1.411,1.288,1.083,1.121,0.773,1.078,1.052,0.365132593,0.496717988,-0.005782353,0.073134705,0.108357178,-0.03948829,0.23878686,-0.371459681,0.164786278,0.115033243,1.165,1.026,0.880686695,-0.183299224,0.234051868,0.623396485,ADDA_MOUSE,Alpha-adducin OS=Mus musculus GN=Add1 PE=1 SV=2,Add1
PSB4_MOUSE,0.911,0.821,1.461,1.082,1.014,0.926,1.091,1.331,1.118,1.112,0.020057652,0.113700499,0.546956178,0.153156788,0.160920188,-0.284545873,-0.134477041,0.412510571,0.125651102,-0.110915901,1.1574,1.016,0.877829618,-0.187987147,0.232932218,0.623396485,PSB4_MOUSE,Proteasome subunit beta type-4 OS=Mus musculus GN=Psmb4 PE=1 SV=1,Psmb4
RL18_MOUSE,1.565,1.694,1.065,1.354,1.351,1.24,1.43,0.986,1.046,1.094,0.434027675,0.437227739,0.09085343,0.129612738,0.064882852,0.760433875,0.646162657,-0.020340448,0.516015147,0.310340121,1.182,1.383,1.170050761,0.226571121,0.234278803,0.623396485,RL18_MOUSE,60S ribosomal protein L18 OS=Mus musculus GN=Rpl18 PE=1 SV=3,Rpl18
RL3_MOUSE,1.319,1.622,1.236,1.321,1.103,1.516,1.422,1.075,1.215,1.343,0.141432791,0.401630467,0.305678743,0.425459305,0.280956314,0.69777382,0.399444565,0.10433666,0.507921465,0.600269754,1.2436,1.3908,1.118366034,0.16139245,0.234758407,0.623396485,RL3_MOUSE,60S ribosomal protein L3 OS=Mus musculus GN=Rpl3 PE=1 SV=3,Rpl3
SUCB2_MOUSE,0.971,1.02,1.048,1.053,0.85,0.901,0.963,1.158,0.843,0.761,-0.234465254,0.074505436,0.067638717,-0.394031641,-0.246395464,0.028569152,-0.042456799,0.211635253,-0.054392297,-0.150400989,0.911,1.0026,1.100548847,0.13822318,0.233358909,0.623396485,SUCB2_MOUSE,"Succinyl-CoA ligase [GDP-forming] subunit beta, mitochondrial OS=Mus musculus GN=Suclg2 PE=1 SV=3",Suclg2
FIBG_MOUSE,0.55,0.573,0.809,1.099,1.144,1.136,0.846,1.325,1.051,1.374,0.194087052,0.136191386,-0.305788392,0.458382004,0.071762669,-0.803392956,-0.862496476,0.40599236,-0.241270432,0.183962835,1.0954,0.886,0.808836955,-0.306079182,0.235990442,0.623876735,FIBG_MOUSE,Fibrinogen gamma chain OS=Mus musculus GN=Fgg PE=1 SV=1,Fgg
THIM_MOUSE,1.064,0.721,1.265,0.98,0.888,0.855,0.867,1.016,0.973,0.97,-0.171368418,-0.029146346,0.339137385,-0.043943348,-0.03948829,-0.471928835,0.089498151,0.022900402,-0.205896101,-0.226003675,1.0152,0.9046,0.89105595,-0.166412073,0.235683244,0.623876735,THIM_MOUSE,"3-ketoacyl-CoA thiolase, mitochondrial OS=Mus musculus GN=Acaa2 PE=1 SV=3",Acaa2
KNG1_MOUSE,1.247,1.068,1.381,1.193,1.01,0.865,0.992,0.783,1.01,1.026,0.014355293,0.254594043,0.46571332,0.037030731,0.014355293,0.094911647,0.318461465,-0.352915787,-0.011587974,-0.209227962,1.124,0.991,0.881672598,-0.181685073,0.23698616,0.625116826,KNG1_MOUSE,Kininogen-1 OS=Mus musculus GN=Kng1 PE=1 SV=1,Kng1
THIL_MOUSE,0.764,0.797,0.731,0.939,0.827,0.845,0.725,0.86,0.938,0.864,-0.274040765,-0.090802937,-0.452056689,-0.210896782,-0.092340172,-0.327348371,-0.388355457,-0.217591435,-0.4639471,-0.242976753,0.8598,0.7982,0.928355431,-0.107250831,0.2398172,0.631181854,THIL_MOUSE,"Acetyl-CoA acetyltransferase, mitochondrial OS=Mus musculus GN=Acat1 PE=1 SV=1",Acat1
CSN5_MOUSE,1.337,1.074,0.948,1.282,1.343,0.857,1.036,0.604,1.233,1.013,0.425459305,0.358396262,-0.077041036,0.018634174,0.3021728,0.102993993,0.418999465,-0.727379545,0.051024003,-0.222632891,1.1638,0.9816,0.843443891,-0.245635997,0.241651527,0.633398743,CSN5_MOUSE,COP9 signalosome complex subunit 5 OS=Mus musculus GN=Cops5 PE=1 SV=3,Cops5
DCXR_MOUSE,1.071,1.033,0.952,1.005,1.028,1.11,0.883,0.66,1.136,1.301,0.039840265,0.007195501,-0.070966521,0.379620962,0.183962835,0.046840254,0.09895848,-0.59946207,-0.179514657,0.150559677,1.0844,0.9514,0.877351531,-0.188773088,0.243239716,0.633398743,DCXR_MOUSE,L-xylulose reductase OS=Mus musculus GN=Dcxr PE=1 SV=2,Dcxr
ENPP4_MOUSE,0.611,0.661,0.578,1.225,1.075,0.77,1.041,0.811,1.043,0.909,0.10433666,0.292781749,-0.790858602,-0.1376478,0.060739158,-0.597277823,-0.710755715,-0.30222618,0.057970069,-0.377069649,0.966,0.7788,0.80621118,-0.310770305,0.243327571,0.633398743,ENPP4_MOUSE,Bis(5'-adenosyl)-triphosphatase enpp4 OS=Mus musculus GN=Enpp4 PE=1 SV=1,Enpp4
SYHC_MOUSE,1.113,0.936,1.392,0.96,1.063,0.99,0.955,0.78,1.011,0.949,0.088141597,-0.058893689,0.477159211,-0.075520008,0.015782997,-0.095419565,0.154453593,-0.358453971,-0.066427362,-0.01449957,1.075,0.9548,0.888186047,-0.171066188,0.242933274,0.633398743,SYHC_MOUSE,"Histidine--tRNA ligase, cytoplasmic OS=Mus musculus GN=Hars PE=1 SV=2",Hars
TPPC3_MOUSE,1.159,1.107,1.089,1.142,1.069,1.9,1.111,1.155,1.086,1.06,0.096261853,0.191562651,0.123003954,0.084064265,0.119024103,0.146655222,0.212880566,0.207892852,0.151858817,0.925999419,1.0892,1.2864,1.181050312,0.240070424,0.24173202,0.633398743,TPPC3_MOUSE,Trafficking protein particle complex subunit 3 OS=Mus musculus GN=Trappc3 PE=1 SV=1,Trappc3
VPS50_MOUSE,0.863,0.964,0.838,0.599,0.955,1.215,1.258,0.867,0.978,1.047,-0.066427362,-0.739372092,-0.254977851,0.066261442,-0.03209363,-0.052894948,-0.212567535,-0.205896101,0.331131922,0.280956314,0.8834,1.0334,1.169798506,0.226260051,0.244229473,0.634355327,VPS50_MOUSE,Syndetin OS=Mus musculus GN=Vps50 PE=1 SV=2,Vps50
4F2_MOUSE,1.7,1.312,1.255,0.902,0.978,0.9,1.313,0.832,0.925,0.827,-0.03209363,-0.148800661,0.327687364,-0.274040765,-0.112474729,0.39176772,0.765534746,-0.265344567,0.392866916,-0.152003093,0.9774,1.2114,1.239410681,0.309654307,0.25111154,0.638264236,4F2_MOUSE,4F2 cell-surface antigen heavy chain OS=Mus musculus GN=Slc3a2 PE=1 SV=1,Slc3a2
AMRP_MOUSE,0.927,1.083,0.901,1.057,0.939,1.078,1.132,1.262,1.125,1.033,-0.090802937,0.079975377,-0.150400989,0.046840254,0.169925001,0.115033243,-0.109358756,0.33571191,0.178873958,0.108357178,1.011,1.0964,1.084470821,0.116991236,0.25081708,0.638264236,AMRP_MOUSE,Alpha-2-macroglobulin receptor-associated protein OS=Mus musculus GN=Lrpap1 PE=1 SV=1,Lrpap1
AT11A_MOUSE,1.25,1.451,1.18,1.005,1.126,0.95,1.079,1.091,0.946,0.933,0.171206827,0.007195501,0.23878686,-0.100051014,-0.080087911,0.537047519,0.321928095,0.125651102,0.109694865,-0.074000581,1.038,1.1642,1.121579961,0.165532479,0.24850955,0.638264236,AT11A_MOUSE,Probable phospholipid-transporting ATPase IH OS=Mus musculus GN=Atp11a PE=1 SV=1,Atp11a
GDIA_MOUSE,1.289,0.958,1.128,1.195,1.188,0.997,0.986,0.995,1.043,1.069,0.248534836,0.257010618,0.173767068,0.096261853,0.060739158,-0.061902439,0.366252264,-0.007231569,-0.020340448,-0.00433459,1.1246,1.045,0.929219278,-0.10590901,0.247885396,0.638264236,GDIA_MOUSE,Rab GDP dissociation inhibitor alpha OS=Mus musculus GN=Gdi1 PE=1 SV=3,Gdi1
LAMB1_MOUSE,0.82,0.976,0.807,0.79,0.821,1.342,1.273,0.848,0.907,1.135,-0.284545873,-0.340075442,-0.309359421,0.182692298,-0.140825544,-0.035046947,-0.286304185,-0.23786383,0.348232419,0.424384672,0.892,1.0518,1.179147982,0.237744787,0.249436485,0.638264236,LAMB1_MOUSE,Laminin subunit beta-1 OS=Mus musculus GN=Lamb1 PE=1 SV=3,Lamb1
LSM2_MOUSE,1.366,0.904,0.899,1.296,1.342,1.017,0.61,0.816,1.019,1.031,0.424384672,0.374065718,-0.153606979,0.044044333,0.027154052,-0.145605322,0.449957484,-0.293358943,-0.713118852,0.024319679,1.1174,0.9426,0.84356542,-0.245428139,0.249786391,0.638264236,LSM2_MOUSE,U6 snRNA-associated Sm-like protein LSm2 OS=Mus musculus GN=Lsm2 PE=1 SV=1,Lsm2
PCKGC_MOUSE,1.551,0.948,1.262,1.02,0.999,1.138,1.282,1.115,1.014,1.016,-0.001443417,0.028569152,0.33571191,0.022900402,0.020057652,-0.077041036,0.633198686,0.15704371,0.358396262,0.186500558,1.0622,1.2068,1.136132555,0.184131167,0.249613521,0.638264236,PCKGC_MOUSE,"Phosphoenolpyruvate carboxykinase, cytosolic [GTP] OS=Mus musculus GN=Pck1 PE=1 SV=1",Pck1
RINI_MOUSE,1.108,1.14,1.077,1.417,1.154,1.111,1.041,0.829,1.19,0.98,0.206643224,0.502839758,0.10701825,-0.029146346,0.250961574,0.189033824,0.147957881,-0.270555993,0.057970069,0.151858817,1.1636,1.0458,0.898762461,-0.153988226,0.246595803,0.638264236,RINI_MOUSE,Ribonuclease inhibitor OS=Mus musculus GN=Rnh1 PE=1 SV=1,Rnh1
SKP1_MOUSE,1.128,1.143,1.111,1.088,1.173,0.723,0.767,0.531,0.847,0.883,0.230203013,0.121678557,0.151858817,-0.179514657,-0.239566125,0.192825404,0.173767068,-0.913216234,-0.382701517,-0.467932448,1.0204,0.8584,0.84123873,-0.249412823,0.247941655,0.638264236,SKP1_MOUSE,S-phase kinase-associated protein 1 OS=Mus musculus GN=Skp1 PE=1 SV=3,Skp1
ZO2_MOUSE,0.986,0.813,0.669,1.039,0.841,0.8055,0.778,0.405,1.216,0.8989,-0.249822294,0.055195654,-0.579921884,-0.153767466,0.282143229,-0.298672743,-0.020340448,-1.304006187,-0.36215794,-0.312043506,0.93278,0.7575,0.812088595,-0.300290967,0.250104469,0.638264236,ZO2_MOUSE,Tight junction protein ZO-2 OS=Mus musculus GN=Tjp2 PE=1 SV=2,Tjp2
EZRI_MOUSE,1.254,1.016,1.403,1.066,0.845,1.052,1.272,1.143,0.913,0.876,-0.242976753,0.092207438,0.488515009,-0.190997225,-0.131313235,0.022900402,0.326537348,0.192825404,0.347098671,0.073134705,1.0206,1.1474,1.124240643,0.168950876,0.252689535,0.64090273,EZRI_MOUSE,Ezrin OS=Mus musculus GN=Ezr PE=1 SV=3,Ezr
CSK21_MOUSE,0.718,0.758,1.161,0.93,0.86,0.956,1.121,0.811,0.887,1.067,-0.217591435,-0.104697379,0.215367972,0.093560176,-0.17299399,-0.399730246,-0.477944251,-0.30222618,0.164786278,-0.064917477,0.981,0.8728,0.889704383,-0.168602035,0.253265982,0.64099514,CSK21_MOUSE,Casein kinase II subunit alpha OS=Mus musculus GN=Csnk2a1 PE=1 SV=2,Csnk2a1
CBS_MOUSE,0.614,1.087,0.606,1.078,1.254,1.025,0.668,0.942,1.221,1.351,0.326537348,0.108357178,-0.722610301,0.434027675,0.2880632,0.12035194,-0.703689439,-0.086201035,-0.582079992,0.03562391,1.102,0.8672,0.786932849,-0.345687562,0.254530211,0.642824171,CBS_MOUSE,Cystathionine beta-synthase OS=Mus musculus GN=Cbs PE=1 SV=3,Cbs
DHB4_MOUSE,1.2,0.826,1.174,1.319,1.393,1.381,0.854,1.116,1.056,1.15,0.478195258,0.399444565,0.231432408,0.201633861,0.078609835,-0.275786313,0.263034406,0.158337027,-0.227692025,0.46571332,1.2184,1.0754,0.882632961,-0.18011447,0.256373255,0.646104148,DHB4_MOUSE,Peroxisomal multifunctional enzyme type 2 OS=Mus musculus GN=Hsd17b4 PE=1 SV=3,Hsd17b4
HGD_MOUSE,1.353,0.649,0.92,1.278,1.152,0.955,0.934,0.976,1.228,1.042,0.204140717,0.353887836,-0.120294234,0.059355278,0.296310561,-0.623709617,0.436161839,-0.035046947,-0.098505545,-0.066427362,1.124,0.9734,0.866014235,-0.207537356,0.257432293,0.647239914,HGD_MOUSE,"Homogentisate 1,2-dioxygenase OS=Mus musculus GN=Hgd PE=1 SV=2",Hgd
KXDL1_MOUSE,1,0.942,0.365,1.005,0.877,0.809,1.256,0.757,0.905,0.698,-0.189351252,0.007195501,-1.454031631,-0.518701058,-0.144010303,-0.086201035,0,-0.401634795,0.328836464,-0.305788392,0.77,0.9528,1.237402597,0.307314967,0.257914473,0.647239914,KXDL1_MOUSE,KxDL motif-containing protein 1 OS=Mus musculus GN=Kxd1 PE=1 SV=1,Kxd1
ILK_MOUSE,1.311,1.3,1.087,1.099,1.104,1.044,1.251,0.974,1.005,1.087,0.142740172,0.136191386,0.12035194,0.12035194,0.007195501,0.378511623,0.390667686,-0.038006323,0.32308179,0.062121712,1.0764,1.176,1.092530658,0.127673764,0.259727461,0.649045254,ILK_MOUSE,Integrin-linked protein kinase OS=Mus musculus GN=Ilk PE=1 SV=2,Ilk
K1C18_MOUSE,1.114,0.871,1.044,1.127,0.864,0.67,1.026,0.684,1.067,0.87,-0.210896782,0.172487516,0.062121712,-0.200912694,0.093560176,-0.199255376,0.155749233,-0.54793177,0.037030731,-0.577766999,0.9944,0.873,0.877916331,-0.187844643,0.259330229,0.649045254,K1C18_MOUSE,"Keratin, type I cytoskeletal 18 OS=Mus musculus GN=Krt18 PE=1 SV=5",Krt18
KHK_MOUSE,1.517,1.261,1.213,1.308,1.294,1.2,1.091,1.44,0.923,1.119,0.371837617,0.387362541,0.27857955,0.162210036,-0.115597447,0.334568276,0.601221086,0.526068812,0.125651102,0.263034406,1.1714,1.3018,1.111319788,0.15227402,0.26087976,0.6505552,KHK_MOUSE,Ketohexokinase OS=Mus musculus GN=Khk PE=1 SV=1,Khk
COMDA_MOUSE,0.979,0.571,0.949,0.989,1.066,0.87,0.97,0.998,0.981,0.954,0.092207438,-0.015957574,-0.075520008,-0.067938829,-0.027674958,-0.808437349,-0.030619235,-0.002888279,-0.043943348,-0.200912694,0.9878,0.8776,0.888438955,-0.170655443,0.264295398,0.654944962,COMDA_MOUSE,COMM domain-containing protein 10 OS=Mus musculus GN=Commd10 PE=1 SV=1,Commd10
KLC4_MOUSE,1.345,1.218,0.987,1.448,1.232,1.024,1.066,0.926,1.465,1.162,0.301002256,0.534061602,-0.01887801,0.216610069,0.550900665,0.284514133,0.427606173,-0.110915901,0.092207438,0.034215715,1.2588,1.1158,0.886399746,-0.173970627,0.263638522,0.654944962,KLC4_MOUSE,Kinesin light chain 4 OS=Mus musculus GN=Klc4 PE=1 SV=1,Klc4
RAB9A_MOUSE,1.085,1.26,1.074,0.948,0.92,0.993,1.398,0.93,1.139,0.98,-0.120294234,-0.077041036,0.102993993,-0.029146346,0.187767747,0.333423734,0.117695043,-0.104697379,0.483364361,-0.010134377,1.0122,1.1332,1.119541593,0.162908127,0.264058102,0.654944962,RAB9A_MOUSE,Ras-related protein Rab-9A OS=Mus musculus GN=Rab9a PE=1 SV=1,Rab9a
ABCE1_MOUSE,1.055,1.045,1.041,1.147,1.061,0.957,0.986,0.896,0.944,1.011,0.085424656,0.197865391,0.057970069,0.015782997,-0.083141235,0.063502942,0.077242999,-0.158429363,-0.020340448,-0.06340917,1.0408,0.9878,0.949077633,-0.075401993,0.267865172,0.660881338,ABCE1_MOUSE,ATP-binding cassette sub-family E member 1 OS=Mus musculus GN=Abce1 PE=1 SV=1,Abce1
ACY1_MOUSE,1.128,0.942,0.377,1.034,0.96,0.814,0.888,0.889,0.759,0.758,-0.058893689,0.048236186,-1.407363571,-0.399730246,-0.397828209,-0.086201035,0.173767068,-0.169744676,-0.171368418,-0.2968993,0.7776,0.9322,1.198816872,0.261611294,0.273341317,0.660881338,ACY1_MOUSE,Aminoacylase-1 OS=Mus musculus GN=Acy1 PE=1 SV=1,Acy1
ALG2_MOUSE,0.144,0.888,0.928,1.199,0.957,0.794,1.149,0.875,1.025,1.015,-0.06340917,0.261831659,-0.10780329,0.021479727,0.03562391,-0.171368418,-2.795859283,-0.192645078,0.200378798,-0.332789088,1.0248,0.77,0.75136612,-0.41241203,0.273928912,0.660881338,ALG2_MOUSE,"Alpha-1,3/1,6-mannosyltransferase ALG2 OS=Mus musculus GN=Alg2 PE=1 SV=2",Alg2
COF1_MOUSE,0.694,0.679,1.154,0.653,0.699,0.781,0.864,0.559,0.881,0.799,-0.516635639,-0.614845103,0.206643224,-0.323732592,-0.182786076,-0.55851652,-0.526992432,-0.839079812,-0.210896782,-0.356605547,0.8372,0.7154,0.85451505,-0.226822193,0.272429597,0.660881338,COF1_MOUSE,Cofilin-1 OS=Mus musculus GN=Cfl1 PE=1 SV=3,Cfl1
E41L2_MOUSE,1.086,0.913,0.939,0.897,0.904,1.427,1.056,1.296,1.016,1.324,-0.145605322,-0.15682011,-0.090802937,0.404903122,0.022900402,-0.131313235,0.119024103,0.374065718,0.078609835,0.512985335,1.016,1.1556,1.137401575,0.185741707,0.268513251,0.660881338,E41L2_MOUSE,Band 4.1-like protein 2 OS=Mus musculus GN=Epb41l2 PE=1 SV=2,Epb41l2
EGLN_MOUSE,1.084,0.995,1.147,1.275,0.99,0.63,0.845,0.497,0.897,0.659,-0.01449957,0.350497247,0.197865391,-0.60164963,-0.15682011,-0.007231569,0.116364757,-1.008682243,-0.242976753,-0.666576266,0.9936,0.8102,0.81541868,-0.294387089,0.270088195,0.660881338,EGLN_MOUSE,Endoglin OS=Mus musculus GN=Eng PE=1 SV=2,Eng
FUK_MOUSE,1.125,1.292,0.993,1.143,1.439,0.858,1.01,0.637,1.088,1.036,0.525066592,0.192825404,-0.010134377,0.051024003,0.121678557,0.36960607,0.169925001,-0.650634722,0.014355293,-0.220950447,1.1398,0.9844,0.863660291,-0.211464135,0.273409054,0.660881338,FUK_MOUSE,L-fucose kinase OS=Mus musculus GN=Fuk PE=1 SV=1,Fuk
L2HDH_MOUSE,0.903,0.806,1.243,0.956,1.324,0.749,0.813,1.336,0.948,0.871,0.404903122,-0.064917477,0.313826296,-0.199255376,-0.077041036,-0.311148256,-0.147202107,0.417920008,-0.298672743,-0.416962376,1.0684,0.9214,0.862411082,-0.213552378,0.269633235,0.660881338,L2HDH_MOUSE,"L-2-hydroxyglutarate dehydrogenase, mitochondrial OS=Mus musculus GN=L2hgdh PE=1 SV=1",L2hgdh
NEDD8_MOUSE,0.825,0.932,1.265,0.885,0.881,0.938,1.007,0.716,1.012,0.897,-0.182786076,-0.17625064,0.339137385,-0.15682011,0.01720929,-0.10159814,-0.277533976,-0.481968507,0.010063683,-0.092340172,0.988,0.8836,0.894331984,-0.161117623,0.270357357,0.660881338,NEDD8_MOUSE,NEDD8 OS=Mus musculus GN=Nedd8 PE=1 SV=2,Nedd8
ODPA_MOUSE,0.721,0.804,1.129,0.892,0.78,0.963,0.908,1.009,1.081,1.034,-0.358453971,-0.164884385,0.175045486,0.048236186,0.112366523,-0.314732593,-0.471928835,0.012926174,-0.139235797,-0.054392297,0.9832,0.881,0.896053702,-0.158342897,0.273582457,0.660881338,ODPA_MOUSE,"Pyruvate dehydrogenase E1 component subunit alpha, somatic form, mitochondrial OS=Mus musculus GN=Pdha1 PE=1 SV=1",Pdha1
PLPL6_MOUSE,0.976,1.219,0.937,1.116,1.132,0.903,0.911,0.694,1.109,0.948,0.178873958,0.158337027,-0.093879047,-0.077041036,0.149259365,0.285698126,-0.035046947,-0.526992432,-0.134477041,-0.147202107,1.0484,0.9406,0.89717665,-0.156536021,0.271797364,0.660881338,PLPL6_MOUSE,Neuropathy target esterase OS=Mus musculus GN=Pnpla6 PE=1 SV=2,Pnpla6
SYTC_MOUSE,0.765,0.618,1.039,0.911,1.012,1.006,1.221,1.055,1.091,1.346,0.01720929,-0.134477041,0.055195654,0.42867841,0.125651102,-0.694321257,-0.386468347,0.077242999,0.2880632,0.008630305,1.0798,0.933,0.864048898,-0.210815136,0.273341713,0.660881338,SYTC_MOUSE,"Threonine--tRNA ligase, cytoplasmic OS=Mus musculus GN=Tars PE=1 SV=2",Tars
TCPE_MOUSE,1.44,1.33,1.041,1.399,0.472,1.271,1.231,1.098,1.229,1.121,-1.083141235,0.484395963,0.057970069,0.164786278,0.297484916,0.411426246,0.526068812,0.134878054,0.299830762,0.34596403,1.0524,1.274,1.210566325,0.275682124,0.267632983,0.660881338,TCPE_MOUSE,T-complex protein 1 subunit epsilon OS=Mus musculus GN=Cct5 PE=1 SV=1,Cct5
PYM1_MOUSE,0.427,0.903666667,0.828222222,1.107,0.907,1.036,0.997,0.952,1.185,1.151,-0.140825544,0.146655222,-0.271910182,0.202887833,0.244887059,-0.146137388,-1.227692025,-0.070966521,-0.00433459,0.051024003,1.035644444,0.863133333,0.833426315,-0.262873441,0.275056132,0.662254825,PYM1_MOUSE,Partner of Y14 and mago OS=Mus musculus GN=Pym1 PE=1 SV=2,Pym1
CUTC_MOUSE,0.76,0.802,0.986,0.881,0.841,0.935,0.961,1.05,1.118,1.187,-0.249822294,-0.182786076,-0.020340448,0.247319935,0.160920188,-0.318325858,-0.395928676,0.070389328,-0.057391664,-0.09696173,1.0026,0.9016,0.899261919,-0.153186719,0.275621789,0.662273408,CUTC_MOUSE,Copper homeostasis protein cutC homolog OS=Mus musculus GN=Cutc PE=1 SV=1,Cutc
IDHC_MOUSE,0.97,0.95,1.094,0.885,0.826,1.052,1.046,1.221,0.977,1.059,-0.275786313,-0.17625064,0.129612738,0.082702589,-0.033569533,-0.074000581,-0.043943348,0.2880632,0.064882852,0.073134705,0.9682,1.0478,1.082214419,0.113986368,0.277131014,0.662660648,IDHC_MOUSE,Isocitrate dehydrogenase [NADP] cytoplasmic OS=Mus musculus GN=Idh1 PE=1 SV=2,Idh1
MARC2_MOUSE,1.509,1.312,1.055,1.49,1.397,1.094,1.178,0.877,1.674,1.231,0.482332021,0.575312331,0.077242999,0.299830762,0.743299528,0.39176772,0.593592806,-0.189351252,0.236339539,0.129612738,1.3694,1.194,0.871914707,-0.197741081,0.277800715,0.662660648,MARC2_MOUSE,Mitochondrial amidoxime reducing component 2 OS=Mus musculus GN=Marc2 PE=1 SV=1,02-Mar
UBL4A_MOUSE,1.61,1.274,0.936,1.182,0.992,1.038,1.421,0.785,1.162,0.776,-0.011587974,0.241230036,-0.095419565,-0.365871442,0.216610069,0.349365278,0.687060688,-0.349235441,0.506906555,0.053806444,1.0096,1.2256,1.213946117,0.279704387,0.27774163,0.662660648,UBL4A_MOUSE,Ubiquitin-like protein 4A OS=Mus musculus GN=Ubl4a PE=1 SV=1,Ubl4a
VATG3_MOUSE,1.24,1.102,1.231,1.24,0.982,0.586,1.057,0.619,1.049,0.921,-0.02620507,0.310340121,0.299830762,-0.118726939,0.069014678,0.140124224,0.310340121,-0.691988685,0.079975377,-0.77102743,1.0846,0.9208,0.848976581,-0.236203337,0.278016009,0.662660648,VATG3_MOUSE,V-type proton ATPase subunit G 3 OS=Mus musculus GN=Atp6v1g3 PE=1 SV=1,Atp6v1g3
GSHB_MOUSE,1.012,1.012,1.306,0.944,1.047,1.015,0.964,0.875,0.981,1.012,0.066261442,-0.083141235,0.385154897,0.01720929,-0.027674958,0.01720929,0.01720929,-0.192645078,-0.052894948,0.021479727,1.058,0.9756,0.922117202,-0.116977964,0.279290139,0.664363516,GSHB_MOUSE,Glutathione synthetase OS=Mus musculus GN=Gss PE=1 SV=1,Gss
MAOX_MOUSE,0.583,1.053,0.672,1.024,1.077,0.951,0.787,0.771,0.99,1.049,0.10701825,0.034215715,-0.573466862,0.069014678,-0.01449957,0.074505436,-0.778432211,-0.375197235,-0.345564459,-0.072482754,0.9624,0.829,0.861388196,-0.215264541,0.28065766,0.666281285,MAOX_MOUSE,NADP-dependent malic enzyme OS=Mus musculus GN=Me1 PE=1 SV=2,Me1
COPA_MOUSE,0.74,0.873,1.296,0.919,0.865,0.86,0.819,1.037,0.891,0.885,-0.209227962,-0.121863233,0.374065718,-0.17625064,-0.166502663,-0.195946441,-0.434402824,0.052415894,-0.288064643,-0.217591435,0.9712,0.8658,0.891474465,-0.165734621,0.282305059,0.667522122,COPA_MOUSE,Coatomer subunit alpha OS=Mus musculus GN=Copa PE=1 SV=2,Copa
NDUS1_MOUSE,0.978,0.907,1.04,0.802,0.926,1.009,0.967,1.081,0.971,0.925,-0.110915901,-0.318325858,0.056583528,-0.112474729,-0.042456799,-0.140825544,-0.03209363,0.112366523,-0.048412205,0.012926174,0.9328,0.9884,1.059605489,0.083527222,0.282169075,0.667522122,NDUS1_MOUSE,"NADH-ubiquinone oxidoreductase 75 kDa subunit, mitochondrial OS=Mus musculus GN=Ndufs1 PE=1 SV=2",Ndufs1
CC124_MOUSE,1.084,1.071,0.856,1.097,1.094,0.997,0.808,0.749,1.124,1.027,0.129612738,0.133563526,-0.224317298,0.038436182,0.168642036,0.09895848,0.116364757,-0.416962376,-0.307572802,-0.00433459,1.0396,0.9418,0.905925356,-0.142535911,0.283888791,0.668603163,CC124_MOUSE,Coiled-coil domain-containing protein 124 OS=Mus musculus GN=Ccdc124 PE=1 SV=1,Ccdc124
MANBA_MOUSE,1.395,1.626,1.006,1.14,1.118,1.061,1.405,0.835,1.12,0.923,0.160920188,0.189033824,0.008630305,-0.115597447,0.163498732,0.701327257,0.480265122,-0.260151897,0.49057013,0.085424656,1.0614,1.2644,1.191256831,0.252484486,0.283818741,0.668603163,MANBA_MOUSE,Beta-mannosidase OS=Mus musculus GN=Manba PE=1 SV=1,Manba
DHX9_MOUSE,1.283,0.996,0.783,1.05,1.126,1.229,1.535,1.021,1.18,1.193,0.171206827,0.070389328,-0.352915787,0.254594043,0.23878686,-0.005782353,0.35952117,0.029982866,0.618238656,0.297484916,1.0664,1.2128,1.137284321,0.185592973,0.285803084,0.669128719,DHX9_MOUSE,ATP-dependent RNA helicase A OS=Mus musculus GN=Dhx9 PE=1 SV=2,Dhx9
DRS7B_MOUSE,0.743,1.052,0.986,0.926,1.037,0.953,1.018,0.717,1.066,0.902,0.052415894,-0.110915901,-0.020340448,-0.148800661,0.092207438,0.073134705,-0.428565884,-0.479954976,0.025737561,-0.069451881,0.9834,0.8966,0.911734798,-0.133313856,0.285493815,0.669128719,DRS7B_MOUSE,Dehydrogenase/reductase SDR family member 7B OS=Mus musculus GN=Dhrs7b PE=1 SV=1,Dhrs7b
PDZ1I_MOUSE,1.187,1.43,0.962,1.012,0.943,0.751,1.028,0.846,0.844,0.621,-0.084670324,0.01720929,-0.055891201,-0.687334826,-0.244685096,0.516015147,0.247319935,-0.241270432,0.039840265,-0.413115187,0.8764,1.0484,1.196257417,0.258527869,0.284741741,0.669128719,PDZ1I_MOUSE,PDZK1-interacting protein 1 OS=Mus musculus GN=Pdzk1ip1 PE=1 SV=1,Pdzk1ip1
DDAH1_MOUSE,1.015,0.948,1.194,1.002,1.269,0.881,0.976,1.06,0.875,1.016,0.343692069,0.002882509,0.255802837,0.022900402,-0.192645078,-0.077041036,0.021479727,0.084064265,-0.035046947,-0.182786076,1.0712,0.976,0.911127707,-0.134274813,0.287283777,0.671271344,DDAH1_MOUSE,"N(G),N(G)-dimethylarginine dimethylaminohydrolase 1 OS=Mus musculus GN=Ddah1 PE=1 SV=3",Ddah1
ACSA_MOUSE,0.645,0.96,0.779,0.87,0.978,1.011,0.743,0.738,1.049,0.876,-0.03209363,-0.200912694,-0.360304767,-0.190997225,0.069014678,-0.058893689,-0.632628934,-0.438307279,-0.428565884,0.015782997,0.9104,0.8194,0.900043937,-0.151932665,0.290251522,0.672907336,ACSA_MOUSE,"Acetyl-coenzyme A synthetase, cytoplasmic OS=Mus musculus GN=Acss2 PE=1 SV=2",Acss2
GALT1_MOUSE,1.151,1.699,0.8,1.107,1.257,1.025,1.052,0.956,0.911,0.956,0.32998465,0.146655222,-0.321928095,-0.064917477,-0.134477041,0.764685853,0.202887833,-0.064917477,0.073134705,0.03562391,1.0062,1.1766,1.16935003,0.225706847,0.28983594,0.672907336,GALT1_MOUSE,Polypeptide N-acetylgalactosaminyltransferase 1 OS=Mus musculus GN=Galnt1 PE=1 SV=1,Galnt1
MYO7B_MOUSE,1.371,1.203,1.255,1.239,1.182,0.803,1.434,0.934,1.365,1.418,0.241230036,0.309176187,0.327687364,0.503857533,0.448900951,0.266636643,0.455228571,-0.098505545,0.520045024,-0.316528107,1.2918,1.149,0.889456572,-0.169003927,0.290131564,0.672907336,MYO7B_MOUSE,Unconventional myosin-VIIb OS=Mus musculus GN=Myo7b PE=1 SV=3,Myo7b
PDIA6_MOUSE,0.907,1.204,0.902,1.037,0.951,1.071,1.149,0.963,1.081,0.938,-0.072482754,0.052415894,-0.148800661,-0.092340172,0.112366523,0.267835392,-0.140825544,-0.054392297,0.200378798,0.09895848,0.9818,1.0588,1.078427378,0.108929028,0.288623893,0.672907336,PDIA6_MOUSE,Protein disulfide-isomerase A6 OS=Mus musculus GN=Pdia6 PE=1 SV=3,Pdia6
DEOC_MOUSE,0.685,0.82,0.945,0.787,0.866,0.885,0.862,0.9,0.894,0.941,-0.20756107,-0.345564459,-0.081613766,-0.087733372,-0.161653263,-0.286304185,-0.545824107,-0.152003093,-0.214240226,-0.17625064,0.8866,0.8304,0.936611775,-0.094476919,0.29255132,0.673059222,DEOC_MOUSE,Deoxyribose-phosphate aldolase OS=Mus musculus GN=Dera PE=1 SV=1,Dera
ECHD2_MOUSE,1.132,1.24,1.273,1.294,1.127,1.082,1.009,1.036,1.123,1.04,0.172487516,0.371837617,0.348232419,0.056583528,0.167357928,0.310340121,0.178873958,0.051024003,0.012926174,0.113700499,1.1714,1.0998,0.938876558,-0.090992608,0.290980263,0.673059222,ECHD2_MOUSE,"Enoyl-CoA hydratase domain-containing protein 2, mitochondrial OS=Mus musculus GN=Echdc2 PE=1 SV=2",Echdc2
MTP_MOUSE,0.94,1.19,0.864,1.385,1.13,0.963,0.053,0.885,1.578,0.853,0.176322773,0.469885976,-0.210896782,-0.229382353,0.658097205,0.250961574,-0.089267338,-0.17625064,-4.23786383,-0.054392297,1.162,0.8062,0.693803787,-0.52740038,0.293241021,0.673059222,MTP_MOUSE,Microsomal triglyceride transfer protein large subunit OS=Mus musculus GN=Mttp PE=1 SV=2,Mttp
QOR_MOUSE,0.936,1.047,0.692,0.966,1.02,0.931,1.017,1.176,1.05,0.931,0.028569152,-0.049904906,-0.531156057,-0.103146927,0.070389328,0.066261442,-0.095419565,0.23388806,0.024319679,-0.103146927,0.9318,1.0214,1.096157974,0.132455729,0.293533624,0.673059222,QOR_MOUSE,Quinone oxidoreductase OS=Mus musculus GN=Cryz PE=1 SV=1,Cryz
TCPD_MOUSE,1.229,1.274,0.942,1.218,0.871,1.167,1.212,0.855,1.142,0.968,-0.199255376,0.284514133,-0.086201035,-0.046921047,0.191562651,0.349365278,0.297484916,-0.226003675,0.277389699,0.222804561,1.0282,1.1474,1.115930753,0.158247506,0.293555695,0.673059222,TCPD_MOUSE,T-complex protein 1 subunit delta OS=Mus musculus GN=Cct4 PE=1 SV=3,Cct4
TPM3_MOUSE,1.335,1.316,1.315,0.967,1.02,1.039,1.031,1.069,1.037,0.935,0.028569152,-0.048412205,0.3950628,-0.09696173,0.052415894,0.396159489,0.416839742,0.096261853,0.044044333,0.055195654,1.0548,1.158,1.097838453,0.134665777,0.293719189,0.673059222,TPM3_MOUSE,Tropomyosin alpha-3 chain OS=Mus musculus GN=Tpm3 PE=1 SV=3,Tpm3
UBP10_MOUSE,0.931,1.143,0.674,0.897,0.841,1.235,0.869,0.761,1.079,0.824,-0.249822294,-0.15682011,-0.569179503,-0.279283757,0.109694865,0.192825404,-0.103146927,-0.394031641,-0.202571918,0.304511042,0.863,0.9878,1.144611819,0.194858409,0.296053324,0.677100763,UBP10_MOUSE,Ubiquitin carboxyl-terminal hydrolase 10 OS=Mus musculus GN=Usp10 PE=1 SV=3,Usp10
EIF3M_MOUSE,1.357,0.97,0.96,0.247,0.434,1.003,0.999,0.609,1.151,1.036,-1.204233052,-2.017417053,-0.058893689,0.051024003,0.202887833,-0.043943348,0.440420721,-0.715485867,-0.001443417,0.004321606,0.7656,0.9876,1.289968652,0.367336007,0.297269752,0.677696853,EIF3M_MOUSE,Eukaryotic translation initiation factor 3 subunit M OS=Mus musculus GN=Eif3m PE=1 SV=1,Eif3m
GNA11_MOUSE,1.481,1.402,1.161,1.268,0.881,1.257,1.035,1.027,0.986,1.225,-0.182786076,0.342554745,0.215367972,0.292781749,-0.020340448,0.487486349,0.566571641,0.038436182,0.049630768,0.32998465,1.1042,1.2404,1.12334722,0.167803925,0.297455822,0.677696853,GNA11_MOUSE,Guanine nucleotide-binding protein subunit alpha-11 OS=Mus musculus GN=Gna11 PE=1 SV=1,Gna11
1433E_MOUSE,0.877,0.766,1.297,0.876,0.959,0.87,0.957,1.084,0.942,0.964,-0.06039728,-0.190997225,0.37517848,-0.052894948,-0.086201035,-0.384583703,-0.189351252,0.116364757,-0.06340917,-0.200912694,1.0076,0.9108,0.903930131,-0.145716831,0.303083576,0.678949472,1433E_MOUSE,14-3-3 protein epsilon OS=Mus musculus GN=Ywhae PE=1 SV=1,Ywhae
AASD1_MOUSE,0.909,0.994,1.076,0.955,1.015,0.991,0.875,0.167,1.022,0.919,0.021479727,-0.066427362,0.105678078,-0.121863233,0.031395196,-0.008682243,-0.1376478,-2.582079992,-0.192645078,-0.013043037,0.9974,0.7872,0.789252055,-0.341441982,0.310589354,0.678949472,AASD1_MOUSE,Alanyl-tRNA editing protein Aarsd1 OS=Mus musculus GN=Aarsd1 PE=1 SV=2,Aarsd1
ACY2_MOUSE,0.98,1.016,1.109,0.986,0.98,0.995,1.012,0.905,0.983,1.022,-0.029146346,-0.020340448,0.149259365,0.031395196,-0.024736678,0.022900402,-0.029146346,-0.144010303,0.01720929,-0.007231569,1.016,0.9816,0.966141732,-0.049693248,0.310072653,0.678949472,ACY2_MOUSE,Aspartoacylase OS=Mus musculus GN=Aspa PE=1 SV=2,Aspa
AK1A1_MOUSE,0.909,0.921,0.74,1.142,0.968,0.975,1.274,1.147,0.942,0.915,-0.046921047,0.191562651,-0.434402824,-0.128156351,-0.086201035,-0.118726939,-0.1376478,0.197865391,0.349365278,-0.036525876,0.9414,1.0452,1.110261313,0.150899272,0.30514079,0.678949472,AK1A1_MOUSE,Alcohol dehydrogenase [NADP(+)] OS=Mus musculus GN=Akr1a1 PE=1 SV=3,Akr1a1
ATNG_MOUSE,0.931,0.841,1.411,0.845,0.863,0.531,0.996,0.499,0.848,0.673,-0.212567535,-0.242976753,0.496717988,-0.57132159,-0.23786383,-0.249822294,-0.103146927,-1.002888279,-0.005782353,-0.913216234,0.928,0.7596,0.818534483,-0.2888849,0.3031626,0.678949472,ATNG_MOUSE,Sodium/potassium-transporting ATPase subunit gamma OS=Mus musculus GN=Fxyd2 PE=1 SV=2,Fxyd2
CERU_MOUSE,1.075,0.9462,1.212,0.843,0.974,0.182,1.008,0.709,1.037,0.915,-0.038006323,-0.246395464,0.277389699,-0.128156351,0.052415894,-0.079782934,0.10433666,-0.496142467,0.011495639,-2.457989644,0.9962,0.78404,0.787030717,-0.345508152,0.305832221,0.678949472,CERU_MOUSE,Ceruloplasmin OS=Mus musculus GN=Cp PE=1 SV=2,Cp
CK5P3_MOUSE,0.804,1.117,0.937,0.963,0.954,0.675,0.728,0.543,0.723,0.8051,-0.067938829,-0.054392297,-0.093879047,-0.312760106,-0.467932448,0.159629186,-0.314732593,-0.880975897,-0.457989644,-0.567040593,0.87642,0.7734,0.882453618,-0.180407643,0.305580423,0.678949472,CK5P3_MOUSE,CDK5 regulatory subunit-associated protein 3 OS=Mus musculus GN=Cdk5rap3 PE=1 SV=1,Cdk5rap3
CTNA1_MOUSE,1.103,0.872,1.056,1.138,1.16,0.919,1.099,0.878,0.978,0.917,0.214124805,0.186500558,0.078609835,-0.125006361,-0.03209363,-0.19759996,0.141432791,-0.187707155,0.136191386,-0.121863233,1.0498,0.9742,0.927986283,-0.107824614,0.302707391,0.678949472,CTNA1_MOUSE,Catenin alpha-1 OS=Mus musculus GN=Ctnna1 PE=1 SV=1,Ctnna1
GLGB_MOUSE,1.05,1.056,0.856,0.964,1.292,0.902,1.042,0.646,1.297,0.97,0.36960607,-0.052894948,-0.224317298,-0.043943348,0.37517848,0.078609835,0.070389328,-0.63039393,0.059355278,-0.148800661,1.0758,0.9392,0.873024726,-0.19590558,0.307691012,0.678949472,GLGB_MOUSE,"1,4-alpha-glucan-branching enzyme OS=Mus musculus GN=Gbe1 PE=1 SV=1",Gbe1
HCDH_MOUSE,0.624,0.517,0.788,0.814,0.669,0.812,0.724,0.925,0.968,0.808,-0.579921884,-0.2968993,-0.343732465,-0.307572802,-0.046921047,-0.951763814,-0.680382066,-0.112474729,-0.465938398,-0.300448367,0.8094,0.7204,0.890042006,-0.168054668,0.307766933,0.678949472,HCDH_MOUSE,"Hydroxyacyl-coenzyme A dehydrogenase, mitochondrial OS=Mus musculus GN=Hadh PE=1 SV=2",Hadh
HNRPC_MOUSE,1.131,0.945,0.914,1.119,0.992,0.965,1.444,1.243,1.246,0.791,-0.011587974,0.162210036,-0.12973393,-0.3382504,0.317304068,-0.081613766,0.177598929,0.313826296,0.530070742,-0.051399153,1.0124,1.1456,1.13156855,0.178323985,0.302814978,0.678949472,HNRPC_MOUSE,Heterogeneous nuclear ribonucleoproteins C1/C2 OS=Mus musculus GN=Hnrnpc PE=1 SV=1,Hnrnpc
HSP74_MOUSE,1.041,0.977,1.156,0.927,1.073,0.933,0.905,1.011,0.952,1.03,0.101650076,-0.109358756,0.209141398,0.042644337,-0.070966521,-0.033569533,0.057970069,0.015782997,-0.144010303,-0.100051014,1.0276,0.9734,0.947255742,-0.078174116,0.309041177,0.678949472,HSP74_MOUSE,Heat shock 70 kDa protein 4 OS=Mus musculus GN=Hspa4 PE=1 SV=1,Hspa4
HYKK_MOUSE,0.981,1.002,0.975,1.051,1.011,0.926,1.258,0.943,1.251,1.3,0.015782997,0.071762669,-0.036525876,0.378511623,0.32308179,0.002882509,-0.027674958,-0.084670324,0.331131922,-0.110915901,1.1176,1.022,0.914459556,-0.12900873,0.300201929,0.678949472,HYKK_MOUSE,Hydroxylysine kinase OS=Mus musculus GN=Hykk PE=1 SV=2,Hykk
RAB14_MOUSE,1.128,1.063,1.01,0.838,0.831,0.832,1.13,0.891,1.093,0.806,-0.267079618,-0.254977851,0.014355293,-0.311148256,0.128293401,0.088141597,0.173767068,-0.166502663,0.176322773,-0.265344567,0.9156,1.0088,1.101791175,0.139850813,0.303716275,0.678949472,RAB14_MOUSE,Ras-related protein Rab-14 OS=Mus musculus GN=Rab14 PE=1 SV=3,Rab14
RACK1_MOUSE,1.054,1.484,1.053,1.177,0.984,1.292,1.232,0.981,1.184,1.062,-0.023269779,0.23511432,0.074505436,0.086783766,0.243669081,0.569491092,0.075874867,-0.027674958,0.301002256,0.36960607,1.092,1.2086,1.106776557,0.146363991,0.30009018,0.678949472,RACK1_MOUSE,Receptor of activated protein C kinase 1 OS=Mus musculus GN=Rack1 PE=1 SV=3,Rack1
RFIP5_MOUSE,1.027,1.826,0.953,0.942,0.935,0.903,0.828,0.844,0.822,0.704,-0.09696173,-0.086201035,-0.069451881,-0.506352666,-0.282789701,0.868686765,0.038436182,-0.244685096,-0.272297327,-0.147202107,0.8712,1.0856,1.246097337,0.317416767,0.309132701,0.678949472,RFIP5_MOUSE,Rab11 family-interacting protein 5 OS=Mus musculus GN=Rab11fip5 PE=1 SV=2,Rab11fip5
RLA2_MOUSE,1.575,1.541,1.236,1.747,1.432,1.78,1.738,1.174,0.98,1.473,0.518031493,0.804879608,0.305678743,0.55875743,-0.029146346,0.623866862,0.655351829,0.231432408,0.797428082,0.831877241,1.3736,1.5616,1.136866628,0.185063014,0.299086356,0.678949472,RLA2_MOUSE,60S acidic ribosomal protein P2 OS=Mus musculus GN=Rplp2 PE=1 SV=3,Rplp2
RS28_MOUSE,1.12,1.452,0.813,1.14,1.041,1.154,1.157,0.842,1.107,0.959,0.057970069,0.189033824,-0.298672743,-0.06039728,0.146655222,0.538041453,0.163498732,-0.248107862,0.210388864,0.206643224,1.012,1.145,1.131422925,0.178138308,0.309107125,0.678949472,RS28_MOUSE,40S ribosomal protein S28 OS=Mus musculus GN=Rps28 PE=1 SV=1,Rps28
RT27_MOUSE,0.682,0.891,0.734,0.745,0.706,0.955,0.984,1.014,0.981,0.9,-0.502259911,-0.424687669,-0.446148032,-0.152003093,-0.027674958,-0.166502663,-0.552156356,0.020057652,-0.023269779,-0.066427362,0.8132,0.9052,1.113133301,0.154626369,0.304013725,0.678949472,RT27_MOUSE,"28S ribosomal protein S27, mitochondrial OS=Mus musculus GN=Mrps27 PE=1 SV=2",Mrps27
STX6_MOUSE,0.846,0.908,1.048,0.942,0.936,0.991,1.14,0.715,1.173,0.94,-0.095419565,-0.086201035,0.067638717,-0.089267338,0.230203013,-0.139235797,-0.241270432,-0.483984853,0.189033824,-0.013043037,1.0078,0.92,0.91287954,-0.131503595,0.308951788,0.678949472,STX6_MOUSE,Syntaxin-6 OS=Mus musculus GN=Stx6 PE=1 SV=1,Stx6
STXB2_MOUSE,0.875,0.938,0.888,0.848,0.791,1.223,0.986,1.061,1.085,1.036,-0.3382504,-0.23786383,-0.171368418,0.051024003,0.117695043,-0.092340172,-0.192645078,0.085424656,-0.020340448,0.290424404,0.9296,1.0166,1.09358864,0.129070162,0.309625727,0.678949472,STXB2_MOUSE,Syntaxin-binding protein 2 OS=Mus musculus GN=Stxbp2 PE=1 SV=1,Stxbp2
SURF4_MOUSE,0.808,1.216,0.881,1.404,0.986,0.927,0.912,0.855,1.049,0.985,-0.020340448,0.489542936,-0.182786076,-0.02180437,0.069014678,0.282143229,-0.307572802,-0.226003675,-0.13289427,-0.109358756,1.061,0.9436,0.88934967,-0.169177333,0.308668583,0.678949472,SURF4_MOUSE,Surfeit locus protein 4 OS=Mus musculus GN=Surf4 PE=1 SV=1,Surf4
CNN3_MOUSE,1.225,0.937,1.242,0.871,1.031,0.786,1.373,0.759,1.19,1.678,0.044044333,-0.199255376,0.312665174,0.746742716,0.250961574,-0.093879047,0.292781749,-0.397828209,0.457331625,-0.347398782,1.2024,1.016,0.844976713,-0.243016512,0.314480002,0.684720352,CNN3_MOUSE,Calponin-3 OS=Mus musculus GN=Cnn3 PE=1 SV=1,Cnn3
DDX17_MOUSE,0.829,0.624,0.934,0.621,0.511,0.971,1.123,0.909,0.592,1.118,-0.968604804,-0.687334826,-0.098505545,0.160920188,-0.756330919,-0.680382066,-0.270555993,-0.1376478,0.167357928,-0.042456799,0.7552,0.8912,1.180084746,0.238890468,0.315441539,0.684720352,DDX17_MOUSE,Probable ATP-dependent RNA helicase DDX17 OS=Mus musculus GN=Ddx17 PE=1 SV=1,Ddx17
PACN3_MOUSE,0.833,0.673,0.915,0.803,0.796,0.821,0.964,0.549,0.854,0.862,-0.329159664,-0.316528107,-0.128156351,-0.214240226,-0.227692025,-0.57132159,-0.263611599,-0.865121946,-0.052894948,-0.284545873,0.846,0.768,0.907801418,-0.139551352,0.315536675,0.684720352,PACN3_MOUSE,Protein kinase C and casein kinase II substrate protein 3 OS=Mus musculus GN=Pacsin3 PE=1 SV=1,Pacsin3
TPD54_MOUSE,0.915,0.85,1.385,0.976,0.851,0.788,1.04,0.837,0.979,0.832,-0.232768963,-0.035046947,0.469885976,-0.265344567,-0.030619235,-0.234465254,-0.128156351,-0.256700472,0.056583528,-0.343732465,1.0046,0.886,0.881943062,-0.181242576,0.315081285,0.684720352,TPD54_MOUSE,Tumor protein D54 OS=Mus musculus GN=Tpd52l2 PE=1 SV=1,Tpd52l2
SC22B_MOUSE,0.887,1.107,0.891,1.264,1.258,0.941,0.962,0.974,1.019,0.938,0.331131922,0.337996464,-0.166502663,-0.092340172,0.027154052,0.146655222,-0.17299399,-0.038006323,-0.055891201,-0.087733372,1.074,0.9742,0.90707635,-0.140704105,0.316222009,0.684955338,SC22B_MOUSE,Vesicle-trafficking protein SEC22b OS=Mus musculus GN=Sec22b PE=1 SV=3,Sec22b
APOC3_MOUSE,0.968,1.069,0.637,0.913,0.911,0.671,0.717,0.33,0.983,1.087,-0.134477041,-0.131313235,-0.650634722,0.12035194,-0.024736678,0.096261853,-0.046921047,-1.59946207,-0.479954976,-0.575615328,0.9062,0.751,0.828735379,-0.271016583,0.317973397,0.684998952,APOC3_MOUSE,Apolipoprotein C-III OS=Mus musculus GN=Apoc3 PE=1 SV=2,Apoc3
SK2L2_MOUSE,0.934,1.15,0.903,0.827,0.94,0.667,0.666,0.47,0.895,0.865,-0.089267338,-0.274040765,-0.147202107,-0.209227962,-0.160040413,0.201633861,-0.098505545,-1.089267338,-0.586405918,-0.584241333,0.886,0.7774,0.877426637,-0.188649591,0.317216161,0.684998952,SK2L2_MOUSE,Superkiller viralicidic activity 2-like 2 OS=Mus musculus GN=Skiv2l2 PE=1 SV=1,Skiv2l2
SPA3K_MOUSE,0.47,1.612,0.59075,1.165,1.662,0.803,0.832,0.448,0.785,1.224,0.732920382,0.220329955,-0.759380371,0.291603558,-0.349235441,0.688851744,-1.089267338,-1.158429363,-0.265344567,-0.316528107,1.08535,0.833,0.767494357,-0.381771952,0.317658554,0.684998952,SPA3K_MOUSE,Serine protease inhibitor A3K OS=Mus musculus GN=Serpina3k PE=1 SV=2,Serpina3k
UGPA_MOUSE,0.831,0.904,0.997,1.031,0.799,0.906,0.939,0.987,1.092,0.973,-0.323732592,0.044044333,-0.00433459,-0.03948829,0.126972856,-0.145605322,-0.267079618,-0.01887801,-0.090802937,-0.142417045,0.9784,0.9134,0.933565004,-0.099177614,0.320070762,0.688268105,UGPA_MOUSE,UTP--glucose-1-phosphate uridylyltransferase OS=Mus musculus GN=Ugp2 PE=1 SV=3,Ugp2
A4_MOUSE,1.427,1.428,0.971,1.263,0.454,1.061,1.036,0.867,1.146,1.006,-1.139235797,0.336854639,-0.042456799,0.008630305,0.196607044,0.513995979,0.512985335,-0.205896101,0.051024003,0.085424656,0.968,1.1638,1.202272727,0.265764199,0.322878984,0.692335549,A4_MOUSE,Amyloid beta A4 protein OS=Mus musculus GN=App PE=1 SV=3,App
CYB5_MOUSE,0.487,0.894,0.397,1.242,1.286,0.922,0.781,0.906,1.496,1.294,0.362890643,0.312665174,-1.332789088,0.371837617,0.581110175,-0.161653263,-1.038006323,-0.142417045,-0.356605547,-0.117161344,1.143,0.798,0.69816273,-0.518364752,0.323450209,0.692335549,CYB5_MOUSE,Cytochrome b5 OS=Mus musculus GN=Cyb5a PE=1 SV=2,Cyb5a
MAP2_MOUSE,0.996,0.879,1.093,0.958,0.942,0.852,1.077,0.891,0.892,1.14,-0.086201035,-0.061902439,0.128293401,0.189033824,-0.164884385,-0.18606493,-0.005782353,-0.166502663,0.10701825,-0.231074664,1.005,0.939,0.934328358,-0.097998438,0.323712072,0.692335549,MAP2_MOUSE,Methionine aminopeptidase 2 OS=Mus musculus GN=Metap2 PE=1 SV=1,Metap2
ADSV_MOUSE,1.581,0.99,1.051,1.24,0.95,1.223,0.958,0.917,0.89,0.776,-0.074000581,0.310340121,0.071762669,-0.365871442,-0.168122759,-0.01449957,0.660837368,-0.125006361,-0.061902439,0.290424404,0.9814,1.1338,1.155288364,0.208252998,0.32497257,0.693781367,ADSV_MOUSE,Adseverin OS=Mus musculus GN=Scin PE=1 SV=3,Scin
SRSF3_MOUSE,0.906,1.038,0.616,0.873,0.875,1.44,3.35,2.25,2.205,1.685,-0.192645078,-0.195946441,-0.698997744,0.752748591,1.140778656,0.053806444,-0.142417045,1.169925001,1.744161096,0.526068812,1.2508,1.7968,1.436520627,0.522578708,0.327517159,0.697958471,SRSF3_MOUSE,Serine/arginine-rich splicing factor 3 OS=Mus musculus GN=Srsf3 PE=1 SV=1,Srsf3
EI3JA_MOUSE,0.63,0.713,0.945,0.704,0.758,0.815,0.804,0.908,0.893,0.928,-0.399730246,-0.506352666,-0.081613766,-0.10780329,-0.16326792,-0.488026018,-0.666576266,-0.139235797,-0.314732593,-0.295128036,0.8456,0.774,0.915326395,-0.12764181,0.328708876,0.699242717,EI3JA_MOUSE,Eukaryotic translation initiation factor 3 subunit J-A OS=Mus musculus GN=Eif3j1 PE=2 SV=1,Eif3j1
GSTA2_MOUSE,1.331,0.857,1.676,0.882,0.728,1.063,1.121,1.339,0.878,0.786,-0.457989644,-0.181149439,0.745022149,-0.347398782,-0.187707155,-0.222632891,0.412510571,0.421155961,0.164786278,0.088141597,0.99,1.1422,1.153737374,0.206314859,0.329995814,0.700724565,GSTA2_MOUSE,Glutathione S-transferase A2 OS=Mus musculus GN=Gsta2 PE=1 SV=3,Gsta2
ACOC_MOUSE,1.037,1.092,0.909,1.215,0.961,1.119,1.063,1.083,1.038,1.008,-0.057391664,0.280956314,-0.1376478,0.011495639,0.053806444,0.126972856,0.052415894,0.115033243,0.088141597,0.162210036,1.0262,1.0788,1.051257065,0.072115496,0.334544251,0.701244164,ACOC_MOUSE,Cytoplasmic aconitate hydratase OS=Mus musculus GN=Aco1 PE=1 SV=3,Aco1
ANK3_MOUSE,1.192,0.898,0.927,1.273,1.208,0.705,0.86,0.515,0.824,0.712,0.272620455,0.348232419,-0.109358756,-0.490050854,-0.279283757,-0.15521265,0.253384236,-0.957355663,-0.217591435,-0.504304837,0.9888,0.834,0.843446602,-0.24563136,0.334340763,0.701244164,ANK3_MOUSE,Ankyrin-3 OS=Mus musculus GN=Ank3 PE=1 SV=1,Ank3
AP3D1_MOUSE,1.073,0.921,1.372,1.043,0.895,1.106,0.914,0.967,1.018,1.126,-0.160040413,0.060739158,0.456280482,0.171206827,0.025737561,-0.118726939,0.101650076,-0.048412205,-0.12973393,0.145351386,1.0908,0.9962,0.913274661,-0.130879289,0.337323618,0.701244164,AP3D1_MOUSE,AP-3 complex subunit delta-1 OS=Mus musculus GN=Ap3d1 PE=1 SV=1,Ap3d1
ATP5J_MOUSE,0.513,1.093,1.914,1.457,1.095,0.883,0.798,1.441,0.818,0.781,0.13093087,0.543000877,0.93659083,-0.356605547,-0.289827252,0.128293401,-0.962969269,0.527070336,-0.325539348,-0.179514657,1.213,0.9456,0.779554823,-0.35927761,0.338959934,0.701244164,ATP5J_MOUSE,"ATP synthase-coupling factor 6, mitochondrial OS=Mus musculus GN=Atp5j PE=1 SV=1",Atp5j
CATD_MOUSE,1.11,1.297,0.531,0.917,1.51,1.188,1.014,0.866,0.871,0.915,0.59454855,-0.125006361,-0.913216234,-0.128156351,-0.199255376,0.37517848,0.150559677,-0.20756107,0.020057652,0.248534836,0.9488,1.095,1.154089376,0.206754955,0.339102064,0.701244164,CATD_MOUSE,Cathepsin D OS=Mus musculus GN=Ctsd PE=1 SV=1,Ctsd
CLYBL_MOUSE,1.01,1.091,1.39,0.999,0.89,0.913,0.966,0.696,1.032,0.93,-0.168122759,-0.001443417,0.475084883,-0.104697379,0.045442971,0.125651102,0.014355293,-0.522840789,-0.049904906,-0.131313235,1.0482,0.9352,0.892196146,-0.164567179,0.335524773,0.701244164,CLYBL_MOUSE,"Citrate lyase subunit beta-like protein, mitochondrial OS=Mus musculus GN=Clybl PE=1 SV=2",Clybl
DNJB1_MOUSE,1.03,1.149,0.944,1.023,1.153,0.996,0.821,0.716,0.954,1.064,0.205392513,0.032806145,-0.083141235,0.089498151,-0.067938829,0.200378798,0.042644337,-0.481968507,-0.284545873,-0.005782353,1.0276,0.9424,0.917088361,-0.124867351,0.334403475,0.701244164,DNJB1_MOUSE,DnaJ homolog subfamily B member 1 OS=Mus musculus GN=Dnajb1 PE=1 SV=3,Dnajb1
ECH1_MOUSE,1.041,0.89,1.027,0.837,0.968,0.951,0.94,0.711,1.078,0.977,-0.046921047,-0.256700472,0.038436182,-0.033569533,0.108357178,-0.168122759,0.057970069,-0.492078535,-0.089267338,-0.072482754,0.9774,0.9066,0.927562922,-0.108482943,0.335071901,0.701244164,ECH1_MOUSE,"Delta(3,5)-Delta(2,4)-dienoyl-CoA isomerase, mitochondrial OS=Mus musculus GN=Ech1 PE=1 SV=1",Ech1
ENPP3_MOUSE,1.716,1.231,1.675,1.048,1.157,0.946,0.997,1.372,0.673,0.708,0.210388864,0.067638717,0.744161096,-0.498178735,-0.57132159,0.299830762,0.779049553,0.456280482,-0.00433459,-0.080087911,1.0522,1.2524,1.19026801,0.251286458,0.334693781,0.701244164,ENPP3_MOUSE,Ectonucleotide pyrophosphatase/phosphodiesterase family member 3 OS=Mus musculus GN=Enpp3 PE=1 SV=2,Enpp3
GBB2_MOUSE,1.281,1.05,1.258,1.267,1.186,0.828,1.269,0.781,1.167,0.929,0.24610401,0.341416524,0.331131922,-0.106249498,0.222804561,0.070389328,0.357270476,-0.356605547,0.343692069,-0.272297327,1.1614,1.0418,0.897020837,-0.156786597,0.334148701,0.701244164,GBB2_MOUSE,Guanine nucleotide-binding protein G(I)/G(S)/G(T) subunit beta-2 OS=Mus musculus GN=Gnb2 PE=1 SV=3,Gnb2
HS74L_MOUSE,0.903,0.893,1.186,0.916,1.183,1.177,1.388,1.119,1.547,1.388,0.242450074,-0.126580497,0.24610401,0.473007568,0.629473197,-0.16326792,-0.147202107,0.162210036,0.473007568,0.23511432,1.244,1.096,0.881028939,-0.182738687,0.333359147,0.701244164,HS74L_MOUSE,Heat shock 70 kDa protein 4L OS=Mus musculus GN=Hspa4l PE=1 SV=2,Hspa4l
OXSR1_MOUSE,0.914,0.961,1.004,0.871,0.995,0.781,0.839,0.628,0.901,0.741,-0.007231569,-0.199255376,0.005759269,-0.432454552,-0.150400989,-0.057391664,-0.12973393,-0.671163536,-0.253257284,-0.356605547,0.9024,0.8246,0.913785461,-0.130072607,0.338177119,0.701244164,OXSR1_MOUSE,Serine/threonine-protein kinase OSR1 OS=Mus musculus GN=Oxsr1 PE=1 SV=1,Oxsr1
RM04_MOUSE,0.78,0.97,0.842,0.906,0.715,0.874,0.8,0.696,1.214,0.943,-0.483984853,-0.142417045,-0.248107862,-0.084670324,0.279768422,-0.043943348,-0.358453971,-0.522840789,-0.321928095,-0.194294815,0.924,0.824,0.891774892,-0.165248514,0.338452055,0.701244164,RM04_MOUSE,"39S ribosomal protein L4, mitochondrial OS=Mus musculus GN=Mrpl4 PE=1 SV=1",Mrpl4
RM18_MOUSE,0.903,1.153,1.079,1.092,0.703,1.041,0.931,0.698,1.388,1.289,-0.508403406,0.126972856,0.109694865,0.366252264,0.473007568,0.205392513,-0.147202107,-0.518701058,-0.103146927,0.057970069,1.1102,0.9452,0.85137813,-0.232128064,0.33809391,0.701244164,RM18_MOUSE,"39S ribosomal protein L18, mitochondrial OS=Mus musculus GN=Mrpl18 PE=1 SV=1",Mrpl18
UBP24_MOUSE,1.045,1.079,0.991,1.035,1.016,0.796,0.888,0.998,1.004,1.036,0.022900402,0.049630768,-0.013043037,0.051024003,0.005759269,0.109694865,0.063502942,-0.002888279,-0.171368418,-0.329159664,1.0164,0.9612,0.945690673,-0.080559727,0.335758576,0.701244164,UBP24_MOUSE,Ubiquitin carboxyl-terminal hydrolase 24 OS=Mus musculus GN=Usp24 PE=1 SV=1,Usp24
PACN2_MOUSE,1.14,0.621,1.073,0.974,1.031,0.96,0.888,0.812,0.879,0.908,0.044044333,-0.038006323,0.101650076,-0.139235797,-0.18606493,-0.687334826,0.189033824,-0.300448367,-0.171368418,-0.058893689,0.973,0.8842,0.908735868,-0.138067071,0.341002629,0.702260945,PACN2_MOUSE,Protein kinase C and casein kinase substrate in neurons protein 2 OS=Mus musculus GN=Pacsin2 PE=1 SV=1,Pacsin2
PRS10_MOUSE,1.063,1.082,1.143,1.167,0.889,0.834,1.031,0.902,1.125,0.971,-0.169744676,0.222804561,0.192825404,-0.042456799,0.169925001,0.113700499,0.088141597,-0.148800661,0.044044333,-0.261880711,1.059,0.9824,0.927667611,-0.108320124,0.341368631,0.702260945,PRS10_MOUSE,26S protease regulatory subunit 10B OS=Mus musculus GN=Psmc6 PE=1 SV=1,Psmc6
TMOD3_MOUSE,0.987,1.106,1.527,1.416,1.204,1.316,1.274,1.056,1.04,1.128,0.267835392,0.501821265,0.610700062,0.173767068,0.056583528,0.145351386,-0.01887801,0.078609835,0.349365278,0.396159489,1.263,1.1478,0.908788599,-0.13798336,0.340709302,0.702260945,TMOD3_MOUSE,Tropomodulin-3 OS=Mus musculus GN=Tmod3 PE=1 SV=1,Tmod3
AMPE_MOUSE,1.214,1.199,1.67,1.196,1.229,1.096,1.042,1.065,1.016,1.129,0.297484916,0.25821739,0.739848103,0.175045486,0.022900402,0.261831659,0.279768422,0.09085343,0.059355278,0.132247798,1.248,1.1232,0.9,-0.152003093,0.342730754,0.703222373,AMPE_MOUSE,Glutamyl aminopeptidase OS=Mus musculus GN=Enpep PE=1 SV=1,Enpep
MYO6_MOUSE,1.543,1.27,1.328,1.437,1.188,1.409,1.32,1.127,1.136,1.111,0.248534836,0.523060062,0.409255147,0.151858817,0.183962835,0.344828497,0.625738062,0.172487516,0.40053793,0.494671612,1.24,1.3338,1.075645161,0.105202234,0.343020854,0.703222373,MYO6_MOUSE,Unconventional myosin-VI OS=Mus musculus GN=Myo6 PE=1 SV=1,Myo6
PARK7_MOUSE,1.008,1.099,0.995,0.825,0.799,0.83,1.054,0.791,0.921,0.858,-0.323732592,-0.277533976,-0.007231569,-0.220950447,-0.118726939,0.136191386,0.011495639,-0.3382504,0.075874867,-0.268816758,0.8796,0.9564,1.087312415,0.120766526,0.345362702,0.706802633,PARK7_MOUSE,Protein deglycase DJ-1 OS=Mus musculus GN=Park7 PE=1 SV=1,Park7
LIPL_MOUSE,0.755,1.299,0.677,0.804,1.184,1.256,0.919,0.789,0.724,0.9,0.243669081,-0.314732593,-0.562772261,-0.152003093,-0.465938398,0.377401431,-0.40545145,-0.341902795,-0.121863233,0.328836464,0.8578,1.0036,1.16996969,0.226471155,0.346001532,0.706891254,LIPL_MOUSE,Lipoprotein lipase OS=Mus musculus GN=Lpl PE=1 SV=3,Lpl
S12A3_MOUSE,0.908,1.02,1.15,0.968,0.912,0.729,0.888,0.55,0.84,0.745,-0.13289427,-0.046921047,0.201633861,-0.424687669,-0.251538767,0.028569152,-0.139235797,-0.862496476,-0.171368418,-0.45600928,0.923,0.819,0.887323944,-0.172467196,0.34799603,0.70852708,S12A3_MOUSE,Solute carrier family 12 member 3 OS=Mus musculus GN=Slc12a3 PE=1 SV=1,Slc12a3
SRRT_MOUSE,0.516,0.683,0.486,0.674,0.531,0.661,0.604,0.553,1.069,1.016,-0.913216234,-0.569179503,-1.040971781,0.022900402,0.096261853,-0.550042516,-0.954557029,-0.854648614,-0.727379545,-0.597277823,0.7552,0.6034,0.798993644,-0.323744068,0.34747426,0.70852708,SRRT_MOUSE,Serrate RNA effector molecule homolog OS=Mus musculus GN=Srrt PE=1 SV=1,Srrt
ODPX_MOUSE,0.969,0.951,0.95,0.914,0.869,0.946,0.855,0.846,1.005,1.022,-0.202571918,-0.12973393,-0.074000581,0.031395196,0.007195501,-0.072482754,-0.045431429,-0.241270432,-0.226003675,-0.080087911,0.952,0.9134,0.959453782,-0.059714784,0.349845346,0.711072646,ODPX_MOUSE,"Pyruvate dehydrogenase protein X component, mitochondrial OS=Mus musculus GN=Pdhx PE=1 SV=1",Pdhx
COTL1_MOUSE,1.566,1.057,1.586,0.921,0.795,0.81,1.739,0.822,0.807,0.714,-0.330973234,-0.118726939,0.665392771,-0.486004021,-0.309359421,0.079975377,0.647084213,-0.282789701,0.798257933,-0.304006187,0.9646,1.1988,1.242794941,0.313588274,0.352572396,0.713886815,COTL1_MOUSE,Coactosin-like protein OS=Mus musculus GN=Cotl1 PE=1 SV=3,Cotl1
DC1L2_MOUSE,1.314,1.351,1.119,0.995,0.861,1.302,1.608,0.86,1.301,1.335,-0.215914857,-0.007231569,0.162210036,0.416839742,0.379620962,0.434027675,0.393965276,-0.217591435,0.685267407,0.380729449,1.1222,1.287,1.146854393,0.197682236,0.353635592,0.713886815,DC1L2_MOUSE,Cytoplasmic dynein 1 light intermediate chain 2 OS=Mus musculus GN=Dync1li2 PE=1 SV=2,Dync1li2
GMFB_MOUSE,1.221,1.093,1.233,1.188,1.267,0.925,1.078,0.664,1.006,0.887,0.341416524,0.248534836,0.3021728,-0.17299399,0.008630305,0.128293401,0.2880632,-0.590744853,0.108357178,-0.112474729,1.1162,0.9962,0.892492385,-0.164088235,0.352455794,0.713886815,GMFB_MOUSE,Glia maturation factor beta OS=Mus musculus GN=Gmfb PE=1 SV=3,Gmfb
IRGM1_MOUSE,0.983,1.053,1.479,1.306,0.974,1.163,1.156,1.124,1.109,1.119,-0.038006323,0.385154897,0.564622052,0.162210036,0.149259365,0.074505436,-0.024736678,0.168642036,0.209141398,0.217851097,1.1974,1.0958,0.915149491,-0.127920667,0.353596988,0.713886815,IRGM1_MOUSE,Immunity-related GTPase family M protein 1 OS=Mus musculus GN=Irgm1 PE=1 SV=1,Irgm1
COPG1_MOUSE,1.25,1.018,1.104,1.251,1.066,0.689,0.373,0.761,0.821,0.666,0.092207438,0.32308179,0.142740172,-0.586405918,-0.284545873,0.025737561,0.321928095,-0.394031641,-1.422752464,-0.537424112,0.9816,0.8182,0.833537082,-0.262681712,0.355641591,0.715502658,COPG1_MOUSE,Coatomer subunit gamma-1 OS=Mus musculus GN=Copg1 PE=1 SV=1,Copg1
STX8_MOUSE,0.949,1.071,0.87,1.002,0.989,0.62,0.861,0.634,0.909,0.795,-0.015957574,0.002882509,-0.200912694,-0.330973234,-0.1376478,0.09895848,-0.075520008,-0.657445255,-0.215914857,-0.689659879,0.913,0.827,0.905805038,-0.142727531,0.355609725,0.715502658,STX8_MOUSE,Syntaxin-8 OS=Mus musculus GN=Stx8 PE=1 SV=1,Stx8
ACACB_MOUSE,1.095,0.846,1.142,0.887,1.421,1.178,1.406,1.014,1.55,1.291,0.506906555,-0.17299399,0.191562651,0.368489001,0.632268215,-0.241270432,0.13093087,0.020057652,0.491596594,0.236339539,1.2582,1.1078,0.880464155,-0.183663824,0.365699909,0.716237704,ACACB_MOUSE,Acetyl-CoA carboxylase 2 OS=Mus musculus GN=Acacb PE=1 SV=1,Acacb
AT2B1_MOUSE,1.147,1.191,1.138,0.982,0.841,0.766,1.178,0.842,0.889,0.659,-0.249822294,-0.02620507,0.186500558,-0.60164963,-0.169744676,0.252173413,0.197865391,-0.248107862,0.236339539,-0.384583703,0.9018,1.0248,1.136393879,0.184462966,0.359432142,0.716237704,AT2B1_MOUSE,Plasma membrane calcium-transporting ATPase 1 OS=Mus musculus GN=Atp2b1 PE=1 SV=1,Atp2b1
CACP_MOUSE,1.199,1.087,1.135,1.113,1.07,1.046,0.966,0.582,1.124,0.982,0.097610797,0.154453593,0.182692298,-0.02620507,0.168642036,0.12035194,0.261831659,-0.780908942,-0.049904906,0.064882852,1.0848,0.976,0.899705015,-0.152476031,0.357796511,0.716237704,CACP_MOUSE,Carnitine O-acetyltransferase OS=Mus musculus GN=Crat PE=1 SV=3,Crat
CAD16_MOUSE,1.168,1.076,1.243,1.319,1.016,0.794,1.079,0.794,1.062,0.843,0.022900402,0.399444565,0.313826296,-0.246395464,0.086783766,0.105678078,0.224040274,-0.332789088,0.109694865,-0.332789088,1.0966,0.9822,0.895677549,-0.158948651,0.359309176,0.716237704,CAD16_MOUSE,Cadherin-16 OS=Mus musculus GN=Cdh16 PE=1 SV=1,Cdh16
EM55_MOUSE,1.26,1.186,1.092,1.256,1.157,0.879,0.948,0.843,1.018,1.014,0.210388864,0.328836464,0.126972856,0.020057652,0.025737561,0.24610401,0.333423734,-0.246395464,-0.077041036,-0.18606493,1.1074,1.0232,0.923966047,-0.114088258,0.363624378,0.716237704,EM55_MOUSE,55 kDa erythrocyte membrane protein OS=Mus musculus GN=Mpp1 PE=1 SV=1,Mpp1
EXOC1_MOUSE,1.162,1.158,1.082,0.999,1.562,1.281,1.505,1.126,0.877,1.148,0.643394453,-0.001443417,0.113700499,0.199122642,-0.189351252,0.211635253,0.216610069,0.171206827,0.589763487,0.357270476,1.1336,1.2464,1.099505999,0.136855475,0.36140241,0.716237704,EXOC1_MOUSE,Exocyst complex component 1 OS=Mus musculus GN=Exoc1 PE=1 SV=4,Exoc1
FLNB_MOUSE,1.62,1.036,1.071,1.3,1.013,1.274,1.126,1.033,1.035,1.065,0.018634174,0.378511623,0.09895848,0.09085343,0.049630768,0.051024003,0.695993813,0.046840254,0.171206827,0.349365278,1.0968,1.2178,1.110320934,0.150976742,0.361699112,0.716237704,FLNB_MOUSE,Filamin-B OS=Mus musculus GN=Flnb PE=1 SV=3,Flnb
GCDH_MOUSE,0.603,0.968,0.81,0.848,0.466,0.72,1.088,1.088,0.842,0.834,-1.10159814,-0.23786383,-0.304006187,-0.261880711,-0.248107862,-0.046921047,-0.729770093,0.121678557,0.121678557,-0.473931188,0.76,0.8934,1.175526316,0.233306836,0.367326037,0.716237704,GCDH_MOUSE,"Glutaryl-CoA dehydrogenase, mitochondrial OS=Mus musculus GN=Gcdh PE=1 SV=2",Gcdh
GELS_MOUSE,0.927,0.651,1.001,1.196,0.979,1.29,0.851,0.894,0.931,0.982,-0.030619235,0.25821739,0.001441974,-0.02620507,-0.103146927,-0.619270551,-0.109358756,-0.161653263,-0.232768963,0.367371066,1.0178,0.9226,0.906464924,-0.141676899,0.356948334,0.716237704,GELS_MOUSE,Gelsolin OS=Mus musculus GN=Gsn PE=1 SV=3,Gsn
GRP75_MOUSE,0.892,0.957,1.139,0.893,0.835,1.12,0.931,0.895,1.281,1.144,-0.260151897,-0.16326792,0.187767747,0.194087052,0.357270476,-0.06340917,-0.164884385,-0.160040413,-0.103146927,0.163498732,1.0584,0.959,0.906084656,-0.142282246,0.366693168,0.716237704,GRP75_MOUSE,"Stress-70 protein, mitochondrial OS=Mus musculus GN=Hspa9 PE=1 SV=3",Hspa9
H4_MOUSE,1.059,1.344,1.025,0.938,0.992,1.586,1.223,1.128,1.462,1.307,-0.011587974,-0.092340172,0.03562391,0.386259141,0.547943311,0.426533138,0.082702589,0.173767068,0.290424404,0.665392771,1.1448,1.268,1.107617051,0.147459168,0.366075241,0.716237704,H4_MOUSE,Histone H4 OS=Mus musculus GN=Hist1h4a PE=1 SV=2,Hist1h4a
ITA6_MOUSE,1.11,1.06,1.1,1.122,0.895,1.435,1.203,0.976,1.103,1.107,-0.160040413,0.166072676,0.137503524,0.146655222,0.141432791,0.084064265,0.150559677,-0.035046947,0.266636643,0.521050737,1.0654,1.1568,1.085789375,0.118744271,0.358285658,0.716237704,ITA6_MOUSE,Integrin alpha-6 OS=Mus musculus GN=Itga6 PE=1 SV=3,Itga6
KPYR_MOUSE,1.033,0.885,1.428,0.923,0.848,0.869,1.053,0.896,1.31,0.903,-0.23786383,-0.115597447,0.513995979,-0.147202107,0.389566812,-0.17625064,0.046840254,-0.158429363,0.074505436,-0.202571918,1.0824,0.9472,0.875092387,-0.192492758,0.365580992,0.716237704,KPYR_MOUSE,Pyruvate kinase PKLR OS=Mus musculus GN=Pklr PE=1 SV=1,Pklr
LA_MOUSE,1.449,1.052,1.081,1.191,1.061,0.795,0.772,0.7,0.955,1.004,0.085424656,0.252173413,0.112366523,0.005759269,-0.066427362,0.073134705,0.535057595,-0.514573173,-0.373327247,-0.330973234,1.0584,0.9536,0.900982615,-0.150428826,0.363520333,0.716237704,LA_MOUSE,Lupus La protein homolog OS=Mus musculus GN=Ssb PE=1 SV=1,Ssb
MUTA_MOUSE,0.847,0.939,0.955,0.881,0.805,0.973,0.913,0.66,1.036,0.998,-0.312939312,-0.182786076,-0.066427362,-0.002888279,0.051024003,-0.090802937,-0.239566125,-0.59946207,-0.131313235,-0.03948829,0.935,0.8664,0.926631016,-0.109933122,0.360604695,0.716237704,MUTA_MOUSE,"Methylmalonyl-CoA mutase, mitochondrial OS=Mus musculus GN=Mut PE=1 SV=2",Mut
PININ_MOUSE,1.106,1.31,0.997,1.077,1.087,0.783,1.957,1.103,1.099,0.869,0.12035194,0.10701825,-0.00433459,-0.202571918,0.136191386,0.389566812,0.145351386,0.141432791,0.968643756,-0.352915787,1.0258,1.2518,1.220315851,0.287254605,0.359824259,0.716237704,PININ_MOUSE,Pinin OS=Mus musculus GN=Pnn PE=1 SV=4,Pnn
RS21_MOUSE,1.167,1.494,0.818,1.22,1.14,1.078,1.238,0.87,1.067,0.974,0.189033824,0.286881148,-0.289827252,-0.038006323,0.093560176,0.579180148,0.222804561,-0.200912694,0.308011315,0.108357178,1.0438,1.1694,1.120329565,0.163923189,0.368044875,0.716237704,RS21_MOUSE,40S ribosomal protein S21 OS=Mus musculus GN=Rps21 PE=1 SV=1,Rps21
SNAA_MOUSE,0.913,0.96,0.839,1.179,1.124,0.996,1.2,0.873,1.168,1.051,0.168642036,0.237563718,-0.253257284,0.071762669,0.224040274,-0.058893689,-0.131313235,-0.195946441,0.263034406,-0.005782353,1.0722,0.9884,0.92184294,-0.117407124,0.365219223,0.716237704,SNAA_MOUSE,Alpha-soluble NSF attachment protein OS=Mus musculus GN=Napa PE=1 SV=1,Napa
SUCB1_MOUSE,1.22,1.002,1.224,0.925,0.914,0.924,0.92,1.224,0.968,0.817,-0.12973393,-0.112474729,0.291603558,-0.291592017,-0.046921047,0.002882509,0.286881148,0.291603558,-0.120294234,-0.114035243,0.9696,1.058,1.091171617,0.125878024,0.368074978,0.716237704,SUCB1_MOUSE,"Succinyl-CoA ligase [ADP-forming] subunit beta, mitochondrial OS=Mus musculus GN=Sucla2 PE=1 SV=2",Sucla2
UBP5_MOUSE,0.909,0.955,0.398,0.869,0.953,0.885,0.97,0.89,0.971,0.877,-0.069451881,-0.202571918,-1.329159664,-0.189351252,-0.042456799,-0.066427362,-0.1376478,-0.168122759,-0.043943348,-0.17625064,0.8136,0.9218,1.132989184,0.180134088,0.365780004,0.716237704,UBP5_MOUSE,Ubiquitin carboxyl-terminal hydrolase 5 OS=Mus musculus GN=Usp5 PE=1 SV=1,Usp5
RS14_MOUSE,1.181,1.427,0.833,1.162,1.128,1.241,1.103,0.881,1.173,0.973,0.173767068,0.216610069,-0.263611599,-0.03948829,0.230203013,0.512985335,0.240008965,-0.182786076,0.141432791,0.311503115,1.0538,1.1666,1.107041184,0.146708894,0.371556602,0.7206886,RS14_MOUSE,40S ribosomal protein S14 OS=Mus musculus GN=Rps14 PE=1 SV=3,Rps14
UBP7_MOUSE,1.069,1.02,0.907,1.037,0.989,0.772,0.923,0.62,0.988,0.878,-0.015957574,0.052415894,-0.140825544,-0.187707155,-0.017417053,0.028569152,0.096261853,-0.689659879,-0.115597447,-0.373327247,0.9598,0.8808,0.917691186,-0.123919344,0.371576599,0.7206886,UBP7_MOUSE,Ubiquitin carboxyl-terminal hydrolase 7 OS=Mus musculus GN=Usp7 PE=1 SV=1,Usp7
ABCD3_MOUSE,1.253,1.215,1.148,0.867,1.19,0.947,1.098,0.973,0.881,0.982,0.250961574,-0.205896101,0.199122642,-0.02620507,-0.182786076,0.280956314,0.325386415,-0.03948829,0.134878054,-0.078563669,1.0136,1.0972,1.082478295,0.114338098,0.374534519,0.720778498,ABCD3_MOUSE,ATP-binding cassette sub-family D member 3 OS=Mus musculus GN=Abcd3 PE=1 SV=2,Abcd3
ACTZ_MOUSE,1.142,0.923,1.049,1.035,1.104,1.049,0.977,0.822,0.995,0.994,0.142740172,0.049630768,0.069014678,-0.008682243,-0.007231569,-0.115597447,0.191562651,-0.282789701,-0.033569533,0.069014678,1.0354,0.9826,0.949005215,-0.075512079,0.373994898,0.720778498,ACTZ_MOUSE,Alpha-centractin OS=Mus musculus GN=Actr1a PE=1 SV=1,Actr1a
CP4B1_MOUSE,0.682,2.688,0.456,2.75,2.786,0.868,0.711,0.712,1.413,1.203,1.478195258,1.459431619,-1.13289427,0.266636643,0.498761466,1.426533138,-0.552156356,-0.490050854,-0.492078535,-0.204233052,1.7216,1.1322,0.657644052,-0.604621154,0.373812372,0.720778498,CP4B1_MOUSE,Cytochrome P450 4B1 OS=Mus musculus GN=Cyp4b1 PE=1 SV=1,Cyp4b1
FACE1_MOUSE,0.697,1.195,0.696,0.975,0.841,1.235,0.88,0.734,1.154,0.19,-0.249822294,-0.036525876,-0.522840789,-2.395928676,0.206643224,0.257010618,-0.520769439,-0.446148032,-0.184424571,0.304511042,0.7712,0.9482,1.229512448,0.298086341,0.375178005,0.720778498,FACE1_MOUSE,CAAX prenyl protease 1 homolog OS=Mus musculus GN=Zmpste24 PE=1 SV=2,Zmpste24
SYEP_MOUSE,0.5,0.468,0.919,0.626,0.573,0.867,0.754,0.94,1.007,1.065,-0.803392956,-0.675765438,-0.121863233,0.09085343,0.010063683,-1.095419565,-1,-0.089267338,-0.407363571,-0.205896101,0.838,0.7058,0.842243437,-0.247690814,0.375193806,0.720778498,SYEP_MOUSE,Bifunctional glutamate/proline--tRNA ligase OS=Mus musculus GN=Eprs PE=1 SV=4,Eprs
VDAC1_MOUSE,1.307,0.934,0.972,1.313,1.056,0.882,0.877,0.901,1.03,0.958,0.078609835,0.392866916,-0.040971781,-0.061902439,0.042644337,-0.098505545,0.386259141,-0.150400989,-0.189351252,-0.181149439,1.0658,0.9802,0.919684744,-0.120788686,0.375266311,0.720778498,VDAC1_MOUSE,Voltage-dependent anion-selective channel protein 1 OS=Mus musculus GN=Vdac1 PE=1 SV=3,Vdac1
AP1G1_MOUSE,1.446,1.427,1.472,1.53,0.978,1.404,1.045,1.46,1.125,1.064,-0.03209363,0.613531653,0.557777671,0.089498151,0.169925001,0.512985335,0.532067552,0.545968369,0.063502942,0.489542936,1.2338,1.3564,1.099367807,0.136674138,0.377486914,0.72154101,AP1G1_MOUSE,AP-1 complex subunit gamma-1 OS=Mus musculus GN=Ap1g1 PE=1 SV=3,Ap1g1
GYS1_MOUSE,0.773,0.687,0.753,0.636,0.871,0.797,1,0.571,1.033,1.038,-0.199255376,-0.652901329,-0.40927823,0.053806444,0.046840254,-0.541617996,-0.371459681,-0.808437349,0,-0.327348371,0.8662,0.7656,0.88386054,-0.178109343,0.377121596,0.72154101,GYS1_MOUSE,"Glycogen [starch] synthase, muscle OS=Mus musculus GN=Gys1 PE=1 SV=2",Gys1
STT3A_MOUSE,1.48,1.592,0.899,1.435,1.367,1.418,1.188,0.919,1.173,0.925,0.451013243,0.521050737,-0.153606979,-0.112474729,0.230203013,0.670840336,0.565597176,-0.121863233,0.248534836,0.503857533,1.1598,1.3194,1.137609933,0.186005967,0.376975745,0.72154101,STT3A_MOUSE,Dolichyl-diphosphooligosaccharide--protein glycosyltransferase subunit STT3A OS=Mus musculus GN=Stt3a PE=1 SV=1,Stt3a
PDK2_MOUSE,0.654,0.754,1.288,0.69,0.763,0.957,0.951,0.876,1.06,1.036,-0.390245038,-0.535331733,0.365132593,0.051024003,0.084064265,-0.407363571,-0.612637459,-0.190997225,-0.072482754,-0.06340917,0.9674,0.8384,0.866652884,-0.206473821,0.379635638,0.724481514,PDK2_MOUSE,"[Pyruvate dehydrogenase (acetyl-transferring)] kinase isozyme 2, mitochondrial OS=Mus musculus GN=Pdk2 PE=1 SV=2",Pdk2
BPHL_MOUSE,1.346,1.32,1.062,1.035,0.823,1.346,1.109,0.735,1.196,0.969,-0.281035664,0.049630768,0.086783766,-0.045431429,0.25821739,0.40053793,0.42867841,-0.444183845,0.149259365,0.42867841,1.017,1.1712,1.151622419,0.20366778,0.381230324,0.724737036,BPHL_MOUSE,Valacyclovir hydrolase OS=Mus musculus GN=Bphl PE=1 SV=1,Bphl
DHB11_MOUSE,0.592,1.507,0.406,1.327,1.921,0.756,0.863,0.611,1.027,1.469,0.941857519,0.408168371,-1.300448367,0.554834396,0.038436182,0.591679417,-0.756330919,-0.710755715,-0.212567535,-0.40354186,1.23,0.8658,0.703902439,-0.50655261,0.381601219,0.724737036,DHB11_MOUSE,Estradiol 17-beta-dehydrogenase 11 OS=Mus musculus GN=Hsd17b11 PE=1 SV=1,Hsd17b11
IQGA2_MOUSE,1.222,0.782,1.129,1.217,1.083,1.137,0.753,1.101,1.163,0.893,0.115033243,0.283329168,0.175045486,-0.16326792,0.217851097,-0.354759487,0.289244285,0.138814469,-0.40927823,0.185232254,1.097,0.999,0.910665451,-0.135006943,0.381586587,0.724737036,IQGA2_MOUSE,Ras GTPase-activating-like protein IQGAP2 OS=Mus musculus GN=Iqgap2 PE=1 SV=2,Iqgap2
ACADM_MOUSE,0.649,0.669,0.559,0.732,0.732,1.219,0.825,1.562,0.867,1.029,-0.450084446,-0.450084446,-0.839079812,0.041242982,-0.205896101,-0.579921884,-0.623709617,0.643394453,-0.277533976,0.285698126,0.7838,0.9848,1.25644297,0.329345189,0.382405964,0.724737055,ACADM_MOUSE,"Medium-chain specific acyl-CoA dehydrogenase, mitochondrial OS=Mus musculus GN=Acadm PE=1 SV=1",Acadm
ECHD3_MOUSE,1.191,0.905,1.054,0.945,0.771,0.132,1.039,0.636,1.031,0.859,-0.375197235,-0.081613766,0.075874867,-0.219269964,0.044044333,-0.144010303,0.252173413,-0.652901329,0.055195654,-2.921390165,0.932,0.7806,0.837553648,-0.255746492,0.382822354,0.724737055,ECHD3_MOUSE,"Enoyl-CoA hydratase domain-containing protein 3, mitochondrial OS=Mus musculus GN=Echdc3 PE=1 SV=1",Echdc3
CP4AA_MOUSE,0.768,0.638,0.631,1.071,0.854,0.893,1.036,0.715,1.119,0.917,-0.227692025,0.09895848,-0.66428809,-0.125006361,0.162210036,-0.648371671,-0.380821784,-0.483984853,0.051024003,-0.16326792,0.9184,0.81,0.881968641,-0.181200734,0.39040456,0.725627594,CP4AA_MOUSE,Cytochrome P450 4A10 OS=Mus musculus GN=Cyp4a10 PE=2 SV=2,Cyp4a10
CP4CA_MOUSE,0.486,1.161,0.345,1.158,1.234,1.009,0.35,0.583,0.825,1.317,0.303342394,0.211635253,-1.535331733,0.397255346,-0.277533976,0.215367972,-1.040971781,-0.778432211,-1.514573173,0.012926174,0.9758,0.7178,0.735601558,-0.44300356,0.388245513,0.725627594,CP4CA_MOUSE,Cytochrome P450 4A12A OS=Mus musculus GN=Cyp4a12a PE=1 SV=2,Cyp4a12a
ERP44_MOUSE,1.26,1.212,1.295,1.205,1.255,1.071,1.042,1.179,1.066,1.206,0.327687364,0.269033146,0.372952098,0.270229907,0.092207438,0.277389699,0.333423734,0.237563718,0.059355278,0.09895848,1.2054,1.1528,0.956363033,-0.064369729,0.385990315,0.725627594,ERP44_MOUSE,Endoplasmic reticulum resident protein 44 OS=Mus musculus GN=Erp44 PE=1 SV=1,Erp44
F120A_MOUSE,1.569,1.183,0.479,1.707,0.557,1.028,0.844,1.007,1.058,1.024,-0.844250767,0.771463058,-1.061902439,0.034215715,0.081339627,0.242450074,0.649845352,0.010063683,-0.244685096,0.039840265,0.965,1.1262,1.167046632,0.222862209,0.387483513,0.725627594,F120A_MOUSE,Constitutive coactivator of PPAR-gamma-like protein 1 OS=Mus musculus GN=FAM120A PE=1 SV=2,FAM120A
FMO1_MOUSE,0.809,1.277,0.863,1.549,1.014,0.962,1.167,0.92,1.284,1.108,0.020057652,0.631337144,-0.212567535,0.147957881,0.360645202,0.352758525,-0.305788392,-0.120294234,0.222804561,-0.055891201,1.1636,1.027,0.882605706,-0.18015902,0.388975847,0.725627594,FMO1_MOUSE,Dimethylaniline monooxygenase [N-oxide-forming] 1 OS=Mus musculus GN=Fmo1 PE=1 SV=1,Fmo1
LAMC1_MOUSE,1.294,1.251111111,1.727,1.304,1.319,0.885,0.958,0.661,0.791,0.904,0.399444565,0.38294387,0.788268083,-0.145605322,-0.3382504,0.323209921,0.371837617,-0.597277823,-0.061902439,-0.17625064,1.209,1.009822222,0.835254113,-0.259712914,0.390271827,0.725627594,LAMC1_MOUSE,Laminin subunit gamma-1 OS=Mus musculus GN=Lamc1 PE=1 SV=2,Lamc1
PCY1A_MOUSE,0.951,1.015,0.934,0.968,1.084,1.004,0.947,0.898,1.221,0.909,0.116364757,-0.046921047,-0.098505545,-0.1376478,0.2880632,0.021479727,-0.072482754,-0.15521265,-0.078563669,0.005759269,1.0232,0.963,0.941164973,-0.087480466,0.387803664,0.725627594,PCY1A_MOUSE,Choline-phosphate cytidylyltransferase A OS=Mus musculus GN=Pcyt1a PE=1 SV=1,Pcyt1a
PROF1_MOUSE,1.068,1.049,1.078,1.013,1.05,0.924,1.056,0.733,1.067,0.936,0.070389328,0.018634174,0.108357178,-0.095419565,0.093560176,0.069014678,0.094911647,-0.448114897,0.078609835,-0.114035243,1.0288,0.966,0.938958009,-0.090867454,0.390628503,0.725627594,PROF1_MOUSE,Profilin-1 OS=Mus musculus GN=Pfn1 PE=1 SV=2,Pfn1
PROM2_MOUSE,1.023,0.684,0.968,1.21,0.92,0.393,1.183,0.465,0.639,0.682,-0.120294234,0.275007047,-0.046921047,-0.552156356,-0.646112164,-0.54793177,0.032806145,-1.104697379,0.242450074,-1.347398782,0.8838,0.7496,0.848155691,-0.237598978,0.388638651,0.725627594,PROM2_MOUSE,Prominin-2 OS=Mus musculus GN=Prom2 PE=1 SV=1,Prom2
RM47_MOUSE,0.849,1.005,0.846,0.81,0.868,0.924,0.842,0.729,1.135,1.062,-0.204233052,-0.304006187,-0.241270432,0.086783766,0.182692298,0.007195501,-0.236163541,-0.45600928,-0.248107862,-0.114035243,0.9442,0.8698,0.921203135,-0.118408774,0.387420939,0.725627594,RM47_MOUSE,"39S ribosomal protein L47, mitochondrial OS=Mus musculus GN=Mrpl47 PE=1 SV=2",Mrpl47
UCRI_MOUSE,1.136,0.927,1.342,0.928,1.079,0.879,1.069,0.802,1.034,0.886,0.109694865,-0.10780329,0.424384672,-0.174621396,0.048236186,-0.109358756,0.183962835,-0.318325858,0.096261853,-0.18606493,1.0538,0.9626,0.913456064,-0.130592756,0.389702134,0.725627594,UCRI_MOUSE,"Cytochrome b-c1 complex subunit Rieske, mitochondrial OS=Mus musculus GN=Uqcrfs1 PE=1 SV=1",Uqcrfs1
UD12_MOUSE,2.191,0.314,2.929,0.444,0.516,2.021,0.345,3.337,0.362,0.357,-0.954557029,-1.171368418,1.550408193,-1.486004021,-1.465938398,-1.671163536,1.131589484,1.738551687,-1.535331733,1.015069322,0.9216,1.6416,1.78125,0.832890014,0.388818999,0.725627594,UD12_MOUSE,UDP-glucuronosyltransferase 1-2 OS=Mus musculus GN=Ugt1a2 PE=1 SV=1,Ugt1a2
ACSM5_MOUSE,1.332,1.227,1.081,1.162,1.168,1.06,0.95,0.082,1.239,0.939,0.224040274,0.216610069,0.112366523,-0.090802937,0.309176187,0.295135249,0.413594082,-3.60823228,-0.074000581,0.084064265,1.1178,0.9302,0.832170335,-0.265049235,0.392105866,0.727233849,ACSM5_MOUSE,"Acyl-coenzyme A synthetase ACSM5, mitochondrial OS=Mus musculus GN=Acsm5 PE=1 SV=1",Acsm5
HOT_MOUSE,1.103,0.919,1.1,0.858,1.033,0.929,0.893,0.722,0.946,0.947,0.046840254,-0.220950447,0.137503524,-0.078563669,-0.080087911,-0.121863233,0.141432791,-0.469929258,-0.16326792,-0.106249498,0.9768,0.9132,0.934889435,-0.097132341,0.393393328,0.728483433,HOT_MOUSE,"Hydroxyacid-oxoacid transhydrogenase, mitochondrial OS=Mus musculus GN=Adhfe1 PE=1 SV=2",Adhfe1
ECHP_MOUSE,1.233,0.599,2.065,1.349,1.054,1.453,0.709,1.633,1.056,1.165,0.075874867,0.431890348,1.046141782,0.220329955,0.078609835,-0.739372092,0.3021728,0.707524791,-0.496142467,0.539034703,1.3378,1.1254,0.841231873,-0.249424582,0.396204505,0.732546336,ECHP_MOUSE,Peroxisomal bifunctional enzyme OS=Mus musculus GN=Ehhadh PE=1 SV=4,Ehhadh
AMACR_MOUSE,0.47,0.767888889,0.738888889,0.9529,0.822,0.939,1.161,0.896,1.064,1.276,-0.282789701,-0.069603273,-0.436570661,0.351628329,0.089498151,-0.381030522,-1.089267338,-0.158429363,0.215367972,-0.090802937,0.970757778,0.846777778,0.87228534,-0.197127952,0.40261707,0.741598593,AMACR_MOUSE,Alpha-methylacyl-CoA racemase OS=Mus musculus GN=Amacr PE=1 SV=4,Amacr
GUAA_MOUSE,0.926,0.939,1.007,0.864,0.958,0.821,1.042,0.631,0.94,0.905,-0.061902439,-0.210896782,0.010063683,-0.144010303,-0.089267338,-0.090802937,-0.110915901,-0.66428809,0.059355278,-0.284545873,0.9348,0.8718,0.932605905,-0.10066053,0.402974804,0.741598593,GUAA_MOUSE,GMP synthase [glutamine-hydrolyzing] OS=Mus musculus GN=Gmps PE=1 SV=2,Gmps
SYLM_MOUSE,1.33,0.974,0.96,1.055,1.11,0.928,0.766,0.699,0.996,0.977,0.150559677,0.077242999,-0.058893689,-0.033569533,-0.005782353,-0.038006323,0.411426246,-0.516635639,-0.384583703,-0.10780329,1.0196,0.9394,0.921341703,-0.11819178,0.401776532,0.741598593,SYLM_MOUSE,"Probable leucine--tRNA ligase, mitochondrial OS=Mus musculus GN=Lars2 PE=1 SV=1",Lars2
TMEDA_MOUSE,1.255,1.306,1.299,1.252,1.124,1.074,1.256,1.057,0.929,0.964,0.168642036,0.324234562,0.377401431,-0.052894948,-0.106249498,0.385154897,0.327687364,0.079975377,0.328836464,0.102993993,1.1136,1.1896,1.068247126,0.095245436,0.406379335,0.746706302,TMEDA_MOUSE,Transmembrane emp24 domain-containing protein 10 OS=Mus musculus GN=Tmed10 PE=1 SV=1,Tmed10
BIG1_MOUSE,0.863,0.834,0.832,0.903,0.765,0.971,1.31,0.94,1.058,0.925,-0.386468347,-0.147202107,-0.265344567,-0.112474729,0.081339627,-0.261880711,-0.212567535,-0.089267338,0.389566812,-0.042456799,0.8966,0.9836,1.097033237,0.133607236,0.40781496,0.747662965,BIG1_MOUSE,Brefeldin A-inhibited guanine nucleotide-exchange protein 1 OS=Mus musculus GN=Arfgef1 PE=1 SV=1,Arfgef1
PDK3_MOUSE,1.375,1.377,1.54,1.458,1.459,2.079,1.927,1.352,2.535,2.489,0.544979883,0.54399072,0.622930351,1.31556623,1.341985747,0.461528559,0.459431619,0.435095152,0.946356572,1.055889758,1.8962,1.622,0.855395001,-0.22533732,0.408159731,0.747662965,PDK3_MOUSE,"[Pyruvate dehydrogenase (acetyl-transferring)] kinase isozyme 3, mitochondrial OS=Mus musculus GN=Pdk3 PE=1 SV=1",Pdk3
ACOT2_MOUSE,1.193,0.878,1.315,0.915,0.952,0.879,1.03,0.714,1.065,0.901,-0.070966521,-0.128156351,0.3950628,-0.150400989,0.09085343,-0.187707155,0.254594043,-0.486004021,0.042644337,-0.18606493,1.0296,0.9388,0.911810412,-0.133194212,0.409694522,0.748781108,ACOT2_MOUSE,"Acyl-coenzyme A thioesterase 2, mitochondrial OS=Mus musculus GN=Acot2 PE=1 SV=2",Acot2
CALR_MOUSE,0.851,1.233,0.867,0.986,0.936,0.988,1.106,0.874,1.035,0.854,-0.095419565,-0.020340448,-0.205896101,-0.227692025,0.049630768,0.3021728,-0.232768963,-0.194294815,0.145351386,-0.017417053,0.9356,1.0104,1.079948696,0.110962777,0.412320409,0.748781108,CALR_MOUSE,Calreticulin OS=Mus musculus GN=Calr PE=1 SV=1,Calr
CUBN_MOUSE,1.277,1.245,1.535,0.991,0.887,0.951,1.294,0.958,0.946,0.835,-0.17299399,-0.013043037,0.618238656,-0.260151897,-0.080087911,0.316145742,0.352758525,-0.061902439,0.371837617,-0.072482754,1.0388,1.145,1.102233346,0.140429679,0.41074442,0.748781108,CUBN_MOUSE,Cubilin OS=Mus musculus GN=Cubn PE=1 SV=3,Cubn
HYOU1_MOUSE,1.558,1.968,1.51,1.784,1.702,0.949,1.054,0.734,1.053,1.149,0.767231037,0.835115615,0.59454855,0.200378798,0.074505436,0.976730221,0.639695233,-0.446148032,0.075874867,-0.075520008,1.4396,1.2526,0.870102806,-0.200742223,0.411838833,0.748781108,HYOU1_MOUSE,Hypoxia up-regulated protein 1 OS=Mus musculus GN=Hyou1 PE=1 SV=1,Hyou1
MDHC_MOUSE,0.926,1.078,1.337,0.944,0.939,1.015,1.073,1.275,0.863,0.899,-0.090802937,-0.083141235,0.418999465,-0.153606979,-0.212567535,0.108357178,-0.110915901,0.350497247,0.101650076,0.021479727,0.9964,1.0734,1.077278202,0.107390867,0.412839628,0.748781108,MDHC_MOUSE,"Malate dehydrogenase, cytoplasmic OS=Mus musculus GN=Mdh1 PE=1 SV=3",Mdh1
PRAF3_MOUSE,0.948,1.236,0.696,1.097,0.974,0.82,1.156,0.867,0.97,0.821,-0.038006323,0.133563526,-0.522840789,-0.284545873,-0.043943348,0.305678743,-0.077041036,-0.205896101,0.209141398,-0.286304185,0.9116,1.0054,1.102896007,0.141296764,0.413185868,0.748781108,PRAF3_MOUSE,PRA1 family protein 3 OS=Mus musculus GN=Arl6ip5 PE=1 SV=2,Arl6ip5
RAB1A_MOUSE,1.354,0.932,1.212,1.289,0.868,0.985,0.993,1.361,0.827,0.869,-0.204233052,0.366252264,0.277389699,-0.202571918,-0.274040765,-0.10159814,0.437227739,0.444667067,-0.010134377,-0.02180437,1.013,1.125,1.110562685,0.151290827,0.411451351,0.748781108,RAB1A_MOUSE,Ras-related protein Rab-1A OS=Mus musculus GN=Rab1A PE=1 SV=3,Rab1A
PAIRB_MOUSE,0.464,0.823,0.278,0.872,0.523,0.807,0.969,1.023,0.835,0.906,-0.935117148,-0.19759996,-1.846843212,-0.142417045,-0.260151897,-0.281035664,-1.10780329,0.032806145,-0.045431429,-0.309359421,0.6828,0.8172,1.196836555,0.259226146,0.413827197,0.748800127,PAIRB_MOUSE,Plasminogen activator inhibitor 1 RNA-binding protein OS=Mus musculus GN=Serbp1 PE=1 SV=2,Serbp1
E41L3_MOUSE,0.851,0.762,0.628,0.758,0.688,1.035,0.925,1.021,1.005,1.118,-0.53951953,-0.399730246,-0.671163536,0.160920188,0.007195501,-0.392137097,-0.232768963,0.029982866,-0.112474729,0.049630768,0.8394,0.9188,1.094591375,0.130392393,0.417078158,0.753533902,E41L3_MOUSE,Band 4.1-like protein 3 OS=Mus musculus GN=Epb41l3 PE=1 SV=1,Epb41l3
LMBD2_MOUSE,1.01,1.06,1.065,1.059,1.057,0.976,1.178,0.796,1.052,1.044,0.079975377,0.082702589,0.09085343,0.062121712,0.073134705,0.084064265,0.014355293,-0.329159664,0.236339539,-0.035046947,1.0554,1.004,0.951298086,-0.072030619,0.419040192,0.754781044,LMBD2_MOUSE,LMBR1 domain-containing protein 2 OS=Mus musculus GN=Lmbrd2 PE=1 SV=1,Lmbrd2
UN45A_MOUSE,1.179,0.982,0.902,1.181,1.168,1.019,1.17,0.73,1.24,1.024,0.224040274,0.240008965,-0.148800661,0.034215715,0.310340121,-0.02620507,0.237563718,-0.454031631,0.22650853,0.027154052,1.103,1.016,0.921124207,-0.118532389,0.41852207,0.754781044,UN45A_MOUSE,Protein unc-45 homolog A OS=Mus musculus GN=Unc45a PE=1 SV=2,Unc45a
ARPC2_MOUSE,0.994,1.014,1.127,1.094,1.02,0.911,1.31,0.69,1.06,0.993,0.028569152,0.129612738,0.172487516,-0.010134377,0.084064265,0.020057652,-0.008682243,-0.535331733,0.389566812,-0.134477041,1.0588,0.9838,0.929165093,-0.10599314,0.422395574,0.75623461,ARPC2_MOUSE,Actin-related protein 2/3 complex subunit 2 OS=Mus musculus GN=Arpc2 PE=1 SV=3,Arpc2
CES1D_MOUSE,0.647,1.238,0.606,1.195,0.995,0.841,0.857,0.83,1.251,1.076,-0.007231569,0.257010618,-0.722610301,0.105678078,0.32308179,0.308011315,-0.628162383,-0.268816758,-0.222632891,-0.249822294,1.0246,0.8826,0.86140933,-0.215229144,0.42232496,0.75623461,CES1D_MOUSE,Carboxylesterase 1D OS=Mus musculus GN=Ces1d PE=1 SV=1,Ces1d
HEM6_MOUSE,0.961,1.239,0.878,1.379,1.431,1.309,0.74,0.949,1.236,0.939,0.517023672,0.463622457,-0.187707155,-0.090802937,0.305678743,0.309176187,-0.057391664,-0.075520008,-0.434402824,0.388465097,1.1726,1.0396,0.886576838,-0.173682423,0.421164792,0.75623461,HEM6_MOUSE,"Oxygen-dependent coproporphyrinogen-III oxidase, mitochondrial OS=Mus musculus GN=Cpox PE=1 SV=2",Cpox
PPN_MOUSE,1.089,0.898,0.989,0.84,1.079,1.079,1.244,0.828,1.42,1.497,0.109694865,-0.251538767,-0.015957574,0.582074221,0.50589093,-0.15521265,0.123003954,-0.272297327,0.314986485,0.109694865,1.165,1.0276,0.882060086,-0.18105116,0.42125048,0.75623461,PPN_MOUSE,Papilin OS=Mus musculus GN=Papln PE=2 SV=2,Papln
CP7B1_MOUSE,0.433,0.962,0.247,1.436,1.997,1.368,0.574,0.529,1.175,1.255,0.997834333,0.522055749,-2.017417053,0.327687364,0.232660757,-0.055891201,-1.20756107,-0.918660373,-0.800877358,0.45206823,1.222,0.7732,0.632733224,-0.660330742,0.423417005,0.756921664,CP7B1_MOUSE,25-hydroxycholesterol 7-alpha-hydroxylase OS=Mus musculus GN=Cyp7b1 PE=2 SV=2,Cyp7b1
ABCA3_MOUSE,1.295,1.392,1.176,0.96,1.015,1.277,0.703,0.865,0.922,0.666,0.021479727,-0.058893689,0.23388806,-0.586405918,-0.117161344,0.477159211,0.372952098,-0.209227962,-0.508403406,0.352758525,0.9478,1.1064,1.167334881,0.223218496,0.427029461,0.75888852,ABCA3_MOUSE,ATP-binding cassette sub-family A member 3 OS=Mus musculus GN=Abca3 PE=1 SV=3,Abca3
CLCA_MOUSE,1.813,1.357,1.43,1.245,1.105,1.437,1.49,0.826,1.233,0.957,0.14404637,0.316145742,0.516015147,-0.06340917,0.3021728,0.440420721,0.858378925,-0.275786313,0.575312331,0.523060062,1.194,1.3846,1.159631491,0.213666417,0.425374614,0.75888852,CLCA_MOUSE,Clathrin light chain A OS=Mus musculus GN=Clta PE=1 SV=2,Clta
PHB_MOUSE,1.381,1.097,1.133,1.202,1.157,1.057,1.062,0.715,1.22,1.022,0.210388864,0.265436896,0.180147861,0.031395196,0.286881148,0.133563526,0.46571332,-0.483984853,0.086783766,0.079975377,1.1468,1.0624,0.926403907,-0.110286758,0.427074584,0.75888852,PHB_MOUSE,Prohibitin OS=Mus musculus GN=Phb PE=1 SV=1,Phb
TCPG_MOUSE,1.025,1.2,1.058,1.147,1.021,1.19,1.185,0.957,1.033,1.042,0.029982866,0.197865391,0.081339627,0.059355278,0.046840254,0.263034406,0.03562391,-0.06340917,0.244887059,0.250961574,1.0602,1.1114,1.048292775,0.0680417,0.426734074,0.75888852,TCPG_MOUSE,T-complex protein 1 subunit gamma OS=Mus musculus GN=Cct3 PE=1 SV=1,Cct3
RT07_MOUSE,0.659,0.745,0.677,0.742,0.611,0.897,0.793,0.55,1.194,0.978,-0.710755715,-0.430508908,-0.562772261,-0.03209363,0.255802837,-0.424687669,-0.60164963,-0.862496476,-0.334607229,-0.15682011,0.8404,0.7288,0.867206092,-0.205553203,0.430224698,0.763343374,RT07_MOUSE,"28S ribosomal protein S7, mitochondrial OS=Mus musculus GN=Mrps7 PE=1 SV=1",Mrps7
ALDOC_MOUSE,1.266,0.989,1.372,0.878,0.709,0.889,1.229,0.685,0.764,0.72,-0.496142467,-0.187707155,0.456280482,-0.473931188,-0.388355457,-0.015957574,0.340277405,-0.545824107,0.297484916,-0.169744676,0.8886,1.0116,1.138419986,0.187032896,0.431688378,0.763657384,ALDOC_MOUSE,Fructose-bisphosphate aldolase C OS=Mus musculus GN=Aldoc PE=1 SV=4,Aldoc
ANXA6_MOUSE,1.364,0.892,1.362,1.116,1.199,0.832,1.274,0.854,1.013,0.992,0.261831659,0.158337027,0.445726703,-0.011587974,0.018634174,-0.164884385,0.447843644,-0.227692025,0.349365278,-0.265344567,1.1364,1.0432,0.917986624,-0.123454962,0.431486569,0.763657384,ANXA6_MOUSE,Annexin A6 OS=Mus musculus GN=Anxa6 PE=1 SV=3,Anxa6
INSR_MOUSE,0.695,1.142,0.941,0.973,0.77,0.841,0.994,0.876,0.645,0.808,-0.377069649,-0.03948829,-0.087733372,-0.307572802,-0.632628934,0.191562651,-0.524915117,-0.190997225,-0.008682243,-0.249822294,0.8274,0.9096,1.099347353,0.136647297,0.434883385,0.76816455,INSR_MOUSE,Insulin receptor OS=Mus musculus GN=Insr PE=1 SV=2,Insr
CMTR1_MOUSE,1.345,0.871,1.057,0.821,1.199,0.868,0.844,0.613,0.997,0.912,0.261831659,-0.284545873,0.079975377,-0.13289427,-0.00433459,-0.199255376,0.427606173,-0.706041021,-0.244685096,-0.204233052,0.9972,0.9082,0.9107501,-0.134872846,0.436006144,0.769003406,CMTR1_MOUSE,Cap-specific mRNA (nucleoside-2'-O-)-methyltransferase 1 OS=Mus musculus GN=Cmtr1 PE=1 SV=1,Cmtr1
PKD2_MOUSE,1.205,1.342,0.944,1.321,1.374,1.041,1.006,0.79,1.154,1.075,0.458382004,0.401630467,-0.083141235,0.10433666,0.206643224,0.424384672,0.269033146,-0.340075442,0.008630305,0.057970069,1.1736,1.0768,0.917518746,-0.124190461,0.437904803,0.771206234,PKD2_MOUSE,Polycystin-2 OS=Mus musculus GN=Pkd2 PE=1 SV=2,Pkd2
ACOX1_MOUSE,1.04,1.02,1.024,0.992,0.885,0.915,1.092,0.878,1.045,1.425,-0.17625064,-0.011587974,0.034215715,0.510961919,0.063502942,0.028569152,0.056583528,-0.187707155,0.126972856,-0.128156351,1.0742,0.989,0.920685161,-0.119220201,0.446457069,0.775537159,ACOX1_MOUSE,Peroxisomal acyl-coenzyme A oxidase 1 OS=Mus musculus GN=Acox1 PE=1 SV=5,Acox1
ACSM3_MOUSE,0.407,1.378,0.269,1.214111111,1.249,0.596,0.808,0.512,1.026,1.514,0.320773477,0.279900458,-1.894321922,0.598365205,0.037030731,0.462575888,-1.2968993,-0.965784285,-0.307572802,-0.746615764,1.054422222,0.7402,0.701995827,-0.51046564,0.444991117,0.775537159,ACSM3_MOUSE,"Acyl-coenzyme A synthetase ACSM3, mitochondrial OS=Mus musculus GN=Acsm3 PE=1 SV=2",Acsm3
ANX11_MOUSE,1.13,0.95,1.187,1.145,0.904,0.833,1.088,0.832,1.04,0.897,-0.145605322,0.195347598,0.247319935,-0.15682011,0.056583528,-0.074000581,0.176322773,-0.265344567,0.121678557,-0.263611599,1.0346,0.9666,0.934274116,-0.098082197,0.446014329,0.775537159,ANX11_MOUSE,Annexin A11 OS=Mus musculus GN=Anxa11 PE=1 SV=2,Anxa11
BECN1_MOUSE,1.107,1.387,1.379,1.536,1.039,0.985,1.099,0.881,1.13,0.946,0.055195654,0.619178216,0.463622457,-0.080087911,0.176322773,0.471967788,0.146655222,-0.182786076,0.136191386,-0.02180437,1.206,1.0918,0.905306799,-0.143521305,0.441990431,0.775537159,BECN1_MOUSE,Beclin-1 OS=Mus musculus GN=Becn1 PE=1 SV=3,Becn1
C1QBP_MOUSE,0.907,0.882,0.931,0.839,0.778,0.841,0.868,0.367,0.815,0.904,-0.36215794,-0.253257284,-0.103146927,-0.145605322,-0.295128036,-0.181149439,-0.140825544,-1.446148032,-0.204233052,-0.249822294,0.8534,0.773,0.90578861,-0.142753696,0.449294448,0.775537159,C1QBP_MOUSE,"Complement component 1 Q subcomponent-binding protein, mitochondrial OS=Mus musculus GN=C1qbp PE=1 SV=1",C1qbp
CAND1_MOUSE,1.129,1.103,1.064,1.086,1.07,0.917,0.946,0.784,0.99,0.931,0.097610797,0.119024103,0.089498151,-0.103146927,-0.01449957,0.141432791,0.175045486,-0.351074441,-0.080087911,-0.125006361,1.0282,0.9758,0.949037152,-0.075463529,0.448123967,0.775537159,CAND1_MOUSE,Cullin-associated NEDD8-dissociated protein 1 OS=Mus musculus GN=Cand1 PE=1 SV=2,Cand1
DENR_MOUSE,1.008,1.102,0.878,0.894,0.656,0.943,1.014,0.603,0.951,0.789,-0.60823228,-0.161653263,-0.187707155,-0.341902795,-0.072482754,0.140124224,0.011495639,-0.729770093,0.020057652,-0.084670324,0.8336,0.934,1.120441459,0.164067272,0.448084443,0.775537159,DENR_MOUSE,Density-regulated protein OS=Mus musculus GN=Denr PE=1 SV=1,Denr
ENTP5_MOUSE,0.905,1.225,0.909,1.172,1.046,1.021,1.013,1.012,1.273,1.1,0.064882852,0.22897257,-0.1376478,0.137503524,0.348232419,0.292781749,-0.144010303,0.01720929,0.018634174,0.029982866,1.1,1.0352,0.941090909,-0.087594001,0.45096072,0.775537159,ENTP5_MOUSE,Ectonucleoside triphosphate diphosphohydrolase 5 OS=Mus musculus GN=Entpd5 PE=1 SV=1,Entpd5
F134A_MOUSE,0.9,1.288,0.947,0.962,1.109,0.753,0.82,0.659,0.994,0.784,0.149259365,-0.055891201,-0.078563669,-0.351074441,-0.008682243,0.365132593,-0.152003093,-0.60164963,-0.286304185,-0.40927823,0.9592,0.884,0.921601334,-0.117785289,0.448869892,0.775537159,F134A_MOUSE,Protein FAM134A OS=Mus musculus GN=Fam134a PE=1 SV=2,Fam134a
IDHP_MOUSE,0.782,0.773,1.064,0.819,0.698,0.878,0.849,0.988,1.315,0.898,-0.518701058,-0.288064643,0.089498151,-0.15521265,0.3950628,-0.371459681,-0.354759487,-0.017417053,-0.236163541,-0.187707155,0.9588,0.854,0.890696704,-0.166993839,0.451471084,0.775537159,IDHP_MOUSE,"Isocitrate dehydrogenase [NADP], mitochondrial OS=Mus musculus GN=Idh2 PE=1 SV=3",Idh2
LARP7_MOUSE,2.758,1.729,1.993,2.086,1.753,0.818,0.584,0.477,0.91,0.798,0.809825996,1.060739158,0.99494171,-0.325539348,-0.13606155,0.789937869,1.463622457,-1.067938829,-0.775959726,-0.289827252,1.508,1.2732,0.844297082,-0.244177367,0.444863146,0.775537159,LARP7_MOUSE,La-related protein 7 OS=Mus musculus GN=Larp7 PE=1 SV=2,Larp7
NIT2_MOUSE,0.744,1.252,1.071,1.048,0.983,1.026,1.185,0.858,1.557,0.954,-0.024736678,0.067638717,0.09895848,-0.067938829,0.638768944,0.324234562,-0.426625474,-0.220950447,0.244887059,0.037030731,1.1226,1.013,0.902369499,-0.14820979,0.450723753,0.775537159,NIT2_MOUSE,Omega-amidase NIT2 OS=Mus musculus GN=Nit2 PE=1 SV=1,Nit2
OS9_MOUSE,1.025,1.014,0.911,1.01,1.028,1.06,0.955,0.802,1.211,0.967,0.039840265,0.014355293,-0.134477041,-0.048412205,0.276198865,0.020057652,0.03562391,-0.318325858,-0.066427362,0.084064265,1.0254,0.9712,0.947142579,-0.078346476,0.45139782,0.775537159,OS9_MOUSE,Protein OS-9 OS=Mus musculus GN=Os9 PE=1 SV=2,Os9
PABP1_MOUSE,0.975,1.188,1.002,1.142,1.22,0.848,1.03,1.009,0.985,0.982,0.286881148,0.191562651,0.002882509,-0.02620507,-0.02180437,0.248534836,-0.036525876,0.012926174,0.042644337,-0.23786383,1.0662,1.01,0.947289439,-0.078122794,0.448149991,0.775537159,PABP1_MOUSE,Polyadenylate-binding protein 1 OS=Mus musculus GN=Pabpc1 PE=1 SV=2,Pabpc1
PDDC1_MOUSE,0.755,0.891,0.736,0.966,1.012,0.732,1.062,0.56,0.841,0.791,0.01720929,-0.049904906,-0.442222329,-0.3382504,-0.249822294,-0.166502663,-0.40545145,-0.836501268,0.086783766,-0.450084446,0.8692,0.8,0.920386562,-0.119688175,0.451263468,0.775537159,PDDC1_MOUSE,Parkinson disease 7 domain-containing protein 1 OS=Mus musculus GN=Pddc1 PE=1 SV=1,Pddc1
SEC13_MOUSE,0.781,0.773,1.062,0.758,0.834,1.068,0.94,0.975,1.294,1.078,-0.261880711,-0.399730246,0.086783766,0.108357178,0.371837617,-0.371459681,-0.356605547,-0.036525876,-0.089267338,0.094911647,1.0052,0.9074,0.902705929,-0.147672012,0.450508013,0.775537159,SEC13_MOUSE,Protein SEC13 homolog OS=Mus musculus GN=Sec13 PE=1 SV=3,Sec13
SF3B1_MOUSE,0.878,0.817,0.976,0.754,0.823,0.879,1.224,1.007,1.897,1.501,-0.281035664,-0.407363571,-0.035046947,0.585923977,0.923719679,-0.291592017,-0.187707155,0.010063683,0.291603558,-0.18606493,1.1902,0.961,0.807427323,-0.308595687,0.442155855,0.775537159,SF3B1_MOUSE,Splicing factor 3B subunit 1 OS=Mus musculus GN=Sf3b1 PE=1 SV=1,Sf3b1
RRBP1_MOUSE,0.909,0.734,0.858,0.784,0.735,0.946,0.651,0.843,1.056,0.969,-0.444183845,-0.351074441,-0.220950447,-0.045431429,0.078609835,-0.446148032,-0.1376478,-0.246395464,-0.619270551,-0.080087911,0.8804,0.8166,0.92753294,-0.108529578,0.453588395,0.778048302,RRBP1_MOUSE,Ribosome-binding protein 1 OS=Mus musculus GN=Rrbp1 PE=1 SV=2,Rrbp1
RM01_MOUSE,1.364,1.563,1.1892,1.277,1.418,0.866,0.872,0.635,1.118,0.883,0.503857533,0.352758525,0.249991368,-0.179514657,0.160920188,0.644317778,0.447843644,-0.655171503,-0.19759996,-0.20756107,1.17704,1.06,0.900564127,-0.151099084,0.454574922,0.778615343,RM01_MOUSE,"39S ribosomal protein L1, mitochondrial OS=Mus musculus GN=Mrpl1 PE=1 SV=2",Mrpl1
PDCD4_MOUSE,0.944,0.905,0.873,0.894,0.836,0.922,0.818,0.658,0.956,0.902,-0.258425153,-0.161653263,-0.195946441,-0.148800661,-0.064917477,-0.144010303,-0.083141235,-0.603840511,-0.289827252,-0.117161344,0.8922,0.8494,0.952028693,-0.070923039,0.456002168,0.778812335,PDCD4_MOUSE,Programmed cell death protein 4 OS=Mus musculus GN=Pdcd4 PE=1 SV=1,Pdcd4
RMD3_MOUSE,0.964,0.745,0.881,0.764,0.754,0.884,1.039,0.905,0.916,0.961,-0.407363571,-0.388355457,-0.182786076,-0.057391664,-0.126580497,-0.424687669,-0.052894948,-0.144010303,0.055195654,-0.177881725,0.8552,0.9074,1.061038354,0.085476807,0.455388321,0.778812335,RMD3_MOUSE,Regulator of microtubule dynamics protein 3 OS=Mus musculus GN=Rmdn3 PE=1 SV=2,Rmdn3
FARP1_MOUSE,1.39,0.986,1.115,1.331,1.054,0.806,1.156,0.652,1.073,0.892,0.075874867,0.412510571,0.15704371,-0.164884385,0.101650076,-0.020340448,0.475084883,-0.61705613,0.209141398,-0.311148256,1.093,0.998,0.913083257,-0.13118168,0.457326039,0.779951161,FARP1_MOUSE,"FERM, RhoGEF and pleckstrin domain-containing protein 1 OS=Mus musculus GN=Farp1 PE=1 SV=1",Farp1
RS6_MOUSE,1.148,1.554,0.988,1.229,1.084,1.272,1.162,0.813,1.112,0.924,0.116364757,0.297484916,-0.017417053,-0.114035243,0.153156788,0.635986504,0.199122642,-0.298672743,0.216610069,0.347098671,1.0674,1.1898,1.114671164,0.156618167,0.458720492,0.781206921,RS6_MOUSE,40S ribosomal protein S6 OS=Mus musculus GN=Rps6 PE=1 SV=1,Rps6
BCAM_MOUSE,1.093,0.971,1.115,1.05,1.057,0.691,1.031,0.625,0.836,0.771,0.079975377,0.070389328,0.15704371,-0.375197235,-0.258425153,-0.042456799,0.128293401,-0.678071905,0.044044333,-0.533242384,0.9658,0.8822,0.913439636,-0.130618703,0.462264098,0.784989248,BCAM_MOUSE,Basal cell adhesion molecule OS=Mus musculus GN=Bcam PE=1 SV=1,Bcam
UCKL1_MOUSE,1.05,1.22,0.917,1.052,1.117,0.968,1.19,0.991,1.087,0.994,0.159629186,0.073134705,-0.125006361,-0.008682243,0.12035194,0.286881148,0.070389328,-0.013043037,0.250961574,-0.046921047,1.0334,1.0838,1.048771047,0.068699763,0.462160989,0.784989248,UCKL1_MOUSE,Uridine-cytidine kinase-like 1 OS=Mus musculus GN=Uckl1 PE=1 SV=1,Uckl1
RT23_MOUSE,0.793,0.925,0.905,0.894,0.833,1.098,0.976,0.828,1.246,1.124,-0.263611599,-0.161653263,-0.144010303,0.168642036,0.317304068,-0.112474729,-0.334607229,-0.272297327,-0.035046947,0.134878054,1.0004,0.924,0.923630548,-0.114612206,0.463581812,0.786102301,RT23_MOUSE,"28S ribosomal protein S23, mitochondrial OS=Mus musculus GN=Mrps23 PE=1 SV=1",Mrps23
LMAN2_MOUSE,1.094,1.141,1.474,1.123,0.885,1.183,0.733,1.005,1.129,1.039,-0.17625064,0.167357928,0.559736524,0.055195654,0.175045486,0.190298792,0.129612738,0.007195501,-0.448114897,0.242450074,1.13,1.0312,0.912566372,-0.131998604,0.465890019,0.786645026,LMAN2_MOUSE,Vesicular integral-membrane protein VIP36 OS=Mus musculus GN=Lman2 PE=1 SV=2,Lman2
PLIN1_MOUSE,0.784,0.631,0.641,0.526,1.487,0.824,0.68,0.553,0.645,1.064,0.572404647,-0.926865295,-0.641603738,0.089498151,-0.632628934,-0.66428809,-0.351074441,-0.854648614,-0.556393349,-0.279283757,0.8726,0.6944,0.795782718,-0.329553526,0.465385687,0.786645026,PLIN1_MOUSE,Perilipin-1 OS=Mus musculus GN=Plin1 PE=1 SV=2,Plin1
SYEM_MOUSE,1.354,0.974,1.032,1.163,1.014,0.957,1.203,0.8,1.003,0.505,0.020057652,0.217851097,0.045442971,-0.985644707,0.004321606,-0.038006323,0.437227739,-0.321928095,0.266636643,-0.06340917,0.9434,1.0576,1.121051516,0.164852576,0.465607807,0.786645026,SYEM_MOUSE,"Probable glutamate--tRNA ligase, mitochondrial OS=Mus musculus GN=Ears2 PE=1 SV=1",Ears2
PAPS2_MOUSE,1.107,0.559,1.49,1.031,0.771,0.822,1.114,0.921,0.975,0.862,-0.375197235,0.044044333,0.575312331,-0.214240226,-0.036525876,-0.839079812,0.146655222,-0.118726939,0.155749233,-0.282789701,1.0258,0.9046,0.881848314,-0.181397575,0.467000917,0.787400693,PAPS2_MOUSE,Bifunctional 3'-phosphoadenosine 5'-phosphosulfate synthase 2 OS=Mus musculus GN=Papss2 PE=1 SV=2,Papss2
1433B_MOUSE,0.977,1.03,1.445,1.087,1.097,0.882,0.906,0.916,0.704,0.974,0.133563526,0.12035194,0.531069493,-0.038006323,-0.506352666,0.042644337,-0.033569533,-0.126580497,-0.142417045,-0.181149439,1.0614,0.9422,0.887695497,-0.171863217,0.46865279,0.789065052,1433B_MOUSE,14-3-3 protein beta/alpha OS=Mus musculus GN=Ywhab PE=1 SV=3,Ywhab
TWF1_MOUSE,0.684,0.579,0.806,0.739,0.704,0.772,0.781,1.071,0.894,1.115,-0.506352666,-0.436353731,-0.311148256,0.15704371,-0.161653263,-0.788364747,-0.54793177,0.09895848,-0.356605547,-0.373327247,0.8516,0.7774,0.912869892,-0.131518842,0.471771694,0.793191218,TWF1_MOUSE,Twinfilin-1 OS=Mus musculus GN=Twf1 PE=1 SV=2,Twf1
EPN4_MOUSE,1.071,1.118,1.346,1.127,0.842,0.943,1.069,0.803,1.122,0.982,-0.248107862,0.172487516,0.42867841,-0.02620507,0.166072676,0.160920188,0.09895848,-0.316528107,0.096261853,-0.084670324,1.0838,1.0008,0.923417605,-0.114944858,0.473471891,0.794923811,EPN4_MOUSE,Clathrin interactor 1 OS=Mus musculus GN=Clint1 PE=1 SV=2,Clint1
ACSM2_MOUSE,0.714,1.421,0.719,1.279,1.159,1.344,0.795,0.947,1.611,1.221,0.212880566,0.355016264,-0.475936324,0.2880632,0.687956494,0.506906555,-0.486004021,-0.078563669,-0.330973234,0.426533138,1.1978,1.0442,0.871764902,-0.197988974,0.475821284,0.796614759,ACSM2_MOUSE,"Acyl-coenzyme A synthetase ACSM2, mitochondrial OS=Mus musculus GN=Acsm2 PE=1 SV=1",Acsm2
FKBP3_MOUSE,0.888,1.063,0.879,0.97,0.855,0.938,0.922,0.877,0.925,0.911,-0.226003675,-0.043943348,-0.18606493,-0.134477041,-0.112474729,0.088141597,-0.171368418,-0.189351252,-0.117161344,-0.092340172,0.908,0.9376,1.032599119,0.046280272,0.475164977,0.796614759,FKBP3_MOUSE,Peptidyl-prolyl cis-trans isomerase FKBP3 OS=Mus musculus GN=Fkbp3 PE=1 SV=2,Fkbp3
DPYL2_MOUSE,0.935,0.789,0.922,0.723,0.733,0.864,0.829,0.908,0.908,0.861,-0.448114897,-0.467932448,-0.117161344,-0.215914857,-0.139235797,-0.341902795,-0.09696173,-0.139235797,-0.270555993,-0.210896782,0.8294,0.865,1.042922595,0.060632086,0.478453714,0.79863324,DPYL2_MOUSE,Dihydropyrimidinase-related protein 2 OS=Mus musculus GN=Dpysl2 PE=1 SV=2,Dpysl2
PYGB_MOUSE,0.913,0.691,1.208,0.765,0.903,0.933,0.87,1.131,1.063,0.983,-0.147202107,-0.386468347,0.272620455,-0.024736678,0.088141597,-0.533242384,-0.131313235,0.177598929,-0.200912694,-0.100051014,0.9844,0.9076,0.921982934,-0.117188049,0.478888272,0.79863324,PYGB_MOUSE,"Glycogen phosphorylase, brain form OS=Mus musculus GN=Pygb PE=1 SV=3",Pygb
S100G_MOUSE,0.828,0.814,0.638,1.093,0.724,0.855,0.732,0.617,0.913,0.854,-0.465938398,0.128293401,-0.648371671,-0.227692025,-0.131313235,-0.2968993,-0.272297327,-0.696657606,-0.450084446,-0.226003675,0.8444,0.7692,0.910942681,-0.134567816,0.479045381,0.79863324,S100G_MOUSE,Protein S100-G OS=Mus musculus GN=S100g PE=1 SV=3,S100g
ACTN1_MOUSE,1.539,0.987,1.458,1.314,1.154,0.831,1.234,0.282,0.844,0.785,0.206643224,0.393965276,0.54399072,-0.349235441,-0.244685096,-0.01887801,0.621993232,-1.826232932,0.303342394,-0.267079618,1.111,0.9746,0.877227723,-0.188976689,0.481390826,0.799370532,ACTN1_MOUSE,Alpha-actinin-1 OS=Mus musculus GN=Actn1 PE=1 SV=1,Actn1
FA98B_MOUSE,0.854,0.949,1.071,0.794,0.801,0.69,0.737,0.501,0.707,0.704,-0.320125852,-0.332789088,0.09895848,-0.506352666,-0.50021788,-0.075520008,-0.227692025,-0.997117491,-0.440263476,-0.535331733,0.8154,0.7462,0.915133677,-0.127945597,0.480342449,0.799370532,FA98B_MOUSE,Protein FAM98B OS=Mus musculus GN=Fam98b PE=1 SV=1,Fam98b
VPS52_MOUSE,1.179,1.3,0.963,1.063,1.047,1.102,1.039,0.751,0.888,0.951,0.066261442,0.088141597,-0.054392297,-0.072482754,-0.171368418,0.378511623,0.237563718,-0.413115187,0.055195654,0.140124224,0.9824,1.0742,1.093444625,0.128880161,0.481507945,0.799370532,VPS52_MOUSE,Vacuolar protein sorting-associated protein 52 homolog OS=Mus musculus GN=Vps52 PE=1 SV=1,Vps52
CHMP6_MOUSE,4.118,4.194,4.155,8.519,4.55,0.89,1.049,0.745,0.985,0.72,2.185866545,3.09068409,2.054848477,-0.473931188,-0.02180437,2.068326861,2.04194383,-0.424687669,0.069014678,-0.168122759,3.7858,2.1992,0.580907602,-0.783619385,0.482739501,0.79956638,CHMP6_MOUSE,Charged multivesicular body protein 6 OS=Mus musculus GN=Chmp6 PE=1 SV=2,Chmp6
NALD2_MOUSE,0.889,0.884,0.82,0.9,0.73,1.048,1.08,0.754,0.95,0.964,-0.454031631,-0.152003093,-0.286304185,-0.052894948,-0.074000581,-0.177881725,-0.169744676,-0.407363571,0.111031312,0.067638717,0.8728,0.931,1.066681943,0.093130066,0.482973121,0.79956638,NALD2_MOUSE,N-acetylated-alpha-linked acidic dipeptidase 2 OS=Mus musculus GN=Naalad2 PE=1 SV=2,Naalad2
41_MOUSE,1.141,1.222,0.986,1.191,1.261,1.001,1.07,0.651,1.096,0.947,0.334568276,0.252173413,-0.020340448,-0.078563669,0.132247798,0.289244285,0.190298792,-0.619270551,0.097610797,0.001441974,1.0962,1.017,0.927750411,-0.108191361,0.487264069,0.802276061,41_MOUSE,Protein 4.1 OS=Mus musculus GN=Epb41 PE=1 SV=2,Epb41
CTGE5_MOUSE,0.765,1.231,0.173,0.744,0.929,1.777,0.975,1.419,1.764,1.965,-0.106249498,-0.426625474,-2.531156057,0.974529312,0.818850561,0.299830762,-0.386468347,0.504874589,-0.036525876,0.829443681,1.115,1.2334,1.106188341,0.145597041,0.488390466,0.802276061,CTGE5_MOUSE,cTAGE family member 5 OS=Mus musculus GN=Ctage5 PE=1 SV=1,Ctage5
FKBP8_MOUSE,0.976,1.172,0.935,1.066,1.363,1.044,1.092,0.905,1.086,1.056,0.446785562,0.092207438,-0.09696173,0.078609835,0.119024103,0.22897257,-0.035046947,-0.144010303,0.126972856,0.062121712,1.1012,1.0378,0.942426444,-0.085548074,0.486350681,0.802276061,FKBP8_MOUSE,Peptidyl-prolyl cis-trans isomerase FKBP8 OS=Mus musculus GN=Fkbp8 PE=1 SV=2,Fkbp8
MPRI_MOUSE,1.283,1.237,1.109,1.227,1.039,1.113,1.124,0.983,1.119,0.996,0.055195654,0.295135249,0.149259365,-0.005782353,0.162210036,0.3068455,0.35952117,-0.024736678,0.168642036,0.154453593,1.098,1.148,1.045537341,0.064244588,0.487331223,0.802276061,MPRI_MOUSE,Cation-independent mannose-6-phosphate receptor OS=Mus musculus GN=Igf2r PE=1 SV=1,Igf2r
PEBP1_MOUSE,1.083,0.994,0.954,0.854,0.688,1.008,1.054,0.671,1.021,0.894,-0.53951953,-0.227692025,-0.067938829,-0.161653263,0.029982866,-0.008682243,0.115033243,-0.575615328,0.075874867,0.011495639,0.8822,0.962,1.090455679,0.124931134,0.485696502,0.802276061,PEBP1_MOUSE,Phosphatidylethanolamine-binding protein 1 OS=Mus musculus GN=Pebp1 PE=1 SV=3,Pebp1
UK114_MOUSE,0.815,1.168,0.68,1.266,1.021,1.088,0.929,1.46,1.003,0.954,0.029982866,0.340277405,-0.556393349,-0.067938829,0.004321606,0.224040274,-0.295128036,0.545968369,-0.106249498,0.121678557,0.9848,1.092,1.10885459,0.149070189,0.4886652,0.802276061,UK114_MOUSE,Ribonuclease UK114 OS=Mus musculus GN=Hrsp12 PE=1 SV=3,Hrsp12
CO3_MOUSE,0.75,0.691,0.726,0.784,0.753,1.105,0.821,0.74,1.193,1.101,-0.40927823,-0.351074441,-0.461958547,0.138814469,0.254594043,-0.533242384,-0.415037499,-0.434402824,-0.284545873,0.14404637,0.9114,0.8214,0.901250823,-0.149999423,0.49022089,0.803080096,CO3_MOUSE,Complement C3 OS=Mus musculus GN=C3 PE=1 SV=3,C3
QCR1_MOUSE,1.261,0.827,1.222,0.959,1.021,0.869,1.086,0.712,1.089,0.833,0.029982866,-0.06039728,0.289244285,-0.263611599,0.123003954,-0.274040765,0.334568276,-0.490050854,0.119024103,-0.202571918,1.0248,0.951,0.927985948,-0.107825135,0.490508062,0.803080096,QCR1_MOUSE,"Cytochrome b-c1 complex subunit 1, mitochondrial OS=Mus musculus GN=Uqcrc1 PE=1 SV=2",Uqcrc1
CORO7_MOUSE,1.056,0.994,0.981,0.844,1.03,0.825,1.114,0.633,1.013,1.064,0.042644337,-0.244685096,-0.027674958,0.089498151,0.018634174,-0.008682243,0.078609835,-0.659722595,0.155749233,-0.277533976,0.9864,0.9244,0.937145174,-0.09365554,0.491664199,0.803864193,CORO7_MOUSE,Coronin-7 OS=Mus musculus GN=Coro7 PE=1 SV=2,Coro7
FKB1A_MOUSE,0.702,0.853,0.884,0.869,0.802,0.832,0.941,0.72,0.892,0.77,-0.318325858,-0.202571918,-0.177881725,-0.377069649,-0.164884385,-0.229382353,-0.510457064,-0.473931188,-0.087733372,-0.265344567,0.8434,0.8096,0.959924117,-0.059007732,0.493395638,0.80558545,FKB1A_MOUSE,Peptidyl-prolyl cis-trans isomerase FKBP1A OS=Mus musculus GN=Fkbp1a PE=1 SV=2,Fkbp1a
VP26A_MOUSE,1.044,0.924,0.645,1.236,0.96,0.996,0.967,1.39,0.993,1.065,-0.058893689,0.305678743,-0.632628934,0.09085343,-0.010134377,-0.114035243,0.062121712,0.475084883,-0.048412205,-0.005782353,0.9798,1.0642,1.086140029,0.119210112,0.495902995,0.808567108,VP26A_MOUSE,Vacuolar protein sorting-associated protein 26A OS=Mus musculus GN=Vps26a PE=1 SV=1,Vps26a
CGRE1_MOUSE,1,1.177,0.703,1.241,1.241,0.815,1.051,0.632,1.126,0.904,0.311503115,0.311503115,-0.508403406,-0.145605322,0.171206827,0.23511432,0,-0.662003536,0.071762669,-0.295128036,1.043,0.935,0.896452541,-0.157700888,0.499703944,0.808986533,CGRE1_MOUSE,Cell growth regulator with EF hand domain protein 1 OS=Mus musculus GN=Cgref1 PE=1 SV=1,Cgref1
DDX46_MOUSE,1.217,0.879,1.056,1.156,1.239,0.567,1.336,0.768,0.881,0.869,0.309176187,0.209141398,0.078609835,-0.202571918,-0.182786076,-0.18606493,0.283329168,-0.380821784,0.417920008,-0.81857936,1.0402,0.9534,0.916554509,-0.125707413,0.497733228,0.808986533,DDX46_MOUSE,Probable ATP-dependent RNA helicase DDX46 OS=Mus musculus GN=Ddx46 PE=1 SV=2,Ddx46
GDIB_MOUSE,1.02,1.042,0.929,0.869,2.654,1.022,1.092,0.842,1.06,0.963,1.408168371,-0.202571918,-0.106249498,-0.054392297,0.084064265,0.059355278,0.028569152,-0.248107862,0.126972856,0.031395196,1.295,1.0036,0.774980695,-0.367767722,0.497652767,0.808986533,GDIB_MOUSE,Rab GDP dissociation inhibitor beta OS=Mus musculus GN=Gdi2 PE=1 SV=1,Gdi2
MY18A_MOUSE,1.178,1.039,0.998,1.037,0.833,1.064,1.249,0.89,1.15,1.099,-0.263611599,0.052415894,-0.002888279,0.136191386,0.201633861,0.055195654,0.236339539,-0.168122759,0.320773477,0.089498151,1.0234,1.084,1.059214383,0.082994618,0.500093853,0.808986533,MY18A_MOUSE,Unconventional myosin-XVIIIa OS=Mus musculus GN=Myo18a PE=1 SV=2,Myo18a
S27A1_MOUSE,0.921,0.787,1.054,0.793,1.183,0.953,0.869,0.912,0.749,0.303,0.242450074,-0.334607229,0.075874867,-1.722610301,-0.416962376,-0.345564459,-0.118726939,-0.13289427,-0.202571918,-0.069451881,0.8164,0.8884,1.088192063,0.121933211,0.500249465,0.808986533,S27A1_MOUSE,Long-chain fatty acid transport protein 1 OS=Mus musculus GN=Slc27a1 PE=1 SV=1,Slc27a1
SND1_MOUSE,1.08,1.14,0.903,1.143,1.125,1.054,1.015,0.887,1.177,1.07,0.169925001,0.192825404,-0.147202107,0.097610797,0.23511432,0.189033824,0.111031312,-0.17299399,0.021479727,0.075874867,1.0836,1.0352,0.955334072,-0.065922776,0.498242281,0.808986533,SND1_MOUSE,Staphylococcal nuclease domain-containing protein 1 OS=Mus musculus GN=Snd1 PE=1 SV=1,Snd1
ACON_MOUSE,1.019,0.933,1.214,1.115,0.873,1.001,0.966,1.036,1.085,0.933,-0.195946441,0.15704371,0.279768422,-0.100051014,0.117695043,-0.100051014,0.027154052,0.051024003,-0.049904906,0.001441974,1.044,0.991,0.949233716,-0.075164749,0.504963102,0.809225166,ACON_MOUSE,"Aconitate hydratase, mitochondrial OS=Mus musculus GN=Aco2 PE=1 SV=1",Aco2
ACSL5_MOUSE,1.245,0.145,1.044,0.813,1.02,0.706,1.47,0.684,0.842,0.764,0.028569152,-0.298672743,0.062121712,-0.388355457,-0.248107862,-2.785875195,0.316145742,-0.54793177,0.555816155,-0.502259911,0.8966,0.85,0.948025876,-0.077001658,0.515208698,0.809225166,ACSL5_MOUSE,Long-chain-fatty-acid--CoA ligase 5 OS=Mus musculus GN=Acsl5 PE=1 SV=1,Acsl5
ALBU_MOUSE,0.714,0.793,0.606,1.434,1.029,0.862,0.862,1.043,0.914,0.903,0.041242982,0.520045024,-0.722610301,-0.147202107,-0.12973393,-0.334607229,-0.486004021,0.060739158,-0.214240226,-0.214240226,0.9772,0.8548,0.874744167,-0.193066956,0.520096367,0.809225166,ALBU_MOUSE,Serum albumin OS=Mus musculus GN=Alb PE=1 SV=3,Alb
ARP5L_MOUSE,1.379,0.888,1.049,1.212,0.975,1.039,1.272,0.797,1.256,1.236,-0.036525876,0.277389699,0.069014678,0.305678743,0.328836464,-0.171368418,0.463622457,-0.327348371,0.347098671,0.055195654,1.1456,1.075,0.938372905,-0.091766738,0.514846627,0.809225166,ARP5L_MOUSE,Actin-related protein 2/3 complex subunit 5-like protein OS=Mus musculus GN=Arpc5l PE=1 SV=1,Arpc5l
BASI_MOUSE,1.355,1.129,1.102,1.105,1.106,0.91,1.259,0.869,0.983,0.806,0.145351386,0.14404637,0.140124224,-0.311148256,-0.024736678,0.175045486,0.438292852,-0.202571918,0.332278283,-0.13606155,1.0204,1.1044,1.082320659,0.114127989,0.526627141,0.809225166,BASI_MOUSE,Basigin OS=Mus musculus GN=Bsg PE=1 SV=2,Bsg
CAN2_MOUSE,1.323,1.09,1.537,0.981,1.165,1.094,0.973,0.808,1.04,1.005,0.220329955,-0.027674958,0.620117165,0.007195501,0.056583528,0.124328135,0.403813062,-0.307572802,-0.03948829,0.129612738,1.1456,1.0576,0.923184358,-0.115309316,0.516309218,0.809225166,CAN2_MOUSE,Calpain-2 catalytic subunit OS=Mus musculus GN=Capn2 PE=1 SV=4,Capn2
CES1F_MOUSE,0.369,1.615,0.395,1.332,1.228,1.325,0.717,0.763,1.525,1.458,0.296310561,0.413594082,-1.340075442,0.54399072,0.608809243,0.691534165,-1.438307279,-0.390245038,-0.479954976,0.40599236,1.1876,0.9578,0.806500505,-0.310252658,0.525906376,0.809225166,CES1F_MOUSE,Carboxylesterase 1F OS=Mus musculus GN=Ces1f PE=1 SV=1,Ces1f
CK054_MOUSE,0.971,1.225,1.405,0.962,0.945,1.092,1.075,1.07,0.919,0.932,-0.081613766,-0.055891201,0.49057013,-0.10159814,-0.121863233,0.292781749,-0.042456799,0.097610797,0.10433666,0.126972856,1.0326,1.0866,1.052295177,0.073539449,0.511387327,0.809225166,CK054_MOUSE,Ester hydrolase C11orf54 homolog OS=Mus musculus PE=1 SV=1,Ester hydrolase C11orf54 homolog OS=Mus musculus
CMBL_MOUSE,0.89,1.136,0.945,0.97,1.032,1.035,0.904,0.845,1.089,0.953,0.045442971,-0.043943348,-0.081613766,-0.069451881,0.123003954,0.183962835,-0.168122759,-0.242976753,-0.145605322,0.049630768,0.9978,0.962,0.964121066,-0.052713775,0.525404362,0.809225166,CMBL_MOUSE,Carboxymethylenebutenolidase homolog OS=Mus musculus GN=Cmbl PE=1 SV=1,Cmbl
CPT2_MOUSE,1.832,1.578,1.261,1.403,1.059,1.151,1.135,0.891,1.213,0.892,0.082702589,0.488515009,0.334568276,-0.164884385,0.27857955,0.658097205,0.873419503,-0.166502663,0.182692298,0.202887833,1.1656,1.3174,1.130233356,0.176620673,0.522814937,0.809225166,CPT2_MOUSE,"Carnitine O-palmitoyltransferase 2, mitochondrial OS=Mus musculus GN=Cpt2 PE=1 SV=2",Cpt2
DCTN5_MOUSE,1.243,1.183,0.939,1.441,1.197,1.152,0.822,0.534,1.179,0.752,0.259423152,0.527070336,-0.090802937,-0.411195433,0.237563718,0.242450074,0.313826296,-0.905088353,-0.282789701,0.204140717,1.1016,0.9868,0.895787945,-0.158770844,0.521189565,0.809225166,DCTN5_MOUSE,Dynactin subunit 5 OS=Mus musculus GN=Dctn5 PE=1 SV=1,Dctn5
DHPR_MOUSE,1.334,1.23,1.09,1.037,1.199,1.101,1.272,0.851,1.041,1.034,0.261831659,0.052415894,0.124328135,0.048236186,0.057970069,0.298658316,0.415758667,-0.232768963,0.347098671,0.138814469,1.0802,1.1576,1.071653398,0.099838374,0.522067946,0.809225166,DHPR_MOUSE,Dihydropteridine reductase OS=Mus musculus GN=Qdpr PE=1 SV=2,Qdpr
DNJC7_MOUSE,1.028,1.008,1.038,1.001,0.979,1.078,0.987,0.761,0.99,1.045,-0.030619235,0.001441974,0.053806444,0.063502942,-0.01449957,0.011495639,0.039840265,-0.394031641,-0.01887801,0.108357178,1.0106,0.9724,0.962200673,-0.055590287,0.506287593,0.809225166,DNJC7_MOUSE,DnaJ homolog subfamily C member 7 OS=Mus musculus GN=Dnajc7 PE=1 SV=2,Dnajc7
DYST_MOUSE,1.133,1.132,1.012,0.879,0.812,0.797,1.125,0.547,0.763,0.638,-0.300448367,-0.18606493,0.01720929,-0.648371671,-0.390245038,0.178873958,0.180147861,-0.870387262,0.169925001,-0.327348371,0.8208,0.9468,1.153508772,0.206028975,0.502965462,0.809225166,DYST_MOUSE,Dystonin OS=Mus musculus GN=Dst PE=1 SV=2,Dst
EIF3C_MOUSE,0.791,0.918,0.946,0.921,0.939,1.106,0.926,1.137,1.149,1.21,-0.090802937,-0.118726939,-0.080087911,0.275007047,0.200378798,-0.123433941,-0.3382504,0.185232254,-0.110915901,0.145351386,1.033,0.9756,0.944433688,-0.082478591,0.520368394,0.809225166,EIF3C_MOUSE,Eukaryotic translation initiation factor 3 subunit C OS=Mus musculus GN=Eif3c PE=1 SV=1,Eif3c
FXR1_MOUSE,0.833,1.043,0.931,0.974,0.923,1.101,0.951,0.896,0.861,0.941,-0.115597447,-0.038006323,-0.103146927,-0.087733372,-0.215914857,0.060739158,-0.263611599,-0.158429363,-0.072482754,0.138814469,0.926,0.9648,1.041900648,0.059217714,0.526065285,0.809225166,FXR1_MOUSE,Fragile X mental retardation syndrome-related protein 1 OS=Mus musculus GN=Fxr1 PE=1 SV=2,Fxr1
GPDM_MOUSE,1.142,0.521,1.184,0.78,1.1,0.985,0.969,0.749,0.869,0.824,0.137503524,-0.358453971,0.243669081,-0.279283757,-0.202571918,-0.940644722,0.191562651,-0.416962376,-0.045431429,-0.02180437,0.9514,0.8732,0.917805339,-0.123739895,0.527553493,0.809225166,GPDM_MOUSE,"Glycerol-3-phosphate dehydrogenase, mitochondrial OS=Mus musculus GN=Gpd2 PE=1 SV=2",Gpd2
GRHPR_MOUSE,1.24,1.551,1.347,1.687,1.311,1.133,1.11,1.138,1.097,1.171,0.390667686,0.754459974,0.429749851,0.227741076,0.133563526,0.633198686,0.310340121,0.186500558,0.150559677,0.180147861,1.3226,1.2344,0.933313171,-0.09956684,0.514030167,0.809225166,GRHPR_MOUSE,Glyoxylate reductase/hydroxypyruvate reductase OS=Mus musculus GN=Grhpr PE=1 SV=1,Grhpr
IF4H_MOUSE,0.766,0.728,0.794,0.796,0.787,0.965,0.901,0.681,0.999,0.865,-0.345564459,-0.329159664,-0.332789088,-0.209227962,-0.001443417,-0.457989644,-0.384583703,-0.554273297,-0.150400989,-0.051399153,0.8482,0.8082,0.952841311,-0.069692131,0.5290301,0.809225166,IF4H_MOUSE,Eukaryotic translation initiation factor 4H OS=Mus musculus GN=Eif4h PE=1 SV=3,Eif4h
ITA1_MOUSE,1.08,0.94,1.182,0.935,1.098,0.884,1.005,1.041,0.875,1.126,0.134878054,-0.09696173,0.241230036,0.171206827,-0.192645078,-0.089267338,0.111031312,0.057970069,0.007195501,-0.177881725,1.0432,0.99,0.949003067,-0.075515344,0.501375022,0.809225166,ITA1_MOUSE,Integrin alpha-1 OS=Mus musculus GN=Itga1 PE=1 SV=2,Itga1
KINH_MOUSE,0.986,1.042,0.982,1.08,1.056,0.986,0.916,0.977,0.98,0.93,0.078609835,0.111031312,-0.02620507,-0.104697379,-0.029146346,0.059355278,-0.020340448,-0.033569533,-0.126580497,-0.020340448,1.0056,0.9814,0.975934765,-0.035143378,0.507589892,0.809225166,KINH_MOUSE,Kinesin-1 heavy chain OS=Mus musculus GN=Kif5b PE=1 SV=3,Kif5b
LIS1_MOUSE,0.867,1.191,0.947,0.793,0.954,1.236,1.148,0.961,1.139,1.228,-0.067938829,-0.334607229,-0.078563669,0.296310561,0.187767747,0.252173413,-0.205896101,-0.057391664,0.199122642,0.305678743,1.0122,1.0806,1.067575578,0.094338208,0.526761872,0.809225166,LIS1_MOUSE,Platelet-activating factor acetylhydrolase IB subunit alpha OS=Mus musculus GN=Pafah1b1 PE=1 SV=2,Pafah1b1
LYRIC_MOUSE,0.729,0.82,0.71,0.935,0.963,1.13,0.83,0.928,0.964,1.232,-0.054392297,-0.09696173,-0.49410907,0.301002256,-0.052894948,-0.286304185,-0.45600928,-0.10780329,-0.268816758,0.176322773,0.9608,0.8874,0.923605329,-0.114651598,0.528114101,0.809225166,LYRIC_MOUSE,Protein LYRIC OS=Mus musculus GN=Mtdh PE=1 SV=1,Mtdh
MATR3_MOUSE,1.549,1.249,1.141,1.407,1.126,0.945,1.883,1.036,1.194,1.013,0.171206827,0.492622329,0.190298792,0.018634174,0.255802837,0.320773477,0.631337144,0.051024003,0.913033,-0.081613766,1.1762,1.3324,1.132800544,0.179893864,0.50718017,0.809225166,MATR3_MOUSE,Matrin-3 OS=Mus musculus GN=Matr3 PE=1 SV=1,Matr3
MEP1B_MOUSE,0.831,0.725,1.518,0.775,1.01,0.843,0.831,1.367,0.858,0.973,0.014355293,-0.367731785,0.602171791,-0.03948829,-0.220950447,-0.4639471,-0.267079618,0.451013243,-0.267079618,-0.246395464,1.0268,0.9194,0.895403194,-0.15939063,0.513198249,0.809225166,MEP1B_MOUSE,Meprin A subunit beta OS=Mus musculus GN=Mep1b PE=1 SV=2,Mep1b
MPP6_MOUSE,0.628,0.577,0.975,0.412,1.007,0.714,0.654,1.116,0.897,1.044,0.010063683,-1.279283757,-0.036525876,0.062121712,-0.15682011,-0.793356776,-0.671163536,0.158337027,-0.612637459,-0.486004021,0.867,0.7378,0.850980392,-0.232802204,0.528502473,0.809225166,MPP6_MOUSE,MAGUK p55 subfamily member 6 OS=Mus musculus GN=Mpp6 PE=1 SV=1,Mpp6
MTAP_MOUSE,1.228,0.959,1.006,1.092,1.006,0.835,1.128,0.533,1.039,0.871,0.008630305,0.126972856,0.008630305,-0.199255376,0.055195654,-0.06039728,0.296310561,-0.907792562,0.173767068,-0.260151897,1.0028,0.9366,0.933984842,-0.098528958,0.522100373,0.809225166,MTAP_MOUSE,S-methyl-5'-thioadenosine phosphorylase OS=Mus musculus GN=Mtap PE=1 SV=1,Mtap
MTMR5_MOUSE,1.082,1.307,1.166,1.265,0.502,1.153,0.877,0.829,1.062,0.794,-0.994240731,0.339137385,0.221567789,-0.332789088,0.086783766,0.386259141,0.113700499,-0.270555993,-0.189351252,0.205392513,0.9578,1.0496,1.095844644,0.132043284,0.522136784,0.809225166,MTMR5_MOUSE,Myotubularin-related protein 5 OS=Mus musculus GN=Sbf1 PE=1 SV=2,Sbf1
NONO_MOUSE,1.219,0.955,0.156,1.261,1.28,0.895,1.739,1.059,1.6,1.0357,0.35614381,0.334568276,-2.680382066,0.050606174,0.678071905,-0.066427362,0.285698126,0.082702589,0.798257933,-0.160040413,1.06654,1.1734,1.100193148,0.137756823,0.52350633,0.809225166,NONO_MOUSE,Non-POU domain-containing octamer-binding protein OS=Mus musculus GN=Nono PE=1 SV=3,Nono
PEPL1_MOUSE,0.962,1.105,0.879,0.642,1.357,0.927,0.769,0.63,1.068,1.01,0.440420721,-0.639354798,-0.18606493,0.014355293,0.094911647,0.14404637,-0.055891201,-0.666576266,-0.378944497,-0.109358756,0.9912,0.8786,0.886400323,-0.173969688,0.505999802,0.809225166,PEPL1_MOUSE,Probable aminopeptidase NPEPL1 OS=Mus musculus GN=Npepl1 PE=1 SV=1,Npepl1
PGRC2_MOUSE,1.155,1.211,0.84,1.378,1.261,1.03,0.948,0.847,1.185,0.97,0.334568276,0.462575888,-0.251538767,-0.043943348,0.244887059,0.276198865,0.207892852,-0.239566125,-0.077041036,0.042644337,1.1268,1.0382,0.921370252,-0.118147076,0.524605487,0.809225166,PGRC2_MOUSE,Membrane-associated progesterone receptor component 2 OS=Mus musculus GN=Pgrmc2 PE=1 SV=2,Pgrmc2
PSMD4_MOUSE,0.757,0.759,0.807,1.005,0.789,0.842,0.907,1.164,1.184,0.979,-0.341902795,0.007195501,-0.309359421,-0.030619235,0.243669081,-0.397828209,-0.401634795,0.219091058,-0.140825544,-0.248107862,0.9528,0.8858,0.92968094,-0.105192416,0.51392635,0.809225166,PSMD4_MOUSE,26S proteasome non-ATPase regulatory subunit 4 OS=Mus musculus GN=Psmd4 PE=1 SV=1,Psmd4
SAC1_MOUSE,0.776,0.912,0.578,0.892,0.724,1.066,1.118,0.985,1.134,1.172,-0.465938398,-0.164884385,-0.790858602,0.22897257,0.18142064,-0.13289427,-0.365871442,-0.02180437,0.160920188,0.092207438,0.9,0.9714,1.079333333,0.110140485,0.5155458,0.809225166,SAC1_MOUSE,Phosphatidylinositide phosphatase SAC1 OS=Mus musculus GN=Sacm1l PE=1 SV=1,Sacm1l
SBDS_MOUSE,0.997,1.021,0.996,0.962,1.274,0.636,0.858,0.592,0.684,0.684,0.349365278,-0.055891201,-0.005782353,-0.54793177,-0.54793177,0.029982866,-0.00433459,-0.756330919,-0.220950447,-0.652901329,0.92,0.8208,0.892173913,-0.16460313,0.52141509,0.809225166,SBDS_MOUSE,Ribosome maturation protein SBDS OS=Mus musculus GN=Sbds PE=1 SV=4,Sbds
SBP1_MOUSE,1.066,1.36,1.127,1.14,1.16,0.969,1.17,1.061,0.911,0.989,0.214124805,0.189033824,0.172487516,-0.015957574,-0.134477041,0.443606651,0.092207438,0.085424656,0.22650853,-0.045431429,1.0654,1.1252,1.056129153,0.078786272,0.503168046,0.809225166,SBP1_MOUSE,Selenium-binding protein 1 OS=Mus musculus GN=Selenbp1 PE=1 SV=2,Selenbp1
SNX5_MOUSE,0.884,0.819,1.105,0.706,0.712,0.936,1.077,1.565,0.85,1.346,-0.490050854,-0.502259911,0.14404637,0.42867841,-0.234465254,-0.288064643,-0.177881725,0.646162657,0.10701825,-0.095419565,0.9438,1.0562,1.119093028,0.16232997,0.511508161,0.809225166,SNX5_MOUSE,Sorting nexin-5 OS=Mus musculus GN=Snx5 PE=1 SV=1,Snx5
SRPRB_MOUSE,0.705,1.374,0.892,0.877,0.925,1.059,1.073,0.825,0.941,0.88,-0.112474729,-0.189351252,-0.164884385,-0.184424571,-0.087733372,0.458382004,-0.504304837,-0.277533976,0.101650076,0.082702589,0.903,1.0072,1.115393134,0.157552295,0.513076963,0.809225166,SRPRB_MOUSE,Signal recognition particle receptor subunit beta OS=Mus musculus GN=Srprb PE=1 SV=1,Srprb
TAGL_MOUSE,0.933,0.898,0.68,1.05,0.784,0.79,0.817,0.769,0.661,0.814,-0.351074441,0.070389328,-0.556393349,-0.2968993,-0.597277823,-0.15521265,-0.100051014,-0.378944497,-0.291592017,-0.340075442,0.7978,0.8414,1.054650288,0.076764695,0.504778706,0.809225166,TAGL_MOUSE,Transgelin OS=Mus musculus GN=Tagln PE=1 SV=3,Tagln
UGDH_MOUSE,0.746,0.7,0.977,0.933,0.746,0.937,0.848,1.162,1.051,0.974,-0.422752464,-0.100051014,-0.033569533,-0.038006323,0.071762669,-0.514573173,-0.422752464,0.216610069,-0.23786383,-0.093879047,0.9362,0.8786,0.938474685,-0.091610266,0.51468725,0.809225166,UGDH_MOUSE,UDP-glucose 6-dehydrogenase OS=Mus musculus GN=Ugdh PE=1 SV=1,Ugdh
VAS1_MOUSE,0.634,0.96,1.618,0.771,0.634,0.937,1.129,0.889,1.337,1.047,-0.657445255,-0.375197235,0.694211608,0.066261442,0.418999465,-0.058893689,-0.657445255,-0.169744676,0.175045486,-0.093879047,1.0814,0.9098,0.841316812,-0.249278922,0.525749183,0.809225166,VAS1_MOUSE,V-type proton ATPase subunit S1 OS=Mus musculus GN=Atp6ap1 PE=1 SV=1,Atp6ap1
VILL_MOUSE,0.737,0.79,1.049,0.953,0.869,0.617,1.09,0.629,0.698,0.647,-0.202571918,-0.069451881,0.069014678,-0.628162383,-0.518701058,-0.340075442,-0.440263476,-0.668868078,0.124328135,-0.696657606,0.8432,0.7726,0.916271347,-0.126153189,0.518446754,0.809225166,VILL_MOUSE,Villin-like protein OS=Mus musculus GN=Vill PE=1 SV=1,Vill
VMP1_MOUSE,1.42,1.657,1.11,1.182,0.993,0.902,1.18,0.686,0.889,0.829,-0.010134377,0.241230036,0.150559677,-0.270555993,-0.169744676,0.728573603,0.50589093,-0.543719518,0.23878686,-0.148800661,1.0006,1.169,1.168299021,0.224409572,0.525243675,0.809225166,VMP1_MOUSE,Vacuole membrane protein 1 OS=Mus musculus GN=Vmp1 PE=1 SV=2,Vmp1
PYC_MOUSE,0.686,1.034,0.782,0.905,0.773,0.941,0.849,0.848,1.165,1.07,-0.371459681,-0.144010303,-0.354759487,0.097610797,0.220329955,0.048236186,-0.543719518,-0.23786383,-0.236163541,-0.087733372,0.939,0.8716,0.928221512,-0.107458961,0.531714113,0.811511816,PYC_MOUSE,"Pyruvate carboxylase, mitochondrial OS=Mus musculus GN=Pc PE=1 SV=1",Pc
TXND5_MOUSE,1.202,0.169,1.309,0.816,0.821,0.91,1.154,0.996,1.043,0.845,-0.284545873,-0.293358943,0.388465097,-0.242976753,0.060739158,-2.564904848,0.265436896,-0.005782353,0.206643224,-0.13606155,0.9668,0.8862,0.916632189,-0.125585146,0.531892328,0.811511816,TXND5_MOUSE,Thioredoxin domain-containing protein 5 OS=Mus musculus GN=Txndc5 PE=1 SV=2,Txndc5
DJB12_MOUSE,0.969,1.365,0.872,1.108,1.365,0.849,0.878,0.723,0.956,0.879,0.448900951,0.147957881,-0.19759996,-0.18606493,-0.064917477,0.448900951,-0.045431429,-0.467932448,-0.187707155,-0.236163541,1.036,0.9568,0.923552124,-0.114734708,0.533569584,0.813025797,DJB12_MOUSE,DnaJ homolog subfamily B member 12 OS=Mus musculus GN=Dnajb12 PE=1 SV=2,Dnajb12
MAEA_MOUSE,0.844,0.872,1.089,0.907,0.957,0.834,0.932,0.863,1.045,0.67,-0.06340917,-0.140825544,0.123003954,-0.577766999,0.063502942,-0.19759996,-0.244685096,-0.212567535,-0.10159814,-0.261880711,0.9336,0.869,0.930805484,-0.103448384,0.538089736,0.818724157,MAEA_MOUSE,Macrophage erythroblast attacher OS=Mus musculus GN=Maea PE=1 SV=1,Maea
SC23A_MOUSE,1.175,1.192,1.087,1.117,1.054,0.732,0.873,0.517,0.836,0.764,0.075874867,0.159629186,0.12035194,-0.388355457,-0.258425153,0.253384236,0.232660757,-0.951763814,-0.195946441,-0.450084446,0.9716,0.8978,0.924042816,-0.113968394,0.538688767,0.818724157,SC23A_MOUSE,Protein transport protein Sec23A OS=Mus musculus GN=Sec23a PE=1 SV=2,Sec23a
MYL6_MOUSE,1.07,0.925,1.477,1.128,0.899,1.483,1.118,0.968,1.277,1.204,-0.153606979,0.173767068,0.562669826,0.267835392,0.352758525,-0.112474729,0.097610797,-0.046921047,0.160920188,0.568518598,1.197,1.1128,0.929657477,-0.105228827,0.540282187,0.819048474,MYL6_MOUSE,Myosin light polypeptide 6 OS=Mus musculus GN=Myl6 PE=1 SV=3,Myl6
PR40A_MOUSE,1.302,1.069,0.949,1.39,1.095,0.959,1.867,0.941,1.1,0.917,0.13093087,0.475084883,-0.075520008,-0.125006361,0.137503524,0.096261853,0.380729449,-0.087733372,0.900721928,-0.06039728,1.0902,1.2276,1.126031921,0.171247726,0.539652227,0.819048474,PR40A_MOUSE,Pre-mRNA-processing factor 40 homolog A OS=Mus musculus GN=Prpf40a PE=1 SV=1,Prpf40a
PDIA3_MOUSE,0.932,1.068,0.873,1.189,1.095,1.027,1.134,0.978,1.081,1.129,0.13093087,0.249748715,-0.195946441,0.175045486,0.112366523,0.094911647,-0.10159814,-0.03209363,0.18142064,0.038436182,1.0734,1.0278,0.957518167,-0.062628236,0.542243642,0.820973474,PDIA3_MOUSE,Protein disulfide-isomerase A3 OS=Mus musculus GN=Pdia3 PE=1 SV=2,Pdia3
ATPA_MOUSE,1.187,0.841,1.206,0.978,1.017,0.961,0.877,0.975,0.982,0.89,0.024319679,-0.03209363,0.270229907,-0.168122759,-0.02620507,-0.249822294,0.247319935,-0.036525876,-0.189351252,-0.057391664,1.0146,0.9682,0.954267692,-0.067534066,0.545220813,0.823542958,ATPA_MOUSE,"ATP synthase subunit alpha, mitochondrial OS=Mus musculus GN=Atp5a1 PE=1 SV=1",Atp5a1
RB3GP_MOUSE,1.125,1.006,1.17,1.173,1.146,0.894,1.056,0.833,0.848,0.889,0.196607044,0.230203013,0.22650853,-0.169744676,-0.23786383,0.008630305,0.169925001,-0.263611599,0.078609835,-0.161653263,1.0452,0.9828,0.940298507,-0.088809267,0.545328362,0.823542958,RB3GP_MOUSE,Rab3 GTPase-activating protein catalytic subunit OS=Mus musculus GN=Rab3gap1 PE=1 SV=4,Rab3gap1
HTSF1_MOUSE,1.085,1.013,0.966,1.295,1.185,1.37,1.65,1.209,1.962,1.673,0.244887059,0.372952098,-0.049904906,0.742437445,0.972325042,0.018634174,0.117695043,0.273814245,0.722466024,0.454175893,1.4162,1.2654,0.893517865,-0.162431521,0.547129328,0.824165625,HTSF1_MOUSE,HIV Tat-specific factor 1 homolog OS=Mus musculus GN=Htatsf1 PE=1 SV=1,Htatsf1
XXLT1_MOUSE,0.392,1.186,0.749,0.788,0.855,0.796,0.911,0.402,0.781,0.72,-0.226003675,-0.343732465,-0.416962376,-0.473931188,-0.356605547,0.24610401,-1.351074441,-1.314732593,-0.134477041,-0.329159664,0.7786,0.7374,0.947084511,-0.078434928,0.546529108,0.824165625,XXLT1_MOUSE,Xyloside xylosyltransferase 1 OS=Mus musculus GN=Xxylt1 PE=1 SV=2,Xxylt1
ZC3HF_MOUSE,0.911,1.125,1.008,1.101,0.874,1.194,1.091,0.877,1.044,0.916,-0.194294815,0.138814469,0.011495639,-0.126580497,0.062121712,0.169925001,-0.134477041,-0.189351252,0.125651102,0.255802837,0.9886,1.0396,1.051588104,0.072569727,0.549000174,0.825935623,ZC3HF_MOUSE,Zinc finger CCCH domain-containing protein 15 OS=Mus musculus GN=Zc3h15 PE=1 SV=2,Zc3h15
ALDH2_MOUSE,1.181,0.923,1.098,1.278,0.945,1.042,0.918,0.956,1.083,0.889,-0.081613766,0.353887836,0.134878054,-0.169744676,0.115033243,-0.115597447,0.240008965,-0.064917477,-0.123433941,0.059355278,1.0586,1.004,0.948422445,-0.07639829,0.550844057,0.827502141,ALDH2_MOUSE,"Aldehyde dehydrogenase, mitochondrial OS=Mus musculus GN=Aldh2 PE=1 SV=1",Aldh2
MTOR_MOUSE,1.267,1.333,0.987,1.131,1.191,0.971,1.117,0.772,1.103,1.374,0.252173413,0.177598929,-0.01887801,0.458382004,0.141432791,0.41467678,0.341416524,-0.373327247,0.159629186,-0.042456799,1.1572,1.092,0.943657103,-0.083665372,0.551435715,0.827502141,MTOR_MOUSE,Serine/threonine-protein kinase mTOR OS=Mus musculus GN=Mtor PE=1 SV=2,Mtor
NECP2_MOUSE,1.354,1.1522,1.212,1.262,1.36,0.904,0.895,0.929,0.958,0.854,0.443606651,0.33571191,0.277389699,-0.227692025,-0.061902439,0.204391163,0.437227739,-0.106249498,-0.160040413,-0.145605322,1.1292,1.04684,0.927063408,-0.109260078,0.553844477,0.829020673,NECP2_MOUSE,Adaptin ear-binding coat-associated protein 2 OS=Mus musculus GN=Necap2 PE=1 SV=1,Necap2
RAB4A_MOUSE,1.475,1.105,1.106,1.107,1.139,1.08,1.203,0.991,1.158,1.039,0.187767747,0.146655222,0.145351386,0.055195654,0.211635253,0.14404637,0.560714954,-0.013043037,0.266636643,0.111031312,1.1098,1.1708,1.054964859,0.077194943,0.553425261,0.829020673,RAB4A_MOUSE,Ras-related protein Rab-4A OS=Mus musculus GN=Rab4a PE=1 SV=2,Rab4a
ADDG_MOUSE,1.722,1.703,1.479,1.856,1.661,0.864,0.9,0.643,0.865,0.825,0.732052073,0.89219671,0.564622052,-0.277533976,-0.209227962,0.768078435,0.784085143,-0.637109357,-0.152003093,-0.210896782,1.3372,1.1664,0.872270416,-0.197152635,0.556865517,0.830103448,ADDG_MOUSE,Gamma-adducin OS=Mus musculus GN=Add3 PE=1 SV=2,Add3
C1TC_MOUSE,1.118,1.296,1.049,1.119,1.11,1.008,1.14,0.977,1.011,1.045,0.150559677,0.162210036,0.069014678,0.063502942,0.015782997,0.374065718,0.160920188,-0.033569533,0.189033824,0.011495639,1.0668,1.1078,1.038432696,0.054407714,0.560056631,0.830103448,C1TC_MOUSE,"C-1-tetrahydrofolate synthase, cytoplasmic OS=Mus musculus GN=Mthfd1 PE=1 SV=4",Mthfd1
ERO1A_MOUSE,1.25,1.18,1.203,1.322,0.947,1.009,1.08,0.708,1.082,1.001,-0.078563669,0.402722177,0.266636643,0.001441974,0.113700499,0.23878686,0.321928095,-0.498178735,0.111031312,0.012926174,1.111,1.0454,0.940954095,-0.087803752,0.55794635,0.830103448,ERO1A_MOUSE,ERO1-like protein alpha OS=Mus musculus GN=Ero1a PE=1 SV=2,Ero1a
HA1B_MOUSE,1.041,0.908,0.774,0.86,0.749,1.093,1.169,0.813,1.176,1.164,-0.416962376,-0.217591435,-0.369594529,0.219091058,0.23388806,-0.139235797,0.057970069,-0.298672743,0.22527493,0.128293401,0.9446,1.0048,1.06373068,0.089132929,0.556806407,0.830103448,HA1B_MOUSE,"H-2 class I histocompatibility antigen, K-B alpha chain OS=Mus musculus GN=H2-K1 PE=1 SV=1",H2-K1
NDUBB_MOUSE,0.572,0.872,1.181,0.801,0.77,1.074,1.326,0.812,1.375,0.998,-0.377069649,-0.320125852,0.240008965,-0.002888279,0.459431619,-0.19759996,-0.805912948,-0.300448367,0.407080775,0.102993993,1.025,0.9312,0.908487805,-0.138460946,0.558216837,0.830103448,NDUBB_MOUSE,"NADH dehydrogenase [ubiquinone] 1 beta subcomplex subunit 11, mitochondrial OS=Mus musculus GN=Ndufb11 PE=1 SV=2",Ndufb11
NSDHL_MOUSE,1.158,1.7,1.0936,1.597,1.2557,0.858,1.193,0.891,1.158,1.09,0.32849183,0.675364313,0.129085148,0.124328135,0.211635253,0.765534746,0.211635253,-0.166502663,0.254594043,-0.220950447,1.23886,1.16,0.936344704,-0.094888357,0.562959794,0.830103448,NSDHL_MOUSE,"Sterol-4-alpha-carboxylate 3-dehydrogenase, decarboxylating OS=Mus musculus GN=Nsdhl PE=1 SV=1",Nsdhl
PSB8_MOUSE,0.781,0.612,0.79,0.867,0.815,0.991,1.226,0.917,1.245,1.221,-0.295128036,-0.205896101,-0.340075442,0.2880632,0.316145742,-0.708396442,-0.356605547,-0.125006361,0.293958979,-0.013043037,0.9876,0.9054,0.916767922,-0.12537153,0.561380871,0.830103448,PSB8_MOUSE,Proteasome subunit beta type-8 OS=Mus musculus GN=Psmb8 PE=1 SV=2,Psmb8
PSME4_MOUSE,0.915,1.083,0.939,0.886,0.941,0.834,0.955,0.623,0.977,0.866,-0.087733372,-0.174621396,-0.090802937,-0.20756107,-0.033569533,0.115033243,-0.128156351,-0.682695932,-0.066427362,-0.261880711,0.9218,0.882,0.956823606,-0.063675112,0.562923216,0.830103448,PSME4_MOUSE,Proteasome activator complex subunit 4 OS=Mus musculus GN=Psme4 PE=1 SV=1,Psme4
RAB7A_MOUSE,1.079,1.285,1.073,1.214,1.061,1.055,1.139,1.169,0.938,1.245,0.085424656,0.279768422,0.101650076,0.316145742,-0.092340172,0.361768359,0.109694865,0.22527493,0.187767747,0.077242999,1.1062,1.1454,1.03543663,0.050239261,0.56208735,0.830103448,RAB7A_MOUSE,Ras-related protein Rab-7a OS=Mus musculus GN=Rab7a PE=1 SV=2,Rab7a
RRAS_MOUSE,1.4,1.08,1.3,0.994,0.956,0.688,1.283,0.214,0.994,0.72,-0.064917477,-0.008682243,0.378511623,-0.473931188,-0.008682243,0.111031312,0.485426827,-2.224317298,0.35952117,-0.53951953,0.9928,0.933,0.939766317,-0.089626034,0.557735211,0.830103448,RRAS_MOUSE,Ras-related protein R-Ras OS=Mus musculus GN=Rras PE=1 SV=1,Rras
RTCA_MOUSE,1.129,0.877,1.147,0.902,1.127,1.026,1.23,0.985,1.032,1.326,0.172487516,-0.148800661,0.197865391,0.407080775,0.045442971,-0.189351252,0.175045486,-0.02180437,0.298658316,0.037030731,1.1068,1.0494,0.948138778,-0.076829854,0.562707593,0.830103448,RTCA_MOUSE,RNA 3'-terminal phosphate cyclase OS=Mus musculus GN=RtcA PE=1 SV=2,RtcA
VPS25_MOUSE,0.627,0.587,0.827,1.035,0.875,1.895,2.046,1.681,3.266,3.653,-0.192645078,0.049630768,-0.274040765,1.869081754,1.707524791,-0.768567592,-0.673462652,0.749319725,1.032806145,0.922197848,1.9312,1.3672,0.707953604,-0.498273279,0.559081613,0.830103448,VPS25_MOUSE,Vacuolar protein-sorting-associated protein 25 OS=Mus musculus GN=Vps25 PE=1 SV=1,Vps25
GLYC_MOUSE,0.908,0.536,1.597,0.624,0.545,1.049,0.718,1.715,0.669,0.774,-0.875671865,-0.680382066,0.675364313,-0.369594529,-0.579921884,-0.899695094,-0.139235797,0.778208576,-0.477944251,0.069014678,0.8418,0.9852,1.170349252,0.226939118,0.569735407,0.837936576,GLYC_MOUSE,"Serine hydroxymethyltransferase, cytosolic OS=Mus musculus GN=Shmt1 PE=1 SV=3",Shmt1
INT2_MOUSE,1.431,0.76,1.002,1.09,1.248,1.174,1.253,0.901,1.127,1.376,0.319617934,0.124328135,0.002882509,0.46048047,0.172487516,-0.395928676,0.517023672,-0.150400989,0.325386415,0.231432408,1.1686,1.1038,0.944549033,-0.082302404,0.571095779,0.837936576,INT2_MOUSE,Integrator complex subunit 2 OS=Mus musculus GN=Ints2 PE=1 SV=2,Ints2
SRP68_MOUSE,1.037,0.869,0.88,0.858,0.959,1.015,0.954,0.787,1.16,1.02,-0.06039728,-0.220950447,-0.184424571,0.028569152,0.214124805,-0.202571918,0.052415894,-0.345564459,-0.067938829,0.021479727,0.9754,0.9324,0.955915522,-0.065044968,0.570447812,0.837936576,SRP68_MOUSE,Signal recognition particle subunit SRP68 OS=Mus musculus GN=Srp68 PE=1 SV=2,Srp68
UBA1_MOUSE,1.044,0.947,1.091,0.851,1.02,1.063,1.119,0.942,1.184,1.231,0.028569152,-0.232768963,0.125651102,0.299830762,0.243669081,-0.078563669,0.062121712,-0.086201035,0.162210036,0.088141597,1.0754,1.023,0.951273945,-0.072067232,0.570776377,0.837936576,UBA1_MOUSE,Ubiquitin-like modifier-activating enzyme 1 OS=Mus musculus GN=Uba1 PE=1 SV=1,Uba1
ECM29_MOUSE,0.84,1.041,0.749,0.966,1.132,0.975,0.894,0.983,1.043,1.131,0.178873958,-0.049904906,-0.416962376,0.177598929,0.060739158,0.057970069,-0.251538767,-0.024736678,-0.161653263,-0.036525876,1.0042,0.9466,0.942640908,-0.085219803,0.573477713,0.840392648,ECM29_MOUSE,Proteasome-associated protein ECM29 homolog OS=Mus musculus GN=Ecm29 PE=1 SV=3,Ecm29
GCN1_MOUSE,0.753,0.967,0.861,0.798,0.801,0.96,0.92,0.763,1.077,1.07,-0.320125852,-0.325539348,-0.215914857,0.097610797,0.10701825,-0.048412205,-0.40927823,-0.390245038,-0.120294234,-0.058893689,0.9214,0.8726,0.947037117,-0.078507124,0.574364751,0.840654697,GCN1_MOUSE,eIF-2-alpha kinase activator GCN1 OS=Mus musculus GN=Gcn1 PE=1 SV=1,Gcn1
ECHB_MOUSE,1.224,0.814,0.768,0.962,1.135,1.05,0.838,1.367,0.938,1.067,0.182692298,-0.055891201,-0.380821784,0.093560176,-0.092340172,-0.2968993,0.291603558,0.451013243,-0.254977851,0.070389328,0.974,1.0586,1.086858316,0.120163882,0.577621444,0.841450788,ECHB_MOUSE,"Trifunctional enzyme subunit beta, mitochondrial OS=Mus musculus GN=Hadhb PE=1 SV=1",Hadhb
ENOA_MOUSE,1.327,0.69,1.213,0.954,0.856,0.987,0.97,1.145,0.834,0.83,-0.224317298,-0.067938829,0.27857955,-0.268816758,-0.261880711,-0.535331733,0.408168371,0.195347598,-0.043943348,-0.01887801,0.9374,1.0238,1.092169831,0.127197212,0.577450734,0.841450788,ENOA_MOUSE,Alpha-enolase OS=Mus musculus GN=Eno1 PE=1 SV=3,Eno1
FMNL3_MOUSE,1.49,0.851,0.768,0.997,1.07,1.662,0.87,0.778,1.089,0.964,0.097610797,-0.00433459,-0.380821784,-0.052894948,0.123003954,-0.232768963,0.575312331,-0.36215794,-0.200912694,0.732920382,0.9776,1.1302,1.156096563,0.209261904,0.576803152,0.841450788,FMNL3_MOUSE,Formin-like protein 3 OS=Mus musculus GN=Fmnl3 PE=1 SV=2,Fmnl3
RL21_MOUSE,0.93,1.55,1.224,1.116,1.187,0.916,1.109,0.773,0.369,0.897,0.247319935,0.158337027,0.291603558,-0.15682011,-1.438307279,0.632268215,-0.104697379,-0.371459681,0.149259365,-0.126580497,0.9586,1.0556,1.101189234,0.139062411,0.577921695,0.841450788,RL21_MOUSE,60S ribosomal protein L21 OS=Mus musculus GN=Rpl21 PE=1 SV=3,Rpl21
RTCB_MOUSE,0.848,1.201,1.05,0.855,0.939,0.893,0.981,0.888,0.837,0.905,-0.090802937,-0.226003675,0.070389328,-0.144010303,-0.256700472,0.264236151,-0.23786383,-0.171368418,-0.027674958,-0.16326792,0.9172,0.9622,1.049062364,0.069100445,0.578453111,0.841450788,RTCB_MOUSE,tRNA-splicing ligase RtcB homolog OS=Mus musculus GN=Rtcb PE=1 SV=1,Rtcb
NCPR_MOUSE,0.911,1.043,0.863,1.175,1.238,1.28,1.091,1.191,1.262,1.314,0.308011315,0.232660757,-0.212567535,0.393965276,0.33571191,0.060739158,-0.134477041,0.252173413,0.125651102,0.35614381,1.1704,1.1032,0.942583732,-0.085307313,0.58051652,0.843418738,NCPR_MOUSE,NADPH--cytochrome P450 reductase OS=Mus musculus GN=Por PE=1 SV=2,Por
3HIDH_MOUSE,0.862,0.955,0.941,0.747,0.735,0.939,0.862,0.891,1.076,0.861,-0.444183845,-0.420819852,-0.087733372,-0.215914857,0.105678078,-0.066427362,-0.214240226,-0.166502663,-0.214240226,-0.090802937,0.872,0.9018,1.034174312,0.048479375,0.591093185,0.846354175,3HIDH_MOUSE,"3-hydroxyisobutyrate dehydrogenase, mitochondrial OS=Mus musculus GN=Hibadh PE=1 SV=1",Hibadh
ACTN4_MOUSE,1.306,1.029,1.188,1.08,1.082,1.095,1.048,0.973,0.96,0.931,0.113700499,0.111031312,0.248534836,-0.103146927,-0.058893689,0.041242982,0.385154897,-0.03948829,0.067638717,0.13093087,1.0482,1.0902,1.040068689,0.056678811,0.585868757,0.846354175,ACTN4_MOUSE,Alpha-actinin-4 OS=Mus musculus GN=Actn4 PE=1 SV=1,Actn4
AP2S1_MOUSE,1.297,1.159,0.841,1.05,1.259,1.067,1.157,0.802,1.279,1.505,0.332278283,0.070389328,-0.249822294,0.589763487,0.355016264,0.212880566,0.37517848,-0.318325858,0.210388864,0.093560176,1.1868,1.0964,0.923828783,-0.114302599,0.587444916,0.846354175,AP2S1_MOUSE,AP-2 complex subunit sigma OS=Mus musculus GN=Ap2s1 PE=1 SV=1,Ap2s1
AT1A1_MOUSE,1.248,1.122,1.434,0.92,1.01,0.916,1.175,0.969,0.971,0.822,0.014355293,-0.120294234,0.520045024,-0.282789701,-0.042456799,0.166072676,0.319617934,-0.045431429,0.232660757,-0.126580497,1.0314,1.086,1.052937755,0.074420152,0.584482533,0.846354175,AT1A1_MOUSE,Sodium/potassium-transporting ATPase subunit alpha-1 OS=Mus musculus GN=Atp1a1 PE=1 SV=1,Atp1a1
DHRS3_MOUSE,0.527,1.161,0.44,1.069,0.936,0.781,0.778,0.611,0.999,0.935,-0.095419565,0.096261853,-1.184424571,-0.09696173,-0.001443417,0.215367972,-0.924125133,-0.710755715,-0.36215794,-0.356605547,0.8758,0.7716,0.881023065,-0.182748306,0.589482794,0.846354175,DHRS3_MOUSE,Short-chain dehydrogenase/reductase 3 OS=Mus musculus GN=Dhrs3 PE=1 SV=2,Dhrs3
ECI3_MOUSE,1.279,0.733,1.614,0.636,0.803,0.747,1.01,0.575,0.831,1.073,-0.316528107,-0.652901329,0.690640579,0.101650076,-0.267079618,-0.448114897,0.355016264,-0.798366139,0.014355293,-0.420819852,0.9914,0.8688,0.876336494,-0.190443156,0.590182327,0.846354175,ECI3_MOUSE,"Enoyl-CoA delta isomerase 3, peroxisomal OS=Mus musculus GN=Eci3 PE=1 SV=1",Eci3
GAK_MOUSE,1.136,0.735,1.114,1.08,1.041,0.868,1.009,0.656,0.754,0.746,0.057970069,0.111031312,0.155749233,-0.422752464,-0.407363571,-0.444183845,0.183962835,-0.60823228,0.012926174,-0.204233052,0.947,0.8808,0.930095037,-0.104549957,0.583318482,0.846354175,GAK_MOUSE,Cyclin-G-associated kinase OS=Mus musculus GN=Gak PE=1 SV=2,Gak
GOGA4_MOUSE,1.009,0.816,1.115,0.785,0.798,1.736,2.275,1.513,1.711,1.95,-0.325539348,-0.349235441,0.15704371,0.963474124,0.77483976,-0.293358943,0.012926174,0.597411988,1.185866545,0.795766948,1.2718,1.4698,1.155684856,0.208748043,0.587367804,0.846354175,GOGA4_MOUSE,Golgin subfamily A member 4 OS=Mus musculus GN=Golga4 PE=1 SV=2,Golga4
MSH2_MOUSE,1.26,0.948,1.16,0.909,0.899,0.869,1.338,0.707,0.925,0.76,-0.153606979,-0.1376478,0.214124805,-0.395928676,-0.112474729,-0.077041036,0.333423734,-0.50021788,0.420078116,-0.202571918,0.9306,1.0244,1.100795186,0.138546066,0.589209862,0.846354175,MSH2_MOUSE,DNA mismatch repair protein Msh2 OS=Mus musculus GN=Msh2 PE=1 SV=1,Msh2
MYL9_MOUSE,2.465,2.1,2.077,2.27,2.633,0.884,1.189,0.694,1.013,0.787,1.396707521,1.182692298,1.054501216,-0.345564459,0.018634174,1.070389328,1.301587647,-0.526992432,0.249748715,-0.177881725,1.756,1.4664,0.835079727,-0.260014154,0.588623079,0.846354175,MYL9_MOUSE,Myosin regulatory light polypeptide 9 OS=Mus musculus GN=Myl9 PE=1 SV=3,Myl9
PPIC_MOUSE,1.107,0.779,1.536,0.934,0.834,0.705,1.475,0.515,0.952,0.756,-0.261880711,-0.098505545,0.619178216,-0.40354186,-0.070966521,-0.360304767,0.146655222,-0.957355663,0.560714954,-0.504304837,1.0024,0.9162,0.914006385,-0.129723852,0.588272639,0.846354175,PPIC_MOUSE,Peptidyl-prolyl cis-trans isomerase C OS=Mus musculus GN=Ppic PE=1 SV=1,Ppic
RL23_MOUSE,1.505,1.422,0.825,1.273,1.41,1.715,1.378,0.696,1.317,1.07,0.495695163,0.348232419,-0.277533976,0.097610797,0.397255346,0.507921465,0.589763487,-0.522840789,0.462575888,0.778208576,1.179,1.3432,1.139270568,0.188110417,0.59064398,0.846354175,RL23_MOUSE,60S ribosomal protein L23 OS=Mus musculus GN=Rpl23 PE=1 SV=1,Rpl23
HS12A_MOUSE,1.559,1.4728,1.39,2.417,1.489,1.09,0.925,0.908,0.835,0.934,0.574343754,1.273217473,0.475084883,-0.098505545,-0.260151897,0.558561532,0.640620928,-0.139235797,-0.112474729,0.124328135,1.413,1.19096,0.842859165,-0.246636507,0.59333672,0.847521886,HS12A_MOUSE,Heat shock 70 kDa protein 12A OS=Mus musculus GN=Hspa12a PE=1 SV=1,Hspa12a
SNX3_MOUSE,0.953,1.064,1.266,1.186,0.797,1.006,0.996,0.907,1.067,0.928,-0.327348371,0.24610401,0.340277405,-0.10780329,0.093560176,0.089498151,-0.069451881,-0.140825544,-0.005782353,0.008630305,1.0488,0.9852,0.939359268,-0.090251058,0.59310616,0.847521886,SNX3_MOUSE,Sorting nexin-3 OS=Mus musculus GN=Snx3 PE=1 SV=3,Snx3
ARLY_MOUSE,0.985,0.881,2.398,0.992,0.916,0.951,1.004,1.377,0.993,0.928,-0.126580497,-0.011587974,1.261831659,-0.10780329,-0.010134377,-0.182786076,-0.02180437,0.461528559,0.005759269,-0.072482754,1.2454,1.0396,0.834751887,-0.260580645,0.594556995,0.848244174,ARLY_MOUSE,Argininosuccinate lyase OS=Mus musculus GN=Asl PE=1 SV=1,Asl
HSP7C_MOUSE,0.902,1.016,0.886,0.937,0.972,0.879,0.898,1.029,0.887,0.936,-0.040971781,-0.093879047,-0.174621396,-0.095419565,-0.17299399,0.022900402,-0.148800661,0.041242982,-0.15521265,-0.18606493,0.9236,0.9448,1.02295366,0.032740792,0.598819099,0.853299245,HSP7C_MOUSE,Heat shock cognate 71 kDa protein OS=Mus musculus GN=Hspa8 PE=1 SV=1,Hspa8
ANXA5_MOUSE,1.312,1.155,1.188,1.192,1.065,1.018,1.074,0.944,0.97,0.851,0.09085343,0.253384236,0.248534836,-0.232768963,-0.043943348,0.207892852,0.39176772,-0.083141235,0.102993993,0.025737561,1.0532,1.1006,1.045005697,0.063510807,0.60689855,0.854701434,ANXA5_MOUSE,Annexin A5 OS=Mus musculus GN=Anxa5 PE=1 SV=1,Anxa5
AQP1_MOUSE,1.788,1.592,1.662,1.468,1.347,0.892,1.229,0.523,1.148,0.853,0.429749851,0.553851968,0.732920382,-0.229382353,0.199122642,0.670840336,0.838346737,-0.935117148,0.297484916,-0.164884385,1.2956,1.2048,0.929916641,-0.104826698,0.606084701,0.854701434,AQP1_MOUSE,Aquaporin-1 OS=Mus musculus GN=Aqp1 PE=1 SV=3,Aqp1
CH60_MOUSE,0.868,0.803,1.147,1.067,0.928,0.729,0.804,1.196,0.755,0.783,-0.10780329,0.093560176,0.197865391,-0.352915787,-0.40545145,-0.316528107,-0.204233052,0.25821739,-0.314732593,-0.45600928,0.936,0.88,0.94017094,-0.089005006,0.606236512,0.854701434,CH60_MOUSE,"60 kDa heat shock protein, mitochondrial OS=Mus musculus GN=Hspd1 PE=1 SV=1",Hspd1
DNJA1_MOUSE,0.924,1.053,0.939,0.938,1.276,1.053,1.056,0.823,0.972,1,0.351628329,-0.092340172,-0.090802937,0,-0.040971781,0.074505436,-0.114035243,-0.281035664,0.078609835,0.074505436,1.025,0.9818,0.957853659,-0.062122838,0.60700363,0.854701434,DNJA1_MOUSE,DnaJ homolog subfamily A member 1 OS=Mus musculus GN=Dnaja1 PE=1 SV=1,Dnaja1
MIA3_MOUSE,0.897,1.086,0.91,1.019,1.064,1.061,1.094,0.784,1.065,1.029,0.089498151,0.027154052,-0.13606155,0.041242982,0.09085343,0.119024103,-0.15682011,-0.351074441,0.129612738,0.085424656,1.0174,0.9844,0.96756438,-0.047570436,0.602035475,0.854701434,MIA3_MOUSE,Melanoma inhibitory activity protein 3 OS=Mus musculus GN=Mia3 PE=1 SV=2,Mia3
MLEC_MOUSE,1.245,1.841,1.501,1.796,1.175,1.036,0.91,0.826,1.129,0.839,0.232660757,0.84478735,0.585923977,-0.253257284,0.175045486,0.880489627,0.316145742,-0.275786313,-0.13606155,0.051024003,1.288,1.1716,0.909627329,-0.136652495,0.603478165,0.854701434,MLEC_MOUSE,Malectin OS=Mus musculus GN=Mlec PE=1 SV=2,Mlec
ODR4_MOUSE,0.857,0.707,0.934,1.284,1.133,1.383,1.729,1.104,1.477,1.303,0.180147861,0.360645202,-0.098505545,0.381837084,0.562669826,-0.50021788,-0.222632891,0.142740172,0.789937869,0.467801156,1.2262,1.156,0.942749959,-0.085052912,0.601751805,0.854701434,ODR4_MOUSE,Protein odr-4 homolog OS=Mus musculus GN=Odr4 PE=1 SV=2,Odr4
PNKP_MOUSE,1.295,1.336,1.138,0.993,1.161,1.016,1.374,0.807,1.294,1.645,0.215367972,-0.010134377,0.186500558,0.718087584,0.371837617,0.417920008,0.372952098,-0.309359421,0.458382004,0.022900402,1.2462,1.1656,0.935323383,-0.09646284,0.602531181,0.854701434,PNKP_MOUSE,Bifunctional polynucleotide phosphatase/kinase OS=Mus musculus GN=Pnkp PE=1 SV=2,Pnkp
RT21_MOUSE,0.929,0.934,0.503,0.655,0.685,1.026,0.918,0.57,1.3,0.94,-0.545824107,-0.610433188,-0.991369695,-0.089267338,0.378511623,-0.098505545,-0.106249498,-0.810966176,-0.123433941,0.037030731,0.8166,0.8754,1.072005878,0.100312816,0.606126632,0.854701434,RT21_MOUSE,"28S ribosomal protein S21, mitochondrial OS=Mus musculus GN=Mrps21 PE=1 SV=1",Mrps21
TPP2_MOUSE,0.986,1.011,0.931,1.01,0.984,1.038,1.052,0.768,1.147,0.949,-0.023269779,0.014355293,-0.103146927,-0.075520008,0.197865391,0.015782997,-0.020340448,-0.380821784,0.073134705,0.053806444,1.0042,0.971,0.966938857,-0.048503429,0.605345563,0.854701434,TPP2_MOUSE,Tripeptidyl-peptidase 2 OS=Mus musculus GN=Tpp2 PE=1 SV=3,Tpp2
PPBT_MOUSE,1.444,1.224,1.236,1.18,0.996,0.916,1.11,0.956,1.047,0.851,-0.005782353,0.23878686,0.305678743,-0.232768963,0.066261442,0.291603558,0.530070742,-0.064917477,0.150559677,-0.126580497,1.062,1.13,1.064030132,0.089539006,0.608602011,0.855936714,PPBT_MOUSE,"Alkaline phosphatase, tissue-nonspecific isozyme OS=Mus musculus GN=Alpl PE=1 SV=2",Alpl
1433F_MOUSE,0.912,0.859,1.332,0.821,0.983,2.784,3.239,2.413,1.814,3.24,-0.024736678,-0.284545873,0.413594082,1.695993813,0.859174456,-0.219269964,-0.13289427,1.270827916,1.695548468,1.477159211,1.638,2.0414,1.246275946,0.31762354,0.610957302,0.856649175,1433F_MOUSE,14-3-3 protein eta OS=Mus musculus GN=Ywhah PE=1 SV=2,Ywhah
CRYL1_MOUSE,1.209,1.158,1.173,1.019,0.979,1.051,1.067,1.025,1.066,1.142,-0.030619235,0.027154052,0.230203013,0.191562651,0.092207438,0.211635253,0.273814245,0.03562391,0.093560176,0.071762669,1.0758,1.102,1.024353969,0.03471433,0.611273674,0.856649175,CRYL1_MOUSE,Lambda-crystallin homolog OS=Mus musculus GN=Cryl1 PE=1 SV=3,Cryl1
SART3_MOUSE,1.037,0.785,1.069,1.198,0.083,0.825,1.033,0.632,1.109,0.89,-3.590744853,0.260627908,0.096261853,-0.168122759,0.149259365,-0.349235441,0.052415894,-0.662003536,0.046840254,-0.277533976,0.8698,0.8624,0.991492297,-0.012326531,0.60997423,0.856649175,SART3_MOUSE,Squamous cell carcinoma antigen recognized by T-cells 3 OS=Mus musculus GN=Sart3 PE=1 SV=1,Sart3
SMIM1_MOUSE,0.938,1.105,1.268,0.811,0.885,0.925,0.982,0.845,1.064,1.042,-0.17625064,-0.30222618,0.342554745,0.059355278,0.089498151,0.14404637,-0.092340172,-0.242976753,-0.02620507,-0.112474729,1.014,0.959,0.945759369,-0.080454932,0.612304517,0.857081912,SMIM1_MOUSE,Small integral membrane protein 1 OS=Mus musculus GN=Smim1 PE=1 SV=1,Smim1
AQP4_MOUSE,3.243,3.62,3.033,2.858,2.445,0.777,0.846,0.605,0.977,0.786,1.289834465,1.515005916,1.600745498,-0.347398782,-0.033569533,1.855989697,1.697329024,-0.724992953,-0.241270432,-0.364013496,2.0198,1.8182,0.900188137,-0.151701542,0.615579719,0.859638973,AQP4_MOUSE,Aquaporin-4 OS=Mus musculus GN=Aqp4 PE=1 SV=2,Aqp4
MPP5_MOUSE,1.343,1.408,1.201,1.283,0.408,0.89,0.982,0.653,0.922,0.968,-1.293358943,0.35952117,0.264236151,-0.046921047,-0.117161344,0.493647334,0.425459305,-0.614845103,-0.02620507,-0.168122759,0.9564,1.0552,1.103304057,0.141830435,0.615151059,0.859638973,MPP5_MOUSE,MAGUK p55 subfamily member 5 OS=Mus musculus GN=Mpp5 PE=1 SV=1,Mpp5
MUP3_MOUSE,0.32,0.369,0.146,0.297,0.348,0.455,0.358,0.254,2.872,0.44,-1.522840789,-1.751465164,-2.775959726,-1.184424571,1.522055749,-1.438307279,-1.64385619,-1.977099598,-1.481968507,-1.13606155,0.8206,0.3512,0.427979527,-1.224386309,0.617187603,0.860871545,MUP3_MOUSE,Major urinary protein 3 OS=Mus musculus GN=Mup3 PE=1 SV=1,Mup3
HYEP_MOUSE,1.155,0.981,1.259,1.119,0.916,0.905,1.294,0.87,1.28,0.917,-0.126580497,0.162210036,0.332278283,-0.125006361,0.35614381,-0.027674958,0.207892852,-0.200912694,0.371837617,-0.144010303,1.0982,1.041,0.94791477,-0.077170748,0.618585005,0.861807982,HYEP_MOUSE,Epoxide hydrolase 1 OS=Mus musculus GN=Ephx1 PE=1 SV=2,Ephx1
ACLY_MOUSE,1.211,0.968,1.194,1.122,1.085,1.284,1.03,1.206,1,1.099,0.117695043,0.166072676,0.255802837,0.136191386,0,-0.046921047,0.276198865,0.270229907,0.042644337,0.360645202,1.1,1.1398,1.036181818,0.051277174,0.623585112,0.867755601,ACLY_MOUSE,ATP-citrate synthase OS=Mus musculus GN=Acly PE=1 SV=1,Acly
GNAS1_MOUSE,1.193,1,0.937,1.122,1.067,0.827,1.232,0.744,0.981,0.541,0.093560176,0.166072676,-0.093879047,-0.886299501,-0.027674958,0,0.254594043,-0.426625474,0.301002256,-0.274040765,0.9296,0.9992,1.074870912,0.104163408,0.626183352,0.870350865,GNAS1_MOUSE,Guanine nucleotide-binding protein G(s) subunit alpha isoforms XLas OS=Mus musculus GN=Gnas PE=1 SV=1,Gnas
DRG1_MOUSE,1.034,1.149,0.977,1.007,0.891,1.209,1.154,0.824,1.204,1.044,-0.166502663,0.010063683,-0.033569533,0.062121712,0.267835392,0.200378798,0.048236186,-0.279283757,0.206643224,0.273814245,1.0246,1.074,1.048213937,0.067933196,0.626981642,0.870423152,DRG1_MOUSE,Developmentally-regulated GTP-binding protein 1 OS=Mus musculus GN=Drg1 PE=1 SV=1,Drg1
GLU2B_MOUSE,0.85,1.193,0.796,1.097,1.08,1.146,0.947,0.831,1.316,0.975,0.111031312,0.133563526,-0.329159664,-0.036525876,0.396159489,0.254594043,-0.234465254,-0.267079618,-0.078563669,0.196607044,1.0528,0.9934,0.943579027,-0.083784742,0.628068257,0.870423152,GLU2B_MOUSE,Glucosidase 2 subunit beta OS=Mus musculus GN=Prkcsh PE=1 SV=1,Prkcsh
SEPT7_MOUSE,1.44,1.184,1.446,1.339,1.347,1.055,1.197,0.821,1.01,0.926,0.429749851,0.421155961,0.532067552,-0.110915901,0.014355293,0.243669081,0.526068812,-0.284545873,0.259423152,0.077242999,1.2136,1.1394,0.938859591,-0.091018679,0.628435249,0.870423152,SEPT7_MOUSE,Septin-7 OS=Mus musculus GN=Sept7 PE=1 SV=1,07-Sep
KPYM_MOUSE,1.029,0.833,0.584,0.983,0.889,0.762,0.951,0.889,0.908,0.91,-0.169744676,-0.024736678,-0.775959726,-0.13606155,-0.139235797,-0.263611599,0.041242982,-0.169744676,-0.072482754,-0.392137097,0.8548,0.8928,1.044454843,0.062750119,0.629588272,0.871003822,KPYM_MOUSE,Pyruvate kinase PKM OS=Mus musculus GN=Pkm PE=1 SV=4,Pkm
LKHA4_MOUSE,1.113,1.027,1.262,1.08,0.876,0.959,1.061,0.714,0.979,0.917,-0.190997225,0.111031312,0.33571191,-0.125006361,-0.030619235,0.038436182,0.154453593,-0.486004021,0.085424656,-0.06039728,1.0228,0.9748,0.953070004,-0.06934591,0.631132283,0.872123422,LKHA4_MOUSE,Leukotriene A-4 hydrolase OS=Mus musculus GN=Lta4h PE=1 SV=4,Lta4h
2AAA_MOUSE,0.692,0.522,0.648,0.83,0.105,0.968,1.032,0.726,1.151,1.225,-3.251538767,-0.268816758,-0.625934282,0.292781749,0.202887833,-0.937878288,-0.531156057,-0.461958547,0.045442971,-0.046921047,0.7918,0.788,0.995200808,-0.006940438,0.634522915,0.872352661,2AAA_MOUSE,Serine/threonine-protein phosphatase 2A 65 kDa regulatory subunit A alpha isoform OS=Mus musculus GN=Ppp2r1a PE=1 SV=3,Ppp2r1a
MYOF_MOUSE,1.16,0.949,0.993,1.053,1.023,0.733,0.878,0.67,0.788,0.756,0.032806145,0.074505436,-0.010134377,-0.40354186,-0.343732465,-0.075520008,0.214124805,-0.577766999,-0.187707155,-0.448114897,0.9226,0.878,0.951658357,-0.071484353,0.636339438,0.872352661,MYOF_MOUSE,Myoferlin OS=Mus musculus GN=Myof PE=1 SV=2,Myof
NOMO1_MOUSE,1.486,1.856,1.278,1.082,1.561,1.026,1.2,0.925,1.024,0.975,0.642470537,0.113700499,0.353887836,-0.036525876,0.034215715,0.89219671,0.571434116,-0.112474729,0.263034406,0.037030731,1.184,1.2986,1.096790541,0.133288034,0.636330799,0.872352661,NOMO1_MOUSE,Nodal modulator 1 OS=Mus musculus GN=Nomo1 PE=1 SV=1,Nomo1
PLCA_MOUSE,0.946,1.146,0.731,1.008,0.984,1.401,1.307,1.075,1.483,1.382,-0.023269779,0.011495639,-0.452056689,0.466757616,0.568518598,0.196607044,-0.080087911,0.10433666,0.386259141,0.486456956,1.1176,1.175,1.051360057,0.072256831,0.636442632,0.872352661,PLCA_MOUSE,1-acyl-sn-glycerol-3-phosphate acyltransferase alpha OS=Mus musculus GN=Agpat1 PE=1 SV=1,Agpat1
SETD3_MOUSE,0.907,1.01,0.824,1.024,0.966,1.385,1.149,0.906,1.157,1.093,-0.049904906,0.034215715,-0.279283757,0.128293401,0.210388864,0.014355293,-0.140825544,-0.142417045,0.200378798,0.469885976,1.0128,1.0714,1.0578594,0.081147891,0.632475056,0.872352661,SETD3_MOUSE,Histone-lysine N-methyltransferase setd3 OS=Mus musculus GN=Setd3 PE=1 SV=1,Setd3
USH1C_MOUSE,0.695,0.71,0.901,0.796,1.065,1.346,1.257,0.955,1.138,1.394,0.09085343,-0.329159664,-0.150400989,0.479230561,0.186500558,-0.49410907,-0.524915117,-0.066427362,0.32998465,0.42867841,1.0588,0.9926,0.937476388,-0.09314574,0.634505091,0.872352661,USH1C_MOUSE,Harmonin OS=Mus musculus GN=Ush1c PE=1 SV=1,Ush1c
ZO1_MOUSE,1.244,0.955,0.935,1.215,1.046,0.709,1.194,0.75,0.934,0.935,0.064882852,0.280956314,-0.09696173,-0.09696173,-0.098505545,-0.066427362,0.314986485,-0.415037499,0.255802837,-0.496142467,1.013,0.9704,0.957946693,-0.061982719,0.63326054,0.872352661,ZO1_MOUSE,Tight junction protein ZO-1 OS=Mus musculus GN=Tjp1 PE=1 SV=2,Tjp1
EMC2_MOUSE,1.179,1.352,0.916,1.219,1.316,1.027,1.016,0.842,1.148,1.062,0.396159489,0.285698126,-0.126580497,0.086783766,0.199122642,0.435095152,0.237563718,-0.248107862,0.022900402,0.038436182,1.1322,1.0832,0.956721427,-0.063829185,0.638712404,0.874454006,EMC2_MOUSE,ER membrane protein complex subunit 2 OS=Mus musculus GN=Emc2 PE=1 SV=1,Emc2
ARP2_MOUSE,1.163,1.039,1.057,1.083,0.998,1.002,1.184,0.817,0.965,0.882,-0.002888279,0.115033243,0.079975377,-0.181149439,-0.051399153,0.055195654,0.217851097,-0.291592017,0.243669081,0.002882509,0.997,1.041,1.044132397,0.062304659,0.640486189,0.875872242,ARP2_MOUSE,Actin-related protein 2 OS=Mus musculus GN=Actr2 PE=1 SV=1,Actr2
WDR18_MOUSE,1.02,1.469,1.01,1.003,1.138,1.04,1.407,0.986,1.519,0.917,0.186500558,0.004321606,0.014355293,-0.125006361,0.60312187,0.554834396,0.028569152,-0.020340448,0.492622329,0.056583528,1.1174,1.1844,1.059960623,0.08401067,0.6413866,0.876094239,WDR18_MOUSE,WD repeat-containing protein 18 OS=Mus musculus GN=Wdr18 PE=1 SV=1,Wdr18
AT1B1_MOUSE,1.161,1.043,1.683,0.86,0.852,0.98,1.164,1.118,1.002,0.903,-0.231074664,-0.217591435,0.751035177,-0.147202107,0.002882509,0.060739158,0.215367972,0.160920188,0.219091058,-0.029146346,1.06,1.0932,1.031320755,0.0444931,0.645787865,0.878216231,AT1B1_MOUSE,Sodium/potassium-transporting ATPase subunit beta-1 OS=Mus musculus GN=Atp1b1 PE=1 SV=1,Atp1b1
GLRX1_MOUSE,0.976,1.184,0.808,1.571,1.121,0.955,1.03,0.623,0.881,0.837,0.164786278,0.651683181,-0.307572802,-0.256700472,-0.182786076,0.243669081,-0.035046947,-0.682695932,0.042644337,-0.066427362,1.0436,0.9536,0.913760061,-0.130112708,0.645899553,0.878216231,GLRX1_MOUSE,Glutaredoxin-1 OS=Mus musculus GN=Glrx PE=1 SV=3,Glrx
LACTB_MOUSE,1.056,1.016,0.877,0.992,1.213,1.036,1.206,0.883,1.097,1.245,0.27857955,-0.011587974,-0.189351252,0.316145742,0.133563526,0.022900402,0.078609835,-0.179514657,0.270229907,0.051024003,1.0848,1.0394,0.958148968,-0.061678119,0.643906975,0.878216231,LACTB_MOUSE,"Serine beta-lactamase-like protein LACTB, mitochondrial OS=Mus musculus GN=Lactb PE=1 SV=1",Lactb
WDR1_MOUSE,1.066,0.882,0.989,0.867,1.002,0.976,0.858,1.402,0.984,1.038,0.002882509,-0.205896101,-0.015957574,0.053806444,-0.023269779,-0.181149439,0.092207438,0.487486349,-0.220950447,-0.035046947,0.976,1.0368,1.062295082,0.08718457,0.644615102,0.878216231,WDR1_MOUSE,WD repeat-containing protein 1 OS=Mus musculus GN=Wdr1 PE=1 SV=3,Wdr1
STT3B_MOUSE,1.076,1.311,0.819,1.319,1.295,1.383,1.185,0.913,1.198,0.949,0.372952098,0.399444565,-0.288064643,-0.075520008,0.260627908,0.390667686,0.105678078,-0.131313235,0.244887059,0.467801156,1.116,1.1736,1.051612903,0.072603749,0.648736539,0.881064385,STT3B_MOUSE,Dolichyl-diphosphooligosaccharide--protein glycosyltransferase subunit STT3B OS=Mus musculus GN=Stt3b PE=1 SV=2,Stt3b
IMB1_MOUSE,0.706,0.649,1.289,0.866,0.463,0.905,0.82,0.951,0.988,0.988,-1.110915901,-0.20756107,0.366252264,-0.017417053,-0.017417053,-0.623709617,-0.502259911,-0.072482754,-0.286304185,-0.144010303,0.9188,0.8062,0.877448846,-0.188613074,0.650734056,0.882767227,IMB1_MOUSE,Importin subunit beta-1 OS=Mus musculus GN=Kpnb1 PE=1 SV=2,Kpnb1
EIF3H_MOUSE,1.027,1.028,0.875,1.035,1.126,1.06,0.938,0.978,1.032,1.095,0.171206827,0.049630768,-0.192645078,0.13093087,0.045442971,0.039840265,0.038436182,-0.03209363,-0.092340172,0.084064265,1.0326,1.0062,0.974433469,-0.037364408,0.653071262,0.882910693,EIF3H_MOUSE,Eukaryotic translation initiation factor 3 subunit H OS=Mus musculus GN=Eif3h PE=1 SV=1,Eif3h
EIF3K_MOUSE,0.9,0.828,0.797,0.916,1.013,1.019,0.936,1.043,1.028,0.836,0.018634174,-0.126580497,-0.327348371,-0.258425153,0.039840265,-0.272297327,-0.152003093,0.060739158,-0.095419565,0.027154052,0.918,0.9452,1.02962963,0.042125476,0.652476986,0.882910693,EIF3K_MOUSE,Eukaryotic translation initiation factor 3 subunit K OS=Mus musculus GN=Eif3k PE=1 SV=1,Eif3k
NDUBA_MOUSE,1.745,1.112,1.316,1.101,1.446,1.16,0.903,1.235,0.839,1.02,0.532067552,0.138814469,0.396159489,0.028569152,-0.253257284,0.153156788,0.803227036,0.304511042,-0.147202107,0.214124805,1.1444,1.231,1.075672842,0.105239359,0.652003023,0.882910693,NDUBA_MOUSE,NADH dehydrogenase [ubiquinone] 1 beta subcomplex subunit 10 OS=Mus musculus GN=Ndufb10 PE=1 SV=3,Ndufb10
PSPC1_MOUSE,0.739,0.907,0.596,0.762,0.759,0.791,1.229,0.797,0.957,1.132,-0.397828209,-0.392137097,-0.746615764,0.178873958,-0.06340917,-0.140825544,-0.436353731,-0.327348371,0.297484916,-0.3382504,0.8412,0.8926,1.061103186,0.085564957,0.655800573,0.8855919,PSPC1_MOUSE,Paraspeckle component 1 OS=Mus musculus GN=Pspc1 PE=1 SV=1,Pspc1
1433T_MOUSE,1.09,0.977,1.093,0.87,0.918,0.657,0.969,0.567,0.809,0.757,-0.123433941,-0.200912694,0.128293401,-0.401634795,-0.305788392,-0.033569533,0.124328135,-0.81857936,-0.045431429,-0.606034724,0.8894,0.852,0.957949179,-0.061978974,0.659071596,0.886981842,1433T_MOUSE,14-3-3 protein theta OS=Mus musculus GN=Ywhaq PE=1 SV=1,Ywhaq
GCSP_MOUSE,1.411,0.858,1.629,0.978,0.905,0.945,1.163,0.823,1.084,0.978,-0.144010303,-0.03209363,0.703986604,-0.03209363,0.116364757,-0.220950447,0.496717988,-0.281035664,0.217851097,-0.081613766,1.1148,1.04,0.932902763,-0.100201379,0.659002299,0.886981842,GCSP_MOUSE,"Glycine dehydrogenase (decarboxylating), mitochondrial OS=Mus musculus GN=Gldc PE=1 SV=1",Gldc
VAC14_MOUSE,0.917,1.04,0.859,0.864,0.973,1.077,1.166,0.761,1.02,1.018,-0.03948829,-0.210896782,-0.219269964,0.025737561,0.028569152,0.056583528,-0.125006361,-0.394031641,0.221567789,0.10701825,0.9468,0.9922,1.047950993,0.067571251,0.657851629,0.886981842,VAC14_MOUSE,Protein VAC14 homolog OS=Mus musculus GN=Vac14 PE=1 SV=1,Vac14
RL19_MOUSE,0.914,0.997,0.869,0.978,0.94,1.72,1.369,1.187,1.549,1.419,-0.089267338,-0.03209363,-0.202571918,0.504874589,0.631337144,-0.00433459,-0.12973393,0.247319935,0.453122447,0.782408565,1.151,1.2374,1.075065161,0.104424106,0.659933663,0.887136193,RL19_MOUSE,60S ribosomal protein L19 OS=Mus musculus GN=Rpl19 PE=1 SV=1,Rpl19
CBPD_MOUSE,1.264,1.191,0.943,1.177,1.215,1.042,1.116,0.839,0.989,0.891,0.280956314,0.23511432,-0.084670324,-0.166502663,-0.015957574,0.252173413,0.337996464,-0.253257284,0.158337027,0.059355278,1.043,1.0904,1.045445829,0.064118309,0.66358045,0.887806024,CBPD_MOUSE,Carboxypeptidase D OS=Mus musculus GN=Cpd PE=1 SV=2,Cpd
DCHS_MOUSE,1.122,0.998,1.116,1.138,1.202,0.864,1.385,1.016,1.157,0.943,0.265436896,0.186500558,0.158337027,-0.084670324,0.210388864,-0.002888279,0.166072676,0.022900402,0.469885976,-0.210896782,1.1112,1.077,0.969222462,-0.045100255,0.664824346,0.887806024,DCHS_MOUSE,Histidine decarboxylase OS=Mus musculus GN=Hdc PE=1 SV=2,Hdc
DPYS_MOUSE,0.735,1.215,0.513,1.2,0.985,1.083,0.629,0.879,1.365,1.027,-0.02180437,0.263034406,-0.962969269,0.038436182,0.448900951,0.280956314,-0.444183845,-0.18606493,-0.668868078,0.115033243,1.018,0.9082,0.892141454,-0.16465562,0.66852117,0.887806024,DPYS_MOUSE,Dihydropyrimidinase OS=Mus musculus GN=Dpys PE=1 SV=2,Dpys
M2GD_MOUSE,0.93,1.035,1.075,0.839,0.693,0.869,0.914,0.886,1.152,1.21,-0.529072743,-0.253257284,0.10433666,0.275007047,0.204140717,0.049630768,-0.104697379,-0.174621396,-0.12973393,-0.202571918,0.9938,0.9268,0.932582008,-0.100697498,0.667507675,0.887806024,M2GD_MOUSE,"Dimethylglycine dehydrogenase, mitochondrial OS=Mus musculus GN=Dmgdh PE=1 SV=1",Dmgdh
MVP_MOUSE,1.181,0.85,1.307,0.92,0.841,1.161,0.998,1.079,0.969,1.033,-0.249822294,-0.120294234,0.386259141,0.046840254,-0.045431429,-0.234465254,0.240008965,0.109694865,-0.002888279,0.215367972,1.014,1.0538,1.039250493,0.055543432,0.665072613,0.887806024,MVP_MOUSE,Major vault protein OS=Mus musculus GN=Mvp PE=1 SV=4,Mvp
NTKL_MOUSE,1.184,1.065,1.084,0.981,1.084,1.007,1.044,0.71,1.088,0.511,0.116364757,-0.027674958,0.116364757,-0.968604804,0.121678557,0.09085343,0.243669081,-0.49410907,0.062121712,0.010063683,0.9496,1.002,1.055181129,0.077490668,0.667104537,0.887806024,NTKL_MOUSE,N-terminal kinase-like protein OS=Mus musculus GN=Scyl1 PE=1 SV=1,Scyl1
PUR9_MOUSE,0.953,0.903,1.05,0.839,0.944,0.973,1.11,0.827,1,1.068,-0.083141235,-0.253257284,0.070389328,0.094911647,0,-0.147202107,-0.069451881,-0.274040765,0.150559677,-0.03948829,0.9802,0.9532,0.972454601,-0.040297195,0.668659297,0.887806024,PUR9_MOUSE,Bifunctional purine biosynthesis protein PURH OS=Mus musculus GN=Atic PE=1 SV=2,Atic
RAP1B_MOUSE,0.751,1.046,1.178,0.952,0.761,1.183,1.323,1.215,1.14,1.151,-0.394031641,-0.070966521,0.236339539,0.202887833,0.189033824,0.064882852,-0.413115187,0.280956314,0.403813062,0.242450074,1.0364,1.1036,1.06483983,0.090636441,0.668048233,0.887806024,RAP1B_MOUSE,Ras-related protein Rap-1b OS=Mus musculus GN=Rap1b PE=1 SV=2,Rap1b
RENT1_MOUSE,0.918,1.117,0.979,1.01,0.968,1.259,0.956,0.718,1.038,1.119,-0.046921047,0.014355293,-0.030619235,0.162210036,0.053806444,0.159629186,-0.123433941,-0.477944251,-0.064917477,0.332278283,1.0228,0.9936,0.971450919,-0.041786987,0.666774669,0.887806024,RENT1_MOUSE,Regulator of nonsense transcripts 1 OS=Mus musculus GN=Upf1 PE=1 SV=2,Upf1
VIGLN_MOUSE,0.861,0.932,0.866,0.868,0.795,0.959,1.057,0.922,1.105,0.978,-0.330973234,-0.204233052,-0.20756107,-0.03209363,0.14404637,-0.10159814,-0.215914857,-0.117161344,0.079975377,-0.06039728,0.9224,0.9462,1.025802255,0.036752648,0.666594132,0.887806024,VIGLN_MOUSE,Vigilin OS=Mus musculus GN=Hdlbp PE=1 SV=1,Hdlbp
VINC_MOUSE,1.013,0.916,0.788,0.979,0.852,0.876,0.996,0.902,0.98,1.001,-0.231074664,-0.030619235,-0.343732465,0.001441974,-0.029146346,-0.126580497,0.018634174,-0.148800661,-0.005782353,-0.190997225,0.92,0.9406,1.022391304,0.031947471,0.666715202,0.887806024,VINC_MOUSE,Vinculin OS=Mus musculus GN=Vcl PE=1 SV=4,Vcl
EEA1_MOUSE,0.762,0.86,1.085,0.749,0.815,0.906,1.148,0.796,0.973,1.052,-0.295128036,-0.416962376,0.117695043,0.073134705,-0.03948829,-0.217591435,-0.392137097,-0.329159664,0.199122642,-0.142417045,0.9348,0.8944,0.956782199,-0.063737546,0.67358262,0.889559211,EEA1_MOUSE,Early endosome antigen 1 OS=Mus musculus GN=Eea1 PE=1 SV=2,Eea1
EXOC6_MOUSE,1.382,1.171,0.998,1.362,1.154,1.081,1.182,0.735,1.205,1.046,0.206643224,0.445726703,-0.002888279,0.064882852,0.269033146,0.227741076,0.466757616,-0.444183845,0.241230036,0.112366523,1.153,1.1102,0.962879445,-0.054572915,0.673911837,0.889559211,EXOC6_MOUSE,Exocyst complex component 6 OS=Mus musculus GN=Exoc6 PE=1 SV=2,Exoc6
GABT_MOUSE,1.044,0.907,1.319,0.843,0.678,0.972,0.966,0.742,1.16,1.004,-0.560642822,-0.246395464,0.399444565,0.005759269,0.214124805,-0.140825544,0.062121712,-0.430508908,-0.049904906,-0.040971781,1.0008,0.9262,0.925459632,-0.111758032,0.678223324,0.889559211,GABT_MOUSE,"4-aminobutyrate aminotransferase, mitochondrial OS=Mus musculus GN=Abat PE=1 SV=1",Abat
PAHX_MOUSE,1.192,1.338,0.869,1.276,1.766,2.489,2.45,2.18,2.571,2.42,0.820485343,0.351628329,-0.202571918,1.275007047,1.36232961,0.420078116,0.253384236,1.124328135,1.292781749,1.31556623,1.7804,1.9298,1.083913727,0.116249932,0.678031514,0.889559211,PAHX_MOUSE,"Phytanoyl-CoA dioxygenase, peroxisomal OS=Mus musculus GN=Phyh PE=1 SV=1",Phyh
PELO_MOUSE,0.976,0.839,0.868,1.117,1.136,1.117,0.986,1.342,1.253,0.64,0.183962835,0.159629186,-0.204233052,-0.64385619,0.325386415,-0.253257284,-0.035046947,0.424384672,-0.020340448,0.159629186,1.0028,1.052,1.049062625,0.069100803,0.676610544,0.889559211,PELO_MOUSE,Protein pelota homolog OS=Mus musculus GN=Pelo PE=1 SV=3,Pelo
RHOA_MOUSE,1.363,1.166,1.402,1.279,1.297,0.778,1.052,0.701,0.838,0.699,0.37517848,0.355016264,0.487486349,-0.516635639,-0.254977851,0.221567789,0.446785562,-0.512513651,0.073134705,-0.36215794,1.103,1.012,0.917497733,-0.124223501,0.677543568,0.889559211,RHOA_MOUSE,Transforming protein RhoA OS=Mus musculus GN=Rhoa PE=1 SV=1,Rhoa
RM12_MOUSE,0.712,0.857,0.691,0.728,0.615,0.931,0.87,0.741,0.98,0.957,-0.701341684,-0.457989644,-0.533242384,-0.06340917,-0.029146346,-0.222632891,-0.490050854,-0.432454552,-0.200912694,-0.103146927,0.7942,0.8222,1.035255603,0.049987011,0.673126609,0.889559211,RM12_MOUSE,"39S ribosomal protein L12, mitochondrial OS=Mus musculus GN=Mrpl12 PE=1 SV=2",Mrpl12
S61A1_MOUSE,0.897,1.209,0.887,0.861,1.223,1.007,1.116,1.036,0.981,1.145,0.290424404,-0.215914857,-0.17299399,0.195347598,-0.027674958,0.273814245,-0.15682011,0.051024003,0.158337027,0.010063683,1.0194,1.053,1.032960565,0.046785178,0.676960228,0.889559211,S61A1_MOUSE,Protein transport protein Sec61 subunit alpha isoform 1 OS=Mus musculus GN=Sec61a1 PE=1 SV=2,Sec61a1
SDHB_MOUSE,0.973,0.899,1.154,0.885,0.817,0.994,0.955,1.138,0.978,0.994,-0.291592017,-0.17625064,0.206643224,-0.008682243,-0.03209363,-0.153606979,-0.03948829,0.186500558,-0.066427362,-0.008682243,0.9656,0.9918,1.027133389,0.038623549,0.676428616,0.889559211,SDHB_MOUSE,"Succinate dehydrogenase [ubiquinone] iron-sulfur subunit, mitochondrial OS=Mus musculus GN=Sdhb PE=1 SV=1",Sdhb
SIR2_MOUSE,1.037,1.18,0.77,1.009,0.981,0.672,0.954,0.589,0.714,0.59,-0.027674958,0.012926174,-0.377069649,-0.76121314,-0.486004021,0.23878686,0.052415894,-0.763660461,-0.067938829,-0.573466862,0.8128,0.8864,1.090551181,0.125057479,0.673728248,0.889559211,SIR2_MOUSE,NAD-dependent protein deacetylase sirtuin-2 OS=Mus musculus GN=Sirt2 PE=1 SV=2,Sirt2
VMA5A_MOUSE,1.063,1.144,1.064,0.974,1.363,1.154,1.415,1.042,1.362,1.304,0.446785562,-0.038006323,0.089498151,0.38294387,0.445726703,0.194087052,0.088141597,0.059355278,0.500802053,0.206643224,1.2134,1.1636,0.958958299,-0.060460015,0.674835597,0.889559211,VMA5A_MOUSE,von Willebrand factor A domain-containing protein 5A OS=Mus musculus GN=Vwa5a PE=1 SV=2,Vwa5a
DHDDS_MOUSE,1.033,1.639,0.827,1.33,1.497,1.233,1.113,0.824,1.331,1.21,0.582074221,0.411426246,-0.274040765,0.275007047,0.412510571,0.712815854,0.046840254,-0.279283757,0.154453593,0.3021728,1.239,1.1684,0.943018563,-0.084641924,0.67947336,0.890052296,DHDDS_MOUSE,Dehydrodolichyl diphosphate synthase complex subunit Dhdds OS=Mus musculus GN=Dhdds PE=2 SV=1,Dhdds
NDUS3_MOUSE,0.953,0.834,1.21,0.787,0.778,0.942,1.032,0.713,1.04,0.898,-0.36215794,-0.345564459,0.275007047,-0.15521265,0.056583528,-0.261880711,-0.069451881,-0.488026018,0.045442971,-0.086201035,0.9426,0.8948,0.9492892,-0.075080425,0.680098932,0.890052296,NDUS3_MOUSE,"NADH dehydrogenase [ubiquinone] iron-sulfur protein 3, mitochondrial OS=Mus musculus GN=Ndufs3 PE=1 SV=2",Ndufs3
CADM1_MOUSE,0.886,1.791,0.762,1.194,1.188,1.189,0.794,0.957,1.004,0.925,0.248534836,0.255802837,-0.392137097,-0.112474729,0.005759269,0.840765337,-0.174621396,-0.06340917,-0.332789088,0.249748715,1.0146,1.1234,1.107234378,0.146960642,0.682512342,0.89153623,CADM1_MOUSE,Cell adhesion molecule 1 OS=Mus musculus GN=Cadm1 PE=1 SV=2,Cadm1
S10A6_MOUSE,1.167,1.232,1.102,1.144,1.121,0.942,1.035,0.813,1.072,0.904,0.164786278,0.194087052,0.140124224,-0.145605322,0.100304906,0.301002256,0.222804561,-0.298672743,0.049630768,-0.086201035,1.0686,1.0378,0.971177241,-0.042193481,0.68273499,0.89153623,S10A6_MOUSE,Protein S100-A6 OS=Mus musculus GN=S100a6 PE=1 SV=3,S100a6
ANXA7_MOUSE,1.623,1.126,1.46,1.14,1.177,0.898,0.98,0.823,1.064,0.865,0.23511432,0.189033824,0.545968369,-0.209227962,0.089498151,0.171206827,0.698663,-0.281035664,-0.029146346,-0.15521265,1.1412,1.09,0.955134946,-0.066223517,0.683937607,0.892125208,ANXA7_MOUSE,Annexin A7 OS=Mus musculus GN=Anxa7 PE=1 SV=2,Anxa7
ATPD_MOUSE,1.011,0.799,1.214,0.771,0.855,0.956,0.946,1.144,0.977,0.874,-0.226003675,-0.375197235,0.279768422,-0.194294815,-0.033569533,-0.323732592,0.015782997,0.194087052,-0.080087911,-0.064917477,0.9382,0.9712,1.035173737,0.049872921,0.68868399,0.896068977,ATPD_MOUSE,"ATP synthase subunit delta, mitochondrial OS=Mus musculus GN=Atp5d PE=1 SV=1",Atp5d
MYLK_MOUSE,1.401,0.978,1.078,1.295,1.163,0.806,1.097,0.765,0.904,0.837,0.217851097,0.372952098,0.108357178,-0.256700472,-0.145605322,-0.03209363,0.486456956,-0.386468347,0.133563526,-0.311148256,1.0554,1.0094,0.95641463,-0.064291897,0.689886079,0.896068977,MYLK_MOUSE,"Myosin light chain kinase, smooth muscle OS=Mus musculus GN=Mylk PE=1 SV=3",Mylk
PEDF_MOUSE,1.159,1.248,1.023,1.167,1.298,1.351,1.332,0.735,1.082,0.867,0.376290383,0.222804561,0.032806145,-0.205896101,0.113700499,0.319617934,0.212880566,-0.444183845,0.413594082,0.434027675,1.0874,1.165,1.071362884,0.099447222,0.689239815,0.896068977,PEDF_MOUSE,Pigment epithelium-derived factor OS=Mus musculus GN=Serpinf1 PE=1 SV=2,Serpinf1
RAB21_MOUSE,1.283,1.065,1.219,1.088,1.035,0.936,0.789,0.939,1.035,0.825,0.049630768,0.121678557,0.285698126,-0.277533976,0.049630768,0.09085343,0.35952117,-0.090802937,-0.341902795,-0.095419565,1.0404,1.0024,0.963475586,-0.053679985,0.689980661,0.896068977,RAB21_MOUSE,Ras-related protein Rab-21 OS=Mus musculus GN=Rab21 PE=1 SV=4,Rab21
HNRPF_MOUSE,1.026,0.995,0.994,0.957,1.159,1.043,1.113,0.939,1.084,1.019,0.212880566,-0.06340917,-0.008682243,0.027154052,0.116364757,-0.007231569,0.037030731,-0.090802937,0.154453593,0.060739158,1.0426,1.0232,0.981392672,-0.027097596,0.691876645,0.896863475,HNRPF_MOUSE,Heterogeneous nuclear ribonucleoprotein F OS=Mus musculus GN=Hnrnpf PE=1 SV=3,Hnrnpf
PDIA1_MOUSE,0.954,1.209,0.85,1.141,1.156,1.089,1.163,0.976,1.199,1.26,0.209141398,0.190298792,-0.234465254,0.333423734,0.261831659,0.273814245,-0.067938829,-0.035046947,0.217851097,0.123003954,1.1212,1.0782,0.961648234,-0.056418835,0.692103574,0.896863475,PDIA1_MOUSE,Protein disulfide-isomerase OS=Mus musculus GN=P4hb PE=1 SV=2,P4hb
CC50A_MOUSE,1.151,1.258,0.836,0.957,1.188,0.823,0.424,0.935,0.943,0.801,0.248534836,-0.06340917,-0.258425153,-0.320125852,-0.084670324,0.331131922,0.202887833,-0.09696173,-1.23786383,-0.281035664,0.945,0.9182,0.971640212,-0.041505897,0.698697556,0.897820656,CC50A_MOUSE,Cell cycle control protein 50A OS=Mus musculus GN=Tmem30a PE=1 SV=1,Tmem30a
DHRS1_MOUSE,0.546,0.887,0.635,0.836,0.731,0.878,1,0.774,1.089,1.047,-0.452056689,-0.258425153,-0.655171503,0.066261442,0.123003954,-0.17299399,-0.873027144,-0.369594529,0,-0.187707155,0.8676,0.817,0.941678193,-0.086693975,0.696722757,0.897820656,DHRS1_MOUSE,Dehydrogenase/reductase SDR family member 1 OS=Mus musculus GN=Dhrs1 PE=1 SV=1,Dhrs1
GT251_MOUSE,1.54,1.599,1.33,1.386,1.19,0.753,0.901,0.659,0.945,0.815,0.250961574,0.470927257,0.411426246,-0.295128036,-0.081613766,0.677169939,0.622930351,-0.60164963,-0.150400989,-0.40927823,1.1332,1.0904,0.962230851,-0.05554504,0.696373684,0.897820656,GT251_MOUSE,Procollagen galactosyltransferase 1 OS=Mus musculus GN=Colgalt1 PE=1 SV=2,Colgalt1
IGBP1_MOUSE,1.307,1.111,1.161,1.109,1.249,0.706,0.988,0.53,0.831,0.614,0.320773477,0.149259365,0.215367972,-0.703689439,-0.267079618,0.151858817,0.386259141,-0.915935735,-0.017417053,-0.502259911,0.9928,0.9284,0.935132957,-0.096756593,0.696302522,0.897820656,IGBP1_MOUSE,Immunoglobulin-binding protein 1 OS=Mus musculus GN=Igbp1 PE=1 SV=1,Igbp1
LASP1_MOUSE,1.392,0.878,1.013,1.211,1.193,1.164,1.396,0.747,1.141,1.16,0.254594043,0.276198865,0.018634174,0.214124805,0.190298792,-0.187707155,0.477159211,-0.420819852,0.481298942,0.219091058,1.1436,1.1154,0.975341028,-0.036021349,0.698893249,0.897820656,LASP1_MOUSE,LIM and SH3 domain protein 1 OS=Mus musculus GN=Lasp1 PE=1 SV=1,Lasp1
PRP6_MOUSE,1.506,1.464,0.866,1.369,1.372,0.951,1.222,0.91,1.149,0.935,0.456280482,0.453122447,-0.20756107,-0.09696173,0.200378798,0.549915554,0.59072177,-0.13606155,0.289244285,-0.072482754,1.1382,1.2106,1.063609208,0.088968172,0.694926749,0.897820656,PRP6_MOUSE,Pre-mRNA-processing factor 6 OS=Mus musculus GN=Prpf6 PE=1 SV=1,Prpf6
S22AD_MOUSE,1.207,0.522,2.397,0.597,0.515,0.985,1.146,1.387,0.862,0.814,-0.957355663,-0.744197163,1.261229909,-0.2968993,-0.214240226,-0.937878288,0.271425676,0.471967788,0.196607044,-0.02180437,1.037,1.0494,1.01195757,0.017148801,0.69777933,0.897820656,S22AD_MOUSE,Solute carrier family 22 member 13 OS=Mus musculus GN=Slc22a13 PE=1 SV=3,Slc22a13
SYFB_MOUSE,1.296,1.054,1.048,1.26,1.328,1.017,1.051,0.925,0.913,1.011,0.409255147,0.333423734,0.067638717,0.015782997,-0.131313235,0.075874867,0.374065718,-0.112474729,0.071762669,0.024319679,1.112,1.0686,0.960971223,-0.057434866,0.695719629,0.897820656,SYFB_MOUSE,Phenylalanine--tRNA ligase beta subunit OS=Mus musculus GN=Farsb PE=1 SV=2,Farsb
DLRB1_MOUSE,1.08,1.336,1.255,1.084,0.99,1.187,1.162,0.856,1.329,1.141,-0.01449957,0.116364757,0.327687364,0.190298792,0.410341105,0.417920008,0.111031312,-0.224317298,0.216610069,0.247319935,1.1598,1.1242,0.969305053,-0.044977323,0.700131045,0.898438433,DLRB1_MOUSE,Dynein light chain roadblock-type 1 OS=Mus musculus GN=Dynlrb1 PE=1 SV=3,Dynlrb1
AL4A1_MOUSE,1.904,1.431,1.433,1.299,1.315,0.966,0.973,1.094,0.931,0.896,0.3950628,0.377401431,0.51903861,-0.158429363,-0.103146927,0.517023672,0.929033479,0.129612738,-0.03948829,-0.049904906,1.1748,1.2736,1.084099421,0.11649707,0.708246465,0.900851947,AL4A1_MOUSE,"Delta-1-pyrroline-5-carboxylate dehydrogenase, mitochondrial OS=Mus musculus GN=Aldh4a1 PE=1 SV=3",Aldh4a1
ANRE_MOUSE,0.491,1.183,0.344,0.999,0.738,1.303,0.594,0.743,0.811,0.962,-0.438307279,-0.001443417,-1.53951953,-0.055891201,-0.30222618,0.242450074,-1.02620507,-0.428565884,-0.751465164,0.381837084,0.7708,0.8628,1.119356513,0.162669605,0.709803818,0.900851947,ANRE_MOUSE,Kidney androgen-regulated protein OS=Mus musculus GN=Kap PE=2 SV=1,Kap
ANXA3_MOUSE,1.06,1.059,1.179,0.992,0.834,0.807,1.109,0.712,1.104,0.827,-0.261880711,-0.011587974,0.237563718,-0.274040765,0.142740172,0.082702589,0.084064265,-0.490050854,0.149259365,-0.309359421,0.9872,0.9494,0.961709887,-0.056326345,0.710879112,0.900851947,ANXA3_MOUSE,Annexin A3 OS=Mus musculus GN=Anxa3 PE=1 SV=4,Anxa3
CP2DQ_MOUSE,1.428,0.62,1.399,0.589,0.435,0.348,2.127,0.547,0.938,0.488,-1.200912694,-0.763660461,0.484395963,-1.035046947,-0.092340172,-0.689659879,0.513995979,-0.870387262,1.088820033,-1.522840789,0.7698,1.014,1.317225253,0.397502076,0.705280625,0.900851947,CP2DQ_MOUSE,Cytochrome P450 2D26 OS=Mus musculus GN=Cyp2d26 PE=1 SV=1,Cyp2d26
KAT3_MOUSE,1.709,0.642,2.173,0.986,0.772,0.665,1.218,0.573,0.776,0.705,-0.373327247,-0.020340448,1.119688175,-0.504304837,-0.365871442,-0.639354798,0.773152397,-0.803392956,0.284514133,-0.588573754,1.0824,0.9614,0.888211382,-0.171025036,0.708553126,0.900851947,KAT3_MOUSE,Kynurenine--oxoglutarate transaminase 3 OS=Mus musculus GN=Kyat3 PE=1 SV=1,Kyat3
LDHB_MOUSE,0.846,1.044,1.025,1.064,1.081,0.981,0.871,1.337,0.765,0.913,0.112366523,0.089498151,0.03562391,-0.131313235,-0.386468347,0.062121712,-0.241270432,0.418999465,-0.199255376,-0.027674958,0.9696,1.0158,1.047648515,0.067154775,0.706846568,0.900851947,LDHB_MOUSE,L-lactate dehydrogenase B chain OS=Mus musculus GN=Ldhb PE=1 SV=2,Ldhb
NCEH1_MOUSE,1.23,1.067,1.463,1.061,1.061,0.76,1.052,0.485,0.755,0.629,0.085424656,0.085424656,0.548929769,-0.668868078,-0.40545145,0.093560176,0.298658316,-1.043943348,0.073134705,-0.395928676,0.9938,0.9188,0.924532099,-0.113204685,0.70962521,0.900851947,NCEH1_MOUSE,Neutral cholesterol ester hydrolase 1 OS=Mus musculus GN=Nceh1 PE=1 SV=1,Nceh1
PCCB_MOUSE,0.82,0.736,0.838,0.826,0.694,0.901,0.854,1.102,0.981,0.914,-0.526992432,-0.275786313,-0.254977851,-0.12973393,-0.027674958,-0.442222329,-0.286304185,0.140124224,-0.227692025,-0.150400989,0.8506,0.8826,1.037620503,0.053278892,0.707160851,0.900851947,PCCB_MOUSE,"Propionyl-CoA carboxylase beta chain, mitochondrial OS=Mus musculus GN=Pccb PE=1 SV=2",Pccb
PK3CB_MOUSE,0.888,0.561,0.921,0.746,0.801,0.91,1.363,0.815,0.901,0.759,-0.320125852,-0.422752464,-0.118726939,-0.397828209,-0.150400989,-0.833927324,-0.171368418,-0.295128036,0.446785562,-0.13606155,0.8256,0.9074,1.099079457,0.136295689,0.711119018,0.900851947,PK3CB_MOUSE,"Phosphatidylinositol 4,5-bisphosphate 3-kinase catalytic subunit beta isoform OS=Mus musculus GN=Pik3cb PE=1 SV=2",Pik3cb
RPN2_MOUSE,1.195,1.371,0.973,1.337,1.277,1.228,1.114,0.885,1.131,1.264,0.352758525,0.418999465,-0.03948829,0.337996464,0.177598929,0.455228571,0.257010618,-0.17625064,0.155749233,0.296310561,1.1964,1.1586,0.968405216,-0.046317245,0.708062717,0.900851947,RPN2_MOUSE,Dolichyl-diphosphooligosaccharide--protein glycosyltransferase subunit 2 OS=Mus musculus GN=Rpn2 PE=1 SV=1,Rpn2
SRSF2_MOUSE,1.103,1.354,1.05,1.117,1.11,0.902,1.283,1.076,1.16,1.061,0.150559677,0.159629186,0.070389328,0.085424656,0.214124805,0.437227739,0.141432791,0.105678078,0.35952117,-0.148800661,1.0996,1.1436,1.040014551,0.056603713,0.705137614,0.900851947,SRSF2_MOUSE,Serine/arginine-rich splicing factor 2 OS=Mus musculus GN=Srsf2 PE=1 SV=4,Srsf2
TECR_MOUSE,0.744,1.304,0.575,1.044,1.078,0.872,0.698,0.673,0.996,0.858,0.108357178,0.062121712,-0.798366139,-0.220950447,-0.005782353,0.38294387,-0.426625474,-0.57132159,-0.518701058,-0.19759996,0.9102,0.8582,0.942869699,-0.084869685,0.703110601,0.900851947,TECR_MOUSE,Very-long-chain enoyl-CoA reductase OS=Mus musculus GN=Tecr PE=1 SV=1,Tecr
COX2_MOUSE,1.332,0.943,1.073,1.05,1.229,0.919,0.913,0.82,0.882,0.863,0.297484916,0.070389328,0.101650076,-0.212567535,-0.181149439,-0.084670324,0.413594082,-0.286304185,-0.131313235,-0.121863233,1.0194,0.9854,0.966647047,-0.048938882,0.717167895,0.903204654,COX2_MOUSE,Cytochrome c oxidase subunit 2 OS=Mus musculus GN=Mtco2 PE=1 SV=1,Mtco2
CP2A4_MOUSE,0.667,1.155,0.41,1.518,1.142,1.131,0.843,0.828,1.333,1.036,0.191562651,0.602171791,-1.286304185,0.051024003,0.41467678,0.207892852,-0.584241333,-0.272297327,-0.246395464,0.177598929,1.0878,0.9248,0.850156279,-0.234200028,0.71978029,0.903204654,CP2A4_MOUSE,Cytochrome P450 2A4 OS=Mus musculus GN=Cyp2a4 PE=2 SV=3,Cyp2a4
EIF3B_MOUSE,0.905,0.791,0.748,0.743,0.74,0.9,0.904,0.947,1.059,1.06,-0.434402824,-0.428565884,-0.418889825,0.084064265,0.082702589,-0.3382504,-0.144010303,-0.078563669,-0.145605322,-0.152003093,0.87,0.8894,1.022298851,0.031817004,0.714581286,0.903204654,EIF3B_MOUSE,Eukaryotic translation initiation factor 3 subunit B OS=Mus musculus GN=Eif3b PE=1 SV=1,Eif3b
F16P1_MOUSE,0.945,0.838,1.232,0.778,0.833,1.119,1.1,0.977,0.982,1.014,-0.263611599,-0.36215794,0.301002256,0.020057652,-0.02620507,-0.254977851,-0.081613766,-0.033569533,0.137503524,0.162210036,0.9678,0.9958,1.028931597,0.041147076,0.719417681,0.903204654,F16P1_MOUSE,"Fructose-1,6-bisphosphatase 1 OS=Mus musculus GN=Fbp1 PE=1 SV=3",Fbp1
HINT1_MOUSE,1.196,1.123,1.065,1.136,1.12,0.926,1.026,0.789,1.005,0.872,0.163498732,0.183962835,0.09085343,-0.19759996,0.007195501,0.167357928,0.25821739,-0.341902795,0.037030731,-0.110915901,1.0396,1.012,0.973451327,-0.038819249,0.718249533,0.903204654,HINT1_MOUSE,Histidine triad nucleotide-binding protein 1 OS=Mus musculus GN=Hint1 PE=1 SV=3,Hint1
MYT1_MOUSE,0.59,0.917,0.607,0.69,0.977,1.224,0.933,0.813,0.812,1.118,-0.033569533,-0.535331733,-0.720231578,0.160920188,-0.300448367,-0.125006361,-0.76121314,-0.298672743,-0.100051014,0.291603558,0.8408,0.8954,1.064938154,0.090769649,0.719691039,0.903204654,MYT1_MOUSE,Myelin transcription factor 1 OS=Mus musculus GN=Myt1 PE=1 SV=1,Myt1
SARDH_MOUSE,0.952,0.975,1.098,0.989,0.772,0.948,0.808,0.732,0.845,0.859,-0.373327247,-0.015957574,0.134878054,-0.219269964,-0.242976753,-0.036525876,-0.070966521,-0.450084446,-0.307572802,-0.077041036,0.9126,0.883,0.967565198,-0.047569216,0.719695939,0.903204654,SARDH_MOUSE,"Sarcosine dehydrogenase, mitochondrial OS=Mus musculus GN=Sardh PE=1 SV=1",Sardh
SC11A_MOUSE,0.918,0.788,1.215,0.777,0.702,0.879,1.096,0.728,0.989,0.967,-0.510457064,-0.364013496,0.280956314,-0.048412205,-0.015957574,-0.343732465,-0.123433941,-0.457989644,0.132247798,-0.18606493,0.93,0.8818,0.948172043,-0.076779239,0.719486951,0.903204654,SC11A_MOUSE,Signal peptidase complex catalytic subunit SEC11A OS=Mus musculus GN=Sec11a PE=1 SV=1,Sec11a
TMX2_MOUSE,1.136,1.277,0.972,1.341,1.183,1.127,1.074,1.019,1.107,1.182,0.242450074,0.423309237,-0.040971781,0.241230036,0.146655222,0.352758525,0.183962835,0.027154052,0.102993993,0.172487516,1.157,1.1266,0.973725151,-0.038413488,0.719824434,0.903204654,TMX2_MOUSE,Thioredoxin-related transmembrane protein 2 OS=Mus musculus GN=Tmx2 PE=1 SV=1,Tmx2
ELMO3_MOUSE,0.923,0.869,0.998,1.075,0.953,1.263,1.156,1.095,1.288,1.143,-0.069451881,0.10433666,-0.002888279,0.192825404,0.365132593,-0.202571918,-0.115597447,0.13093087,0.209141398,0.336854639,1.0914,1.0612,0.972329119,-0.040483368,0.724696192,0.905544521,ELMO3_MOUSE,Engulfment and cell motility protein 3 OS=Mus musculus GN=Elmo3 PE=1 SV=2,Elmo3
ETFB_MOUSE,0.953,1.743,0.961,1.418,1.263,1.062,0.984,0.931,1.204,1.003,0.336854639,0.503857533,-0.057391664,0.004321606,0.267835392,0.801572569,-0.069451881,-0.103146927,-0.023269779,0.086783766,1.1698,1.1346,0.969909386,-0.044078125,0.726143516,0.905544521,ETFB_MOUSE,Electron transfer flavoprotein subunit beta OS=Mus musculus GN=Etfb PE=1 SV=3,Etfb
FAS_MOUSE,1.426,1.092,1.018,1.015,1.698,1.094,1.033,0.839,0.886,1.226,0.763836459,0.021479727,0.025737561,0.293958979,-0.174621396,0.126972856,0.511973982,-0.253257284,0.046840254,0.129612738,1.1686,1.0968,0.938558959,-0.091480718,0.727227861,0.905544521,FAS_MOUSE,Fatty acid synthase OS=Mus musculus GN=Fasn PE=1 SV=2,Fasn
MIF_MOUSE,1.348,0.81,0.81,0.891,0.867,0.611,1.334,0.661,0.883,0.772,-0.205896101,-0.166502663,-0.304006187,-0.373327247,-0.179514657,-0.304006187,0.430820497,-0.597277823,0.415758667,-0.710755715,0.8446,0.9528,1.12810798,0.173905166,0.726186808,0.905544521,MIF_MOUSE,Macrophage migration inhibitory factor OS=Mus musculus GN=Mif PE=1 SV=2,Mif
NEP_MOUSE,1.236,0.497,2.63,0.655,0.752,1.157,0.635,2.41,0.65,0.632,-0.411195433,-0.610433188,1.3950628,-0.662003536,-0.621488377,-1.008682243,0.305678743,1.269033146,-0.655171503,0.210388864,1.0638,1.187,1.115811243,0.158092993,0.723581411,0.905544521,NEP_MOUSE,Neprilysin OS=Mus musculus GN=Mme PE=1 SV=3,Mme
PFKAP_MOUSE,1.042,0.725,1.285,0.846,0.81,0.815,0.814,1.251,0.796,0.688,-0.304006187,-0.241270432,0.361768359,-0.53951953,-0.329159664,-0.4639471,0.059355278,0.32308179,-0.2968993,-0.295128036,0.885,0.9294,1.050169492,0.07062219,0.725548842,0.905544521,PFKAP_MOUSE,"ATP-dependent 6-phosphofructokinase, platelet type OS=Mus musculus GN=Pfkp PE=1 SV=1",Pfkp
PH4H_MOUSE,0.921,1.074,1.032,1.017,0.999,0.909,0.945,1.187,1.01,1.05,-0.001443417,0.024319679,0.045442971,0.070389328,0.014355293,0.102993993,-0.118726939,0.247319935,-0.081613766,-0.1376478,1.0216,1.0072,0.985904464,-0.020480242,0.727890805,0.905544521,PH4H_MOUSE,Phenylalanine-4-hydroxylase OS=Mus musculus GN=Pah PE=1 SV=4,Pah
SUOX_MOUSE,0.937,0.909,0.882,0.877,1.068,1.24,1.256,1.11,1.283,1.158,0.094911647,-0.189351252,-0.181149439,0.211635253,0.35952117,-0.1376478,-0.093879047,0.150559677,0.328836464,0.310340121,1.0536,1.0904,1.034927866,0.049530217,0.728555196,0.905544521,SUOX_MOUSE,"Sulfite oxidase, mitochondrial OS=Mus musculus GN=Suox PE=1 SV=2",Suox
UBE2N_MOUSE,0.941,0.914,0.965,1.011,0.998,1.153,1.154,0.784,1.098,0.969,-0.002888279,0.015782997,-0.051399153,-0.045431429,0.134878054,-0.12973393,-0.087733372,-0.351074441,0.206643224,0.205392513,1.0082,0.9892,0.981154533,-0.027447715,0.72662998,0.905544521,UBE2N_MOUSE,Ubiquitin-conjugating enzyme E2 N OS=Mus musculus GN=Ube2n PE=1 SV=1,Ube2n
PSA5_MOUSE,0.664,0.786,0.853,0.799,0.675,0.797,0.756,1.077,0.971,0.906,-0.567040593,-0.323732592,-0.229382353,-0.142417045,-0.042456799,-0.347398782,-0.590744853,0.10701825,-0.40354186,-0.327348371,0.8408,0.816,0.970504282,-0.043193517,0.733603328,0.908963622,PSA5_MOUSE,Proteasome subunit alpha type-5 OS=Mus musculus GN=Psma5 PE=1 SV=1,Psma5
RS13_MOUSE,1.204,1.211,0.659,1.003,1.571,1.401,0.995,0.764,1.089,1.01,0.651683181,0.004321606,-0.60164963,0.014355293,0.123003954,0.276198865,0.267835392,-0.388355457,-0.007231569,0.486456956,1.0664,1.115,1.045573893,0.064295025,0.732709752,0.908963622,RS13_MOUSE,40S ribosomal protein S13 OS=Mus musculus GN=Rps13 PE=1 SV=2,Rps13
TMX1_MOUSE,0.872,1.224,0.724,1.358,1.108,1.072,0.887,0.744,0.592,0.863,0.147957881,0.44148348,-0.465938398,-0.212567535,-0.756330919,0.291603558,-0.19759996,-0.426625474,-0.17299399,0.100304906,0.929,0.9598,1.033153929,0.047055216,0.73305222,0.908963622,TMX1_MOUSE,Thioredoxin-related transmembrane protein 1 OS=Mus musculus GN=Tmx1 PE=1 SV=1,Tmx1
PCTL_MOUSE,1.064,1.112,0.959,1.103,1.202,0.996,1.146,0.813,1.144,0.876,0.265436896,0.141432791,-0.06039728,-0.190997225,0.194087052,0.153156788,0.089498151,-0.298672743,0.196607044,-0.005782353,1.0568,1.0262,0.971044663,-0.042390441,0.734694903,0.909366893,PCTL_MOUSE,PCTP-like protein OS=Mus musculus GN=Stard10 PE=1 SV=1,Stard10
RM46_MOUSE,1.104,0.986,0.797,1.248,1.059,1.087,0.904,0.862,1.021,0.998,0.082702589,0.319617934,-0.327348371,-0.002888279,0.029982866,-0.020340448,0.142740172,-0.214240226,-0.145605322,0.12035194,1.0246,0.9886,0.964864337,-0.051601985,0.736932092,0.911185826,RM46_MOUSE,"39S ribosomal protein L46, mitochondrial OS=Mus musculus GN=Mrpl46 PE=1 SV=1",Mrpl46
ADAS_MOUSE,1.575,1.381,1.03,1.041,1.407,1.143,0.905,0.814,0.933,1.024,0.492622329,0.057970069,0.042644337,0.034215715,-0.100051014,0.46571332,0.655351829,-0.2968993,-0.144010303,0.192825404,1.087,1.1636,1.070469181,0.098243261,0.74735953,0.914552332,ADAS_MOUSE,"Alkyldihydroxyacetonephosphate synthase, peroxisomal OS=Mus musculus GN=Agps PE=1 SV=1",Agps
AMPN_MOUSE,1.66,0.844,1.882,1.082,1.281,1.372,0.861,2.096,0.926,0.99,0.357270476,0.113700499,0.912266628,-0.01449957,-0.110915901,-0.244685096,0.731183242,1.067638717,-0.215914857,0.456280482,1.2322,1.3666,1.109073202,0.149354591,0.744842388,0.914552332,AMPN_MOUSE,Aminopeptidase N OS=Mus musculus GN=Anpep PE=1 SV=4,Anpep
AT2A2_MOUSE,0.916,1.196,0.83,1.302,1.104,1.034,1.06,0.89,1.068,0.98,0.142740172,0.380729449,-0.268816758,-0.029146346,0.094911647,0.25821739,-0.126580497,-0.168122759,0.084064265,0.048236186,1.0568,1.0192,0.964420893,-0.052265189,0.742150284,0.914552332,AT2A2_MOUSE,Sarcoplasmic/endoplasmic reticulum calcium ATPase 2 OS=Mus musculus GN=Atp2a2 PE=1 SV=2,Atp2a2
CSAD_MOUSE,1.026,1.169,1.227,0.749,1.255,1.027,1.043,0.934,0.908,0.958,0.327687364,-0.416962376,0.295135249,-0.061902439,-0.139235797,0.22527493,0.037030731,-0.098505545,0.060739158,0.038436182,1.0194,1.0398,1.020011772,0.028585802,0.74298063,0.914552332,CSAD_MOUSE,Cysteine sulfinic acid decarboxylase OS=Mus musculus GN=Csad PE=1 SV=1,Csad
ERLN2_MOUSE,1.138,1.232,1.073,1.16,1.164,1.021,1.071,0.943,1.101,0.994,0.219091058,0.214124805,0.101650076,-0.008682243,0.138814469,0.301002256,0.186500558,-0.084670324,0.09895848,0.029982866,1.0984,1.081,0.984158776,-0.023037008,0.743083733,0.914552332,ERLN2_MOUSE,Erlin-2 OS=Mus musculus GN=Erlin2 PE=1 SV=1,Erlin2
ETFA_MOUSE,0.708,0.704,0.591,0.91,0.91,1.001,1.069,1.176,0.917,1.09,-0.13606155,-0.13606155,-0.758769964,0.124328135,-0.125006361,-0.506352666,-0.498178735,0.23388806,0.096261853,0.001441974,0.8836,0.9316,1.054323223,0.076317221,0.745213254,0.914552332,ETFA_MOUSE,"Electron transfer flavoprotein subunit alpha, mitochondrial OS=Mus musculus GN=Etfa PE=1 SV=2",Etfa
G6PE_MOUSE,0.733,1.237,0.656,1.23,1.115,1.083,0.863,1.027,1.237,1.003,0.15704371,0.298658316,-0.60823228,0.004321606,0.3068455,0.3068455,-0.448114897,0.038436182,-0.212567535,0.115033243,1.0482,0.9886,0.943140622,-0.084455202,0.746882941,0.914552332,G6PE_MOUSE,GDH/6PGL endoplasmic bifunctional protein OS=Mus musculus GN=H6pd PE=1 SV=2,H6pd
NAGA_MOUSE,0.789,1.284,0.893,0.9,1.087,1.147,0.885,0.939,1.152,1.147,0.12035194,-0.152003093,-0.16326792,0.197865391,0.204140717,0.360645202,-0.341902795,-0.090802937,-0.17625064,0.197865391,1.0358,1.0088,0.973933192,-0.038105283,0.744678154,0.914552332,NAGA_MOUSE,N-acetylglucosamine-6-phosphate deacetylase OS=Mus musculus GN=Amdhd2 PE=1 SV=1,Amdhd2
NDUV2_MOUSE,0.993,0.81,1.203,0.744,0.865,0.896,1.091,0.741,0.981,0.914,-0.209227962,-0.426625474,0.266636643,-0.12973393,-0.027674958,-0.304006187,-0.010134377,-0.432454552,0.125651102,-0.158429363,0.9414,0.9062,0.96260888,-0.054978362,0.747069055,0.914552332,NDUV2_MOUSE,"NADH dehydrogenase [ubiquinone] flavoprotein 2, mitochondrial OS=Mus musculus GN=Ndufv2 PE=1 SV=2",Ndufv2
UBP4_MOUSE,0.816,1.006,0.911,0.819,1.073,0.865,0.746,1.097,0.692,0.887,0.101650076,-0.288064643,-0.134477041,-0.17299399,-0.531156057,0.008630305,-0.293358943,0.133563526,-0.422752464,-0.209227962,0.8764,0.906,1.033774532,0.047921566,0.746243773,0.914552332,UBP4_MOUSE,Ubiquitin carboxyl-terminal hydrolase 4 OS=Mus musculus GN=Usp4 PE=1 SV=3,Usp4
ACSM1_MOUSE,1.14,0.696,1.973,0.728,0.617,0.853,0.974,1.123,0.854,0.677,-0.696657606,-0.457989644,0.980390956,-0.562772261,-0.227692025,-0.522840789,0.189033824,0.167357928,-0.038006323,-0.229382353,0.9698,0.9572,0.98700763,-0.018866857,0.760301079,0.919599655,ACSM1_MOUSE,"Acyl-coenzyme A synthetase ACSM1, mitochondrial OS=Mus musculus GN=Acsm1 PE=1 SV=1",Acsm1
CAH2_MOUSE,0.763,0.922,0.623,0.912,1.131,1.033,0.985,1.272,0.937,1.202,0.177598929,-0.13289427,-0.682695932,0.265436896,-0.093879047,-0.117161344,-0.390245038,0.347098671,-0.02180437,0.046840254,0.961,0.995,1.035379813,0.050160095,0.755173838,0.919599655,CAH2_MOUSE,Carbonic anhydrase 2 OS=Mus musculus GN=Ca2 PE=1 SV=4,Ca2
CN159_MOUSE,0.954,1.137,1.013,0.958,1.005,1.117,0.898,0.821,1.039,0.981,0.007195501,-0.061902439,0.018634174,-0.027674958,0.055195654,0.185232254,-0.067938829,-0.284545873,-0.15521265,0.159629186,0.9992,0.9854,0.986188951,-0.020064005,0.754752787,0.919599655,CN159_MOUSE,"UPF0317 protein C14orf159 homolog, mitochondrial OS=Mus musculus PE=1 SV=1","UPF0317 protein C14orf159 homolog, mitochondrial OS=Mus musculus"
DCMC_MOUSE,1.173,1.012,1.043,1.066,0.972,1.206,0.958,0.693,1.119,0.932,-0.040971781,0.092207438,0.060739158,-0.10159814,0.162210036,0.01720929,0.230203013,-0.529072743,-0.061902439,0.270229907,1.0264,1.0084,0.982462977,-0.025525052,0.757552875,0.919599655,DCMC_MOUSE,"Malonyl-CoA decarboxylase, mitochondrial OS=Mus musculus GN=Mlycd PE=1 SV=1",Mlycd
DPEP1_MOUSE,0.909,0.806,0.973,1.012,0.777,0.869,1.017,1.352,1.013,0.956,-0.364013496,0.01720929,-0.03948829,-0.064917477,0.018634174,-0.311148256,-0.1376478,0.435095152,0.024319679,-0.202571918,0.9462,0.9906,1.04692454,0.06615746,0.756486532,0.919599655,DPEP1_MOUSE,Dipeptidase 1 OS=Mus musculus GN=Dpep1 PE=1 SV=2,Dpep1
DSCR3_MOUSE,1.173,1.191,1.166,1.029,1.034,1.064,1.192,0.833,1.12,0.937,0.048236186,0.041242982,0.221567789,-0.093879047,0.163498732,0.252173413,0.230203013,-0.263611599,0.253384236,0.089498151,1.0572,1.0906,1.031592887,0.04487373,0.758961832,0.919599655,DSCR3_MOUSE,Down syndrome critical region protein 3 homolog OS=Mus musculus GN=Dscr3 PE=1 SV=1,Dscr3
MAP11_MOUSE,1.112,1.203,0.818,1.144,1.146,1.035,1.055,0.827,1.011,0.965,0.196607044,0.194087052,-0.289827252,-0.051399153,0.015782997,0.266636643,0.153156788,-0.274040765,0.077242999,0.049630768,1.0168,1.0464,1.029110936,0.04139851,0.753467363,0.919599655,MAP11_MOUSE,Methionine aminopeptidase 1 OS=Mus musculus GN=Metap1 PE=1 SV=1,Metap1
NENF_MOUSE,0.673,1.243,0.695,0.74,0.676,1.064,0.908,0.632,0.829,1.333,-0.564904848,-0.434402824,-0.524915117,0.41467678,-0.270555993,0.313826296,-0.57132159,-0.662003536,-0.139235797,0.089498151,0.8546,0.904,1.057804821,0.081073456,0.759914999,0.919599655,NENF_MOUSE,Neudesin OS=Mus musculus GN=Nenf PE=1 SV=1,Nenf
PHS_MOUSE,1.531,1.866,1.733,1.274,1.367444444,1.126,1.035,1.182,0.943,1.087,0.451482221,0.349365278,0.793271654,0.12035194,-0.084670324,0.899948986,0.614474283,0.241230036,0.049630768,0.171206827,1.280888889,1.348,1.052394171,0.073675162,0.757525667,0.919599655,PHS_MOUSE,Pterin-4-alpha-carbinolamine dehydratase OS=Mus musculus GN=Pcbd1 PE=1 SV=2,Pcbd1
RN213_MOUSE,0.976,1.191,0.902,1.081,1.034,1.298,1.099,0.947,1.183,1.166,0.048236186,0.112366523,-0.148800661,0.221567789,0.242450074,0.252173413,-0.035046947,-0.078563669,0.136191386,0.376290383,1.0732,1.1022,1.02702199,0.038467073,0.760405542,0.919599655,RN213_MOUSE,E3 ubiquitin-protein ligase RNF213 OS=Mus musculus GN=Rnf213 PE=1 SV=2,Rnf213
RPAB1_MOUSE,0.742,0.838,0.777,0.767,0.785,1.42,1.625,1.293,1.737,1.563,-0.349235441,-0.382701517,-0.364013496,0.644317778,0.796597754,-0.254977851,-0.430508908,0.370722275,0.700439718,0.50589093,1.1258,1.1836,1.051341268,0.072231048,0.760780843,0.919599655,RPAB1_MOUSE,"DNA-directed RNA polymerases I, II, and III subunit RPABC1 OS=Mus musculus GN=Polr2e PE=1 SV=1",Polr2e
UGGG1_MOUSE,1.126,1.192,1.005,1.093,1.308,0.992,1.065,0.922,0.961,1.06,0.387362541,0.128293401,0.007195501,0.084064265,-0.057391664,0.253384236,0.171206827,-0.117161344,0.09085343,-0.011587974,1.0854,1.0594,0.976045697,-0.0349794,0.75455079,0.919599655,UGGG1_MOUSE,UDP-glucose:glycoprotein glucosyltransferase 1 OS=Mus musculus GN=Uggt1 PE=1 SV=4,Uggt1
HM13_MOUSE,0.993,0.973,0.756,0.784,1.055,0.83,0.846,0.457,1.384,0.506,0.077242999,-0.351074441,-0.40354186,-0.98279071,0.468843943,-0.03948829,-0.010134377,-1.12973393,-0.241270432,-0.268816758,0.897,0.8198,0.91393534,-0.129835995,0.762826275,0.920197956,HM13_MOUSE,Minor histocompatibility antigen H13 OS=Mus musculus GN=Hm13 PE=1 SV=1,Hm13
VATD_MOUSE,1.127,0.852,1.486,1.14,0.842,1.186,1.019,1.403,0.944,0.99,-0.248107862,0.189033824,0.571434116,-0.01449957,-0.083141235,-0.231074664,0.172487516,0.488515009,0.027154052,0.24610401,1.0804,1.1174,1.034246575,0.04858018,0.76270886,0.920197956,VATD_MOUSE,V-type proton ATPase subunit D OS=Mus musculus GN=Atp6v1d PE=1 SV=1,Atp6v1d
XYLB_MOUSE,1.106,1.122,1.086,1.284,0.969,1.172,1.157,1.149,1.157,1.147,-0.045431429,0.360645202,0.119024103,0.197865391,0.210388864,0.166072676,0.145351386,0.200378798,0.210388864,0.22897257,1.1286,1.1412,1.011164274,0.016017397,0.763654087,0.920261321,XYLB_MOUSE,Xylulose kinase OS=Mus musculus GN=Xylb PE=1 SV=1,Xylb
LONM_MOUSE,1.072,1.124,1.078,1.011,0.909,1.032,0.832,0.748,1.218,0.762,-0.1376478,0.015782997,0.108357178,-0.392137097,0.284514133,0.168642036,0.100304906,-0.418889825,-0.265344567,0.045442971,0.9956,0.9616,0.965849739,-0.050129334,0.765981167,0.922129458,LONM_MOUSE,"Lon protease homolog, mitochondrial OS=Mus musculus GN=Lonp1 PE=1 SV=2",Lonp1
ACACA_MOUSE,1.207,1.099,0.961,0.976,1.437,1.017,1.027,0.824,0.967,1.018,0.523060062,-0.035046947,-0.057391664,0.025737561,-0.048412205,0.136191386,0.271425676,-0.279283757,0.038436182,0.024319679,1.0718,1.0348,0.965478634,-0.050683762,0.770743257,0.924896635,ACACA_MOUSE,Acetyl-CoA carboxylase 1 OS=Mus musculus GN=Acaca PE=1 SV=1,Acaca
CDS2_MOUSE,1.202,1.154,0.93,1.159,1.152,0.939,0.946,0.829,0.994,0.94,0.204140717,0.212880566,-0.104697379,-0.089267338,-0.008682243,0.206643224,0.265436896,-0.270555993,-0.080087911,-0.090802937,1.035,1.014,0.979710145,-0.029573115,0.771830546,0.924896635,CDS2_MOUSE,Phosphatidate cytidylyltransferase 2 OS=Mus musculus GN=Cds2 PE=1 SV=1,Cds2
DDRGK_MOUSE,1.527,1.158,1.072,1.148,1.273,1.073,1.011,0.627,1.038,0.931,0.348232419,0.199122642,0.100304906,-0.103146927,0.053806444,0.211635253,0.610700062,-0.673462652,0.015782997,0.101650076,1.0924,1.0792,0.987916514,-0.017538966,0.776277678,0.924896635,DDRGK_MOUSE,DDRGK domain-containing protein 1 OS=Mus musculus GN=Ddrgk1 PE=1 SV=2,Ddrgk1
HNRPQ_MOUSE,1.333,1.612,1.406,1.45,1.15,0.888,1.039,0.873,0.936,0.984,0.201633861,0.5360529,0.491596594,-0.023269779,-0.095419565,0.688851744,0.41467678,-0.195946441,0.055195654,-0.171368418,1.1852,1.149,0.969456632,-0.044751733,0.774693375,0.924896635,HNRPQ_MOUSE,Heterogeneous nuclear ribonucleoprotein Q OS=Mus musculus GN=Syncrip PE=1 SV=2,Syncrip
IGJ_MOUSE,1.252,0.886,1.178,1.016,1.034,1.322,1.072,0.939,1.005,1.048,0.048236186,0.022900402,0.236339539,0.067638717,0.007195501,-0.174621396,0.324234562,-0.090802937,0.100304906,0.402722177,1.0562,1.0942,1.035978034,0.050993414,0.776336616,0.924896635,IGJ_MOUSE,Immunoglobulin J chain OS=Mus musculus GN=Jchain PE=1 SV=4,Jchain
OSBL8_MOUSE,0.992,1.237,0.907,1.135,1.07,1.111,1.093,0.831,0.986,1.014,0.097610797,0.182692298,-0.140825544,0.020057652,-0.020340448,0.3068455,-0.011587974,-0.267079618,0.128293401,0.151858817,1.0224,1.0528,1.029733959,0.042271653,0.770059108,0.924896635,OSBL8_MOUSE,Oxysterol-binding protein-related protein 8 OS=Mus musculus GN=Osbpl8 PE=1 SV=1,Osbpl8
PGM1_MOUSE,1.073,1.107,1.171,0.917,1.019,0.939,1.332,0.793,1.028,0.902,0.027154052,-0.125006361,0.227741076,-0.148800661,0.039840265,0.146655222,0.101650076,-0.334607229,0.413594082,-0.090802937,1.0074,1.0488,1.04109589,0.058102955,0.771549123,0.924896635,PGM1_MOUSE,Phosphoglucomutase-1 OS=Mus musculus GN=Pgm1 PE=1 SV=4,Pgm1
PSMD7_MOUSE,0.668,0.837,0.899,0.756,0.693,1.038,1.05,1.187,1.051,1.184,-0.529072743,-0.40354186,-0.153606979,0.243669081,0.071762669,-0.256700472,-0.582079992,0.247319935,0.070389328,0.053806444,0.9166,0.956,1.042984944,0.060718332,0.774891785,0.924896635,PSMD7_MOUSE,26S proteasome non-ATPase regulatory subunit 7 OS=Mus musculus GN=Psmd7 PE=1 SV=2,Psmd7
RBM8A_MOUSE,1.095,1.057,0.987,1.354,0.617,0.802,0.984,0.79,1.119,0.972,-0.696657606,0.437227739,-0.01887801,-0.040971781,0.162210036,0.079975377,0.13093087,-0.340075442,-0.023269779,-0.318325858,1.0098,0.9456,0.936423054,-0.094767642,0.776850839,0.924896635,RBM8A_MOUSE,RNA-binding protein 8A OS=Mus musculus GN=Rbm8a PE=1 SV=3,Rbm8a
SRRM1_MOUSE,0.982,0.901,0.846,0.901,0.944,0.915,1.159,0.786,0.916,1.008,-0.083141235,-0.150400989,-0.241270432,0.011495639,-0.126580497,-0.150400989,-0.02620507,-0.347398782,0.212880566,-0.128156351,0.923,0.9486,1.027735645,0.039469221,0.774935085,0.924896635,SRRM1_MOUSE,Serine/arginine repetitive matrix protein 1 OS=Mus musculus GN=Srrm1 PE=1 SV=2,Srrm1
SYWC_MOUSE,1.13,0.974,0.978,1.059,1.03,0.923,1.218,0.675,1.023,0.9,0.042644337,0.082702589,-0.03209363,-0.152003093,0.032806145,-0.038006323,0.176322773,-0.567040593,0.284514133,-0.115597447,0.998,0.984,0.985971944,-0.0203815,0.773229656,0.924896635,SYWC_MOUSE,"Tryptophan--tRNA ligase, cytoplasmic OS=Mus musculus GN=Wars PE=1 SV=2",Wars
SC23B_MOUSE,0.495,0.685,0.71,0.626,0.625,1.002,1.035,0.77,1.203,1.074,-0.678071905,-0.675765438,-0.49410907,0.102993993,0.266636643,-0.545824107,-1.01449957,-0.377069649,0.049630768,0.002882509,0.8476,0.7974,0.94077395,-0.088079982,0.778792265,0.925397119,SC23B_MOUSE,Protein transport protein Sec23B OS=Mus musculus GN=Sec23b PE=1 SV=1,Sec23b
SFPQ_MOUSE,0.997,1.031,1.073,1.179,0.93,0.69,1.432,0.711,0.902,0.846,-0.104697379,0.237563718,0.101650076,-0.241270432,-0.148800661,0.044044333,-0.00433459,-0.492078535,0.518031493,-0.535331733,0.986,0.9722,0.986004057,-0.020334512,0.778830431,0.925397119,SFPQ_MOUSE,"Splicing factor, proline- and glutamine-rich OS=Mus musculus GN=Sfpq PE=1 SV=1",Sfpq
SNX4_MOUSE,0.857,0.749,0.941,0.838,0.839,1.059,1.108,0.921,1.046,0.889,-0.253257284,-0.254977851,-0.087733372,-0.169744676,0.064882852,-0.416962376,-0.222632891,-0.118726939,0.147957881,0.082702589,0.9106,0.9388,1.030968592,0.044000383,0.77978753,0.925607798,SNX4_MOUSE,Sorting nexin-4 OS=Mus musculus GN=Snx4 PE=1 SV=1,Snx4
CYTC_MOUSE,1.211,0.993,1.049,1.052,1.226,0.96,1.028,1.034,0.879,0.933,0.293958979,0.073134705,0.069014678,-0.100051014,-0.18606493,-0.010134377,0.276198865,0.048236186,0.039840265,-0.058893689,1.0278,1.0452,1.016929364,0.024219473,0.781258811,0.92642778,CYTC_MOUSE,Cystatin-C OS=Mus musculus GN=Cst3 PE=1 SV=2,Cst3
ROA2_MOUSE,1.589,1.035,0.944,1.503,1.347,0.783,1.59,0.792,1.262,0.881,0.429749851,0.587845009,-0.083141235,-0.182786076,0.33571191,0.049630768,0.668119125,-0.336427665,0.669026766,-0.352915787,1.1874,1.1578,0.975071585,-0.036419957,0.783016884,0.92758587,ROA2_MOUSE,Heterogeneous nuclear ribonucleoproteins A2/B1 OS=Mus musculus GN=Hnrnpa2b1 PE=1 SV=2,Hnrnpa2b1
HEMH_MOUSE,1.265,1.071,0.796,1.136,0.823,0.805,0.88,0.526,1.078,0.799,-0.281035664,0.183962835,-0.329159664,-0.323732592,0.108357178,0.09895848,0.339137385,-0.926865295,-0.184424571,-0.312939312,0.9264,0.9094,0.981649396,-0.026720249,0.78581249,0.929969517,HEMH_MOUSE,"Ferrochelatase, mitochondrial OS=Mus musculus GN=Fech PE=1 SV=2",Fech
COEA1_MOUSE,0.962,1.4,0.946,1.102,0.971,0.942,1.034,0.944,1.145,0.947,-0.042456799,0.140124224,-0.080087911,-0.078563669,0.195347598,0.485426827,-0.055891201,-0.083141235,0.048236186,-0.086201035,1.0222,1.0564,1.033457249,0.04747871,0.787267461,0.930763422,COEA1_MOUSE,Collagen alpha-1(XIV) chain OS=Mus musculus GN=Col14a1 PE=1 SV=2,Col14a1
CCD22_MOUSE,0.954,1.002,1.103,1.022,0.91,0.85,1.318,0.783,1.056,0.886,-0.13606155,0.031395196,0.141432791,-0.174621396,0.078609835,0.002882509,-0.067938829,-0.352915787,0.39835037,-0.234465254,0.9954,0.9814,0.985935302,-0.020435116,0.793890073,0.932739493,CCD22_MOUSE,Coiled-coil domain-containing protein 22 OS=Mus musculus GN=Ccdc22 PE=1 SV=1,Ccdc22
CLPT1_MOUSE,0.802,1.168,0.629,1.121,1.099,1.065,0.856,0.754,1.117,0.899,0.136191386,0.164786278,-0.668868078,-0.153606979,0.159629186,0.224040274,-0.318325858,-0.407363571,-0.224317298,0.09085343,0.973,0.929,0.954779034,-0.066761208,0.793505003,0.932739493,CLPT1_MOUSE,Cleft lip and palate transmembrane protein 1 homolog OS=Mus musculus GN=Clptm1 PE=1 SV=1,Clptm1
DDX5_MOUSE,1.432,1.201,0.999,1.439,1.347,1.132,1.266,0.972,1.258,1.114,0.429749851,0.525066592,-0.001443417,0.155749233,0.331131922,0.264236151,0.518031493,-0.040971781,0.340277405,0.178873958,1.2314,1.2006,0.974987819,-0.036543901,0.792434718,0.932739493,DDX5_MOUSE,Probable ATP-dependent RNA helicase DDX5 OS=Mus musculus GN=Ddx5 PE=1 SV=2,Ddx5
GNAQ_MOUSE,1.086,1.027,1.028,0.822,0.945,0.784,1.079,0.756,0.893,0.886,-0.081613766,-0.282789701,0.039840265,-0.174621396,-0.16326792,0.038436182,0.119024103,-0.40354186,0.109694865,-0.351074441,0.9148,0.9464,1.03454307,0.048993708,0.793062226,0.932739493,GNAQ_MOUSE,Guanine nucleotide-binding protein G(q) subunit alpha OS=Mus musculus GN=Gnaq PE=1 SV=4,Gnaq
NEDD4_MOUSE,1.343,1.414,1.15,1.124,1.273,0.991,1.234,0.814,1.074,0.912,0.348232419,0.168642036,0.201633861,-0.13289427,0.102993993,0.49978212,0.425459305,-0.2968993,0.303342394,-0.013043037,1.1066,1.1592,1.047532984,0.066995671,0.793567991,0.932739493,NEDD4_MOUSE,E3 ubiquitin-protein ligase NEDD4 OS=Mus musculus GN=Nedd4 PE=1 SV=3,Nedd4
PURA_MOUSE,1.006,1.237,1.045,0.923,1.007,1.105,0.828,0.654,0.97,0.927,0.010063683,-0.115597447,0.063502942,-0.109358756,-0.043943348,0.3068455,0.008630305,-0.612637459,-0.272297327,0.14404637,0.9744,0.966,0.99137931,-0.012490944,0.794439451,0.932739493,PURA_MOUSE,Transcriptional activator protein Pur-alpha OS=Mus musculus GN=Pura PE=1 SV=1,Pura
RAB5C_MOUSE,0.834,1.044,1.043,0.835,0.762,0.723,1.024,0.651,0.82,0.656,-0.392137097,-0.260151897,0.060739158,-0.60823228,-0.286304185,0.062121712,-0.261880711,-0.619270551,0.034215715,-0.467932448,0.8232,0.8552,1.038872692,0.055018871,0.79430477,0.932739493,RAB5C_MOUSE,Ras-related protein Rab-5C OS=Mus musculus GN=Rab5c PE=1 SV=2,Rab5c
SF3B3_MOUSE,1.418,1.311,1.197,1.271,1.153,0.885,1.512,0.87,1.148,0.898,0.205392513,0.34596403,0.259423152,-0.15521265,0.199122642,0.390667686,0.503857533,-0.200912694,0.59645814,-0.17625064,1.1334,1.1992,1.058055409,0.081415181,0.795767946,0.933376039,SF3B3_MOUSE,Splicing factor 3B subunit 3 OS=Mus musculus GN=Sf3b3 PE=1 SV=1,Sf3b3
PTPA_MOUSE,0.953,1.093,1.166,1.035,1.004,2.022,2.321,1.931,2.122,2.593,0.005759269,0.049630768,0.221567789,1.374622206,1.085424656,0.128293401,-0.069451881,0.949348164,1.214746523,1.015782997,1.584,1.664,1.050505051,0.071083098,0.800651051,0.938176503,PTPA_MOUSE,Serine/threonine-protein phosphatase 2A activator OS=Mus musculus GN=Ppp2r4 PE=1 SV=1,Ppp2r4
ACADV_MOUSE,1,0.927,1.715,0.889,0.703,1.054,0.926,1.338,0.946,0.965,-0.508403406,-0.169744676,0.778208576,-0.051399153,-0.080087911,-0.109358756,0,0.420078116,-0.110915901,0.075874867,1.0436,1.049,1.005174396,0.007445829,0.802114178,0.938964032,ACADV_MOUSE,"Very long-chain specific acyl-CoA dehydrogenase, mitochondrial OS=Mus musculus GN=Acadvl PE=1 SV=3",Acadvl
ODO1_MOUSE,1.005,1.024,0.997,0.948,0.973,1.151,1.012,0.999,1.194,1.025,-0.03948829,-0.077041036,-0.00433459,0.03562391,0.255802837,0.034215715,0.007195501,-0.001443417,0.01720929,0.202887833,1.0274,1.0382,1.010511972,0.015086414,0.805206988,0.941655857,ODO1_MOUSE,"2-oxoglutarate dehydrogenase, mitochondrial OS=Mus musculus GN=Ogdh PE=1 SV=3",Ogdh
DCTN4_MOUSE,0.983,1.153,0.88,1.378,1.176,1.093,1.147,0.984,1.077,1.012,0.23388806,0.462575888,-0.184424571,0.01720929,0.10701825,0.205392513,-0.024736678,-0.023269779,0.197865391,0.128293401,1.1046,1.072,0.970487054,-0.043219127,0.807243874,0.942474922,DCTN4_MOUSE,Dynactin subunit 4 OS=Mus musculus GN=Dctn4 PE=1 SV=1,Dctn4
MOV10_MOUSE,0.649,0.803,0.683,0.739,0.712,1.192,0.739,0.783,1.228,0.986,-0.490050854,-0.436353731,-0.550042516,-0.020340448,0.296310561,-0.316528107,-0.623709617,-0.352915787,-0.436353731,0.253384236,0.8696,0.8332,0.958141674,-0.061689101,0.80828936,0.942474922,MOV10_MOUSE,Putative helicase MOV-10 OS=Mus musculus GN=Mov10 PE=1 SV=2,Mov10
OST48_MOUSE,0.97,1.527,1.085,1.386,0.84,1.399,1.296,1.063,1.338,1.432,-0.251538767,0.470927257,0.117695043,0.518031493,0.420078116,0.610700062,-0.043943348,0.088141597,0.374065718,0.484395963,1.2162,1.251,1.028613715,0.040701295,0.807970005,0.942474922,OST48_MOUSE,Dolichyl-diphosphooligosaccharide--protein glycosyltransferase 48 kDa subunit OS=Mus musculus GN=Ddost PE=1 SV=2,Ddost
OSBP1_MOUSE,1.676,1.881,1.507,1.45,1.611,1.293,1.131,1.145,1.064,1.205,0.687956494,0.5360529,0.591679417,0.269033146,0.089498151,0.911499849,0.745022149,0.195347598,0.177598929,0.370722275,1.3674,1.4252,1.042270001,0.059729058,0.813905249,0.945720284,OSBP1_MOUSE,Oxysterol-binding protein 1 OS=Mus musculus GN=Osbp PE=1 SV=3,Osbp
PALM_MOUSE,1.028,0.945,1.08,0.966,0.925,0.792,0.976,0.774,0.742,0.721,-0.112474729,-0.049904906,0.111031312,-0.471928835,-0.430508908,-0.081613766,0.039840265,-0.369594529,-0.035046947,-0.336427665,0.8868,0.903,1.01826793,0.026117218,0.813355025,0.945720284,PALM_MOUSE,Paralemmin-1 OS=Mus musculus GN=Palm PE=1 SV=1,Palm
RPN1_MOUSE,1.393,1.476,0.913,1.302,1.331,1.053,1.096,0.927,1.096,1.108,0.412510571,0.380729449,-0.131313235,0.147957881,0.132247798,0.561692721,0.478195258,-0.109358756,0.132247798,0.074505436,1.15,1.189,1.033913043,0.048114854,0.814259588,0.945720284,RPN1_MOUSE,Dolichyl-diphosphooligosaccharide--protein glycosyltransferase subunit 1 OS=Mus musculus GN=Rpn1 PE=1 SV=1,Rpn1
SNP23_MOUSE,1.361,1.321,1.126,1.153,1.31,0.971,0.914,0.803,0.802,0.786,0.389566812,0.205392513,0.171206827,-0.347398782,-0.318325858,0.401630467,0.444667067,-0.316528107,-0.12973393,-0.042456799,1.0354,1.074,1.037280278,0.05280577,0.814095676,0.945720284,SNP23_MOUSE,Synaptosomal-associated protein 23 OS=Mus musculus GN=Snap23 PE=1 SV=1,Snap23
COR1A_MOUSE,0.993,0.762,0.9,0.92,0.937,0.919,1.211,0.912,0.939,0.96,-0.093879047,-0.120294234,-0.152003093,-0.058893689,-0.090802937,-0.392137097,-0.010134377,-0.13289427,0.276198865,-0.121863233,0.9312,0.9594,1.030283505,0.043041381,0.816382217,0.94601975,COR1A_MOUSE,Coronin-1A OS=Mus musculus GN=Coro1a PE=1 SV=5,Coro1a
GIMA4_MOUSE,1.283,1.364,1.064,0.799,1.154,0.888,0.998,0.871,1.027,1.166,0.206643224,-0.323732592,0.089498151,0.221567789,0.038436182,0.447843644,0.35952117,-0.199255376,-0.002888279,-0.171368418,1.042,1.0808,1.037236084,0.052744302,0.815758684,0.94601975,GIMA4_MOUSE,GTPase IMAP family member 4 OS=Mus musculus GN=Gimap4 PE=1 SV=1,Gimap4
PSA2_MOUSE,0.849,0.784,0.87,0.924,0.801,1.019,0.879,1.14,1.073,1.096,-0.320125852,-0.114035243,-0.200912694,0.132247798,0.101650076,-0.351074441,-0.236163541,0.189033824,-0.18606493,0.027154052,0.9528,0.9342,0.980478589,-0.028441968,0.816908377,0.94601975,PSA2_MOUSE,Proteasome subunit alpha type-2 OS=Mus musculus GN=Psma2 PE=1 SV=3,Psma2
ANXA1_MOUSE,1.142,0.972,1.068,0.986,0.822,0.79,1.195,0.755,1.035,0.996,-0.282789701,-0.020340448,0.094911647,-0.005782353,0.049630768,-0.040971781,0.191562651,-0.40545145,0.257010618,-0.340075442,0.9814,0.9708,0.989199103,-0.015667163,0.824572742,0.950473949,ANXA1_MOUSE,Annexin A1 OS=Mus musculus GN=Anxa1 PE=1 SV=2,Anxa1
GLOD4_MOUSE,0.935,0.806,1.22,0.806,0.562,0.923,0.857,0.643,0.945,0.862,-0.831357964,-0.311148256,0.286881148,-0.214240226,-0.081613766,-0.311148256,-0.09696173,-0.637109357,-0.222632891,-0.115597447,0.879,0.8328,0.947440273,-0.077893097,0.829222653,0.950473949,GLOD4_MOUSE,Glyoxalase domain-containing protein 4 OS=Mus musculus GN=Glod4 PE=1 SV=1,Glod4
IF2A_MOUSE,1.183,1.152,0.959,0.968,1.069,1.494,1.374,0.959,1.476,1.575,0.096261853,-0.046921047,-0.06039728,0.655351829,0.561692721,0.204140717,0.242450074,-0.06039728,0.458382004,0.579180148,1.2094,1.2324,1.019017695,0.027179103,0.823978956,0.950473949,IF2A_MOUSE,Eukaryotic translation initiation factor 2 subunit 1 OS=Mus musculus GN=Eif2s1 PE=1 SV=3,Eif2s1
ITPR1_MOUSE,1.017,1.211,0.958,1.021,0.967,0.934,0.973,0.722,1.034,0.912,-0.048412205,0.029982866,-0.061902439,-0.13289427,0.048236186,0.276198865,0.024319679,-0.469929258,-0.03948829,-0.098505545,0.9784,0.9714,0.992845462,-0.010358918,0.829328332,0.950473949,ITPR1_MOUSE,"Inositol 1,4,5-trisphosphate receptor type 1 OS=Mus musculus GN=Itpr1 PE=1 SV=2",Itpr1
LRC47_MOUSE,0.94,0.987,0.651,1.015,1.142,0.876,0.998,0.853,0.956,1.082,0.191562651,0.021479727,-0.619270551,0.113700499,-0.064917477,-0.01887801,-0.089267338,-0.229382353,-0.002888279,-0.190997225,0.9692,0.9308,0.960379695,-0.058323194,0.826759289,0.950473949,LRC47_MOUSE,Leucine-rich repeat-containing protein 47 OS=Mus musculus GN=Lrrc47 PE=1 SV=1,Lrrc47
PGTA_MOUSE,0.971,1.051,1.037,0.905,1.019,0.847,0.931,1.13,0.999,1.013,0.027154052,-0.144010303,0.052415894,0.018634174,-0.001443417,0.071762669,-0.042456799,0.176322773,-0.103146927,-0.239566125,0.9946,0.986,0.991353308,-0.012528785,0.828995411,0.950473949,PGTA_MOUSE,Geranylgeranyl transferase type-2 subunit alpha OS=Mus musculus GN=Rabggta PE=1 SV=1,Rabggta
PSN1_MOUSE,0.373,1.042,0.906,0.843,0.923,1.008,1.123,0.769,0.767,0.792,-0.115597447,-0.246395464,-0.142417045,-0.336427665,-0.382701517,0.059355278,-1.422752464,-0.378944497,0.167357928,0.011495639,0.8462,0.863,1.019853463,0.028361874,0.829562772,0.950473949,PSN1_MOUSE,Presenilin-1 OS=Mus musculus GN=Psen1 PE=1 SV=1,Psen1
RBM47_MOUSE,0.776,1.158,0.819,1.011,0.975,0.917,1.036,0.975,0.96,0.984,-0.036525876,0.015782997,-0.288064643,-0.023269779,-0.058893689,0.211635253,-0.365871442,-0.036525876,0.051024003,-0.125006361,0.9498,0.9724,1.023794483,0.033926137,0.825828572,0.950473949,RBM47_MOUSE,RNA-binding protein 47 OS=Mus musculus GN=Rbm47 PE=1 SV=1,Rbm47
STRUM_MOUSE,0.967,0.895,0.935,0.956,0.86,0.947,1.107,0.76,1.103,0.885,-0.217591435,-0.064917477,-0.09696173,-0.17625064,0.141432791,-0.160040413,-0.048412205,-0.395928676,0.146655222,-0.078563669,0.9478,0.9352,0.986706056,-0.019307731,0.827276186,0.950473949,STRUM_MOUSE,WASH complex subunit strumpellin OS=Mus musculus GN=Kiaa0196 PE=1 SV=2,Kiaa0196
SYNE2_MOUSE,1.26,1.051,1.077,1.124,1.153,1.028,1.339,0.885,1.165,1.086,0.205392513,0.168642036,0.10701825,0.119024103,0.220329955,0.071762669,0.333423734,-0.17625064,0.421155961,0.039840265,1.121,1.1126,0.99250669,-0.010851267,0.822993342,0.950473949,SYNE2_MOUSE,Nesprin-2 OS=Mus musculus GN=Syne2 PE=1 SV=2,Syne2
TIM44_MOUSE,0.885,1.26,1.117,1.04,0.965,1.142,1.13,0.823,1.204,0.976,-0.051399153,0.056583528,0.159629186,-0.035046947,0.267835392,0.333423734,-0.17625064,-0.281035664,0.176322773,0.191562651,1.0604,1.048,0.9883063,-0.016969858,0.824095971,0.950473949,TIM44_MOUSE,Mitochondrial import inner membrane translocase subunit TIM44 OS=Mus musculus GN=Timm44 PE=1 SV=2,Timm44
DOCK6_MOUSE,0.954,1.03,0.781,0.881,1.023,1.521,1.5051,1.356,1.813,1.898,0.032806145,-0.182786076,-0.356605547,0.924479992,0.858378925,0.042644337,-0.067938829,0.439357178,0.589859344,0.605020153,1.2792,1.27322,0.995325203,-0.00676012,0.832819216,0.95328487,DOCK6_MOUSE,Dedicator of cytokinesis protein 6 OS=Mus musculus GN=Dock6 PE=1 SV=4,Dock6
AL3A2_MOUSE,0.818,1.223,0.651,0.787,1.357,1.001,0.89,0.767,1.171,0.992,0.440420721,-0.345564459,-0.619270551,-0.011587974,0.227741076,0.290424404,-0.289827252,-0.382701517,-0.168122759,0.001441974,0.9916,0.9398,0.947761194,-0.077404504,0.837085078,0.95438738,AL3A2_MOUSE,Fatty aldehyde dehydrogenase OS=Mus musculus GN=Aldh3a2 PE=1 SV=2,Aldh3a2
ALDOA_MOUSE,1.314,0.803,1.004,1.344,0.941,1.077,1.055,0.888,1.119,0.845,-0.087733372,0.426533138,0.005759269,-0.242976753,0.162210036,-0.316528107,0.393965276,-0.171368418,0.077242999,0.10701825,1.0506,1.0274,0.977917381,-0.032215511,0.841189199,0.95438738,ALDOA_MOUSE,Fructose-bisphosphate aldolase A OS=Mus musculus GN=Aldoa PE=1 SV=2,Aldoa
ANS4B_MOUSE,0.441,0.507,0.774,0.67,0.563,1.398,1.547,1.348,1.712,1.919,-0.828793173,-0.577766999,-0.369594529,0.940354712,0.775682702,-0.979942348,-1.181149439,0.430820497,0.629473197,0.483364361,1.1276,1.0482,0.929584959,-0.105341369,0.840373519,0.95438738,ANS4B_MOUSE,Ankyrin repeat and SAM domain-containing protein 4B OS=Mus musculus GN=Anks4b PE=1 SV=1,Anks4b
ARP10_MOUSE,0.929,0.954,1.194,0.994,0.976,1.02,1.06,1.095,0.946,0.903,-0.035046947,-0.008682243,0.255802837,-0.147202107,-0.080087911,-0.067938829,-0.106249498,0.13093087,0.084064265,0.028569152,1.0026,1.0116,1.008976661,0.012892803,0.842675915,0.95438738,ARP10_MOUSE,Actin-related protein 10 OS=Mus musculus GN=Actr10 PE=1 SV=2,Actr10
CPSM_MOUSE,0.297,0.205,0.127,0.24,0.174,0.361,0.386,0.307,3.608,0.263,-2.522840789,-2.058893689,-2.977099598,-1.926865295,1.851199339,-2.286304185,-1.751465164,-1.703689439,-1.373327247,-1.469929258,0.8824,0.3112,0.352674524,-1.503590731,0.838776243,0.95438738,CPSM_MOUSE,"Carbamoyl-phosphate synthase [ammonia], mitochondrial OS=Mus musculus GN=Cps1 PE=1 SV=2",Cps1
FABD_MOUSE,0.851,0.963,0.662,0.705,0.686,0.809,0.74,0.6,1.02,1.026,-0.543719518,-0.504304837,-0.595096878,0.037030731,0.028569152,-0.054392297,-0.232768963,-0.736965594,-0.434402824,-0.305788392,0.8198,0.7926,0.966821176,-0.048679023,0.843430801,0.95438738,FABD_MOUSE,"Malonyl-CoA-acyl carrier protein transacylase, mitochondrial OS=Mus musculus GN=Mcat PE=1 SV=3",Mcat
HBA_MOUSE,0.86,0.66,0.566,0.949,1.085,1.135,1.176,0.945,1.043,1.435,0.117695043,-0.075520008,-0.821126042,0.521050737,0.060739158,-0.59946207,-0.217591435,-0.081613766,0.23388806,0.182692298,1.0156,0.9552,0.940527767,-0.088457558,0.836455737,0.95438738,HBA_MOUSE,Hemoglobin subunit alpha OS=Mus musculus GN=Hba PE=1 SV=2,Hba
PLSI_MOUSE,1.471,1.115,1.483,1.016,1.18,0.8,1.43,0.774,0.896,0.756,0.23878686,0.022900402,0.568518598,-0.40354186,-0.158429363,0.15704371,0.556797247,-0.369594529,0.516015147,-0.321928095,1.0662,1.118,1.048583755,0.068442101,0.83990616,0.95438738,PLSI_MOUSE,Plastin-1 OS=Mus musculus GN=Pls1 PE=1 SV=1,Pls1
PSD11_MOUSE,0.735,0.876,0.961,0.818,0.849,0.752,0.766,1.07,0.756,0.855,-0.236163541,-0.289827252,-0.057391664,-0.226003675,-0.40354186,-0.190997225,-0.444183845,0.097610797,-0.384583703,-0.411195433,0.8478,0.8398,0.990563812,-0.013678178,0.841657835,0.95438738,PSD11_MOUSE,26S proteasome non-ATPase regulatory subunit 11 OS=Mus musculus GN=Psmd11 PE=1 SV=3,Psmd11
RT02_MOUSE,0.935,1.162,1.024,1.601,1.163,0.949,0.93,1.325,1.065,0.727,0.217851097,0.678973308,0.034215715,-0.459972731,0.09085343,0.216610069,-0.09696173,0.40599236,-0.104697379,-0.075520008,1.116,1.0602,0.95,-0.074000581,0.842966214,0.95438738,RT02_MOUSE,"28S ribosomal protein S2, mitochondrial OS=Mus musculus GN=Mrps2 PE=1 SV=1",Mrps2
SAM9L_MOUSE,1.131,1.318,0.453,1.053,1.204,1.045,0.964,0.621,1.155,1.11,0.267835392,0.074505436,-1.142417045,0.150559677,0.207892852,0.39835037,0.177598929,-0.687334826,-0.052894948,0.063502942,0.995,1.0158,1.020904523,0.029847948,0.838407112,0.95438738,SAM9L_MOUSE,Sterile alpha motif domain-containing protein 9-like OS=Mus musculus GN=Samd9l PE=1 SV=2,Samd9l
TKT_MOUSE,1.325,0.968,1.111,1.483,1.1,1.01,0.963,1.373,0.955,0.873,0.137503524,0.568518598,0.151858817,-0.195946441,-0.066427362,-0.046921047,0.40599236,0.457331625,-0.054392297,0.014355293,1.1044,1.1278,1.021187975,0.030248455,0.839336593,0.95438738,TKT_MOUSE,Transketolase OS=Mus musculus GN=Tkt PE=1 SV=1,Tkt
CUL1_MOUSE,1.013,0.846,1.028,0.804,0.88,0.985,0.894,0.984,0.992,1.098,-0.184424571,-0.314732593,0.039840265,0.134878054,-0.011587974,-0.241270432,0.018634174,-0.023269779,-0.161653263,-0.02180437,0.9604,0.9444,0.983340275,-0.024237362,0.849589043,0.9572943,CUL1_MOUSE,Cullin-1 OS=Mus musculus GN=Cul1 PE=1 SV=1,Cul1
ELOB_MOUSE,0.869,0.911,1.015,0.393,1.004,0.954,0.974,0.719,1.041,1.039,0.005759269,-1.347398782,0.021479727,0.055195654,0.057970069,-0.134477041,-0.202571918,-0.475936324,-0.038006323,-0.067938829,0.8984,0.8854,0.985529831,-0.021028554,0.849693421,0.9572943,ELOB_MOUSE,Transcription elongation factor B polypeptide 2 OS=Mus musculus GN=Tceb2 PE=1 SV=1,Tceb2
GGT1_MOUSE,0.965,1.101,1.663,0.952,0.94,1.348,1.127,1.419,1.119,1.216,-0.089267338,-0.070966521,0.733788169,0.282143229,0.162210036,0.138814469,-0.051399153,0.504874589,0.172487516,0.430820497,1.178,1.192,1.01188455,0.017044697,0.850032175,0.9572943,GGT1_MOUSE,Gamma-glutamyltranspeptidase 1 OS=Mus musculus GN=Ggt1 PE=1 SV=1,Ggt1
MDHM_MOUSE,1.241,0.863,1.119,1.063,0.781,0.967,0.796,0.998,1.009,0.79,-0.356605547,0.088141597,0.162210036,-0.340075442,0.012926174,-0.212567535,0.311503115,-0.002888279,-0.329159664,-0.048412205,0.9524,0.973,1.021629567,0.030872184,0.848907263,0.9572943,MDHM_MOUSE,"Malate dehydrogenase, mitochondrial OS=Mus musculus GN=Mdh2 PE=1 SV=3",Mdh2
PLXB2_MOUSE,1.143,1.175,0.96,1.026,1.315,0.745,1.153,0.705,0.877,0.822,0.3950628,0.037030731,-0.058893689,-0.282789701,-0.189351252,0.232660757,0.192825404,-0.504304837,0.205392513,-0.424687669,1,0.9842,0.9842,-0.022976578,0.849947281,0.9572943,PLXB2_MOUSE,Plexin-B2 OS=Mus musculus GN=Plxnb2 PE=1 SV=1,Plxnb2
AAAD_MOUSE,0.957,1.211,0.695,1.169,1.079,1.491,1.233,1.123,1.54,1.526,0.109694865,0.22527493,-0.524915117,0.609754962,0.622930351,0.276198865,-0.06340917,0.167357928,0.3021728,0.576280258,1.2018,1.203,1.000998502,0.001439816,0.859891722,0.959339724,AAAD_MOUSE,Arylacetamide deacetylase OS=Mus musculus GN=Aadac PE=1 SV=3,Aadac
AQP2_MOUSE,1.126,0.943,1.322,0.714,0.954,0.628,1.068,0.682,0.9,0.696,-0.067938829,-0.486004021,0.402722177,-0.522840789,-0.152003093,-0.084670324,0.171206827,-0.552156356,0.094911647,-0.671163536,0.9172,0.8894,0.969690362,-0.04440395,0.861437749,0.959339724,AQP2_MOUSE,Aquaporin-2 OS=Mus musculus GN=Aqp2 PE=1 SV=2,Aqp2
COX41_MOUSE,1.184,0.814,1.302,0.797,0.87,0.883,1.105,0.924,1.001,0.868,-0.200912694,-0.327348371,0.380729449,-0.204233052,0.001441974,-0.2968993,0.243669081,-0.114035243,0.14404637,-0.179514657,0.9676,0.982,1.014882183,0.021312255,0.858805503,0.959339724,COX41_MOUSE,"Cytochrome c oxidase subunit 4 isoform 1, mitochondrial OS=Mus musculus GN=Cox4i1 PE=1 SV=2",Cox4i1
DDX1_MOUSE,0.986,1.284,1.549,1.042,0.952,0.924,1.206,1.092,0.888,1.012,-0.070966521,0.059355278,0.631337144,0.01720929,-0.171368418,0.360645202,-0.020340448,0.126972856,0.270229907,-0.114035243,1.0886,1.0984,1.009002388,0.012929589,0.854366373,0.959339724,DDX1_MOUSE,ATP-dependent RNA helicase DDX1 OS=Mus musculus GN=Ddx1 PE=1 SV=1,Ddx1
DNJC3_MOUSE,1.219,1.109,1.087,1.14,1.043,0.968,1.037,0.76,1.029,0.845,0.060739158,0.189033824,0.12035194,-0.242976753,0.041242982,0.149259365,0.285698126,-0.395928676,0.052415894,-0.046921047,1.0288,1.0186,0.990085537,-0.014374925,0.861546879,0.959339724,DNJC3_MOUSE,DnaJ homolog subfamily C member 3 OS=Mus musculus GN=Dnajc3 PE=1 SV=1,Dnajc3
MEP1A_MOUSE,1.113,1.013,1.319,1.018,1.206,0.991,0.854,1.579,0.808,1.014,0.270229907,0.025737561,0.399444565,0.020057652,-0.307572802,0.018634174,0.154453593,0.659011171,-0.227692025,-0.013043037,1.073,1.11,1.034482759,0.0489096,0.853211011,0.959339724,MEP1A_MOUSE,Meprin A subunit alpha OS=Mus musculus GN=Mep1a PE=1 SV=4,Mep1a
NAMPT_MOUSE,1.255,0.954,0.856,1.319,0.944,1.089,1.01,0.992,1.135,0.992,-0.083141235,0.399444565,-0.224317298,-0.011587974,0.182692298,-0.067938829,0.327687364,-0.011587974,0.014355293,0.123003954,1.0492,1.06,1.010293557,0.014774552,0.855272063,0.959339724,NAMPT_MOUSE,Nicotinamide phosphoribosyltransferase OS=Mus musculus GN=Nampt PE=1 SV=1,Nampt
NCLN_MOUSE,0.887,1.116,0.757,0.978,1.055,1.168,1.001,0.964,1.213,1.082,0.077242999,-0.03209363,-0.401634795,0.113700499,0.27857955,0.158337027,-0.17299399,-0.052894948,0.001441974,0.224040274,1.017,1.0272,1.010029499,0.014397428,0.861176889,0.959339724,NCLN_MOUSE,Nicalin OS=Mus musculus GN=Ncln PE=1 SV=2,Ncln
NSF_MOUSE,0.866,1.05,1.07,0.87,0.941,0.956,1.015,0.925,0.924,0.965,-0.087733372,-0.200912694,0.097610797,-0.051399153,-0.114035243,0.070389328,-0.20756107,-0.112474729,0.021479727,-0.064917477,0.954,0.9624,1.008805031,0.012647376,0.8593715,0.959339724,NSF_MOUSE,Vesicle-fusing ATPase OS=Mus musculus GN=Nsf PE=1 SV=2,Nsf
PGRC1_MOUSE,1.813,1.06,1.428,1.074,0.998,0.873,1.729,0.72,1.475,0.752,-0.002888279,0.102993993,0.513995979,-0.411195433,0.560714954,0.084064265,0.858378925,-0.473931188,0.789937869,-0.195946441,1.1454,1.239,1.081718177,0.113324679,0.857055918,0.959339724,PGRC1_MOUSE,Membrane-associated progesterone receptor component 1 OS=Mus musculus GN=Pgrmc1 PE=1 SV=4,Pgrmc1
SORL_MOUSE,1.732,1.724,1.195,1.339,1.527,0.976,1.043,0.835,1.236,0.987,0.610700062,0.421155961,0.257010618,-0.01887801,0.305678743,0.785759774,0.79243893,-0.260151897,0.060739158,-0.035046947,1.2568,1.262,1.004137492,0.005956825,0.854589796,0.959339724,SORL_MOUSE,Sortilin-related receptor OS=Mus musculus GN=Sorl1 PE=1 SV=3,Sorl1
THIO_MOUSE,1.089,1.087,0.989,0.991,1.377,0.922,1.04,0.932,0.838,0.855,0.461528559,-0.013043037,-0.015957574,-0.226003675,-0.254977851,0.12035194,0.123003954,-0.10159814,0.056583528,-0.117161344,1.01,1.014,1.003960396,0.005702359,0.858620999,0.959339724,THIO_MOUSE,Thioredoxin OS=Mus musculus GN=Txn PE=1 SV=3,Txn
DHX15_MOUSE,1.164,1.042,1.042,0.904,0.981,0.794,1.217,0.703,0.91,0.886,-0.027674958,-0.145605322,0.059355278,-0.174621396,-0.13606155,0.059355278,0.219091058,-0.508403406,0.283329168,-0.332789088,0.9446,0.984,1.041710777,0.05895478,0.865189348,0.959806051,DHX15_MOUSE,Pre-mRNA-splicing factor ATP-dependent RNA helicase DHX15 OS=Mus musculus GN=Dhx15 PE=1 SV=2,Dhx15
GBG2_MOUSE,0.585,0.618,0.675,0.658,0.413,0.936,0.929,0.922,1.923,1.055,-1.275786313,-0.603840511,-0.567040593,0.077242999,0.943358763,-0.694321257,-0.77349147,-0.117161344,-0.106249498,-0.095419565,0.9448,0.798,0.844623201,-0.243620218,0.865226295,0.959806051,GBG2_MOUSE,Guanine nucleotide-binding protein G(I)/G(S)/G(O) subunit gamma-2 OS=Mus musculus GN=Gng2 PE=1 SV=2,Gng2
PLMN_MOUSE,0.975,0.885,0.812,1.111,0.869,1.025,0.944,0.906,0.993,1.027,-0.202571918,0.151858817,-0.300448367,0.038436182,-0.010134377,-0.17625064,-0.036525876,-0.142417045,-0.083141235,0.03562391,0.9624,0.947,0.983998337,-0.023272217,0.866008661,0.959806051,PLMN_MOUSE,Plasminogen OS=Mus musculus GN=Plg PE=1 SV=3,Plg
RHG01_MOUSE,1.121,1.58,1.183,1.134,1.206,1.212,1.234,1.055,1.245,1.299,0.270229907,0.18142064,0.242450074,0.377401431,0.316145742,0.659924558,0.164786278,0.077242999,0.303342394,0.277389699,1.2134,1.2404,1.022251525,0.031750215,0.863444186,0.959806051,RHG01_MOUSE,Rho GTPase-activating protein 1 OS=Mus musculus GN=Arhgap1 PE=1 SV=1,Arhgap1
VATC1_MOUSE,1.011,1.137,1.349,1.092,0.932,0.894,1.133,1.187,0.975,0.958,-0.10159814,0.126972856,0.431890348,-0.061902439,-0.036525876,0.185232254,0.015782997,0.247319935,0.180147861,-0.161653263,1.0612,1.0724,1.01055409,0.015146544,0.865399487,0.959806051,VATC1_MOUSE,V-type proton ATPase subunit C 1 OS=Mus musculus GN=Atp6v1c1 PE=1 SV=4,Atp6v1c1
AKCL2_MOUSE,1.14,0.954,1.618,1.104,0.871,0.951,1.312,1.014,0.959,0.826,-0.199255376,0.142740172,0.694211608,-0.275786313,-0.06039728,-0.067938829,0.189033824,0.020057652,0.39176772,-0.072482754,1.0756,1.0742,0.998698401,-0.001879034,0.875923085,0.960996486,AKCL2_MOUSE,"1,5-anhydro-D-fructose reductase OS=Mus musculus GN=Akr1e2 PE=1 SV=1",Akr1e2
APOE_MOUSE,1.035,1.045,0.913,1.096,0.99,1.014,1.325,0.865,1.163,1.025,-0.01449957,0.132247798,-0.131313235,0.03562391,0.217851097,0.063502942,0.049630768,-0.209227962,0.40599236,0.020057652,1.0374,1.0568,1.018700598,0.026730097,0.880539923,0.960996486,APOE_MOUSE,Apolipoprotein E OS=Mus musculus GN=Apoe PE=1 SV=2,Apoe
ATPB_MOUSE,0.944,0.92,1.164,0.771,0.839,0.981,0.995,0.996,1.108,0.95,-0.253257284,-0.375197235,0.219091058,-0.074000581,0.147957881,-0.120294234,-0.083141235,-0.005782353,-0.007231569,-0.027674958,0.9664,0.9672,1.000827815,0.00119379,0.881806812,0.960996486,ATPB_MOUSE,"ATP synthase subunit beta, mitochondrial OS=Mus musculus GN=Atp5b PE=1 SV=2",Atp5b
BGLR_MOUSE,1.438,1.026,1.179,1.147,1.638,1.17,1.444,0.88,0.754,1.175,0.711935357,0.197865391,0.237563718,0.232660757,-0.407363571,0.037030731,0.524063676,-0.184424571,0.530070742,0.22650853,1.1786,1.1916,1.011030036,0.015825857,0.890561192,0.960996486,BGLR_MOUSE,Beta-glucuronidase OS=Mus musculus GN=Gusb PE=1 SV=2,Gusb
CADH1_MOUSE,1.564,1.235,1.136,1.211,1.289,0.756,1.201,0.833,0.939,0.763,0.366252264,0.276198865,0.183962835,-0.390245038,-0.090802937,0.304511042,0.645240513,-0.263611599,0.264236151,-0.40354186,1.0676,1.1178,1.047021356,0.06629087,0.870172635,0.960996486,CADH1_MOUSE,Cadherin-1 OS=Mus musculus GN=Cdh1 PE=1 SV=1,Cdh1
CALX_MOUSE,0.878,1.232,0.854,1.133,1.069,0.931,0.925,0.918,1.014,0.875,0.096261853,0.180147861,-0.227692025,-0.192645078,0.020057652,0.301002256,-0.187707155,-0.123433941,-0.112474729,-0.103146927,0.989,0.9768,0.987664307,-0.017907321,0.868078731,0.960996486,CALX_MOUSE,Calnexin OS=Mus musculus GN=Canx PE=1 SV=1,Canx
CLIP2_MOUSE,0.982,0.75,0.995,0.966,1.004,1.525,1.072,1.242,1.258,1.382,0.005759269,-0.049904906,-0.007231569,0.466757616,0.331131922,-0.415037499,-0.02620507,0.312665174,0.100304906,0.608809243,1.121,1.1142,0.993933988,-0.008778057,0.873332244,0.960996486,CLIP2_MOUSE,CAP-Gly domain-containing linker protein 2 OS=Mus musculus GN=Clip2 PE=1 SV=2,Clip2
CO9_MOUSE,0.456,0.897,0.452,0.613,0.962,1.224,0.739,0.903,1.43,1.057,-0.055891201,-0.706041021,-1.145605322,0.079975377,0.516015147,-0.15682011,-1.13289427,-0.147202107,-0.436353731,0.291603558,0.9028,0.8438,0.934647763,-0.097505331,0.889865425,0.960996486,CO9_MOUSE,Complement component C9 OS=Mus musculus GN=C9 PE=1 SV=2,C9
COIA1_MOUSE,1.436,1.059,1.283,0.993,0.889,0.952,1.011,0.655,0.973,0.772,-0.169744676,-0.010134377,0.35952117,-0.373327247,-0.03948829,0.082702589,0.522055749,-0.610433188,0.015782997,-0.070966521,0.982,1.0226,1.041344196,0.058447001,0.878525696,0.960996486,COIA1_MOUSE,Collagen alpha-1(XVIII) chain OS=Mus musculus GN=Col18a1 PE=1 SV=4,Col18a1
COMD9_MOUSE,0.844,0.849,0.943,0.826,0.78,0.856,1.177,0.806,0.958,0.935,-0.358453971,-0.275786313,-0.084670324,-0.09696173,-0.061902439,-0.236163541,-0.244685096,-0.311148256,0.23511432,-0.224317298,0.8884,0.9064,1.020261144,0.028938468,0.872239794,0.960996486,COMD9_MOUSE,COMM domain-containing protein 9 OS=Mus musculus GN=Commd9 PE=1 SV=3,Commd9
EP15R_MOUSE,1.093,1.697,0.999,1.048,0.998,0.541,0.996,0.891,0.915,1.071,-0.002888279,0.067638717,-0.001443417,0.09895848,-0.128156351,0.762986565,0.128293401,-0.166502663,-0.005782353,-0.886299501,1.0062,1.0436,1.037169549,0.052651755,0.887521903,0.960996486,EP15R_MOUSE,Epidermal growth factor receptor substrate 15-like 1 OS=Mus musculus GN=Eps15l1 PE=1 SV=3,Eps15l1
ERP29_MOUSE,1.392,1.16,0.958,1.155,1.355,1.106,1.122,0.824,1.071,0.951,0.438292852,0.207892852,-0.061902439,-0.072482754,0.09895848,0.214124805,0.477159211,-0.279283757,0.166072676,0.145351386,1.098,1.1208,1.020765027,0.029650807,0.887599508,0.960996486,ERP29_MOUSE,Endoplasmic reticulum resident protein 29 OS=Mus musculus GN=Erp29 PE=1 SV=2,Erp29
HAOX2_MOUSE,1.411,0.327,2.218,0.815,0.608,1,0.745,1.798,0.704,0.598,-0.717856771,-0.295128036,1.149259365,-0.74178261,-0.506352666,-1.612637459,0.496717988,0.846393021,-0.424687669,0,0.9886,1.0562,1.068379527,0.095424235,0.883942269,0.960996486,HAOX2_MOUSE,Hydroxyacid oxidase 2 OS=Mus musculus GN=Hao2 PE=1 SV=1,Hao2
KAD3_MOUSE,1.215,0.994,1.195,0.998,1,0.93,1.015,0.817,1.052,0.799,0,-0.002888279,0.257010618,-0.323732592,0.073134705,-0.008682243,0.280956314,-0.291592017,0.021479727,-0.104697379,1.0088,0.9942,0.985527359,-0.021032172,0.87650714,0.960996486,KAD3_MOUSE,"GTP:AMP phosphotransferase AK3, mitochondrial OS=Mus musculus GN=Ak3 PE=1 SV=3",Ak3
MIO_MOUSE,1.194,1.185,0.958,0.996,1.153,0.995,1.035,0.839,1.057,0.996,0.205392513,-0.005782353,-0.061902439,-0.005782353,0.079975377,0.244887059,0.255802837,-0.253257284,0.049630768,-0.007231569,1.032,1.0496,1.017054264,0.024396654,0.886517833,0.960996486,MIO_MOUSE,WD repeat-containing protein mio OS=Mus musculus GN=Mios PE=1 SV=2,Mios
MIOX_MOUSE,0.709,0.935,0.72,1.059,0.877,0.992,0.93,0.892,0.982,0.884,-0.189351252,0.082702589,-0.473931188,-0.177881725,-0.02620507,-0.09696173,-0.496142467,-0.164884385,-0.104697379,-0.011587974,0.9044,0.8916,0.98584697,-0.020564375,0.890445595,0.960996486,MIOX_MOUSE,Inositol oxygenase OS=Mus musculus GN=Miox PE=1 SV=2,Miox
ODO2_MOUSE,0.959,0.967,0.949,0.993,0.837,0.948,0.878,1.05,1.024,0.966,-0.256700472,-0.010134377,-0.075520008,-0.049904906,0.034215715,-0.048412205,-0.06039728,0.070389328,-0.187707155,-0.077041036,0.9538,0.9604,1.00691969,0.009948621,0.869457702,0.960996486,ODO2_MOUSE,"Dihydrolipoyllysine-residue succinyltransferase component of 2-oxoglutarate dehydrogenase complex, mitochondrial OS=Mus musculus GN=Dlst PE=1 SV=1",Dlst
RM55_MOUSE,1.018,1.014,1.006,1.051,0.762,1.095,0.86,0.989,1.332,0.962,-0.392137097,0.071762669,0.008630305,-0.055891201,0.413594082,0.020057652,0.025737561,-0.015957574,-0.217591435,0.13093087,1.0226,0.9952,0.973205554,-0.039183541,0.889315509,0.960996486,RM55_MOUSE,"39S ribosomal protein L55, mitochondrial OS=Mus musculus GN=Mrpl55 PE=1 SV=1",Mrpl55
ROA3_MOUSE,1.529,1.006,0.911,1.32,1.169,0.764,1.732,0.869,1.254,0.865,0.22527493,0.40053793,-0.134477041,-0.209227962,0.326537348,0.008630305,0.612588407,-0.202571918,0.79243893,-0.388355457,1.1038,1.18,1.069034245,0.096308069,0.87510098,0.960996486,ROA3_MOUSE,Heterogeneous nuclear ribonucleoprotein A3 OS=Mus musculus GN=Hnrnpa3 PE=1 SV=1,Hnrnpa3
SFT2B_MOUSE,1.665,1.254,1.16,0.731,1.299,0.941,0.956,0.407,1.031,0.835,0.377401431,-0.452056689,0.214124805,-0.260151897,0.044044333,0.326537348,0.735522177,-1.2968993,-0.064917477,-0.087733372,1.0112,1.0446,1.033030063,0.04688224,0.873318372,0.960996486,SFT2B_MOUSE,Vesicle transport protein SFT2B OS=Mus musculus GN=Sft2d2 PE=1 SV=1,Sft2d2
SRSF5_MOUSE,0.82,0.857,0.885,0.902,0.772,1.235,1.246,0.93,1.269,1.167,-0.373327247,-0.148800661,-0.17625064,0.222804561,0.343692069,-0.222632891,-0.286304185,-0.104697379,0.317304068,0.304511042,0.999,1.0176,1.018618619,0.026613993,0.884088527,0.960996486,SRSF5_MOUSE,Serine/arginine-rich splicing factor 5 OS=Mus musculus GN=Srsf5 PE=1 SV=2,Srsf5
STXB3_MOUSE,1.16,1.177,1.006,1.074,1.029,0.903,1.149,0.739,1.099,0.923,0.041242982,0.102993993,0.008630305,-0.115597447,0.136191386,0.23511432,0.214124805,-0.436353731,0.200378798,-0.147202107,1.0262,1.0256,0.999415319,-0.000843764,0.884046856,0.960996486,STXB3_MOUSE,Syntaxin-binding protein 3 OS=Mus musculus GN=Stxbp3 PE=1 SV=1,Stxbp3
THNS2_MOUSE,1.177,0.992,1.169,1.065,0.942,1.116,1.115,0.998,1.061,1.123,-0.086201035,0.09085343,0.22527493,0.167357928,0.085424656,-0.011587974,0.23511432,-0.002888279,0.15704371,0.158337027,1.072,1.0796,1.007089552,0.010191976,0.88549583,0.960996486,THNS2_MOUSE,Threonine synthase-like 2 OS=Mus musculus GN=Thnsl2 PE=1 SV=1,Thnsl2
TLN2_MOUSE,1.175,1.186,1.175,1.121,1.1,0.906,1.181,0.652,0.909,0.82,0.137503524,0.164786278,0.232660757,-0.286304185,-0.1376478,0.24610401,0.232660757,-0.61705613,0.240008965,-0.142417045,1.025,1.02,0.995121951,-0.007054758,0.881950612,0.960996486,TLN2_MOUSE,Talin-2 OS=Mus musculus GN=Tln2 PE=1 SV=3,Tln2
TM9S2_MOUSE,1.175,1.224,1.351,0.93,1.114,0.825,1.394,0.621,0.887,0.935,0.155749233,-0.104697379,0.434027675,-0.09696173,-0.17299399,0.291603558,0.232660757,-0.687334826,0.479230561,-0.277533976,1.0434,1.0478,1.004216983,0.006071029,0.888780748,0.960996486,TM9S2_MOUSE,Transmembrane 9 superfamily member 2 OS=Mus musculus GN=Tm9sf2 PE=1 SV=1,Tm9sf2
TPIS_MOUSE,1.063,1.23,0.774,1.093,1.054,0.897,0.915,0.84,1.061,1.022,0.075874867,0.128293401,-0.369594529,0.031395196,0.085424656,0.298658316,0.088141597,-0.251538767,-0.128156351,-0.15682011,1.0008,0.989,0.988209432,-0.017111269,0.884488776,0.960996486,TPIS_MOUSE,Triosephosphate isomerase OS=Mus musculus GN=Tpi1 PE=1 SV=4,Tpi1
UBE2K_MOUSE,1.005,1.048,0.985,0.91,0.979,1.128,1.159,0.864,1.202,1.065,-0.030619235,-0.13606155,-0.02180437,0.09085343,0.265436896,0.067638717,0.007195501,-0.210896782,0.212880566,0.173767068,1.0282,1.0408,1.012254425,0.01757195,0.874211863,0.960996486,UBE2K_MOUSE,Ubiquitin-conjugating enzyme E2 K OS=Mus musculus GN=Ube2k PE=1 SV=3,Ube2k
VPS35_MOUSE,1.032,1.163,1.199,1.066,1.149,1.01,1.065,1.069,0.97,1.004,0.200378798,0.092207438,0.261831659,0.005759269,-0.043943348,0.217851097,0.045442971,0.096261853,0.09085343,0.014355293,1.0776,1.0678,0.990905716,-0.013180302,0.88259437,0.960996486,VPS35_MOUSE,Vacuolar protein sorting-associated protein 35 OS=Mus musculus GN=Vps35 PE=1 SV=1,Vps35
WASF2_MOUSE,1.201,1.114,1.213,1.055,0.941,1.683,1.245,1.408,1.749,1.673,-0.087733372,0.077242999,0.27857955,0.742437445,0.806530289,0.155749233,0.264236151,0.493647334,0.316145742,0.751035177,1.3262,1.3302,1.003016136,0.004344816,0.878605346,0.960996486,WASF2_MOUSE,Wiskott-Aldrich syndrome protein family member 2 OS=Mus musculus GN=Wasf2 PE=1 SV=1,Wasf2
AASS_MOUSE,0.751,1.067,0.846,1.115,0.786,0.872,0.999,0.836,1.009,0.831,-0.347398782,0.15704371,-0.241270432,-0.267079618,0.012926174,0.093560176,-0.413115187,-0.258425153,-0.001443417,-0.19759996,0.9174,0.905,0.98648354,-0.019633115,0.893011742,0.96272235,AASS_MOUSE,"Alpha-aminoadipic semialdehyde synthase, mitochondrial OS=Mus musculus GN=Aass PE=1 SV=1",Aass
DHX30_MOUSE,0.78,1.043,0.793,0.949,0.842,0.897,0.989,0.744,0.926,0.964,-0.248107862,-0.075520008,-0.334607229,-0.052894948,-0.110915901,0.060739158,-0.358453971,-0.426625474,-0.015957574,-0.15682011,0.8948,0.8906,0.995306214,-0.006787645,0.89459355,0.96272235,DHX30_MOUSE,Putative ATP-dependent RNA helicase DHX30 OS=Mus musculus GN=Dhx30 PE=1 SV=1,Dhx30
ELAV1_MOUSE,0.938,1.155,0.907,1.055,1.056,0.976,1.238,0.911,1.081,1.147,0.078609835,0.077242999,-0.140825544,0.197865391,0.112366523,0.207892852,-0.092340172,-0.134477041,0.308011315,-0.035046947,1.0492,1.0436,0.9946626,-0.007720863,0.894857606,0.96272235,ELAV1_MOUSE,ELAV-like protein 1 OS=Mus musculus GN=Elavl1 PE=1 SV=2,Elavl1
MYH14_MOUSE,0.989,1.03,0.94,1.021,1.024,0.931,1.4,0.816,1.097,1.072,0.034215715,0.029982866,-0.089267338,0.100304906,0.133563526,0.042644337,-0.015957574,-0.293358943,0.485426827,-0.103146927,1.0308,1.0332,1.002328289,0.003355106,0.89540478,0.96272235,MYH14_MOUSE,Myosin-14 OS=Mus musculus GN=Myh14 PE=1 SV=1,Myh14
BTF3_MOUSE,0.846,1.15,0.951,1.325,0.909,1.085,1.045,0.783,0.869,0.807,-0.1376478,0.40599236,-0.072482754,-0.309359421,-0.202571918,0.201633861,-0.241270432,-0.352915787,0.063502942,0.117695043,0.9722,0.9818,1.009874511,0.014176033,0.901615913,0.966773341,BTF3_MOUSE,Transcription factor BTF3 OS=Mus musculus GN=Btf3 PE=1 SV=3,Btf3
FMR1_MOUSE,0.957,1.175,1.206,1.141,0.553,1.043,1.036,0.761,1.322,1.027,-0.854648614,0.190298792,0.270229907,0.038436182,0.402722177,0.232660757,-0.06340917,-0.394031641,0.051024003,0.060739158,1.0498,0.9944,0.947228043,-0.078216301,0.90136353,0.966773341,FMR1_MOUSE,Synaptic functional regulator FMR1 OS=Mus musculus GN=Fmr1 PE=1 SV=1,Fmr1
ITB1_MOUSE,1.036,1.061,1.241,1.089,0.962,1.021,0.962,0.999,0.928,0.929,-0.055891201,0.123003954,0.311503115,-0.106249498,-0.10780329,0.085424656,0.051024003,-0.001443417,-0.055891201,0.029982866,1.0298,1.0158,0.986405127,-0.019747796,0.901516496,0.966773341,ITB1_MOUSE,Integrin beta-1 OS=Mus musculus GN=Itgb1 PE=1 SV=1,Itgb1
AIFM1_MOUSE,1.429,1.011,1.523,0.941,1.192,1.258,0.996,1.249,0.998,1.241,0.253384236,-0.087733372,0.606915942,0.311503115,-0.002888279,0.015782997,0.515005916,0.320773477,-0.005782353,0.331131922,1.179,1.1886,1.008142494,0.011699568,0.90714382,0.967142754,AIFM1_MOUSE,"Apoptosis-inducing factor 1, mitochondrial OS=Mus musculus GN=Aifm1 PE=1 SV=1",Aifm1
FAAA_MOUSE,0.842,0.913,0.893,0.86,0.762,0.862,1.023,0.787,1.032,0.919,-0.392137097,-0.217591435,-0.16326792,-0.121863233,0.045442971,-0.131313235,-0.248107862,-0.345564459,0.032806145,-0.214240226,0.8932,0.8854,0.991267353,-0.012653878,0.907663882,0.967142754,FAAA_MOUSE,Fumarylacetoacetase OS=Mus musculus GN=Fah PE=1 SV=2,Fah
LCAP_MOUSE,1.156,0.998,1.081,1.175,0.431,0.854,0.948,0.638,1.139,0.839,-1.214240226,0.232660757,0.112366523,-0.253257284,0.187767747,-0.002888279,0.209141398,-0.648371671,-0.077041036,-0.227692025,0.933,0.9188,0.984780279,-0.022126224,0.906328068,0.967142754,LCAP_MOUSE,Leucyl-cystinyl aminopeptidase OS=Mus musculus GN=Lnpep PE=1 SV=1,Lnpep
ML12B_MOUSE,1.276,0.993,0.981,1.18,0.963,0.888,1.357,0.686,1.079,0.945,-0.054392297,0.23878686,-0.027674958,-0.081613766,0.109694865,-0.010134377,0.351628329,-0.543719518,0.440420721,-0.171368418,1.0296,1.04,1.01010101,0.01449957,0.905616287,0.967142754,ML12B_MOUSE,Myosin regulatory light chain 12B OS=Mus musculus GN=Myl12b PE=1 SV=2,Myl12b
PTN23_MOUSE,1.168,1.255,1.111,1.028,1.069,0.86,1.113,0.69,0.897,0.818,0.096261853,0.039840265,0.151858817,-0.289827252,-0.15682011,0.327687364,0.224040274,-0.535331733,0.154453593,-0.217591435,0.9846,1.0172,1.033109892,0.046993722,0.905396764,0.967142754,PTN23_MOUSE,Tyrosine-protein phosphatase non-receptor type 23 OS=Mus musculus GN=Ptpn23 PE=1 SV=2,Ptpn23
RMD1_MOUSE,1.498,1.399,1.336,1.411,0.84,0.841,0.978,0.755,1.064,0.86,-0.251538767,0.496717988,0.417920008,-0.217591435,0.089498151,0.484395963,0.583037624,-0.40545145,-0.03209363,-0.249822294,1.1022,1.0942,0.992741789,-0.010509571,0.904808936,0.967142754,RMD1_MOUSE,Regulator of microtubule dynamics protein 1 OS=Mus musculus GN=Rmdn1 PE=1 SV=2,Rmdn1
SUSD2_MOUSE,1.335,1.231,1.42,1.097,1.047,0.975,1.125,1.069,1.19,0.941,0.066261442,0.133563526,0.50589093,-0.087733372,0.250961574,0.299830762,0.416839742,0.096261853,0.169925001,-0.036525876,1.139,1.147,1.007023705,0.010097644,0.906055379,0.967142754,SUSD2_MOUSE,Sushi domain-containing protein 2 OS=Mus musculus GN=Susd2 PE=1 SV=1,Susd2
ANX13_MOUSE,0.944,1.506,0.616,1.353,1.171,0.846,0.657,0.671,0.821,0.581,0.227741076,0.436161839,-0.698997744,-0.783389931,-0.284545873,0.59072177,-0.083141235,-0.575615328,-0.606034724,-0.241270432,0.9084,0.9248,1.018053721,0.025813692,0.911234137,0.968737474,ANX13_MOUSE,Annexin A13 OS=Mus musculus GN=Anxa13 PE=1 SV=3,Anxa13
PEPD_MOUSE,0.99,1.385,0.836,0.909,1.201,1.002,1.088,0.708,1.02,1.058,0.264236151,-0.1376478,-0.258425153,0.081339627,0.028569152,0.469885976,-0.01449957,-0.498178735,0.121678557,0.002882509,1.0048,1.0346,1.029657643,0.042164727,0.91162341,0.968737474,PEPD_MOUSE,Xaa-Pro dipeptidase OS=Mus musculus GN=Pepd PE=1 SV=3,Pepd
SRPRA_MOUSE,1.037,1.182,0.867,1.041,1.11,1.121,1.135,0.814,1.164,1.038,0.150559677,0.057970069,-0.205896101,0.053806444,0.219091058,0.241230036,0.052415894,-0.2968993,0.182692298,0.164786278,1.044,1.0578,1.013218391,0.018945169,0.912201185,0.968737474,SRPRA_MOUSE,Signal recognition particle receptor subunit alpha OS=Mus musculus GN=Srpra PE=1 SV=1,Srpra
TAGL2_MOUSE,0.943,0.893,1.141,1.014,0.721,1.149,1.135,1.121,1.412,1.121,-0.471928835,0.020057652,0.190298792,0.164786278,0.497740089,-0.16326792,-0.084670324,0.164786278,0.182692298,0.200378798,1.0818,1.0482,0.968940654,-0.045519789,0.912425018,0.968737474,TAGL2_MOUSE,Transgelin-2 OS=Mus musculus GN=Tagln2 PE=1 SV=4,Tagln2
MYH11_MOUSE,1.239,1.092,1.09,1.201,1.137,0.901,0.95,0.989,0.791,0.925,0.185232254,0.264236151,0.124328135,-0.112474729,-0.3382504,0.126972856,0.309176187,-0.015957574,-0.074000581,-0.150400989,1.0288,1.0342,1.005248834,0.007552662,0.918363243,0.97417084,MYH11_MOUSE,Myosin-11 OS=Mus musculus GN=Myh11 PE=1 SV=1,Myh11
CALU_MOUSE,1.007,1.171,0.914,1.336,1.312,0.983,1.059,1.004,0.869,0.839,0.39176772,0.417920008,-0.12973393,-0.253257284,-0.202571918,0.227741076,0.010063683,0.005759269,0.082702589,-0.024736678,1.054,1.0448,0.991271347,-0.012648065,0.924591575,0.975546844,CALU_MOUSE,Calumenin OS=Mus musculus GN=Calu PE=1 SV=1,Calu
EMC1_MOUSE,1.06,1.453,0.801,1.425,1.402,1.013,1.255,0.928,1.057,1.148,0.487486349,0.510961919,-0.320125852,0.199122642,0.079975377,0.539034703,0.084064265,-0.10780329,0.327687364,0.018634174,1.1666,1.1418,0.978741642,-0.031000012,0.92287969,0.975546844,EMC1_MOUSE,ER membrane protein complex subunit 1 OS=Mus musculus GN=Emc1 PE=1 SV=1,Emc1
HXK1_MOUSE,1.355,0.984,1.171,1.269,1.301,0.782,1.15,0.666,1.005,0.461,0.379620962,0.343692069,0.227741076,-1.117161344,0.007195501,-0.023269779,0.438292852,-0.586405918,0.201633861,-0.354759487,1.0414,0.9874,0.948146726,-0.076817762,0.923950591,0.975546844,HXK1_MOUSE,Hexokinase-1 OS=Mus musculus GN=Hk1 PE=1 SV=3,Hk1
RS19_MOUSE,0.977,1.305,0.949,1.155,0.991,1.263,1.207,0.8,1.175,1.155,-0.013043037,0.207892852,-0.075520008,0.207892852,0.232660757,0.384049807,-0.033569533,-0.321928095,0.271425676,0.336854639,1.085,1.1104,1.023410138,0.03338443,0.921053475,0.975546844,RS19_MOUSE,40S ribosomal protein S19 OS=Mus musculus GN=Rps19 PE=1 SV=3,Rps19
SNX7_MOUSE,0.762,0.926,1.176,0.851,0.777,1.096,1.018,0.835,0.982,0.82,-0.364013496,-0.232768963,0.23388806,-0.286304185,-0.02620507,-0.110915901,-0.392137097,-0.260151897,0.025737561,0.132247798,0.9212,0.9274,1.006730352,0.009677316,0.924489203,0.975546844,SNX7_MOUSE,Sorting nexin-7 OS=Mus musculus GN=Snx7 PE=1 SV=1,Snx7
VATE1_MOUSE,0.929,1.099,1.547,1.053,0.844,1.422,1.083,1.324,1.208,1.179,-0.244685096,0.074505436,0.629473197,0.237563718,0.272620455,0.136191386,-0.106249498,0.404903122,0.115033243,0.507921465,1.1662,1.1714,1.004458926,0.006418572,0.924252967,0.975546844,VATE1_MOUSE,V-type proton ATPase subunit E 1 OS=Mus musculus GN=Atp6v1e1 PE=1 SV=2,Atp6v1e1
CNPY2_MOUSE,1.107,1.432,0.907,1.247,1.255,0.976,0.976,0.721,0.978,0.837,0.327687364,0.318461465,-0.140825544,-0.256700472,-0.03209363,0.518031493,0.146655222,-0.471928835,-0.035046947,-0.035046947,1.0448,1.0424,0.99770291,-0.003317813,0.927624262,0.976203054,CNPY2_MOUSE,Protein canopy homolog 2 OS=Mus musculus GN=Cnpy2 PE=1 SV=1,Cnpy2
EFTU_MOUSE,0.954,0.627,0.881,0.894,0.822,0.905,0.786,1.077,0.896,0.827,-0.282789701,-0.161653263,-0.182786076,-0.274040765,-0.158429363,-0.673462652,-0.067938829,0.10701825,-0.347398782,-0.144010303,0.864,0.8698,1.006712963,0.009652396,0.927168863,0.976203054,EFTU_MOUSE,"Elongation factor Tu, mitochondrial OS=Mus musculus GN=Tufm PE=1 SV=1",Tufm
VPS16_MOUSE,1.181,1.421,1.257,1.151,1.185,0.896,1.294,0.758,0.996,0.808,0.244887059,0.202887833,0.32998465,-0.307572802,-0.005782353,0.506906555,0.240008965,-0.399730246,0.371837617,-0.158429363,1.0794,1.11,1.028349083,0.040330084,0.927680745,0.976203054,VPS16_MOUSE,Vacuolar protein sorting-associated protein 16 homolog OS=Mus musculus GN=Vps16 PE=1 SV=3,Vps16
CS025_MOUSE,0.997,1.166,0.609,1.024,1.226,1.444,1.466,1.138,1.765,1.883,0.293958979,0.034215715,-0.715485867,0.913033,0.819668183,0.221567789,-0.00433459,0.186500558,0.551885103,0.530070742,1.3014,1.2422,0.954510527,-0.067166986,0.93222717,0.979259045,CS025_MOUSE,UPF0449 protein C19orf25 homolog OS=Mus musculus PE=1 SV=1,UPF0449 protein C19orf25 homolog OS=Mus musculus
SC24A_MOUSE,1.085,1.452,1.062,1.349,1.404,0.516,0.896,0.896,0.659,0.435,0.489542936,0.431890348,0.086783766,-1.200912694,-0.60164963,0.538041453,0.117695043,-0.158429363,-0.158429363,-0.954557029,0.9818,0.969,0.986962722,-0.018932501,0.932234811,0.979259045,SC24A_MOUSE,Protein transport protein Sec24A OS=Mus musculus GN=Sec24a PE=1 SV=1,Sec24a
APOA1_MOUSE,0.604,0.782,0.437,0.934,0.78,0.884,0.887,0.978,1.027,1.206,-0.358453971,-0.098505545,-1.194294815,0.270229907,0.038436182,-0.354759487,-0.727379545,-0.03209363,-0.17299399,-0.177881725,0.8768,0.827,0.943202555,-0.084360469,0.933220817,0.979428037,APOA1_MOUSE,Apolipoprotein A-I OS=Mus musculus GN=Apoa1 PE=1 SV=2,Apoa1
ACE_MOUSE,1.266,0.551,2.421,0.62,0.673,0.548,1.373,0.562,0.524,0.488,-0.57132159,-0.689659879,1.275603079,-1.035046947,-0.932361283,-0.859875776,0.340277405,-0.831357964,0.457331625,-0.867752202,0.9452,0.86,0.909860347,-0.136282969,0.943744266,0.980689541,ACE_MOUSE,Angiotensin-converting enzyme OS=Mus musculus GN=Ace PE=1 SV=3,Ace
AT131_MOUSE,0.913,1.349,0.857,1.072,1.034,1.05,0.972,0.885,1.133,0.997,0.048236186,0.100304906,-0.222632891,-0.00433459,0.180147861,0.431890348,-0.131313235,-0.17625064,-0.040971781,0.070389328,1.0186,1.0338,1.014922443,0.021369485,0.937721035,0.980689541,AT131_MOUSE,Manganese-transporting ATPase 13A1 OS=Mus musculus GN=Atp13a1 PE=1 SV=2,Atp13a1
BHE41_MOUSE,1.452,1.338,1.163,1.326,1.118,1.236,1.248,0.784,1.177,1.11,0.160920188,0.407080775,0.217851097,0.150559677,0.23511432,0.420078116,0.538041453,-0.351074441,0.319617934,0.305678743,1.1788,1.2116,1.027824907,0.039594518,0.943169373,0.980689541,BHE41_MOUSE,Class E basic helix-loop-helix protein 41 OS=Mus musculus GN=Bhlhe41 PE=1 SV=1,Bhlhe41
IF2B2_MOUSE,0.941,1.059,1.058,0.826,1.356,1.236,1.021,0.753,0.994,0.844,0.439357178,-0.275786313,0.081339627,-0.244685096,-0.008682243,0.082702589,-0.087733372,-0.40927823,0.029982866,0.305678743,1.0156,1.002,0.986608901,-0.019449792,0.937966851,0.980689541,IF2B2_MOUSE,Insulin-like growth factor 2 mRNA-binding protein 2 OS=Mus musculus GN=Igf2bp2 PE=1 SV=1,Igf2bp2
IYD1_MOUSE,0.905,1.102,0.773,0.879,1.068,1.088,1.022,0.745,1.057,1.04,0.094911647,-0.18606493,-0.371459681,0.056583528,0.079975377,0.140124224,-0.144010303,-0.424687669,0.031395196,0.121678557,0.9634,0.9724,1.009341914,0.013414969,0.944179225,0.980689541,IYD1_MOUSE,Iodotyrosine deiodinase 1 OS=Mus musculus GN=Iyd PE=1 SV=1,Iyd
MIC60_MOUSE,1.099,0.875,1.187,0.827,0.888,0.976,1.014,0.922,1.053,0.929,-0.171368418,-0.274040765,0.247319935,-0.106249498,0.074505436,-0.192645078,0.136191386,-0.117161344,0.020057652,-0.035046947,0.9768,0.9772,1.0004095,0.000590663,0.941713573,0.980689541,MIC60_MOUSE,MICOS complex subunit Mic60 OS=Mus musculus GN=Immt PE=1 SV=1,Immt
NDUB7_MOUSE,1.092,0.754,0.862,0.87,0.848,0.842,0.983,0.741,0.996,0.771,-0.23786383,-0.200912694,-0.214240226,-0.375197235,-0.005782353,-0.407363571,0.126972856,-0.432454552,-0.024736678,-0.248107862,0.8694,0.8824,1.014952841,0.021412695,0.940288623,0.980689541,NDUB7_MOUSE,NADH dehydrogenase [ubiquinone] 1 beta subcomplex subunit 7 OS=Mus musculus GN=Ndufb7 PE=1 SV=3,Ndufb7
NHRF1_MOUSE,1.113,0.964,1.432,0.815,0.868,0.573,1.2,0.615,0.746,0.552,-0.204233052,-0.295128036,0.518031493,-0.857259828,-0.422752464,-0.052894948,0.154453593,-0.701341684,0.263034406,-0.803392956,0.8826,0.893,1.011783367,0.016900428,0.940269185,0.980689541,NHRF1_MOUSE,Na(+)/H(+) exchange regulatory cofactor NHE-RF1 OS=Mus musculus GN=Slc9a3r1 PE=1 SV=3,Slc9a3r1
NUCB2_MOUSE,0.783,1.452,0.707,1.218,1.091,1.057,0.854,0.947,1.091,0.901,0.125651102,0.284514133,-0.50021788,-0.150400989,0.125651102,0.538041453,-0.352915787,-0.078563669,-0.227692025,0.079975377,1.0016,1.0186,1.016972843,0.024281155,0.945163298,0.980689541,NUCB2_MOUSE,Nucleobindin-2 OS=Mus musculus GN=Nucb2 PE=1 SV=2,Nucb2
PI42C_MOUSE,0.742,0.78,1.11,0.833,0.859,1.103,0.932,1.57,1.045,1.19,-0.219269964,-0.263611599,0.150559677,0.250961574,0.063502942,-0.358453971,-0.430508908,0.650764559,-0.10159814,0.141432791,1.0074,1.0254,1.017867778,0.025550167,0.94417008,0.980689541,PI42C_MOUSE,Phosphatidylinositol 5-phosphate 4-kinase type-2 gamma OS=Mus musculus GN=Pip4k2c PE=1 SV=1,Pip4k2c
PLSL_MOUSE,0.995,0.842,1.06,0.878,0.961,0.813,1.173,0.845,0.918,0.798,-0.057391664,-0.187707155,0.084064265,-0.325539348,-0.123433941,-0.248107862,-0.007231569,-0.242976753,0.230203013,-0.298672743,0.923,0.9336,1.01148429,0.016473913,0.944855445,0.980689541,PLSL_MOUSE,Plastin-2 OS=Mus musculus GN=Lcp1 PE=1 SV=4,Lcp1
PPIB_MOUSE,0.995,1.105,1.112,1.157,1.028,1.122,1.088,1.232,1.154,1.067,0.039840265,0.210388864,0.153156788,0.093560176,0.206643224,0.14404637,-0.007231569,0.301002256,0.121678557,0.166072676,1.1036,1.1084,1.004349402,0.006261254,0.942955704,0.980689541,PPIB_MOUSE,Peptidyl-prolyl cis-trans isomerase B OS=Mus musculus GN=Ppib PE=1 SV=2,Ppib
TTL12_MOUSE,1.285,1.146,0.978,1.184,1.172,0.778,1.094,0.653,1.092,0.513,0.22897257,0.243669081,-0.03209363,-0.962969269,0.126972856,0.196607044,0.361768359,-0.614845103,0.129612738,-0.36215794,0.9878,0.9912,1.003441992,0.004957219,0.943723691,0.980689541,TTL12_MOUSE,Tubulin--tyrosine ligase-like protein 12 OS=Mus musculus GN=Ttll12 PE=1 SV=1,Ttll12
LDHA_MOUSE,0.757,0.774,0.763,0.838,0.916,1.393,1.507,1.214,1.507,1.829,-0.126580497,-0.254977851,-0.390245038,0.871055075,0.591679417,-0.369594529,-0.401634795,0.279768422,0.591679417,0.478195258,1.1706,1.129,0.964462669,-0.052202698,0.946821992,0.980696077,LDHA_MOUSE,L-lactate dehydrogenase A chain OS=Mus musculus GN=Ldha PE=1 SV=3,Ldha
VATG1_MOUSE,1.032,1.138,1.079,1.001,0.908,0.972,1.055,0.771,1.015,0.909,-0.139235797,0.001441974,0.109694865,-0.1376478,0.021479727,0.186500558,0.045442971,-0.375197235,0.077242999,-0.040971781,0.9824,0.9936,1.011400651,0.016354613,0.946812674,0.980696077,VATG1_MOUSE,V-type proton ATPase subunit G 1 OS=Mus musculus GN=Atp6v1g1 PE=1 SV=3,Atp6v1g1
ATPG_MOUSE,0.837,0.841,1.266,0.819,0.87,0.864,0.907,0.682,1.128,0.394,-0.200912694,-0.288064643,0.340277405,-1.343732465,0.173767068,-0.249822294,-0.256700472,-0.552156356,-0.140825544,-0.210896782,0.8954,0.8262,0.922716105,-0.116041258,0.954217366,0.983208345,ATPG_MOUSE,"ATP synthase subunit gamma, mitochondrial OS=Mus musculus GN=Atp5c1 PE=1 SV=1",Atp5c1
CALB1_MOUSE,1.178,1.113,0.938,1.158,1.409,1.122,0.831,1.324,0.94,1.089,0.494671612,0.211635253,-0.092340172,0.123003954,-0.089267338,0.154453593,0.236339539,0.404903122,-0.267079618,0.166072676,1.1068,1.1136,1.006143838,0.008836567,0.95327784,0.983208345,CALB1_MOUSE,Calbindin OS=Mus musculus GN=Calb1 PE=1 SV=2,Calb1
DJB11_MOUSE,0.84,1.171,0.865,0.841,1.106,1.081,0.9,0.903,1.084,0.966,0.145351386,-0.249822294,-0.209227962,-0.049904906,0.116364757,0.227741076,-0.251538767,-0.147202107,-0.152003093,0.112366523,0.9724,0.979,1.00678733,0.009758966,0.953414796,0.983208345,DJB11_MOUSE,DnaJ homolog subfamily B member 11 OS=Mus musculus GN=Dnajb11 PE=1 SV=1,Dnajb11
DYL2_MOUSE,1.001,1.048,1.076,0.998,0.947,1.163,1.109,0.723,0.951,1.04,-0.078563669,-0.002888279,0.105678078,0.056583528,-0.072482754,0.067638717,0.001441974,-0.467932448,0.149259365,0.217851097,1.0024,1.0088,1.006384677,0.009181861,0.952005983,0.983208345,DYL2_MOUSE,"Dynein light chain 2, cytoplasmic OS=Mus musculus GN=Dynll2 PE=1 SV=1",Dynll2
INADL_MOUSE,0.638,1.155,0.744,0.858,1.172,1.31,0.996,1.468,1.28,1.392,0.22897257,-0.220950447,-0.426625474,0.477159211,0.35614381,0.207892852,-0.648371671,0.553851968,-0.005782353,0.389566812,1.0892,1.1134,1.022218142,0.031703101,0.953132354,0.983208345,INADL_MOUSE,InaD-like protein OS=Mus musculus GN=Inadl PE=1 SV=2,Inadl
SH3L1_MOUSE,1.174,0.935,1.469,0.879,1.007,1.099,1.119,0.701,0.882,0.862,0.010063683,-0.18606493,0.554834396,-0.214240226,-0.181149439,-0.09696173,0.231432408,-0.512513651,0.162210036,0.136191386,1.0198,1.0056,0.986075701,-0.020229688,0.95095983,0.983208345,SH3L1_MOUSE,SH3 domain-binding glutamic acid-rich-like protein OS=Mus musculus GN=Sh3bgrl PE=1 SV=1,Sh3bgrl
RM38_MOUSE,0.737,0.929,0.74,0.996,0.698,1.06,1.007,0.939,1.159,1.194,-0.518701058,-0.005782353,-0.434402824,0.255802837,0.212880566,-0.106249498,-0.440263476,-0.090802937,0.010063683,0.084064265,0.9574,0.9344,0.975976603,-0.035081532,0.956024733,0.983363395,RM38_MOUSE,"39S ribosomal protein L38, mitochondrial OS=Mus musculus GN=Mrpl38 PE=1 SV=2",Mrpl38
S26A1_MOUSE,1.298,2.133,0.901,1.678,1.48,0.764,0.831,0.774,0.94,0.697,0.565597176,0.746742716,-0.150400989,-0.520769439,-0.089267338,1.092883966,0.376290383,-0.369594529,-0.267079618,-0.388355457,1.1392,1.16,1.018258427,0.026103754,0.955322555,0.983363395,S26A1_MOUSE,Sulfate anion transporter 1 OS=Mus musculus GN=Slc26a1 PE=1 SV=1,Slc26a1
PSB2_MOUSE,0.653,1.194,0.537,0.981,1.179,1.048,0.832,1.057,1.111,1.095,0.237563718,-0.027674958,-0.897006007,0.13093087,0.151858817,0.255802837,-0.614845103,0.079975377,-0.265344567,0.067638717,0.9806,0.9568,0.975729145,-0.035447372,0.956985352,0.983499231,PSB2_MOUSE,Proteasome subunit beta type-2 OS=Mus musculus GN=Psmb2 PE=1 SV=1,Psmb2
ACS2L_MOUSE,1.056,0.827,1.363,0.853,0.87,1.47,1.066,0.891,1.064,1.17,-0.200912694,-0.229382353,0.446785562,0.22650853,0.089498151,-0.274040765,0.078609835,-0.166502663,0.092207438,0.555816155,1.064,1.062,0.998120301,-0.002714385,0.962708712,0.983891982,ACS2L_MOUSE,"Acetyl-coenzyme A synthetase 2-like, mitochondrial OS=Mus musculus GN=Acss1 PE=1 SV=1",Acss1
ANXA4_MOUSE,1.172,0.989,1.283,1.002,0.947,0.93,1.382,0.833,1.073,0.971,-0.078563669,0.002882509,0.35952117,-0.042456799,0.101650076,-0.015957574,0.22897257,-0.263611599,0.466757616,-0.104697379,1.0552,1.0612,1.005686126,0.008180111,0.967865327,0.983891982,ANXA4_MOUSE,Annexin A4 OS=Mus musculus GN=Anxa4 PE=1 SV=4,Anxa4
AP3B1_MOUSE,1.263,0.93,0.422,1.174,1.123,0.778,0.818,0.569,0.891,0.812,0.167357928,0.231432408,-1.244685096,-0.300448367,-0.166502663,-0.104697379,0.336854639,-0.813499442,-0.289827252,-0.36215794,0.8844,0.8716,0.985526911,-0.021032829,0.962203117,0.983891982,AP3B1_MOUSE,AP-3 complex subunit beta-1 OS=Mus musculus GN=Ap3b1 PE=1 SV=2,Ap3b1
CHDH_MOUSE,0.773,0.966,0.853,0.908,0.775,1.017,0.986,0.962,1.121,1.055,-0.367731785,-0.139235797,-0.229382353,0.077242999,0.164786278,-0.049904906,-0.371459681,-0.055891201,-0.020340448,0.024319679,0.9424,0.9408,0.998302207,-0.002451479,0.973116417,0.983891982,CHDH_MOUSE,"Choline dehydrogenase, mitochondrial OS=Mus musculus GN=Chdh PE=1 SV=1",Chdh
DEST_MOUSE,1.574,1.25,1.147,1.255,1.576,0.949,0.853,1.049,0.792,0.963,0.656267535,0.327687364,0.197865391,-0.054392297,-0.336427665,0.321928095,0.654435541,0.069014678,-0.229382353,-0.075520008,1.1466,1.135,0.989883133,-0.014669887,0.965968858,0.983891982,DEST_MOUSE,Destrin OS=Mus musculus GN=Dstn PE=1 SV=3,Dstn
DNJA3_MOUSE,0.467,0.591,0.567,0.716,0.667375,1.116,1.078,0.946,1.184,1.03,-0.583430451,-0.481968507,-0.81857936,0.042644337,0.243669081,-0.758769964,-1.098505545,-0.080087911,0.108357178,0.158337027,0.832875,0.8396,1.008074441,0.011602178,0.964893485,0.983891982,DNJA3_MOUSE,"DnaJ homolog subfamily A member 3, mitochondrial OS=Mus musculus GN=Dnaja3 PE=1 SV=1",Dnaja3
FABP4_MOUSE,1.26,1.106,1.126,0.963,1.432,1.224,1.022,1.199,0.865,1.518,0.518031493,-0.054392297,0.171206827,0.602171791,-0.209227962,0.145351386,0.333423734,0.261831659,0.031395196,0.291603558,1.1808,1.1622,0.984247967,-0.022906267,0.967417331,0.983891982,FABP4_MOUSE,"Fatty acid-binding protein, adipocyte OS=Mus musculus GN=Fabp4 PE=1 SV=3",Fabp4
G45IP_MOUSE,1.565,1.354,1.101,1.631,1.194,1.01,0.915,0.988,0.902,1.036,0.255802837,0.705756782,0.138814469,0.051024003,-0.148800661,0.437227739,0.646162657,-0.017417053,-0.128156351,0.014355293,1.1728,1.1664,0.994542974,-0.007894384,0.962202822,0.983891982,G45IP_MOUSE,Growth arrest and DNA damage-inducible proteins-interacting protein 1 OS=Mus musculus GN=Gadd45gip1 PE=1 SV=1,Gadd45gip1
GSTK1_MOUSE,1.032,0.706,1.321,0.912,0.672,1.059,0.839,1.217,0.993,0.946,-0.573466862,-0.13289427,0.401630467,-0.080087911,-0.010134377,-0.502259911,0.045442971,0.283329168,-0.253257284,0.082702589,0.9688,0.9706,1.001857969,0.002677995,0.96216867,0.983891982,GSTK1_MOUSE,Glutathione S-transferase kappa 1 OS=Mus musculus GN=Gstk1 PE=1 SV=3,Gstk1
[truncated: 7,886 more chars]
